# Supplementary material for: Cell type specificity of glucocorticoid signaling in the adult mouse hippocampus
Source: J Neuroendocrinol. 2021 Dec 22;34(2):e13072. doi: 10.1111/jne.13072 (PMC9286676; doi:10.1111/jne.13072)
Supplement: Supplementary file 4 — Table S1 [file JNE-34-0-s008.xlsx]

## Sheet: All.Cell.Types
gene	cluster	avg_logFC	pct.1	pct.2	p_val	p_val_adj
Erbb4	Lamp5	3.76534	1	0.109	0	0
Sgcz	Lamp5	2.96735	0.993	0.22	0	0
Gad2	Lamp5	2.8887	0.999	0.055	0	0
Slc6a1	Lamp5	2.85682	0.997	0.139	0	0
Nxph1	Lamp5	2.85191	0.98	0.036	0	0
Grik1	Lamp5	2.74421	0.989	0.036	0	0
Gad1	Lamp5	2.56182	0.999	0.346	0	0
Reln	Lamp5	2.4526	0.827	0.038	0	0
Id2	Lamp5	2.33989	0.961	0.187	0	0
Gabrg3	Lamp5	2.33548	0.972	0.373	0	0
Hapln1	Lamp5	2.23833	0.931	0.015	0	0
Unc5c	Lamp5	2.19277	0.988	0.645	0	0
Npy	Lamp5	2.10758	0.823	0.041	0	0
Ptprm	Lamp5	2.05392	0.942	0.037	0	0
Grip1	Lamp5	1.99481	0.999	0.509	0	0
Dner	Lamp5	1.99185	0.993	0.212	0	0
Nrsn1	Lamp5	1.98496	0.974	0.641	0	0
Rbms3	Lamp5	1.9796	0.968	0.079	0	0
Galntl6	Lamp5	1.93073	0.997	0.433	0	0
Dpp10	Lamp5	1.88979	0.978	0.111	0	0
Fgf13	Lamp5	1.85099	0.999	0.743	0	0
Rgs10	Lamp5	1.83717	0.902	0.054	0	0
Nyap2	Lamp5	1.81756	0.965	0.225	0	0
Ptprt	Lamp5	1.75451	0.686	0.081	0	0
Kcnmb2	Lamp5	1.72476	0.918	0.038	0	0
Dlx6os1	Lamp5	1.7106	0.929	0.019	0	0
Dlc1	Lamp5	1.66791	0.952	0.14	0	0
Serpini1	Lamp5	1.6652	0.907	0.342	0	0
Spock1	Lamp5	1.65996	0.938	0.129	0	0
Maf	Lamp5	1.62936	0.914	0.015	0	0
Nap1l5	Lamp5	1.62295	0.989	0.489	0	0
Cryab	Lamp5	1.60786	0.934	0.029	0	0
Elavl2	Lamp5	1.60506	0.974	0.169	0	0
Unc5d	Lamp5	1.60313	0.977	0.297	0	0
Mrpl45	Lamp5	1.59702	0.894	0.289	0	0
Rab3c	Lamp5	1.59236	0.992	0.454	0	0
Cntnap4	Lamp5	1.58371	0.717	0.027	0	0
Dlx1as	Lamp5	1.5831	0.915	0.022	0	0
Pde4d	Lamp5	1.54352	0.985	0.836	0	0
Pcdh15	Lamp5	1.53832	0.65	0.235	0	0
Vstm2a	Lamp5	1.52815	0.97	0.567	0	0
Lamp5	Lamp5	1.5244	0.924	0.102	0	0
Astn2	Lamp5	1.52232	0.983	0.606	0	0
Alk	Lamp5	1.51795	0.876	0.038	0	0
Arl4c	Lamp5	1.51293	0.918	0.023	0	0
Cntn5	Lamp5	1.48744	0.956	0.773	0	0
Zfp536	Lamp5	1.46875	0.964	0.339	0	0
Zfp804b	Lamp5	1.45996	0.726	0.276	0	0
Hcn1	Lamp5	1.45172	0.989	0.326	0	0
Zmat4	Lamp5	1.43818	0.998	0.703	0	0
Sema3c	Lamp5	1.43597	0.812	0.051	0	0
Pld5	Lamp5	1.42317	0.847	0.04	0	0
Robo1	Lamp5	1.33499	0.877	0.585	0	0
Cntnap2	Lamp5	1.32721	0.999	0.691	0	0
Adra1a	Lamp5	1.31142	0.719	0.046	0	0
Gabra1	Lamp5	1.30315	0.997	0.737	0	0
Gria4	Lamp5	1.29418	0.977	0.473	0	0
Gm45768	Lamp5	1.28646	0.891	0.064	0	0
Snhg11	Lamp5	1.26573	1	0.787	0	0
Frmpd4	Lamp5	1.22066	0.999	0.927	0	0
Sv2a	Lamp5	1.21588	0.991	0.635	0	0
Ndnf	Lamp5	1.21476	0.332	0.01	0	0
Cadps	Lamp5	1.21279	0.998	0.854	0	0
Tenm1	Lamp5	1.20438	0.961	0.826	0	0
Pde11a	Lamp5	1.20041	0.64	0.094	0	0
Rcan2	Lamp5	1.1921	0.86	0.045	0	0
Slc32a1	Lamp5	1.18839	0.835	0.015	0	0
Plxdc2	Lamp5	1.18244	0.777	0.353	0	0
C130073E24Rik	Lamp5	1.16841	0.589	0.076	0	0
Cit	Lamp5	1.16156	0.837	0.051	0	0
Cdh20	Lamp5	1.15109	0.776	0.032	0	0
Mpped1	Lamp5	1.14963	0.952	0.236	0	0
Alcam	Lamp5	1.14817	0.831	0.52	0	0
Rgs6	Lamp5	1.1312	0.788	0.233	0	0
Kcnh7	Lamp5	1.11898	0.998	0.624	0	0
Flrt2	Lamp5	1.09646	0.836	0.266	0	0
Impact	Lamp5	1.09373	0.966	0.521	0	0
Egfr	Lamp5	1.09274	0.654	0.019	0	0
Cplx1	Lamp5	1.09085	0.95	0.496	0	0
Kcnip1	Lamp5	1.09077	0.545	0.042	0	0
Lin7a	Lamp5	1.06904	0.873	0.27	0	0
Hdac9	Lamp5	1.05986	0.975	0.663	0	0
Pnoc	Lamp5	1.0446	0.754	0.008	0	0
Slc2a13	Lamp5	1.03978	0.996	0.878	0	0
Hs3st5	Lamp5	1.02774	0.652	0.029	0	0
Vcan	Lamp5	1.02753	0.663	0.029	0	0
Lhx6	Lamp5	1.02349	0.615	0.005	0	0
Tox2	Lamp5	1.02133	0.75	0.046	0	0
Tspyl4	Lamp5	1.01585	0.967	0.594	0	0
Nrip3	Lamp5	1.00686	0.803	0.22	0	0
Pam	Lamp5	0.986534	0.988	0.717	0	0
Abat	Lamp5	0.980953	0.835	0.15	0	0
Kcnc2	Lamp5	0.977	0.824	0.22	0	0
Nos1	Lamp5	0.97607	0.761	0.299	0	0
Mindy2	Lamp5	0.975633	0.875	0.293	0	0
Afap1	Lamp5	0.975557	0.75	0.062	0	0
Trps1	Lamp5	0.952456	0.773	0.182	0	0
Fgf9	Lamp5	0.946638	0.798	0.14	0	0
Luzp2	Lamp5	0.941608	0.6	0.171	0	0
Mtss1	Lamp5	0.9267	0.783	0.066	0	0
Slc38a1	Lamp5	0.924079	0.907	0.343	0	0
Bach2	Lamp5	0.922995	0.824	0.188	0	0
Zfp385b	Lamp5	0.919237	0.853	0.342	0	0
Ntrk2	Lamp5	0.917574	0.988	0.7	0	0
Tbl1x	Lamp5	0.914982	0.786	0.17	0	0
Meg3	Lamp5	0.913535	0.999	0.994	0	0
Grin3a	Lamp5	0.910414	0.693	0.175	0	0
Cacna2d1	Lamp5	0.909917	0.991	0.937	0	0
Rph3a	Lamp5	0.892861	0.972	0.596	0	0
Trpc5	Lamp5	0.89022	0.907	0.508	0	0
Aplp2	Lamp5	0.881036	0.975	0.67	0	0
Clstn3	Lamp5	0.877408	0.881	0.358	0	0
A830018L16Rik	Lamp5	0.876411	0.993	0.817	0	0
Cux2	Lamp5	0.873029	0.628	0.013	0	0
Gap43	Lamp5	0.865856	0.854	0.234	0	0
Sema6a	Lamp5	0.86371	0.391	0.057	0	0
Kcnq5	Lamp5	0.862618	0.943	0.501	0	0
Edil3	Lamp5	0.860956	0.973	0.641	0	0
Cox6a2	Lamp5	0.859112	0.522	0.004	0	0
Rab6a	Lamp5	0.858942	0.995	0.833	0	0
Purg	Lamp5	0.851574	0.947	0.568	0	0
Crispld1	Lamp5	0.847822	0.62	0.049	0	0
Tmem132d	Lamp5	0.842884	0.607	0.1	0	0
Plekho1	Lamp5	0.842373	0.701	0.08	0	0
Necab2	Lamp5	0.841066	0.722	0.145	0	0
Cited2	Lamp5	0.837114	0.706	0.159	0	0
Apba1	Lamp5	0.835774	0.924	0.526	0	0
Rab27b	Lamp5	0.8294	0.884	0.42	0	0
Elavl4	Lamp5	0.822052	0.787	0.184	0	0
Arhgap26	Lamp5	0.814368	0.903	0.432	0	0
Prkar1b	Lamp5	0.808331	0.961	0.602	0	0
Atf4	Lamp5	0.802808	0.862	0.372	0	0
Hecw2	Lamp5	0.802434	0.865	0.353	0	0
Fnbp1l	Lamp5	0.798607	0.711	0.095	0	0
Gng3	Lamp5	0.797186	0.95	0.536	0	0
Tmem178b	Lamp5	0.788583	0.936	0.403	0	0
Hcrtr2	Lamp5	0.7838	0.48	0.026	0	0
Kcns3	Lamp5	0.779512	0.602	0.034	0	0
Dchs2	Lamp5	0.776268	0.532	0.027	0	0
Tsc22d1	Lamp5	0.769862	0.975	0.82	0	0
Camk2n2	Lamp5	0.76904	0.713	0.125	0	0
Mgll	Lamp5	0.767064	0.868	0.485	0	0
Garnl3	Lamp5	0.766612	0.698	0.13	0	0
Efna5	Lamp5	0.766003	0.599	0.104	0	0
C530008M17Rik	Lamp5	0.765731	0.847	0.3	0	0
Plcb4	Lamp5	0.761586	0.649	0.041	0	0
1700030F04Rik	Lamp5	0.761169	0.953	0.757	0	0
Igf1	Lamp5	0.757866	0.501	0.013	0	0
Tmem130	Lamp5	0.757765	0.836	0.309	0	0
Pdxk	Lamp5	0.756455	0.826	0.291	0	0
Gm26905	Lamp5	0.756247	0.601	0.124	0	0
Qk	Lamp5	0.755786	0.934	0.529	0	0
Kcnc1	Lamp5	0.753988	0.871	0.381	0	0
Cplx3	Lamp5	0.752781	0.429	0.003	0	0
Chd3os	Lamp5	0.750296	0.976	0.762	0	0
A230057D06Rik	Lamp5	0.745171	0.95	0.629	0	0
Bex1	Lamp5	0.743901	0.792	0.271	0	0
Dnm3	Lamp5	0.743869	0.879	0.496	0	0
Rims3	Lamp5	0.742891	0.643	0.013	0	0
Ankrd34b	Lamp5	0.742642	0.593	0.038	0	0
Osbpl8	Lamp5	0.740965	0.884	0.467	0	0
Slc35f1	Lamp5	0.740434	0.792	0.271	0	0
Mafb	Lamp5	0.739454	0.531	0.009	0	0
Gpx4	Lamp5	0.738931	0.974	0.788	0	0
Rassf3	Lamp5	0.738297	0.607	0.033	0	0
Hip1	Lamp5	0.735775	0.55	0.128	0	0
Epha3	Lamp5	0.724532	0.853	0.449	0	0
Syngr1	Lamp5	0.723716	0.893	0.43	0	0
Mef2c	Lamp5	0.72324	0.993	0.827	0	0
Kidins220	Lamp5	0.721985	0.965	0.699	0	0
Farp1	Lamp5	0.720479	0.737	0.149	0	0
Tcf4	Lamp5	0.719722	1	0.994	0	0
Cend1	Lamp5	0.717564	0.878	0.431	0	0
Syt1	Lamp5	0.710915	1	0.991	0	0
Pknox2	Lamp5	0.710766	0.8	0.298	0	0
Camk2d	Lamp5	0.705789	0.638	0.092	0	0
Mctp2	Lamp5	0.699191	0.497	0.009	0	0
Scn1a	Lamp5	0.692623	0.908	0.495	0	0
Gnai1	Lamp5	0.689681	0.862	0.434	0	0
Stmn2	Lamp5	0.687433	0.813	0.324	0	0
Ppp1r2	Lamp5	0.680514	0.892	0.532	0	0
Rims2	Lamp5	0.677383	0.929	0.551	0	0
Dynll2	Lamp5	0.674967	0.993	0.85	0	0
Srgap1	Lamp5	0.671969	0.62	0.097	0	0
Nhs	Lamp5	0.667587	0.592	0.057	0	0
Ftl1	Lamp5	0.661243	0.982	0.915	0	0
Rtl8a	Lamp5	0.66008	0.88	0.457	0	0
Arx	Lamp5	0.650553	0.559	0.008	0	0
Lgi2	Lamp5	0.650473	0.536	0.035	0	0
Btbd11	Lamp5	0.648221	0.532	0.015	0	0
Zwint	Lamp5	0.647947	0.972	0.735	0	0
Rpp25	Lamp5	0.647189	0.544	0.013	0	0
Tox	Lamp5	0.646595	0.488	0.064	0	0
Col19a1	Lamp5	0.645923	0.467	0.035	0	0
Frmpd3	Lamp5	0.645648	0.638	0.106	0	0
Agbl4	Lamp5	0.644067	0.85	0.356	0	0
Rab3b	Lamp5	0.641511	0.549	0.034	0	0
Ngf	Lamp5	0.639442	0.514	0.007	0	0
Polr2m	Lamp5	0.635919	0.862	0.475	0	0
Ubash3b	Lamp5	0.635536	0.851	0.404	0	0
Rims1	Lamp5	0.633997	1	0.97	0	0
Cacng2	Lamp5	0.63356	0.799	0.33	0	0
5330434G04Rik	Lamp5	0.631507	0.869	0.459	0	0
Tbc1d30	Lamp5	0.630193	0.676	0.193	0	0
Kcnn2	Lamp5	0.629626	0.77	0.333	0	0
Osbpl3	Lamp5	0.626965	0.633	0.12	0	0
Kcna6	Lamp5	0.625842	0.668	0.14	0	0
Fam124a	Lamp5	0.624941	0.552	0.068	0	0
Fstl5	Lamp5	0.622823	0.493	0.116	0	0
Chn2	Lamp5	0.613794	0.558	0.066	0	0
Msi2	Lamp5	0.61327	0.811	0.337	0	0
Cpne8	Lamp5	0.611654	0.642	0.183	0	0
Cav2	Lamp5	0.611032	0.503	0.014	0	0
Gabbr2	Lamp5	0.609788	0.98	0.887	0	0
Igsf11	Lamp5	0.609745	0.681	0.231	0	0
2007-09-01	Lamp5	0.609537	0.903	0.534	0	0
Scrn1	Lamp5	0.601897	0.748	0.289	0	0
Cort	Lamp5	0.60056	0.398	0.008	0	0
Elmo1	Lamp5	0.599792	0.565	0.106	0	0
AI413582	Lamp5	0.597153	0.751	0.291	0	0
Pid1	Lamp5	0.583081	0.639	0.202	0	0
Sox2	Lamp5	0.576205	0.532	0.013	0	0
Cadm4	Lamp5	0.575557	0.625	0.129	0	0
Mtss1l	Lamp5	0.570399	0.551	0.055	0	0
Bcat1	Lamp5	0.568315	0.594	0.119	0	0
Efr3b	Lamp5	0.566463	0.681	0.186	0	0
BC029722	Lamp5	0.564766	0.731	0.264	0	0
Vamp2	Lamp5	0.562587	0.991	0.917	0	0
Tbc1d9	Lamp5	0.56129	0.655	0.176	0	0
Cntn6	Lamp5	0.557118	0.366	0.028	0	0
Tox3	Lamp5	0.556124	0.476	0.107	0	0
Ttc39b	Lamp5	0.555731	0.617	0.167	0	0
Gm45323	Lamp5	0.554484	0.394	0.043	0	0
Gm16070	Lamp5	0.55387	0.466	0.022	0	0
Rnf152	Lamp5	0.552679	0.437	0.008	0	0
Coprs	Lamp5	0.55106	0.617	0.138	0	0
Diras1	Lamp5	0.54077	0.705	0.246	0	0
Tmem65	Lamp5	0.540752	0.602	0.163	0	0
Hmgcll1	Lamp5	0.536072	0.606	0.169	0	0
Prkaa2	Lamp5	0.528993	0.575	0.15	0	0
Dlx1	Lamp5	0.521117	0.461	0.011	0	0
Slc7a1	Lamp5	0.520371	0.55	0.099	0	0
Grk3	Lamp5	0.520366	0.606	0.161	0	0
Eps8	Lamp5	0.519674	0.495	0.058	0	0
Rims4	Lamp5	0.519218	0.533	0.107	0	0
AI504432	Lamp5	0.517267	0.575	0.137	0	0
4930555F03Rik	Lamp5	0.515282	0.353	0.036	0	0
Myo16	Lamp5	0.511902	0.542	0.128	0	0
Adamtsl1	Lamp5	0.509919	0.385	0.09	0	0
Mxra7	Lamp5	0.509152	0.429	0.032	0	0
Chd5	Lamp5	0.506441	0.671	0.236	0	0
Slc1a4	Lamp5	0.504957	0.545	0.1	0	0
Scrt1	Lamp5	0.503996	0.555	0.126	0	0
Myo3b	Lamp5	0.500281	0.407	0.024	0	0
Pcgf5	Lamp5	0.498558	0.606	0.198	0	0
Nacc2	Lamp5	0.496668	0.464	0.018	0	0
Snap25	Lamp5	0.494234	1	0.979	0	0
Ccdc136	Lamp5	0.494095	0.549	0.101	0	0
Oprm1	Lamp5	0.491974	0.579	0.13	0	0
Lbh	Lamp5	0.491032	0.459	0.021	0	0
Plcxd2	Lamp5	0.488165	0.361	0.029	0	0
Baiap2l2	Lamp5	0.48044	0.348	0.006	0	0
Arhgef6	Lamp5	0.475676	0.45	0.052	0	0
Gab2	Lamp5	0.469761	0.577	0.168	0	0
Gm3510	Lamp5	0.468148	0.39	0.078	0	0
Mir670hg	Lamp5	0.467883	0.419	0.069	0	0
Fhod3	Lamp5	0.460264	0.437	0.027	0	0
Zfp385a	Lamp5	0.460034	0.462	0.049	0	0
Glra2	Lamp5	0.457572	0.418	0.09	0	0
Htr7	Lamp5	0.456384	0.383	0.02	0	0
Sp9	Lamp5	0.455733	0.407	0.005	0	0
Eepd1	Lamp5	0.455377	0.512	0.116	0	0
Resp18	Lamp5	0.455166	0.435	0.069	0	0
Klhl13	Lamp5	0.453918	0.462	0.083	0	0
Qpct	Lamp5	0.453137	0.391	0.01	0	0
Tsc22d3	Lamp5	0.451385	0.58	0.167	0	0
Cib2	Lamp5	0.450966	0.494	0.084	0	0
Pcp4l1	Lamp5	0.450645	0.263	0.025	0	0
Atf5	Lamp5	0.45044	0.487	0.102	0	0
Acss1	Lamp5	0.44619	0.452	0.082	0	0
Grb10	Lamp5	0.441412	0.576	0.153	0	0
Tm6sf1	Lamp5	0.440923	0.407	0.026	0	0
Dleu7	Lamp5	0.440225	0.405	0.031	0	0
Krt1	Lamp5	0.438228	0.457	0.077	0	0
Cxxc4	Lamp5	0.43524	0.466	0.086	0	0
Gm2516	Lamp5	0.433725	0.334	0.025	0	0
Myl6b	Lamp5	0.433277	0.442	0.046	0	0
Sox1	Lamp5	0.432231	0.388	0.005	0	0
Utrn	Lamp5	0.432155	0.409	0.048	0	0
BC030500	Lamp5	0.430875	0.469	0.115	0	0
Htr2a	Lamp5	0.4304	0.372	0.054	0	0
Arhgef37	Lamp5	0.425698	0.345	0.012	0	0
Gm45881	Lamp5	0.42443	0.448	0.077	0	0
Eya4	Lamp5	0.42406	0.284	0.01	0	0
Amot	Lamp5	0.421803	0.353	0.04	0	0
Olfm2	Lamp5	0.420163	0.456	0.062	0	0
Galnt7	Lamp5	0.407185	0.464	0.109	0	0
Ddr2	Lamp5	0.40548	0.341	0.019	0	0
Ppp1r14b	Lamp5	0.400961	0.445	0.074	0	0
B3glct	Lamp5	0.39991	0.429	0.109	0	0
Arhgdig	Lamp5	0.399073	0.5	0.144	0	0
Unc119	Lamp5	0.397375	0.425	0.061	0	0
Frem1	Lamp5	0.393855	0.202	0.016	0	0
Gm15398	Lamp5	0.389817	0.37	0.051	0	0
Qdpr	Lamp5	0.388838	0.502	0.135	0	0
Camk1	Lamp5	0.387386	0.394	0.041	0	0
Zcchc12	Lamp5	0.381892	0.399	0.067	0	0
Sema6c	Lamp5	0.368228	0.373	0.044	0	0
Cacng4	Lamp5	0.366388	0.347	0.01	0	0
Sntg2	Lamp5	0.365225	0.321	0.059	0	0
Vwc2	Lamp5	0.364915	0.289	0.011	0	0
Pbk	Lamp5	0.364872	0.26	0.027	0	0
Ankrd50	Lamp5	0.364576	0.428	0.093	0	0
Vat1l	Lamp5	0.360726	0.3	0.019	0	0
Klhl33	Lamp5	0.358307	0.43	0.096	0	0
Dkk2	Lamp5	0.351727	0.13	0.008	0	0
St6gal1	Lamp5	0.350071	0.381	0.059	0	0
Rnd3	Lamp5	0.34983	0.345	0.036	0	0
Cntnap3	Lamp5	0.349797	0.268	0.011	0	0
Dlx6	Lamp5	0.349023	0.31	0.004	0	0
Trim62	Lamp5	0.347809	0.348	0.019	0	0
Tmem196	Lamp5	0.344492	0.281	0.033	0	0
Atp6ap1l	Lamp5	0.344428	0.263	0.002	0	0
Slc7a5	Lamp5	0.343482	0.413	0.094	0	0
CT025619.1	Lamp5	0.337777	0.36	0.055	0	0
Fgf11	Lamp5	0.333747	0.39	0.079	0	0
Wls	Lamp5	0.332891	0.325	0.045	0	0
Dcx	Lamp5	0.329712	0.404	0.089	0	0
Stat5b	Lamp5	0.327613	0.344	0.022	0	0
Gm42303	Lamp5	0.323149	0.296	0.023	0	0
Rcan3	Lamp5	0.318697	0.372	0.055	0	0
Tmem218	Lamp5	0.316393	0.378	0.074	0	0
Gng4	Lamp5	0.308968	0.284	0.035	0	0
Limk1	Lamp5	0.307854	0.351	0.05	0	0
Fat1	Lamp5	0.307809	0.272	0.042	0	0
Tmem176b	Lamp5	0.304356	0.245	0.005	0	0
Siah3	Lamp5	0.302113	0.346	0.052	0	0
Eif4ebp1	Lamp5	0.294819	0.259	0.009	0	0
Hmgb3	Lamp5	0.291829	0.306	0.03	0	0
Rassf2	Lamp5	0.289136	0.203	0.012	0	0
Edaradd	Lamp5	0.287596	0.243	0.002	0	0
Itga9	Lamp5	0.286673	0.246	0.011	0	0
Arhgap18	Lamp5	0.279695	0.263	0.024	0	0
Gm45341	Lamp5	0.27918	0.224	0.015	0	0
Gnb4	Lamp5	0.276887	0.295	0.048	0	0
Coro6	Lamp5	0.276196	0.251	0.006	0	0
Dlx2	Lamp5	0.27241	0.267	0.005	0	0
Glul	Lamp5	0.269187	0.453	0.103	0	0
Dusp10	Lamp5	0.267238	0.237	0.004	0	0
Gm47710	Lamp5	0.265658	0.243	0.014	0	0
Nr2e1	Lamp5	0.261857	0.248	0.004	0	0
Pdzrn3	Lamp5	0.257929	0.207	0.023	0	0
Dlx5	Lamp5	0.256303	0.241	0.003	0	0
Bcl2	Lamp5	0.254644	0.289	0.049	0	0
Nrtn	Lamp5	0.250434	0.235	0.012	0	0
Gm38505	Lamp5	0.250359	0.217	0.005	0	0
Zcchc18	Lamp5	0.596962	0.915	0.549	7.27002e-308	1.90031e-303
Vegfb	Lamp5	0.480953	0.614	0.211	1.90679e-307	4.98416e-303
Scoc	Lamp5	0.602921	0.948	0.641	3.44926e-306	9.01601e-302
Sars	Lamp5	0.591168	0.741	0.324	3.44289e-302	8.99937e-298
Tmtc2	Lamp5	0.611242	0.415	0.108	3.83767e-302	1.00313e-297
Inpp5f	Lamp5	0.515679	0.696	0.268	1.96066e-301	5.12496e-297
Atxn1	Lamp5	0.551295	0.991	0.907	4.56917e-301	1.19433e-296
Sesn3	Lamp5	0.554021	0.694	0.264	7.96508e-300	2.08199e-295
Arnt2	Lamp5	0.528313	0.766	0.326	2.03041e-299	5.30728e-295
Ndst3	Lamp5	0.633305	0.705	0.268	9.34285e-297	2.44213e-292
Sncb	Lamp5	0.549246	0.983	0.854	1.89786e-296	4.96081e-292
Gnao1	Lamp5	0.582251	0.956	0.651	2.13378e-296	5.57748e-292
Sox5	Lamp5	0.652106	0.472	0.14	4.14701e-295	1.08399e-290
Sh3rf3	Lamp5	0.6508	0.862	0.491	4.15349e-295	1.08568e-290
Frmd3	Lamp5	0.395365	0.485	0.136	1.45271e-294	3.79723e-290
Rab3a	Lamp5	0.595673	0.951	0.676	2.52447e-294	6.59872e-290
Mpdz	Lamp5	0.583588	0.838	0.439	6.85144e-294	1.7909e-289
Tenm3	Lamp5	0.721879	0.732	0.345	5.96468e-293	1.55911e-288
Dpysl5	Lamp5	0.353931	0.493	0.136	7.14142e-292	1.86669e-287
Gm3764	Lamp5	0.598939	0.843	0.449	1.27819e-291	3.34107e-287
Cspg5	Lamp5	0.351263	0.528	0.155	2.04833e-291	5.35413e-287
Brinp2	Lamp5	0.523123	0.598	0.21	1.44568e-290	3.77886e-286
Spats2l	Lamp5	0.327812	0.38	0.092	2.09025e-289	5.4637e-285
Vezf1	Lamp5	0.303027	0.392	0.095	3.09976e-289	8.10247e-285
Gabrb2	Lamp5	0.654054	0.933	0.673	4.06539e-289	1.06265e-284
Dnmbp	Lamp5	0.861402	0.48	0.147	1.4699e-287	3.84218e-283
Zfp428	Lamp5	0.442732	0.602	0.209	4.58865e-287	1.19943e-282
Mllt11	Lamp5	0.57792	0.972	0.839	4.68083e-283	1.22352e-278
Samd4	Lamp5	0.277071	0.342	0.073	1.64002e-282	4.28686e-278
Map1lc3a	Lamp5	0.569233	0.927	0.644	3.80944e-280	9.95749e-276
Celf4	Lamp5	0.440214	0.996	0.968	1.64888e-277	4.31001e-273
Dcaf12l1	Lamp5	0.473254	0.631	0.233	3.41701e-277	8.93171e-273
Ptprg	Lamp5	0.610489	0.923	0.581	5.94494e-277	1.55395e-272
Slc6a17	Lamp5	0.592853	0.9	0.543	5.18577e-275	1.35551e-270
Ubxn2a	Lamp5	0.463436	0.616	0.226	1.88453e-272	4.92596e-268
Fchsd2	Lamp5	0.440905	0.658	0.249	4.43162e-272	1.15838e-267
Tnfaip8l3	Lamp5	0.328512	0.364	0.089	1.91347e-271	5.00162e-267
Hs3st1	Lamp5	0.269408	0.29	0.058	5.42773e-271	1.41876e-266
Pfdn2	Lamp5	0.565851	0.937	0.656	8.71908e-270	2.27908e-265
Kif5c	Lamp5	0.517614	0.974	0.799	4.288e-267	1.12084e-262
Fgf10	Lamp5	0.32807	0.373	0.094	9.73212e-267	2.54388e-262
Ttc28	Lamp5	0.437074	0.582	0.192	1.65644e-266	4.32977e-262
Hdgfl3	Lamp5	0.534648	0.89	0.536	2.57926e-265	6.74193e-261
Stxbp1	Lamp5	0.523526	0.975	0.781	9.29394e-265	2.42934e-260
Enho	Lamp5	0.262826	0.347	0.081	4.45998e-263	1.16579e-258
Atp6v1g1	Lamp5	0.568442	0.887	0.552	4.25873e-261	1.11319e-256
Rell2	Lamp5	0.459723	0.665	0.268	7.6858e-259	2.00899e-254
Sh3rf1	Lamp5	0.475701	0.693	0.265	8.84049e-259	2.31082e-254
Bc1	Lamp5	0.400392	0.41	0.113	3.04343e-257	7.95521e-253
Eif4a2	Lamp5	0.531949	0.991	0.952	5.10401e-254	1.33414e-249
Ctnna2	Lamp5	0.517582	0.993	0.96	1.3062e-253	3.41427e-249
Kit	Lamp5	1.18877	0.373	0.108	3.86898e-252	1.01131e-247
Pde10a	Lamp5	0.617743	0.935	0.692	7.51012e-251	1.96307e-246
Nars	Lamp5	0.540389	0.759	0.368	1.08774e-249	2.84324e-245
Spred3	Lamp5	0.256078	0.315	0.073	7.11294e-248	1.85925e-243
Nrbp2	Lamp5	0.341529	0.461	0.139	1.08899e-246	2.8465e-242
Neto2	Lamp5	0.442415	0.536	0.184	3.40452e-246	8.89906e-242
Homer2	Lamp5	0.499245	0.666	0.266	5.96891e-246	1.56021e-241
Rapgef4	Lamp5	0.575102	0.937	0.697	6.1329e-243	1.60308e-238
Cbarp	Lamp5	0.500054	0.851	0.453	1.03381e-238	2.70228e-234
Rpl21	Lamp5	0.4344	0.985	0.971	1.26744e-235	3.31296e-231
Gnas	Lamp5	0.474196	0.978	0.808	8.72033e-235	2.27941e-230
Gpr158	Lamp5	0.547672	0.948	0.733	1.18535e-234	3.09839e-230
Slc25a4	Lamp5	0.497696	0.968	0.848	1.324e-234	3.4608e-230
Eps15	Lamp5	0.495207	0.833	0.425	1.75144e-233	4.5781e-229
Bex4	Lamp5	0.324689	0.451	0.137	3.07962e-232	8.04982e-228
Ddit3	Lamp5	0.462284	0.595	0.233	4.57299e-232	1.19533e-227
Pcdh10	Lamp5	0.475231	0.488	0.168	5.77746e-232	1.51017e-227
Gaa	Lamp5	0.483488	0.727	0.322	6.66363e-232	1.74181e-227
Sh3bgrl	Lamp5	0.494102	0.837	0.438	8.08764e-232	2.11403e-227
Atp8a2	Lamp5	0.482247	0.71	0.323	1.08159e-231	2.82717e-227
Gm30835	Lamp5	0.449285	0.188	0.031	2.04242e-229	5.33868e-225
Slitrk4	Lamp5	0.449178	0.598	0.237	1.45818e-228	3.81155e-224
Hsd17b12	Lamp5	0.421805	0.636	0.261	2.49983e-228	6.53431e-224
Hdac11	Lamp5	0.396129	0.633	0.253	4.99721e-228	1.30622e-223
Peg3	Lamp5	0.520493	0.892	0.562	2.18596e-227	5.71389e-223
Rps6ka5	Lamp5	0.456126	0.569	0.216	3.83787e-227	1.00318e-222
Syt4	Lamp5	0.512178	0.892	0.525	2.11612e-226	5.53132e-222
Stmn3	Lamp5	0.530132	0.948	0.726	2.44126e-226	6.38121e-222
Mafg	Lamp5	0.403777	0.589	0.227	3.97665e-226	1.03946e-221
Rtl8b	Lamp5	0.465486	0.749	0.36	1.15556e-222	3.02051e-218
Tmem158	Lamp5	0.483265	0.565	0.219	1.15164e-221	3.01028e-217
Hnrnpa1	Lamp5	0.50375	0.937	0.67	1.25303e-220	3.2753e-216
2006-09-01	Lamp5	0.335766	0.497	0.167	3.7548e-220	9.81468e-216
Ell2	Lamp5	0.403922	0.475	0.163	3.21017e-219	8.39106e-215
Gfpt1	Lamp5	0.409072	0.66	0.284	4.65661e-218	1.21719e-213
Fhl1	Lamp5	0.302172	0.4	0.118	1.80335e-216	4.71378e-212
Cxadr	Lamp5	0.252481	0.332	0.086	2.32774e-215	6.08449e-211
Pdlim5	Lamp5	0.336753	0.306	0.076	2.37021e-215	6.1955e-211
Atat1	Lamp5	0.327263	0.477	0.161	6.18528e-215	1.61677e-210
Mgat4c	Lamp5	0.49264	0.585	0.228	3.51795e-214	9.19557e-210
Socs5	Lamp5	0.444202	0.676	0.309	9.59826e-211	2.50889e-206
Cd200	Lamp5	0.362616	0.562	0.21	4.61037e-210	1.20511e-205
Cdc14b	Lamp5	0.318186	0.463	0.152	1.51073e-209	3.94891e-205
St8sia4	Lamp5	0.321806	0.452	0.142	6.61613e-209	1.72939e-204
Atp6ap2	Lamp5	0.48877	0.786	0.41	1.17321e-208	3.06665e-204
Acsl1	Lamp5	0.426848	0.596	0.249	1.61131e-206	4.21181e-202
Fmn1	Lamp5	0.388922	0.541	0.206	6.66929e-205	1.74328e-200
2900097C17Rik	Lamp5	0.396866	0.993	0.938	1.14365e-204	2.98939e-200
Btbd1	Lamp5	0.437694	0.743	0.37	2.35481e-204	6.15524e-200
Grk5	Lamp5	0.303678	0.374	0.109	3.45932e-202	9.04232e-198
Bend6	Lamp5	0.473997	0.805	0.452	1.64028e-199	4.28754e-195
Adamts17	Lamp5	0.512972	0.808	0.444	2.12226e-199	5.54736e-195
Gm45846	Lamp5	0.33388	0.429	0.136	5.37154e-198	1.40407e-193
Wdr6	Lamp5	0.324629	0.453	0.153	1.1327e-197	2.96076e-193
App	Lamp5	0.411941	0.997	0.892	5.52425e-196	1.44398e-191
A230006K03Rik	Lamp5	0.628642	0.673	0.346	1.18533e-195	3.09835e-191
Robo2	Lamp5	0.649396	0.931	0.857	2.63722e-195	6.89343e-191
Zfp462	Lamp5	0.295075	0.555	0.2	3.70491e-195	9.68427e-191
Slc8a1	Lamp5	0.397776	0.888	0.453	1.16877e-193	3.05505e-189
Plekhb2	Lamp5	0.421412	0.744	0.368	1.36077e-192	3.55691e-188
Magi1	Lamp5	0.489743	0.925	0.667	1.37137e-192	3.58463e-188
Kif1a	Lamp5	0.449219	0.952	0.718	1.9413e-192	5.07437e-188
Grin2d	Lamp5	0.26539	0.406	0.126	4.32081e-191	1.12942e-186
Tceal1	Lamp5	0.298422	0.461	0.158	7.37189e-191	1.92694e-186
Rab6b	Lamp5	0.451604	0.952	0.755	8.26228e-191	2.15968e-186
Tmem192	Lamp5	0.288739	0.388	0.122	1.89928e-190	4.96452e-186
Cars	Lamp5	0.293237	0.426	0.141	3.55591e-190	9.29478e-186
Rxfp1	Lamp5	0.25728	0.107	0.013	1.08693e-189	2.84112e-185
Ptpn4	Lamp5	0.447589	0.829	0.482	2.81455e-189	7.35694e-185
Smarca1	Lamp5	0.364918	0.535	0.214	8.15525e-189	2.1317e-184
1810037I17Rik	Lamp5	0.430431	0.773	0.406	2.56096e-188	6.69409e-184
Ywhag	Lamp5	0.368161	0.99	0.918	3.83592e-188	1.00267e-183
Mdh1	Lamp5	0.472199	0.856	0.555	1.17328e-187	3.06683e-183
Lmbrd1	Lamp5	0.441763	0.801	0.45	1.66482e-186	4.35167e-182
Atp1b3	Lamp5	0.373808	0.639	0.285	2.83562e-186	7.41204e-182
Pla2g4e	Lamp5	0.277034	0.471	0.157	3.3576e-186	8.77642e-182
Atp6v1g2	Lamp5	0.386638	0.982	0.881	2.44634e-185	6.39449e-181
Pvt1	Lamp5	0.494648	0.783	0.457	4.45175e-185	1.16364e-180
Dpysl2	Lamp5	0.474062	0.99	0.937	1.24675e-184	3.25888e-180
Tcp11l1	Lamp5	0.386816	0.657	0.301	2.06948e-184	5.40941e-180
Impad1	Lamp5	0.438789	0.786	0.446	2.7386e-184	7.15844e-180
Psmb10	Lamp5	0.271968	0.375	0.118	1.41349e-182	3.69472e-178
Pard3b	Lamp5	0.41637	0.406	0.136	2.31683e-182	6.05597e-178
Rtl4	Lamp5	0.511759	0.876	0.56	2.39509e-182	6.26053e-178
Ldhb	Lamp5	0.351712	0.586	0.244	1.20493e-181	3.14958e-177
Dnajc6	Lamp5	0.435041	0.942	0.729	5.3699e-181	1.40364e-176
Vmp1	Lamp5	0.338833	0.992	0.985	1.96022e-179	5.12382e-175
Pdzrn4	Lamp5	0.475253	0.595	0.26	1.97118e-179	5.15246e-175
Fam49a	Lamp5	0.512801	0.912	0.655	2.63712e-179	6.89317e-175
Serf1	Lamp5	0.344182	0.542	0.22	6.92065e-179	1.80899e-174
Aars	Lamp5	0.30997	0.478	0.177	4.17817e-178	1.09213e-173
Wasf3	Lamp5	0.415966	0.81	0.462	2.45704e-177	6.42245e-173
Rnf11	Lamp5	0.433857	0.924	0.674	2.64112e-176	6.90363e-172
Dusp22	Lamp5	0.285919	0.417	0.143	8.02448e-176	2.09752e-171
Ngrn	Lamp5	0.301125	0.481	0.178	1.10073e-175	2.87719e-171
Zbtb4	Lamp5	0.373364	0.63	0.287	1.57196e-175	4.10895e-171
Tmem47	Lamp5	0.307587	0.506	0.188	1.57835e-175	4.12565e-171
Ppp2r2b	Lamp5	0.307649	0.842	0.392	3.38787e-175	8.85556e-171
Cyth3	Lamp5	0.343651	0.547	0.225	4.22283e-175	1.10381e-170
Srpk2	Lamp5	0.404225	0.951	0.757	2.98414e-173	7.80026e-169
Ndufa8	Lamp5	0.469395	0.753	0.43	4.34461e-173	1.13564e-168
Thrb	Lamp5	0.816357	0.679	0.372	4.86951e-173	1.27284e-168
Nmt2	Lamp5	0.448377	0.864	0.549	8.6342e-173	2.25689e-168
Hmgcs1	Lamp5	0.336993	0.52	0.21	1.17854e-172	3.08059e-168
Serp2	Lamp5	0.406414	0.957	0.818	2.92638e-172	7.64927e-168
1700037H04Rik	Lamp5	0.257288	0.378	0.124	9.82712e-172	2.56871e-167
Mapk9	Lamp5	0.393184	0.735	0.381	1.19828e-171	3.13219e-167
Esrrg	Lamp5	0.400195	0.606	0.271	2.86374e-171	7.48553e-167
6030419C18Rik	Lamp5	0.452964	0.762	0.44	2.0625e-169	5.39117e-165
Pde4b	Lamp5	0.468388	0.565	0.253	7.59736e-169	1.98587e-164
Hint1	Lamp5	0.458132	0.901	0.693	2.20545e-168	5.76482e-164
Spock3	Lamp5	0.523084	0.92	0.643	2.48823e-168	6.50398e-164
Mthfs	Lamp5	0.256854	0.345	0.107	1.68033e-167	4.39221e-163
Inafm1	Lamp5	0.282706	0.438	0.159	1.89721e-167	4.95913e-163
Tubb4a	Lamp5	0.393228	0.872	0.539	1.89933e-167	4.96466e-163
Fxyd6	Lamp5	0.486624	0.5	0.207	1.07993e-166	2.82282e-162
Necab1	Lamp5	0.695901	0.42	0.165	1.40087e-166	3.66173e-162
Ints6l	Lamp5	0.485086	0.638	0.326	3.15125e-166	8.23706e-162
Akap5	Lamp5	0.401033	0.585	0.268	5.04842e-165	1.31961e-160
Ostm1	Lamp5	0.357579	0.563	0.244	7.76796e-165	2.03047e-160
St13	Lamp5	0.483283	0.92	0.721	2.60744e-164	6.81559e-160
Abcd2	Lamp5	0.279403	0.401	0.134	2.85984e-164	7.47533e-160
Enpp5	Lamp5	0.384393	0.684	0.335	4.00969e-164	1.04809e-159
Pdgfa	Lamp5	0.400953	0.657	0.323	5.21208e-163	1.36239e-158
Tuba1b	Lamp5	0.406336	0.749	0.409	1.04735e-162	2.73767e-158
Eif1b	Lamp5	0.479954	0.907	0.689	1.25762e-162	3.28728e-158
Syngr3	Lamp5	0.407521	0.751	0.411	3.12177e-161	8.16e-157
Vldlr	Lamp5	0.389143	0.692	0.355	1.81716e-160	4.74988e-156
Cerk	Lamp5	0.294091	0.431	0.155	2.31244e-160	6.04448e-156
Trove2	Lamp5	0.390588	0.717	0.377	2.9598e-160	7.73661e-156
Nfib	Lamp5	0.380447	0.998	0.974	1.66052e-159	4.34044e-155
Podxl2	Lamp5	0.335567	0.586	0.261	1.97589e-159	5.16477e-155
Stmn1	Lamp5	0.523418	0.756	0.447	2.91947e-158	7.6312e-154
Adgra1	Lamp5	0.260719	0.386	0.131	3.17812e-158	8.3073e-154
Reep5	Lamp5	0.409418	0.866	0.558	9.93054e-158	2.59574e-153
Tmem179	Lamp5	0.376938	0.657	0.322	2.21467e-157	5.78892e-153
Clstn1	Lamp5	0.393929	0.95	0.722	2.33335e-157	6.09914e-153
Idnk	Lamp5	0.26213	0.429	0.157	2.82805e-157	7.39225e-153
Cacnb4	Lamp5	0.446836	0.95	0.783	3.55493e-157	9.29223e-153
Epha5	Lamp5	0.489323	0.953	0.846	4.64153e-157	1.21325e-152
Fryl	Lamp5	0.374457	0.702	0.365	1.07927e-156	2.82109e-152
Msantd4	Lamp5	0.296452	0.481	0.191	1.31933e-156	3.44859e-152
Asap1	Lamp5	0.427289	0.656	0.32	2.02608e-156	5.29598e-152
Fam126a	Lamp5	0.33861	0.512	0.212	2.5267e-156	6.60453e-152
Atp11c	Lamp5	0.334884	0.502	0.199	2.52763e-155	6.60698e-151
Ppm1h	Lamp5	0.560995	0.854	0.612	1.60161e-154	4.18646e-150
Timp2	Lamp5	0.345573	0.639	0.284	1.84429e-154	4.8208e-150
Kcna2	Lamp5	0.358462	0.632	0.302	2.07548e-154	5.42509e-150
Chl1	Lamp5	0.411329	0.964	0.809	6.93063e-154	1.8116e-149
Pik3ca	Lamp5	0.370974	0.723	0.378	2.28715e-153	5.97838e-149
Tmeff1	Lamp5	0.424949	0.808	0.491	2.64415e-152	6.91154e-148
Ubxn1	Lamp5	0.261423	0.431	0.16	5.22844e-152	1.36666e-147
Arl5a	Lamp5	0.37804	0.633	0.312	3.49619e-150	9.1387e-146
Cep170b	Lamp5	0.331227	0.528	0.227	4.39189e-150	1.148e-145
Enox2	Lamp5	0.359254	0.477	0.195	1.15071e-149	3.00785e-145
Tspan3	Lamp5	0.394468	0.811	0.496	5.38175e-149	1.40674e-144
Dzank1	Lamp5	0.354241	0.668	0.335	9.22504e-149	2.41133e-144
Csnk1e	Lamp5	0.369001	0.668	0.335	1.00834e-148	2.63569e-144
Phactr1	Lamp5	0.532732	0.985	0.904	1.00578e-147	2.629e-143
Fam213b	Lamp5	0.317049	0.532	0.231	1.31461e-147	3.43625e-143
Scg3	Lamp5	0.288199	0.493	0.203	2.35582e-147	6.15789e-143
Clmp	Lamp5	0.274363	0.555	0.23	7.52067e-147	1.96583e-142
Syt11	Lamp5	0.335632	0.977	0.895	1.55033e-146	4.0524e-142
Gsk3b	Lamp5	0.424207	0.941	0.787	2.75527e-146	7.202e-142
Kif5a	Lamp5	0.368244	0.721	0.382	3.26245e-146	8.52771e-142
Sez6	Lamp5	0.319783	0.58	0.256	6.04262e-146	1.57948e-141
Rgs8	Lamp5	0.349703	0.542	0.243	6.23256e-146	1.62913e-141
Ankrd24	Lamp5	0.280057	0.481	0.196	3.13934e-145	8.20592e-141
Anp32e	Lamp5	0.320713	0.614	0.285	1.32999e-144	3.47647e-140
Ndufa4	Lamp5	0.455899	0.909	0.717	1.5203e-144	3.9739e-140
Rora	Lamp5	0.502365	0.905	0.766	1.91358e-143	5.00189e-139
Sfxn3	Lamp5	0.315696	0.527	0.232	8.01134e-143	2.09408e-138
Ctnnbip1	Lamp5	0.271886	0.496	0.206	8.62538e-143	2.25459e-138
Chd6	Lamp5	0.372401	0.666	0.351	2.92359e-142	7.64198e-138
Fabp3	Lamp5	0.350331	0.659	0.332	4.55388e-142	1.19034e-137
Plcl2	Lamp5	0.339594	0.648	0.316	5.21898e-142	1.36419e-137
Larp1	Lamp5	0.336679	0.638	0.316	6.18973e-142	1.61793e-137
Prmt5	Lamp5	0.268045	0.46	0.184	2.17505e-141	5.68537e-137
Lrrtm3	Lamp5	0.49536	0.711	0.396	3.21104e-141	8.39333e-137
Gm1673	Lamp5	0.371166	0.739	0.415	2.61877e-140	6.84521e-136
Nap1l3	Lamp5	0.264145	0.414	0.159	2.68849e-140	7.02743e-136
Retreg1	Lamp5	0.313162	0.524	0.227	3.83743e-140	1.00306e-135
Tmem55a	Lamp5	0.328679	0.629	0.307	1.86215e-139	4.86746e-135
Fam174a	Lamp5	0.385932	0.912	0.735	2.67639e-139	6.99583e-135
Hsp90ab1	Lamp5	0.353809	0.982	0.896	1.19545e-138	3.12478e-134
Dynlrb1	Lamp5	0.386231	0.891	0.66	4.80828e-138	1.25684e-133
Etl4	Lamp5	0.531636	0.554	0.253	1.19148e-137	3.11441e-133
Vsnl1	Lamp5	0.42607	0.843	0.544	3.92339e-137	1.02554e-132
Apc	Lamp5	0.386691	0.889	0.67	4.83937e-137	1.26496e-132
Canx	Lamp5	0.378302	0.944	0.742	6.14048e-137	1.60506e-132
Mif	Lamp5	0.416591	0.842	0.589	6.70432e-137	1.75244e-132
Mcrip1	Lamp5	0.361976	0.759	0.445	3.61295e-136	9.44388e-132
Cfl2	Lamp5	0.342342	0.743	0.42	5.78792e-136	1.5129e-131
Tmsb10	Lamp5	0.33532	0.845	0.47	5.66193e-135	1.47997e-130
Magi3	Lamp5	0.2891	0.467	0.193	1.60154e-134	4.18627e-130
Ndufa11	Lamp5	0.377678	0.704	0.405	4.51961e-134	1.18138e-129
Nudt19	Lamp5	0.357209	0.748	0.436	5.58709e-134	1.46041e-129
Epm2aip1	Lamp5	0.36255	0.746	0.429	1.03174e-133	2.69687e-129
Gnl3l	Lamp5	0.376317	0.834	0.546	7.80818e-133	2.04098e-128
Epb41l3	Lamp5	0.335048	0.645	0.326	1.96313e-132	5.13143e-128
Crebrf	Lamp5	0.311075	0.604	0.293	1.99142e-132	5.20536e-128
Zmat3	Lamp5	0.272156	0.474	0.202	3.50123e-131	9.15187e-127
Tcte2	Lamp5	0.293703	0.525	0.235	5.26251e-131	1.37557e-126
Clip4	Lamp5	0.329818	0.603	0.304	1.36024e-129	3.55552e-125
Spock2	Lamp5	0.355686	0.924	0.69	1.4736e-129	3.85184e-125
Ankrd12	Lamp5	0.370932	0.861	0.604	2.79613e-129	7.3088e-125
Hpf1	Lamp5	0.349806	0.655	0.349	3.62155e-129	9.46638e-125
Mirg	Lamp5	0.284546	0.474	0.203	8.27802e-128	2.16379e-123
Araf	Lamp5	0.359263	0.901	0.707	1.57001e-127	4.10386e-123
Adam23	Lamp5	0.341241	0.724	0.403	2.68226e-127	7.01116e-123
Fbxo44	Lamp5	0.250521	0.41	0.164	4.62251e-127	1.20828e-122
Dnajc27	Lamp5	0.292032	0.571	0.272	1.00145e-126	2.61769e-122
Smdt1	Lamp5	0.348928	0.934	0.768	1.79902e-126	4.70247e-122
Sod1	Lamp5	0.327678	0.63	0.325	2.54194e-126	6.64438e-122
Cxcl14	Lamp5	0.627702	0.111	0.019	3.64276e-126	9.5218e-122
Nt5dc3	Lamp5	0.391126	0.778	0.49	5.55745e-126	1.45266e-121
Prelid3b	Lamp5	0.253793	0.453	0.191	6.91427e-126	1.80732e-121
Napb	Lamp5	0.326343	0.966	0.827	6.98595e-126	1.82606e-121
Cnr1	Lamp5	0.876258	0.448	0.216	8.14262e-126	2.1284e-121
Pgam1	Lamp5	0.37107	0.861	0.591	9.17664e-126	2.39868e-121
Tmod3	Lamp5	0.29767	0.466	0.198	9.33112e-126	2.43906e-121
Gnai2	Lamp5	0.265924	0.54	0.249	1.34973e-125	3.52806e-121
Pfdn4	Lamp5	0.291099	0.54	0.249	1.77993e-125	4.65257e-121
Guk1	Lamp5	0.368396	0.829	0.524	1.46995e-124	3.8423e-120
Nrxn3	Lamp5	0.321612	0.996	0.854	2.51305e-124	6.56886e-120
Slc7a8	Lamp5	0.314176	0.594	0.297	4.36435e-124	1.1408e-119
B3gat3	Lamp5	0.294462	0.609	0.298	1.15417e-123	3.01689e-119
Stx7	Lamp5	0.341921	0.72	0.409	1.21911e-123	3.18663e-119
Ttc3	Lamp5	0.269039	0.993	0.964	1.63023e-123	4.26127e-119
Rex1bd	Lamp5	0.343973	0.754	0.449	1.82882e-123	4.78034e-119
Ptprn	Lamp5	0.363471	0.867	0.583	6.23754e-123	1.63043e-118
Xkr4	Lamp5	0.359753	0.986	0.904	1.22046e-122	3.19015e-118
Elavl3	Lamp5	0.335899	0.946	0.781	1.46543e-121	3.83048e-117
Hspa9	Lamp5	0.351518	0.684	0.392	1.82797e-121	4.77814e-117
Rufy3	Lamp5	0.33659	0.899	0.704	2.67121e-121	6.98228e-117
Nrsn2	Lamp5	0.253938	0.339	0.126	5.86889e-121	1.53407e-116
Rnf14	Lamp5	0.350405	0.843	0.575	7.39777e-121	1.9337e-116
Nmnat2	Lamp5	0.405255	0.865	0.64	1.28972e-120	3.37121e-116
Ndn	Lamp5	0.47717	0.52	0.264	1.4756e-120	3.85707e-116
Slc24a3	Lamp5	0.352978	0.96	0.757	8.13386e-120	2.12611e-115
Use1	Lamp5	0.348393	0.787	0.499	9.1121e-120	2.38181e-115
Trappc6b	Lamp5	0.369295	0.864	0.619	1.58985e-119	4.15571e-115
Atp11b	Lamp5	0.321366	0.574	0.289	4.13003e-119	1.07955e-114
Srgap2	Lamp5	0.325196	0.69	0.385	5.16595e-119	1.35033e-114
Rcn2	Lamp5	0.270347	0.6	0.296	1.04554e-118	2.73293e-114
Eif2s2	Lamp5	0.387312	0.8	0.514	1.78684e-117	4.67062e-113
Mrpl52	Lamp5	0.317784	0.606	0.311	2.71885e-117	7.10679e-113
Npas3	Lamp5	0.855731	0.302	0.108	2.82062e-117	7.37283e-113
Elovl4	Lamp5	0.320031	0.6	0.305	4.5898e-117	1.19973e-112
Fkbp3	Lamp5	0.309633	0.604	0.312	1.07675e-116	2.81451e-112
C130071C03Rik	Lamp5	0.364729	0.907	0.726	2.59743e-116	6.78942e-112
Slc9a6	Lamp5	0.321257	0.629	0.332	2.72691e-116	7.12786e-112
Sel1l	Lamp5	0.397823	0.848	0.588	1.98743e-115	5.19494e-111
Golga7b	Lamp5	0.296722	0.571	0.285	2.7862e-115	7.28285e-111
Nbeal1	Lamp5	0.258448	0.485	0.218	1.01622e-114	2.6563e-110
Purb	Lamp5	0.32998	0.946	0.792	1.06084e-114	2.77293e-110
Pdha1	Lamp5	0.30518	0.647	0.342	1.29325e-114	3.38042e-110
4930415C11Rik	Lamp5	0.257339	0.393	0.159	1.1869e-113	3.10245e-109
Arhgef11	Lamp5	0.280376	0.544	0.265	2.1696e-113	5.67112e-109
Acadsb	Lamp5	0.291626	0.616	0.318	2.93397e-113	7.6691e-109
Pgrmc1	Lamp5	0.345319	0.88	0.637	3.09718e-113	8.09571e-109
Cacybp	Lamp5	0.266087	0.512	0.242	4.33784e-113	1.13387e-108
Tnrc6a	Lamp5	0.268633	0.588	0.289	5.30311e-113	1.38618e-108
Gemin7	Lamp5	0.288699	0.612	0.312	6.97116e-113	1.82219e-108
Cabp1	Lamp5	0.273084	0.524	0.249	8.93029e-113	2.33429e-108
Hspe1	Lamp5	0.361856	0.857	0.649	1.52099e-112	3.97572e-108
Paip2	Lamp5	0.338692	0.835	0.569	3.07075e-112	8.02662e-108
Nr2f2	Lamp5	0.41753	0.345	0.138	3.13833e-112	8.20327e-108
Astn1	Lamp5	0.339555	0.925	0.72	3.84473e-112	1.00497e-107
Frmd5	Lamp5	0.339384	0.905	0.689	4.0168e-111	1.04995e-106
Ly6h	Lamp5	0.351056	0.926	0.715	4.90157e-111	1.28122e-106
Rimbp2	Lamp5	0.33422	0.913	0.714	4.32086e-110	1.12943e-105
Nfe2l1	Lamp5	0.315564	0.708	0.4	2.84501e-109	7.43657e-105
Scamp5	Lamp5	0.362868	0.824	0.559	4.54788e-109	1.18877e-104
Atxn7l3	Lamp5	0.254866	0.53	0.253	7.72083e-109	2.01815e-104
Rapgef4os1	Lamp5	0.316229	0.6	0.312	8.04833e-109	2.10375e-104
Npm1	Lamp5	0.36054	0.856	0.65	8.38699e-109	2.19227e-104
Snx10	Lamp5	0.34986	0.803	0.53	9.02757e-108	2.35972e-103
Ube2m	Lamp5	0.295589	0.656	0.358	1.10213e-107	2.88085e-103
Osbpl9	Lamp5	0.305188	0.723	0.424	1.13638e-107	2.97037e-103
Lsm6	Lamp5	0.290314	0.57	0.29	1.77216e-107	4.63225e-103
Nek1	Lamp5	0.300662	0.606	0.322	5.69624e-107	1.48894e-102
Syp	Lamp5	0.297006	0.982	0.895	1.03718e-106	2.71109e-102
Rgmb	Lamp5	0.288145	0.536	0.266	1.20985e-106	3.16242e-102
Rtn3	Lamp5	0.263254	0.996	0.947	2.40992e-106	6.29928e-102
Trmt112	Lamp5	0.273004	0.596	0.306	3.23914e-106	8.46678e-102
Chchd10	Lamp5	0.382594	0.885	0.713	3.55337e-106	9.28816e-102
Trappc9	Lamp5	0.328852	0.837	0.569	5.21881e-106	1.36414e-101
Cdc37l1	Lamp5	0.297762	0.671	0.381	6.68895e-106	1.74843e-101
Dock3	Lamp5	0.289157	0.945	0.813	7.57264e-106	1.97941e-101
Ftl1-ps1	Lamp5	0.269414	0.499	0.233	8.56891e-106	2.23983e-101
Klf12	Lamp5	0.29466	0.72	0.412	1.20146e-105	3.14049e-101
Poldip2	Lamp5	0.257954	0.534	0.261	8.54286e-105	2.23302e-100
Lancl1	Lamp5	0.321841	0.738	0.462	3.26158e-104	8.52544e-100
Xpot	Lamp5	0.274086	0.55	0.278	4.59236e-104	1.2004e-99
Atp6v1b2	Lamp5	0.322044	0.913	0.706	7.58448e-104	1.98251e-99
Atp5d	Lamp5	0.336877	0.792	0.527	9.38204e-104	2.45237e-99
Gabarapl1	Lamp5	0.274313	0.97	0.919	1.74608e-103	4.56408e-99
Atp6ap1	Lamp5	0.351544	0.778	0.497	1.80894e-103	4.72838e-99
Bmyc	Lamp5	0.328674	0.729	0.457	6.85111e-103	1.79081e-98
1500011B03Rik	Lamp5	0.325467	0.872	0.636	7.56259e-103	1.97679e-98
Prkca	Lamp5	0.460396	0.907	0.755	4.95907e-102	1.29625e-97
Adar	Lamp5	0.310219	0.733	0.452	2.01314e-101	5.26216e-97
Ndufb5	Lamp5	0.337848	0.838	0.618	3.63825e-101	9.51003e-97
Atp6v1c1	Lamp5	0.316289	0.814	0.548	3.82425e-101	9.99621e-97
Samd5	Lamp5	0.252061	0.333	0.133	9.50429e-101	2.48433e-96
Sv2c	Lamp5	0.54899	0.504	0.278	9.6832e-100	2.53109e-95
Scg5	Lamp5	0.31358	0.74	0.441	1.63675e-99	4.2783e-95
Fkbp2	Lamp5	0.295817	0.664	0.379	2.01041e-99	5.25501e-95
Smim10l1	Lamp5	0.335336	0.926	0.79	2.62292e-99	6.85605e-95
Leprotl1	Lamp5	0.269653	0.512	0.257	2.735e-99	7.14902e-95
Dennd5b	Lamp5	0.335408	0.811	0.557	3.57702e-99	9.34997e-95
Adam10	Lamp5	0.319626	0.749	0.468	5.39009e-99	1.40891e-94
Rasgrf2	Lamp5	0.429584	0.792	0.543	6.63232e-99	1.73362e-94
Arid5b	Lamp5	0.32691	0.681	0.403	2.92197e-98	7.63775e-94
Ndufa2	Lamp5	0.313293	0.937	0.806	6.30292e-98	1.64752e-93
Col25a1	Lamp5	1.05882	0.642	0.5	1.49459e-97	3.90671e-93
Nagk	Lamp5	0.266318	0.546	0.282	4.37646e-97	1.14396e-92
Tgoln1	Lamp5	0.307594	0.749	0.465	4.63641e-97	1.21191e-92
Blcap	Lamp5	0.266087	0.577	0.302	1.06429e-96	2.78195e-92
Flywch1	Lamp5	0.280563	0.713	0.417	3.49705e-95	9.14093e-91
Nlgn2	Lamp5	0.300282	0.716	0.431	7.48513e-95	1.95654e-90
Pdxp	Lamp5	0.316648	0.862	0.633	8.28043e-95	2.16442e-90
Gnb1	Lamp5	0.4526	0.969	0.872	1.09548e-94	2.86347e-90
Dnajc5	Lamp5	0.284513	0.946	0.778	1.58024e-94	4.1306e-90
Ranbp1	Lamp5	0.296285	0.647	0.368	2.02941e-94	5.30466e-90
Cltc	Lamp5	0.295434	0.901	0.693	2.61568e-94	6.83712e-90
2011-09-01	Lamp5	0.291267	0.679	0.399	5.06955e-94	1.32513e-89
Gatad1	Lamp5	0.2798	0.561	0.297	5.83584e-94	1.52543e-89
Rps11	Lamp5	0.29733	0.945	0.881	7.65308e-94	2.00044e-89
Pgk1	Lamp5	0.289912	0.697	0.422	1.77624e-92	4.6429e-88
Hcfc1r1	Lamp5	0.274317	0.628	0.351	3.78502e-92	9.89366e-88
Drap1	Lamp5	0.294466	0.687	0.414	9.85288e-92	2.57544e-87
Snx7	Lamp5	0.277588	0.343	0.147	9.97045e-92	2.60618e-87
Gm4131	Lamp5	0.330164	0.883	0.681	1.84385e-91	4.81965e-87
Azin1	Lamp5	0.295939	0.689	0.416	3.56947e-91	9.33025e-87
Vdac1	Lamp5	0.299146	0.872	0.667	7.08189e-91	1.85114e-86
Cntnap5c	Lamp5	0.48457	0.48	0.25	8.01243e-91	2.09437e-86
Gabarap	Lamp5	0.302814	0.839	0.611	4.18639e-90	1.09428e-85
Chst2	Lamp5	0.301988	0.47	0.239	7.12632e-90	1.86275e-85
Uqcrh	Lamp5	0.287737	0.956	0.898	8.93473e-90	2.33545e-85
Hspa8	Lamp5	0.291023	0.961	0.86	9.02387e-90	2.35875e-85
Nfix	Lamp5	0.348404	0.91	0.789	1.75162e-89	4.57856e-85
Lpgat1	Lamp5	0.286354	0.744	0.477	1.86081e-89	4.86398e-85
A330102I10Rik	Lamp5	0.253018	0.671	0.38	2.52247e-89	6.59349e-85
Wwox	Lamp5	0.312336	0.655	0.394	8.50994e-88	2.22441e-83
Ndufc2	Lamp5	0.270559	0.64	0.371	1.01715e-87	2.65872e-83
Tceal5	Lamp5	0.276006	0.615	0.351	1.94946e-87	5.09569e-83
Gm28285	Lamp5	0.267058	0.526	0.28	9.81457e-87	2.56543e-82
Fbxo9	Lamp5	0.28554	0.691	0.427	1.36158e-86	3.55902e-82
Bcas2	Lamp5	0.268538	0.63	0.361	1.38514e-85	3.62063e-81
Acadl	Lamp5	0.294364	0.883	0.745	3.65891e-85	9.56403e-81
Srcin1	Lamp5	0.279396	0.724	0.454	4.44219e-85	1.16115e-80
Alg2	Lamp5	0.273353	0.677	0.404	1.39697e-84	3.65155e-80
Cox5a	Lamp5	0.305376	0.729	0.485	1.55132e-84	4.05501e-80
H2afz	Lamp5	0.315767	0.939	0.866	2.98194e-84	7.7945e-80
Peak1	Lamp5	0.272393	0.638	0.363	7.6472e-84	1.9989e-79
Grik2	Lamp5	0.336343	0.996	0.971	2.36444e-83	6.1804e-79
Ndufb7	Lamp5	0.269671	0.702	0.433	5.22733e-83	1.36637e-78
Clip3	Lamp5	0.288609	0.885	0.714	5.65985e-83	1.47943e-78
Pcnp	Lamp5	0.29247	0.899	0.707	5.90215e-83	1.54276e-78
Mapk8	Lamp5	0.281738	0.711	0.436	6.51503e-83	1.70296e-78
Pitpna	Lamp5	0.285543	0.824	0.575	1.88115e-82	4.91715e-78
Tcf12	Lamp5	0.339658	0.855	0.69	2.24731e-82	5.87425e-78
Mtus2	Lamp5	0.274103	0.714	0.454	3.90104e-82	1.01969e-77
Ogfrl1	Lamp5	0.35842	0.865	0.671	4.04123e-82	1.05634e-77
Hsp90aa1	Lamp5	0.278212	0.746	0.474	5.4048e-82	1.41276e-77
Atp5g3	Lamp5	0.314792	0.763	0.531	8.31833e-82	2.17433e-77
Prkar2b	Lamp5	0.261573	0.542	0.286	9.51008e-82	2.48584e-77
Cdkl5	Lamp5	0.330382	0.781	0.534	1.43607e-81	3.75375e-77
Maged1	Lamp5	0.301196	0.767	0.5	2.3284e-81	6.08621e-77
Abhd18	Lamp5	0.265738	0.699	0.435	2.62092e-81	6.85081e-77
Snap91	Lamp5	0.250788	0.947	0.798	7.74667e-81	2.0249e-76
Set	Lamp5	0.282238	0.901	0.715	1.718e-80	4.49067e-76
Pole4	Lamp5	0.259781	0.576	0.317	2.04511e-80	5.3457e-76
Lrrc8b	Lamp5	0.281275	0.6	0.348	2.37473e-80	6.2073e-76
Tppp	Lamp5	0.277663	0.805	0.544	3.09675e-80	8.09459e-76
Aktip	Lamp5	0.271855	0.686	0.426	4.26522e-80	1.11489e-75
Slc25a3	Lamp5	0.297153	0.823	0.594	5.05942e-80	1.32248e-75
Disp2	Lamp5	0.281674	0.778	0.499	9.38082e-80	2.45205e-75
Ghitm	Lamp5	0.295049	0.853	0.634	1.11765e-79	2.92144e-75
Spred1	Lamp5	0.266018	0.69	0.417	1.29152e-78	3.3759e-74
Cmpk1	Lamp5	0.254398	0.668	0.401	2.71495e-78	7.09662e-74
Map7d2	Lamp5	0.281961	0.804	0.557	3.62159e-78	9.46649e-74
Dda1	Lamp5	0.256288	0.671	0.408	7.26298e-78	1.89847e-73
Tnks	Lamp5	0.257108	0.71	0.447	1.31843e-77	3.44624e-73
Ndufa12	Lamp5	0.261778	0.625	0.368	1.39894e-77	3.65669e-73
Mrps36	Lamp5	0.250598	0.6	0.349	2.14709e-77	5.61228e-73
Atxn7l3b	Lamp5	0.255365	0.94	0.789	5.4391e-77	1.42173e-72
Nav3	Lamp5	0.250386	0.994	0.952	9.83171e-77	2.56991e-72
Nav2	Lamp5	0.272041	0.952	0.86	1.14414e-76	2.99066e-72
Naca	Lamp5	0.27125	0.88	0.708	1.42644e-75	3.72858e-71
2210408I21Rik	Lamp5	0.265341	0.611	0.359	2.80374e-75	7.3287e-71
Klc1	Lamp5	0.269761	0.889	0.684	4.22666e-75	1.10481e-70
Eef1a2	Lamp5	0.294023	0.856	0.651	1.04979e-73	2.74406e-69
Sult4a1	Lamp5	0.281538	0.754	0.499	1.17557e-73	3.07283e-69
Gde1	Lamp5	0.267225	0.684	0.439	8.33518e-73	2.17873e-68
Ube2e1	Lamp5	0.258273	0.744	0.499	9.86855e-73	2.57954e-68
Ndufb9	Lamp5	0.286574	0.825	0.623	2.70572e-72	7.07247e-68
Vezt	Lamp5	0.252931	0.673	0.416	2.97435e-72	7.77465e-68
Morf4l2	Lamp5	0.255261	0.903	0.708	3.76739e-72	9.84759e-68
Tceal9	Lamp5	0.270769	0.755	0.5	1.53853e-71	4.02157e-67
Ptprn2	Lamp5	0.260743	0.901	0.693	5.17013e-71	1.35142e-66
Clpp	Lamp5	0.250605	0.793	0.554	1.06914e-70	2.79463e-66
Kifap3	Lamp5	0.253284	0.869	0.654	2.1692e-70	5.67006e-66
Iscu	Lamp5	0.262618	0.724	0.484	3.27635e-70	8.56405e-66
Atp2a2	Lamp5	0.25064	0.957	0.824	5.48319e-70	1.43325e-65
Sec62	Lamp5	0.259044	0.907	0.741	7.09878e-70	1.85555e-65
Dnajc18	Lamp5	0.256022	0.681	0.436	9.57944e-70	2.50397e-65
Gabbr1	Lamp5	0.254247	0.962	0.831	5.71111e-69	1.49283e-64
Dclk2	Lamp5	0.281564	0.656	0.421	6.57819e-69	1.71947e-64
Ctsb	Lamp5	0.262134	0.764	0.51	1.64547e-68	4.30108e-64
Rab1a	Lamp5	0.256044	0.822	0.598	2.6254e-68	6.86255e-64
Cox5b	Lamp5	0.257325	0.84	0.657	4.85836e-67	1.26993e-62
Tm2d1	Lamp5	0.254949	0.734	0.485	7.03349e-67	1.83848e-62
Bex3	Lamp5	0.264756	0.859	0.679	9.50261e-67	2.48389e-62
Rnf187	Lamp5	0.251271	0.878	0.69	1.74507e-66	4.56144e-62
Nf1	Lamp5	0.253444	0.774	0.535	2.18766e-66	5.71832e-62
Ap1s2	Lamp5	0.256995	0.575	0.336	2.36653e-66	6.18586e-62
Gdi1	Lamp5	0.260309	0.88	0.676	2.5381e-66	6.63433e-62
Atp5h	Lamp5	0.262585	0.779	0.571	2.71097e-66	7.08621e-62
Ndufs6	Lamp5	0.253028	0.731	0.498	5.67122e-66	1.4824e-61
G3bp2	Lamp5	0.250796	0.916	0.731	1.37964e-65	3.60625e-61
Ppia	Lamp5	0.253168	0.88	0.71	5.21471e-65	1.36307e-60
Ppp2r1a	Lamp5	0.252182	0.708	0.464	8.37076e-65	2.18803e-60
Atp6v1e1	Lamp5	0.261716	0.792	0.572	1.43254e-64	3.74452e-60
Cacna1a	Lamp5	0.258667	0.889	0.741	2.45345e-64	6.41309e-60
Cox6b1	Lamp5	0.256072	0.903	0.77	6.35013e-64	1.65986e-59
Ndufb10	Lamp5	0.25216	0.831	0.632	1.80045e-63	4.7062e-59
Ncl	Lamp5	0.252891	0.705	0.471	8.15994e-63	2.13293e-58
Cacna1b	Lamp5	0.250998	0.747	0.506	1.79663e-62	4.69622e-58
Itfg1	Lamp5	0.255963	0.79	0.555	6.92985e-62	1.81139e-57
Ddx3y	Lamp5	0.265313	0.66	0.44	2.38631e-60	6.23757e-56
Fbxo36	Lamp5	0.265513	0.544	0.327	4.85808e-59	1.26985e-54
Dusp3	Lamp5	0.254353	0.696	0.468	8.0374e-59	2.1009e-54
Fam81a	Lamp5	0.278039	0.78	0.596	2.18242e-58	5.70463e-54
Galnt14	Lamp5	0.28487	0.505	0.306	3.05656e-56	7.98954e-52
Chrna7	Lamp5	0.282902	0.537	0.333	8.70226e-56	2.27468e-51
Pak7	Lamp5	0.286653	0.768	0.559	6.37409e-55	1.66612e-50
Sema6d	Lamp5	0.423871	0.746	0.582	8.00146e-51	2.0915e-46
Adcy8	Lamp5	0.261615	0.414	0.243	2.54211e-49	6.64481e-45
Kctd16	Lamp5	0.400831	0.929	0.925	1.0479e-44	2.7391e-40
2900055J20Rik	Lamp5	0.286244	0.831	0.756	2.35346e-39	6.15172e-35
Adarb2	Lamp5	0.680406	0.798	0.826	1.12028e-28	2.92831e-24
Cntn4	Lamp5	0.385392	0.542	0.46	4.88137e-18	1.27594e-13
Sgcd	Lamp5	0.250039	0.437	0.347	4.66609e-14	1.21967e-09
Sema3e	Lamp5	0.366988	0.347	0.274	5.65881e-13	1.47916e-08
Parm1	Lamp5	0.697314	0.368	0.358	8.16356e-11	2.13387e-06
Asic2	Lamp5	0.281712	0.742	0.76	2.22099e-05	0.580544
Cnr1	Sncg	3.65753	1	0.218	0	0
Npas3	Sncg	2.76796	0.989	0.108	0	0
Cxcl14	Sncg	2.4794	0.699	0.018	0	0
Gad2	Sncg	2.20848	0.993	0.069	0	0
Col19a1	Sncg	2.17561	0.849	0.04	0	0
Erbb4	Sncg	2.1648	0.996	0.122	0	0
Rbms3	Sncg	1.96895	0.978	0.092	0	0
Dlx1as	Sncg	1.93383	0.925	0.035	0	0
Kcnip1	Sncg	1.88623	0.943	0.048	0	0
Dlx6os1	Sncg	1.87457	0.989	0.031	0	0
Igf1	Sncg	1.8389	0.95	0.018	0	0
Necab1	Sncg	1.8167	0.978	0.166	0	0
Slc6a1	Sncg	1.81464	0.996	0.151	0	0
Rgs12	Sncg	1.66877	0.814	0.019	0	0
Elavl2	Sncg	1.6616	0.95	0.181	0	0
C130073E24Rik	Sncg	1.65881	0.846	0.083	0	0
Rcan2	Sncg	1.50051	0.943	0.057	0	0
Abat	Sncg	1.48739	0.928	0.159	0	0
Elmo1	Sncg	1.43726	0.832	0.112	0	0
Dpp10	Sncg	1.40295	0.871	0.123	0	0
Slc32a1	Sncg	1.39114	0.935	0.026	0	0
Serpine2	Sncg	1.3805	0.685	0.056	0	0
Ptprm	Sncg	1.35246	0.821	0.05	0	0
Arl4c	Sncg	1.34783	0.903	0.035	0	0
Htr3a	Sncg	1.33386	0.76	0.004	0	0
Sema3c	Sncg	1.31818	0.634	0.062	0	0
Pdzrn3	Sncg	1.30776	0.731	0.024	0	0
Grik1	Sncg	1.27167	0.753	0.05	0	0
Cit	Sncg	1.27152	0.939	0.062	0	0
Maf	Sncg	1.25506	0.821	0.028	0	0
Fstl5	Sncg	1.24672	0.878	0.12	0	0
Reln	Sncg	1.23147	0.613	0.05	0	0
Kcnmb2	Sncg	1.20487	0.72	0.052	0	0
Enho	Sncg	1.07139	0.882	0.083	0	0
Mtss1	Sncg	1.06805	0.889	0.076	0	0
Eps8	Sncg	1.05602	0.81	0.063	0	0
Syt6	Sncg	1.04951	0.599	0.004	0	0
Pde5a	Sncg	1.04622	0.703	0.015	0	0
Btbd11	Sncg	1.04334	0.885	0.021	0	0
Cntnap4	Sncg	1.01799	0.742	0.037	0	0
Npas1	Sncg	1.00586	0.735	0.008	0	0
Pcp4l1	Sncg	0.992914	0.685	0.027	0	0
Lgi2	Sncg	0.981195	0.763	0.042	0	0
Frem1	Sncg	0.970319	0.487	0.017	0	0
Gng4	Sncg	0.951213	0.724	0.037	0	0
Lbh	Sncg	0.901842	0.785	0.026	0	0
Wnt5a	Sncg	0.882956	0.735	0.02	0	0
Mir670hg	Sncg	0.878	0.742	0.073	0	0
Camk2d	Sncg	0.869067	0.792	0.099	0	0
Rims3	Sncg	0.861643	0.796	0.021	0	0
Rpp25	Sncg	0.849455	0.76	0.02	0	0
Nhs	Sncg	0.844405	0.817	0.064	0	0
Gm45323	Sncg	0.830634	0.624	0.047	0	0
Gm45768	Sncg	0.829262	0.735	0.076	0	0
Kctd8	Sncg	0.782379	0.491	0.035	0	0
Egln3	Sncg	0.762146	0.498	0.01	0	0
Alk	Sncg	0.760065	0.563	0.051	0	0
Mtss1l	Sncg	0.750954	0.767	0.061	0	0
Pde3a	Sncg	0.741939	0.373	0.007	0	0
Samd4	Sncg	0.739263	0.778	0.075	0	0
Dlx1	Sncg	0.734826	0.692	0.016	0	0
Tspan2	Sncg	0.729621	0.753	0.049	0	0
Pnoc	Sncg	0.725434	0.674	0.019	0	0
Olfm2	Sncg	0.720789	0.799	0.066	0	0
Wls	Sncg	0.712402	0.645	0.048	0	0
Lhfpl3	Sncg	0.704837	0.72	0.073	0	0
Megf10	Sncg	0.677704	0.487	0.013	0	0
Dusp26	Sncg	0.677038	0.767	0.045	0	0
Cntnap3	Sncg	0.667832	0.634	0.013	0	0
Zcchc12	Sncg	0.66189	0.76	0.071	0	0
4930555F03Rik	Sncg	0.656158	0.538	0.04	0	0
Sncg	Sncg	0.651801	0.527	0.001	0	0
Cntn6	Sncg	0.64951	0.606	0.032	0	0
Vat1	Sncg	0.638071	0.67	0.021	0	0
Plcb4	Sncg	0.637195	0.738	0.049	0	0
Rnd2	Sncg	0.633191	0.609	0.041	0	0
Vwc2	Sncg	0.631303	0.573	0.014	0	0
Mxra7	Sncg	0.630079	0.645	0.037	0	0
Hs3st5	Sncg	0.620369	0.584	0.038	0	0
Sln	Sncg	0.59845	0.38	0.007	0	0
Nacc2	Sncg	0.595496	0.667	0.023	0	0
Gm2516	Sncg	0.591151	0.509	0.029	0	0
Ankrd34b	Sncg	0.591057	0.631	0.046	0	0
Gm45341	Sncg	0.58383	0.48	0.017	0	0
Fgf1	Sncg	0.583679	0.591	0.028	0	0
Hrh2	Sncg	0.583087	0.613	0.026	0	0
Clic4	Sncg	0.569542	0.505	0.016	0	0
Zdhhc22	Sncg	0.554943	0.616	0.042	0	0
Rab3b	Sncg	0.547436	0.599	0.041	0	0
Tmem196	Sncg	0.544153	0.602	0.036	0	0
Sox2	Sncg	0.536291	0.685	0.02	0	0
Adra1b	Sncg	0.533222	0.398	0.009	0	0
CT025619.1	Sncg	0.521425	0.663	0.059	0	0
Bmper	Sncg	0.519477	0.459	0.007	0	0
Tac2	Sncg	0.511468	0.201	0.005	0	0
Elfn1	Sncg	0.507895	0.516	0.008	0	0
Sp8	Sncg	0.505984	0.477	0.002	0	0
Cpne2	Sncg	0.501731	0.556	0.042	0	0
Cacng4	Sncg	0.493614	0.57	0.014	0	0
Arx	Sncg	0.485284	0.602	0.015	0	0
Bmp3	Sncg	0.469474	0.358	0.009	0	0
Epb41l4a	Sncg	0.452498	0.466	0.026	0	0
Gm26782	Sncg	0.450969	0.57	0.033	0	0
Ache	Sncg	0.447813	0.548	0.046	0	0
Gm13629	Sncg	0.440181	0.473	0.015	0	0
Krt73	Sncg	0.439103	0.229	0.001	0	0
Cbln2	Sncg	0.436683	0.366	0.007	0	0
Gm29683	Sncg	0.430829	0.376	0.015	0	0
Vav2	Sncg	0.42728	0.57	0.015	0	0
Zfp385a	Sncg	0.422563	0.62	0.054	0	0
Qpct	Sncg	0.416456	0.505	0.015	0	0
Cav2	Sncg	0.413799	0.466	0.021	0	0
Dock1	Sncg	0.406889	0.577	0.049	0	0
Lancl3	Sncg	0.400956	0.437	0.014	0	0
Cux2	Sncg	0.400676	0.416	0.022	0	0
Plppr3	Sncg	0.391224	0.577	0.052	0	0
Dlx2	Sncg	0.380743	0.505	0.008	0	0
Scml4	Sncg	0.372983	0.43	0.028	0	0
Camk1g	Sncg	0.366704	0.462	0.035	0	0
Hmgb3	Sncg	0.362271	0.516	0.033	0	0
Plcxd2	Sncg	0.353477	0.455	0.034	0	0
Npffr1	Sncg	0.350161	0.369	0.004	0	0
Ptger3	Sncg	0.34864	0.294	0.004	0	0
Vat1l	Sncg	0.3483	0.437	0.022	0	0
Gm49227	Sncg	0.346011	0.308	0.002	0	0
Whrn	Sncg	0.34359	0.369	0.008	0	0
Rasgrp2	Sncg	0.325046	0.437	0.007	0	0
Pcbd1	Sncg	0.31713	0.412	0.013	0	0
Stk32a	Sncg	0.315369	0.237	0.004	0	0
Unc5b	Sncg	0.311691	0.341	0.016	0	0
Sema4g	Sncg	0.305281	0.437	0.02	0	0
Dlx5	Sncg	0.301597	0.412	0.006	0	0
Steap2	Sncg	0.298388	0.401	0.01	0	0
Ecel1	Sncg	0.298022	0.158	0.002	0	0
Sox1	Sncg	0.295685	0.391	0.011	0	0
Hivep1	Sncg	0.293865	0.419	0.023	0	0
Gjd2	Sncg	0.286429	0.387	0.006	0	0
Syt9	Sncg	0.286072	0.362	0.019	0	0
Syndig1l	Sncg	0.279031	0.384	0.024	0	0
Rgs16	Sncg	0.278404	0.283	0.006	0	0
Zfp618	Sncg	0.277081	0.43	0.027	0	0
Kcnq4	Sncg	0.270958	0.355	0.012	0	0
Hbegf	Sncg	0.267613	0.391	0.02	0	0
Lrrc75b	Sncg	0.262824	0.373	0.006	0	0
Tmem176b	Sncg	0.26268	0.308	0.008	0	0
Snx8	Sncg	0.252434	0.394	0.012	0	0
Camk2n2	Sncg	0.863656	0.864	0.133	1.14164e-301	2.98415e-297
Amotl1	Sncg	0.307441	0.462	0.036	5.21028e-296	1.36192e-291
Fnbp1l	Sncg	0.684793	0.763	0.103	2.35886e-292	6.16582e-288
Dleu7	Sncg	0.32464	0.459	0.036	3.07376e-292	8.03449e-288
Spock1	Sncg	1.66767	0.853	0.141	7.34802e-291	1.9207e-286
Siah3	Sncg	0.396822	0.57	0.056	1.8125e-287	4.73768e-283
Mir124-2hg	Sncg	0.650764	0.753	0.101	1.1271e-284	2.94612e-280
Epb41l2	Sncg	0.257185	0.387	0.027	3.01429e-284	7.87906e-280
Elavl4	Sncg	1.27956	0.939	0.192	1.61551e-282	4.22278e-278
Htr7	Sncg	0.310847	0.373	0.025	1.00317e-281	2.62218e-277
Ankrd55	Sncg	0.345244	0.48	0.041	5.15201e-280	1.34668e-275
Tmem132e	Sncg	0.302251	0.427	0.032	5.5286e-280	1.44512e-275
Slc17a8	Sncg	0.695642	0.136	0.003	6.88016e-277	1.79841e-272
Rcan3	Sncg	0.424295	0.577	0.058	8.85138e-274	2.31366e-269
Nr2f2	Sncg	1.10095	0.842	0.14	4.41338e-271	1.15361e-266
Htr2c	Sncg	1.15962	0.656	0.084	5.10656e-271	1.3348e-266
Farp1	Sncg	0.82215	0.889	0.156	1.27592e-267	3.33514e-263
Rgs10	Sncg	1.07219	0.588	0.067	4.60056e-264	1.20254e-259
Dner	Sncg	1.44902	0.957	0.223	2.47651e-262	6.47335e-258
Slc35f1	Sncg	1.5909	0.993	0.277	3.33815e-261	8.72559e-257
Cxxc4	Sncg	0.573248	0.688	0.091	2.48973e-260	6.5079e-256
Tm6sf1	Sncg	0.266189	0.401	0.031	2.51622e-259	6.57715e-255
Tmtc2	Sncg	1.2387	0.735	0.111	4.46445e-259	1.16696e-254
Garnl3	Sncg	0.800343	0.824	0.138	2.57363e-255	6.72722e-251
Camk1	Sncg	0.290456	0.487	0.045	6.36342e-255	1.66333e-250
Myo16	Sncg	0.897037	0.796	0.133	3.46884e-253	9.06721e-249
Pard6g	Sncg	0.289189	0.401	0.032	1.38182e-251	3.61193e-247
Ndnf	Sncg	0.988123	0.262	0.014	3.05594e-250	7.98791e-246
Flrt1	Sncg	0.346633	0.487	0.048	3.36021e-246	8.78325e-242
Dcx	Sncg	0.555852	0.692	0.093	3.50317e-246	9.15694e-242
Hcn3	Sncg	0.255941	0.423	0.036	2.60544e-244	6.81037e-240
Kazn	Sncg	0.543285	0.631	0.08	1.07706e-242	2.81533e-238
Nrip3	Sncg	1.48805	0.932	0.228	6.21992e-240	1.62582e-235
Etl4	Sncg	1.76016	0.975	0.256	1.96357e-238	5.13258e-234
Fxyd6	Sncg	1.77881	0.86	0.21	7.24956e-232	1.89496e-227
Dlc1	Sncg	0.703555	0.853	0.152	1.09625e-231	2.8655e-227
Bend4	Sncg	0.520674	0.606	0.077	6.31234e-230	1.64998e-225
Dpysl5	Sncg	0.650396	0.817	0.14	4.466e-228	1.16737e-223
Tbc1d9	Sncg	0.856479	0.871	0.182	1.73725e-227	4.541e-223
AI504432	Sncg	0.728731	0.806	0.142	4.1305e-225	1.07967e-220
Glul	Sncg	0.542158	0.703	0.108	4.61673e-224	1.20677e-219
Gad1	Sncg	1.68266	0.996	0.355	1.018e-223	2.66094e-219
Ankrd50	Sncg	0.530181	0.67	0.097	1.24131e-219	3.24467e-215
Frmpd3	Sncg	0.626718	0.706	0.113	8.27348e-219	2.16261e-214
3632451O06Rik	Sncg	0.309642	0.498	0.055	1.30361e-216	3.40751e-212
Bach2	Sncg	0.961376	0.882	0.197	1.75316e-212	4.58258e-208
Slc1a4	Sncg	0.489064	0.688	0.105	6.0758e-212	1.58815e-207
Vgf	Sncg	0.842392	0.767	0.137	1.40437e-211	3.67088e-207
Vstm2l	Sncg	0.84435	0.864	0.186	6.03069e-211	1.57636e-206
Sdk1	Sncg	0.856467	0.849	0.172	8.0583e-211	2.10636e-206
Vip	Sncg	1.9341	0.254	0.016	9.88315e-211	2.58336e-206
Limk1	Sncg	0.340358	0.487	0.054	1.32349e-210	3.45946e-206
Endod1	Sncg	0.690334	0.778	0.143	5.24727e-210	1.37158e-205
Celf6	Sncg	0.684746	0.735	0.128	1.53181e-209	4.00399e-205
Fgf11	Sncg	0.387998	0.606	0.082	1.22321e-208	3.19735e-204
Asic1	Sncg	0.402202	0.541	0.066	2.90484e-208	7.59296e-204
Adra1a	Sncg	0.37364	0.495	0.057	8.29775e-206	2.16895e-201
Tnfaip8l3	Sncg	1.07588	0.602	0.092	3.94319e-204	1.03071e-199
Plcxd3	Sncg	0.661098	0.459	0.051	6.30752e-204	1.64872e-199
Stmn2	Sncg	1.27182	0.986	0.33	4.59458e-203	1.20098e-198
St6gal1	Sncg	0.396659	0.516	0.063	7.8368e-203	2.04846e-198
Krt1	Sncg	0.472534	0.591	0.082	1.77227e-202	4.63253e-198
Grip1	Sncg	2.60133	1	0.516	1.09876e-201	2.87206e-197
Tcerg1l	Sncg	0.515822	0.502	0.061	6.59453e-200	1.72374e-195
Nap1l5	Sncg	2.11308	1	0.496	4.22476e-199	1.10431e-194
Stk32b	Sncg	0.375265	0.362	0.033	1.22636e-197	3.20558e-193
Prrg3	Sncg	0.295893	0.491	0.058	4.80269e-195	1.25537e-190
Cib2	Sncg	0.420364	0.613	0.089	3.4413e-193	8.99522e-189
Rxra	Sncg	0.301214	0.441	0.048	3.62779e-193	9.48269e-189
Gm13052	Sncg	0.254813	0.437	0.047	2.21968e-192	5.80203e-188
Arhgap18	Sncg	0.269003	0.323	0.027	2.72122e-192	7.11299e-188
Tmem130	Sncg	1.04746	0.971	0.316	1.89781e-191	4.9607e-187
Unc119	Sncg	0.338554	0.52	0.066	4.63472e-190	1.21147e-185
Slc7a1	Sncg	0.479191	0.649	0.105	1.18353e-188	3.09362e-184
Cited2	Sncg	0.733784	0.803	0.166	1.33619e-187	3.49267e-183
Bcat1	Sncg	0.646205	0.688	0.126	2.74737e-186	7.18134e-182
Myl6b	Sncg	0.295475	0.452	0.052	3.547e-186	9.27151e-182
Fam20c	Sncg	0.285235	0.491	0.061	1.46424e-184	3.82738e-180
2003-03-01	Sncg	0.605393	0.606	0.096	4.83595e-183	1.26407e-178
Kcna6	Sncg	0.5988	0.763	0.147	6.71151e-182	1.75432e-177
Arhgdig	Sncg	0.514411	0.774	0.148	1.44358e-181	3.77337e-177
Nrxn3	Sncg	2.1217	1	0.856	1.04946e-180	2.74318e-176
Gabra3	Sncg	0.515927	0.624	0.103	1.11398e-177	2.91182e-173
Tle2	Sncg	0.274291	0.412	0.046	3.45601e-174	9.03365e-170
Mob3b	Sncg	0.348549	0.287	0.024	7.13962e-174	1.86623e-169
Ppp1r14b	Sncg	0.341988	0.552	0.079	1.13529e-173	2.96752e-169
Ankrd29	Sncg	0.284905	0.502	0.067	1.40277e-172	3.66669e-168
Coprs	Sncg	0.537878	0.738	0.144	7.27197e-170	1.90082e-165
Dpysl3	Sncg	0.39954	0.642	0.108	3.7155e-169	9.71194e-165
Lgals8	Sncg	0.259092	0.455	0.056	5.88064e-169	1.53714e-164
Kcnc2	Sncg	1.63137	0.857	0.229	4.33462e-168	1.13303e-163
Scrt1	Sncg	0.521275	0.695	0.132	2.46138e-167	6.4338e-163
Tmem65	Sncg	0.719481	0.781	0.169	2.98702e-167	7.80778e-163
Fhl1	Sncg	0.476326	0.67	0.121	2.02683e-164	5.29792e-160
Cadm4	Sncg	0.500641	0.706	0.136	7.08298e-164	1.85142e-159
Adam12	Sncg	0.520409	0.563	0.092	3.05074e-163	7.97434e-159
Adarb2	Sncg	2.38185	0.993	0.825	1.71102e-162	4.47243e-158
Vstm2a	Sncg	1.33847	1	0.573	1.47022e-160	3.84301e-156
Gnb4	Sncg	0.334886	0.416	0.051	1.21548e-159	3.17714e-155
Clu	Sncg	0.30957	0.581	0.093	5.60392e-159	1.46481e-154
Sv2a	Sncg	1.24021	0.996	0.64	5.55869e-157	1.45298e-152
Dnm3	Sncg	1.12592	0.986	0.501	8.17768e-157	2.13756e-152
Timp2	Sncg	0.813275	0.961	0.288	1.00892e-156	2.63721e-152
Scrn1	Sncg	0.819505	0.914	0.295	1.17178e-156	3.0629e-152
Tbl1x	Sncg	0.675786	0.767	0.179	3.56869e-155	9.3282e-151
Srgap1	Sncg	0.482084	0.595	0.104	1.05917e-154	2.76856e-150
Ranbp6	Sncg	0.389959	0.62	0.108	1.65464e-154	4.32505e-150
Peg3	Sncg	1.11949	0.982	0.566	9.08126e-154	2.37375e-149
Kcnq5	Sncg	1.65595	0.978	0.507	1.70237e-153	4.44984e-149
Ccdc136	Sncg	0.407213	0.616	0.107	2.07705e-152	5.42919e-148
Rab3c	Sncg	1.42582	0.989	0.462	5.13737e-152	1.34286e-147
Grb10	Sncg	0.541463	0.753	0.158	4.27684e-151	1.11792e-146
Gm9866	Sncg	0.463391	0.699	0.143	1.19942e-149	3.13516e-145
S100a10	Sncg	0.27736	0.312	0.032	1.9554e-149	5.11121e-145
Gm16083	Sncg	0.386165	0.52	0.082	4.80367e-149	1.25563e-144
Clstn3	Sncg	0.979898	0.957	0.365	7.67453e-149	2.00605e-144
Mrpl45	Sncg	1.39836	0.896	0.298	8.70985e-149	2.27667e-144
Gab2	Sncg	0.577766	0.767	0.173	2.05875e-146	5.38136e-142
Csk	Sncg	0.268022	0.498	0.074	2.66313e-146	6.96114e-142
Cd81	Sncg	0.746502	0.925	0.29	2.73497e-146	7.14893e-142
Wdr6	Sncg	0.503453	0.735	0.156	7.9677e-145	2.08268e-140
Gm9844	Sncg	0.888946	0.918	0.284	2.16359e-144	5.6554e-140
Cspg5	Sncg	0.439386	0.753	0.16	3.0955e-144	8.09133e-140
Zfp367	Sncg	0.286368	0.513	0.08	3.88612e-144	1.01579e-139
Msi2	Sncg	0.827894	0.946	0.343	1.42609e-143	3.72766e-139
Bc1	Sncg	0.490622	0.62	0.117	1.64961e-143	4.31192e-139
Gprin3	Sncg	0.309104	0.423	0.059	2.78699e-143	7.28492e-139
App	Sncg	1.09071	1	0.893	8.93794e-142	2.33629e-137
Klhl13	Sncg	0.435715	0.527	0.089	9.64612e-142	2.5214e-137
Slc38a1	Sncg	0.880924	0.921	0.35	1.14378e-141	2.98972e-137
Cd24a	Sncg	0.297312	0.226	0.018	1.9703e-141	5.15018e-137
Arnt2	Sncg	1.02893	0.878	0.332	2.81511e-141	7.35842e-137
Afap1	Sncg	0.345345	0.484	0.073	5.38339e-141	1.40717e-136
Adgra1	Sncg	0.499287	0.663	0.134	1.88683e-140	4.93199e-136
Macrod1	Sncg	0.485694	0.742	0.165	3.99942e-140	1.04541e-135
Ptprf	Sncg	0.479753	0.674	0.139	5.30268e-140	1.38607e-135
Tmsb10	Sncg	1.21852	0.982	0.475	1.45628e-139	3.80657e-135
Meg3	Sncg	1.07352	1	0.994	4.98363e-139	1.30267e-134
Gnao1	Sncg	1.01745	0.993	0.655	3.43874e-138	8.98853e-134
Diras1	Sncg	0.715666	0.842	0.252	5.06627e-138	1.32427e-133
Cplx1	Sncg	1.14819	0.971	0.502	6.65806e-138	1.74035e-133
Sgcd	Sncg	1.47787	0.896	0.346	7.67757e-138	2.00684e-133
Inpp5f	Sncg	0.727084	0.889	0.273	9.19759e-138	2.40416e-133
Apba1	Sncg	1.07408	0.986	0.531	9.41445e-138	2.46084e-133
Fos	Sncg	0.274349	0.319	0.035	9.83517e-138	2.57082e-133
Gucy1a1	Sncg	0.684579	0.484	0.079	2.39936e-137	6.27169e-133
Impact	Sncg	1.03445	0.975	0.528	1.50642e-136	3.93762e-132
Chd5	Sncg	0.635044	0.849	0.242	2.41717e-135	6.31824e-131
Gap43	Sncg	0.952475	0.835	0.243	3.05528e-135	7.9862e-131
Spred3	Sncg	0.258747	0.484	0.075	4.96454e-135	1.29768e-130
Mindy2	Sncg	0.73489	0.907	0.301	6.98073e-135	1.82469e-130
Car2	Sncg	0.411701	0.513	0.087	1.40937e-134	3.68396e-130
Inafm1	Sncg	0.460157	0.724	0.162	2.88832e-134	7.54978e-130
Cntnap5c	Sncg	0.944858	0.875	0.252	1.19112e-133	3.11347e-129
Tspyl4	Sncg	0.970228	0.978	0.599	1.37198e-133	3.58623e-129
Ttc28	Sncg	0.579531	0.817	0.197	1.67027e-133	4.36593e-129
Prkar1b	Sncg	0.926762	0.986	0.607	2.9849e-133	7.80223e-129
Npy	Sncg	0.703646	0.387	0.053	4.89492e-133	1.27948e-128
Rac3	Sncg	0.290893	0.52	0.086	8.95538e-133	2.34085e-128
Atf4	Sncg	0.868178	0.928	0.378	1.87581e-132	4.90319e-128
Hdac11	Sncg	0.663551	0.864	0.257	2.8259e-132	7.38661e-128
Enpp2	Sncg	0.366547	0.351	0.045	3.51126e-131	9.17807e-127
1700037H04Rik	Sncg	0.414079	0.627	0.127	3.76825e-131	9.84983e-127
Syngr1	Sncg	0.887119	0.978	0.437	1.96813e-130	5.1445e-126
Sgcz	Sncg	0.973044	0.796	0.232	5.64194e-130	1.47475e-125
Magi3	Sncg	0.693828	0.756	0.196	2.14806e-129	5.61482e-125
Usp29	Sncg	1.00321	0.975	0.474	4.5683e-129	1.19411e-124
Zim1	Sncg	0.28162	0.294	0.032	1.4132e-128	3.69396e-124
Cbarp	Sncg	0.922828	0.961	0.458	1.47031e-128	3.84325e-124
Necab2	Sncg	0.765731	0.649	0.153	6.75889e-128	1.76671e-123
Dynll2	Sncg	0.83387	0.996	0.852	2.11878e-127	5.53827e-123
Robo1	Sncg	1.46439	0.961	0.588	1.52157e-126	3.97723e-122
L1cam	Sncg	0.442221	0.774	0.186	1.57196e-126	4.10893e-122
Hrh3	Sncg	0.252923	0.43	0.064	2.73248e-126	7.14244e-122
Snhg11	Sncg	1.20457	1	0.79	5.90967e-126	1.54473e-121
Zfp941	Sncg	0.254139	0.444	0.068	8.28456e-126	2.1655e-121
Gria4	Sncg	0.993784	0.986	0.481	1.64123e-124	4.29001e-120
Zwint	Sncg	0.901188	0.993	0.739	7.32973e-124	1.91592e-119
Atf5	Sncg	0.38863	0.563	0.108	4.50891e-123	1.17858e-118
Gm11418	Sncg	0.256597	0.355	0.047	5.83364e-123	1.52485e-118
Fgf12	Sncg	1.10106	1	0.784	7.33178e-123	1.91645e-118
Pbk	Sncg	0.254517	0.276	0.03	1.14697e-122	2.99806e-118
C530008M17Rik	Sncg	0.727828	0.903	0.307	2.60678e-122	6.81385e-118
Col25a1	Sncg	1.70046	0.939	0.501	8.64598e-122	2.25997e-117
Gnas	Sncg	0.954952	0.996	0.811	2.08974e-121	5.46236e-117
Prmt2	Sncg	0.486009	0.756	0.19	3.73985e-121	9.77559e-117
Tbc1d30	Sncg	0.600673	0.76	0.199	3.88216e-121	1.01476e-116
Socs5	Sncg	0.721072	0.878	0.313	5.25026e-121	1.37237e-116
Cacng2	Sncg	0.717234	0.914	0.337	3.50316e-120	9.15692e-116
Cep170b	Sncg	0.549425	0.817	0.231	1.01117e-119	2.64311e-115
Gm45881	Sncg	0.38421	0.473	0.082	8.40319e-119	2.19651e-114
Sorcs3	Sncg	0.860818	0.892	0.317	1.09407e-118	2.8598e-114
Cd200	Sncg	0.5306	0.796	0.214	1.35218e-118	3.53446e-114
Fchsd2	Sncg	0.571505	0.849	0.254	2.08874e-118	5.45977e-114
Spats2l	Sncg	0.328962	0.516	0.096	5.77234e-118	1.50883e-113
Atp1b3	Sncg	0.622036	0.878	0.289	6.54928e-118	1.71192e-113
Gpx4	Sncg	0.885795	0.986	0.791	3.80763e-117	9.95277e-113
Pdcl3	Sncg	0.37133	0.631	0.134	7.45566e-117	1.94883e-112
Plekhb2	Sncg	0.689987	0.925	0.373	5.00119e-116	1.30726e-111
Spock2	Sncg	0.913968	0.986	0.693	5.40946e-116	1.41398e-111
Efhd2	Sncg	1.01088	0.914	0.427	1.5392e-115	4.02331e-111
Plppr1	Sncg	0.74166	0.824	0.255	1.66539e-115	4.35317e-111
Chrna4	Sncg	0.278655	0.254	0.028	5.81597e-115	1.52024e-110
Elovl5	Sncg	0.399139	0.559	0.113	7.2755e-115	1.90174e-110
Slc7a5	Sncg	0.319847	0.523	0.098	8.31518e-115	2.17351e-110
Stmn1	Sncg	0.871742	0.943	0.45	9.16637e-115	2.396e-110
Vezf1	Sncg	0.251238	0.53	0.098	5.05522e-114	1.32138e-109
Ubash3b	Sncg	1.04681	0.914	0.41	1.30578e-113	3.41318e-109
Brinp3	Sncg	1.14893	0.839	0.303	5.12155e-113	1.33872e-108
Runx1t1	Sncg	0.647078	0.857	0.24	5.41594e-113	1.41567e-108
A230006K03Rik	Sncg	0.766183	0.921	0.35	7.86236e-113	2.05514e-108
Gng3	Sncg	0.878469	0.975	0.542	1.3861e-112	3.62313e-108
Ubfd1	Sncg	0.399171	0.695	0.165	3.75036e-112	9.80306e-108
Atp1b1	Sncg	0.772626	1	0.981	1.42465e-111	3.7239e-107
Kcnc1	Sncg	0.814778	0.903	0.388	2.07231e-111	5.4168e-107
Chrm3	Sncg	0.873376	0.91	0.302	3.80341e-111	9.94173e-107
Ttc9	Sncg	0.369178	0.656	0.15	5.28035e-111	1.38023e-106
Cpne5	Sncg	0.796166	0.394	0.068	5.05055e-110	1.32016e-105
Gng2	Sncg	0.915156	0.993	0.838	3.8905e-109	1.01694e-104
St8sia5	Sncg	0.311064	0.509	0.1	3.90478e-109	1.02067e-104
Mirg	Sncg	0.485825	0.756	0.206	4.03176e-108	1.05386e-103
Efr3b	Sncg	0.523245	0.735	0.193	4.99057e-108	1.30449e-103
Timp3	Sncg	0.313912	0.28	0.034	7.78395e-108	2.03465e-103
Nap1l3	Sncg	0.380399	0.67	0.162	2.81486e-106	7.35776e-102
Asic2	Sncg	1.11724	0.993	0.759	5.67231e-106	1.48269e-101
Syt1	Sncg	0.52394	1	0.991	1.24046e-105	3.24243e-101
Id2	Sncg	0.499171	0.735	0.199	2.66507e-105	6.96623e-101
Pde4d	Sncg	0.793617	1	0.838	3.05157e-105	7.9765e-101
Kcna2	Sncg	0.647119	0.857	0.305	9.56631e-105	2.50054e-100
Strip2	Sncg	0.261375	0.444	0.08	9.93484e-105	2.59687e-100
2510009E07Rik	Sncg	0.482855	0.706	0.187	1.02707e-104	2.68467e-100
Cpeb2	Sncg	0.444889	0.681	0.171	1.30473e-104	3.41045e-100
BC029722	Sncg	0.524775	0.857	0.27	1.78443e-104	4.66433e-100
Hcn1	Sncg	0.739677	0.95	0.335	8.4565e-104	2.21044e-99
Reep5	Sncg	0.823004	0.978	0.562	9.1113e-104	2.3816e-99
Zmat3	Sncg	0.417035	0.76	0.205	1.05091e-103	2.74696e-99
Arl5a	Sncg	0.770935	0.835	0.315	3.17198e-103	8.29123e-99
Maoa	Sncg	0.302516	0.563	0.118	4.04993e-103	1.05861e-98
Mafg	Sncg	0.480545	0.789	0.231	4.47093e-103	1.16866e-98
Ywhag	Sncg	0.676655	0.996	0.919	1.02404e-102	2.67674e-98
Trp53i11	Sncg	1.26547	0.731	0.256	1.82365e-102	4.76683e-98
Eif5a2	Sncg	0.356991	0.573	0.127	2.21874e-102	5.79955e-98
Rtl8a	Sncg	0.688871	0.953	0.462	4.93296e-102	1.28943e-97
Ctnnbip1	Sncg	0.453487	0.749	0.209	1.03686e-101	2.71025e-97
Agbl4	Sncg	0.725912	0.932	0.363	5.611e-101	1.46666e-96
Ldb2	Sncg	0.592808	0.688	0.182	1.08142e-99	2.82672e-95
Cend1	Sncg	0.746636	0.914	0.437	1.13813e-99	2.97495e-95
Podxl2	Sncg	0.53682	0.835	0.265	1.35211e-99	3.53429e-95
Rgmb	Sncg	0.661096	0.817	0.268	1.55108e-99	4.05436e-95
Hdac6	Sncg	0.275572	0.566	0.12	3.0677e-99	8.01866e-95
Cygb	Sncg	0.741434	0.918	0.384	4.83641e-99	1.26419e-94
Hmgcll1	Sncg	0.367765	0.685	0.175	1.76273e-98	4.6076e-94
Rab6a	Sncg	0.761988	0.993	0.835	2.59488e-98	6.78277e-94
Hmgcs1	Sncg	0.467783	0.749	0.214	4.04785e-98	1.05807e-93
Sulf2	Sncg	0.267571	0.43	0.078	5.2369e-98	1.36887e-93
Bex1	Sncg	0.656247	0.817	0.278	8.28452e-98	2.16549e-93
Dzank1	Sncg	0.571671	0.903	0.338	5.77141e-97	1.50859e-92
Slc8a3	Sncg	0.285765	0.527	0.108	6.81572e-97	1.78156e-92
Tmem178b	Sncg	0.703224	0.957	0.411	9.44663e-97	2.46925e-92
Psmb10	Sncg	0.316176	0.548	0.121	1.32323e-96	3.4588e-92
Cdh6	Sncg	0.313978	0.362	0.06	1.54002e-96	4.02545e-92
Pdxk	Sncg	0.606861	0.832	0.298	2.19258e-96	5.73119e-92
Zfp385b	Sncg	0.830724	0.875	0.349	3.74662e-96	9.7933e-92
Qdpr	Sncg	0.313605	0.599	0.14	4.65883e-96	1.21777e-91
Hipk2	Sncg	0.526935	0.857	0.285	1.15247e-95	3.01243e-91
Lima1	Sncg	0.390468	0.545	0.121	2.80479e-95	7.33144e-91
Frmd3	Sncg	0.337396	0.602	0.141	7.22551e-95	1.88867e-90
Rab6b	Sncg	0.727389	0.978	0.758	8.03029e-95	2.09904e-90
Slc22a23	Sncg	0.566309	0.663	0.181	1.23681e-94	3.23289e-90
Cntnap2	Sncg	0.99476	1	0.695	1.80684e-94	4.72291e-90
Rph3a	Sncg	0.786783	0.964	0.601	2.15936e-94	5.64435e-90
Nrxn1	Sncg	0.543424	1	0.993	2.33964e-94	6.11559e-90
Cst3	Sncg	0.326174	0.814	0.299	2.50961e-94	6.55987e-90
Pde4b	Sncg	0.61545	0.756	0.257	5.17231e-94	1.35199e-89
Neto1	Sncg	0.954176	0.925	0.472	9.26062e-94	2.42063e-89
Grk3	Sncg	0.389168	0.652	0.167	3.23268e-93	8.44991e-89
Thrb	Sncg	0.843743	0.903	0.375	3.87911e-93	1.01396e-88
Tuba1b	Sncg	0.640969	0.925	0.413	9.32105e-93	2.43643e-88
Pfdn2	Sncg	0.729953	0.975	0.66	2.67651e-92	6.99614e-88
Lmbrd1	Sncg	0.69584	0.921	0.454	3.45906e-92	9.04164e-88
Pclo	Sncg	0.805941	0.996	0.851	5.81433e-92	1.51981e-87
Nrbp2	Sncg	0.323112	0.599	0.143	1.99159e-91	5.20582e-87
Ppp2r2b	Sncg	0.94287	0.943	0.398	2.09636e-91	5.47968e-87
Tcf4	Sncg	0.496445	1	0.995	5.40616e-91	1.41312e-86
Mcc	Sncg	0.427882	0.573	0.134	5.85712e-91	1.53099e-86
Tspan17	Sncg	0.260539	0.484	0.1	6.05474e-91	1.58265e-86
2610002M06Rik	Sncg	0.323929	0.659	0.169	1.34606e-90	3.51847e-86
Atat1	Sncg	0.365455	0.634	0.165	2.30379e-90	6.02187e-86
Sncb	Sncg	0.682487	0.989	0.856	4.50599e-90	1.17782e-85
Ntm	Sncg	0.903057	0.9	0.342	1.50454e-89	3.93271e-85
Hecw2	Sncg	0.579742	0.9	0.36	2.56851e-89	6.71384e-85
Oxr1	Sncg	0.955254	1	0.775	2.69897e-89	7.05485e-85
Cdh4	Sncg	0.412824	0.369	0.068	3.25558e-89	8.50976e-85
Cadps	Sncg	0.73048	0.989	0.856	4.82109e-89	1.26018e-84
Pex5	Sncg	0.255701	0.545	0.122	7.62141e-89	1.99216e-84
Prkaa2	Sncg	0.35315	0.613	0.156	8.31448e-89	2.17332e-84
Arhgap26	Sncg	0.702376	0.928	0.439	9.58586e-89	2.50565e-84
Vamp2	Sncg	0.601764	0.996	0.918	1.04758e-88	2.73826e-84
Ubxn2a	Sncg	0.411032	0.771	0.231	1.46058e-88	3.81781e-84
Asap1	Sncg	0.5746	0.878	0.324	1.67883e-88	4.38829e-84
Luzp2	Sncg	0.818549	0.62	0.177	2.32718e-88	6.08302e-84
Galntl6	Sncg	1.06886	0.935	0.441	6.44474e-88	1.68459e-83
Cacna1b	Sncg	0.694431	0.95	0.509	8.10133e-88	2.11761e-83
Cerk	Sncg	0.344672	0.62	0.159	9.40157e-88	2.45748e-83
Map1lc3a	Sncg	0.718636	0.978	0.648	2.23978e-87	5.85456e-83
Grin2d	Sncg	0.329006	0.556	0.13	4.61269e-87	1.20571e-82
Aplp2	Sncg	0.652997	0.989	0.674	5.25279e-87	1.37303e-82
Naf1	Sncg	0.253545	0.53	0.118	2.76928e-86	7.23863e-82
Lasp1	Sncg	0.308103	0.599	0.147	6.90132e-86	1.80394e-81
Pgam1	Sncg	0.707658	0.957	0.595	8.03216e-86	2.09953e-81
Irgq	Sncg	0.311867	0.634	0.163	1.04622e-85	2.73471e-81
Pcdh10	Sncg	0.44055	0.624	0.172	2.26159e-85	5.91158e-81
Bend6	Sncg	0.717636	0.921	0.456	3.42419e-85	8.9505e-81
Nars	Sncg	0.607621	0.871	0.373	3.46321e-85	9.05248e-81
Rtn3	Sncg	0.518899	1	0.948	3.90563e-85	1.02089e-80
Rims2	Sncg	0.766267	0.975	0.557	3.99329e-85	1.04381e-80
Pid1	Sncg	0.434674	0.735	0.208	5.41633e-85	1.41577e-80
Slc6a17	Sncg	0.678958	0.957	0.548	1.25162e-84	3.27161e-80
Chd3os	Sncg	0.685217	0.975	0.765	1.56335e-84	4.08645e-80
Kif1a	Sncg	0.619519	0.986	0.721	1.6065e-84	4.19922e-80
Gnl3l	Sncg	0.642615	0.95	0.549	5.6243e-84	1.47014e-79
Retreg1	Sncg	0.419843	0.756	0.231	1.71999e-83	4.49587e-79
Lyrm9	Sncg	0.270651	0.573	0.139	2.22669e-83	5.82034e-79
Atp6ap2	Sncg	0.645744	0.9	0.415	3.40132e-83	8.89072e-79
Unc5d	Sncg	1.08325	0.792	0.307	1.53786e-82	4.01981e-78
Polr2m	Sncg	0.640977	0.925	0.48	2.1461e-82	5.6097e-78
B630019K06Rik	Sncg	0.365524	0.67	0.189	2.64191e-82	6.90569e-78
Tgoln1	Sncg	0.590179	0.946	0.468	4.7707e-82	1.24701e-77
Stxbp1	Sncg	0.570858	0.993	0.783	6.96801e-82	1.82137e-77
Homer2	Sncg	0.538982	0.781	0.271	2.62106e-81	6.85118e-77
Nell1	Sncg	0.811615	0.71	0.23	4.84631e-81	1.26678e-76
Csdc2	Sncg	0.494595	0.835	0.296	4.84726e-81	1.26702e-76
Msantd4	Sncg	0.381885	0.67	0.194	8.2182e-81	2.14816e-76
Idnk	Sncg	0.299819	0.613	0.16	9.00993e-81	2.35511e-76
Cadps2	Sncg	1.78891	0.781	0.428	9.6622e-81	2.5256e-76
Alg2	Sncg	0.628283	0.871	0.407	1.04554e-80	2.73295e-76
Tenm3	Sncg	0.759431	0.871	0.35	2.17016e-80	5.67259e-76
Zbtb4	Sncg	0.496225	0.803	0.292	3.27994e-80	8.57345e-76
Efnb2	Sncg	0.292217	0.538	0.131	3.35738e-80	8.77586e-76
Apc	Sncg	0.626011	0.971	0.673	3.71965e-80	9.72281e-76
Vsnl1	Sncg	1.12394	0.928	0.548	3.7425e-80	9.78253e-76
Atp6v1b2	Sncg	0.675608	0.975	0.709	8.59133e-80	2.24569e-75
Grid2	Sncg	0.882395	0.982	0.625	8.96072e-80	2.34224e-75
Prkar2a	Sncg	0.516566	0.86	0.347	9.51858e-80	2.48806e-75
Laptm4b	Sncg	0.395087	0.685	0.203	1.46681e-79	3.83409e-75
Aldh5a1	Sncg	0.330671	0.681	0.189	1.54861e-79	4.04791e-75
AI413582	Sncg	0.477162	0.832	0.298	1.68744e-79	4.41081e-75
A230057D06Rik	Sncg	0.683901	0.996	0.633	2.27107e-79	5.93634e-75
Sel1l3	Sncg	0.49388	0.556	0.152	3.1877e-79	8.33232e-75
Adcy5	Sncg	0.278865	0.527	0.128	6.43473e-79	1.68198e-74
Fbxo44	Sncg	0.293736	0.62	0.167	3.79199e-78	9.91189e-74
Ttc39b	Sncg	0.343465	0.62	0.173	5.78742e-78	1.51277e-73
Socs2	Sncg	0.252876	0.33	0.059	1.98153e-77	5.17952e-73
Clip3	Sncg	0.599544	0.961	0.716	2.87939e-77	7.52643e-73
2008-03-01	Sncg	0.284299	0.556	0.14	6.8017e-77	1.7779e-72
Pfdn4	Sncg	0.418555	0.76	0.252	1.22922e-76	3.21306e-72
Sema6a	Sncg	0.265297	0.337	0.062	1.27669e-76	3.33715e-72
Rims4	Sncg	0.269941	0.484	0.114	1.74197e-76	4.55333e-72
Camk4	Sncg	0.859742	0.846	0.366	3.13013e-76	8.18183e-72
Vegfb	Sncg	0.372625	0.703	0.217	3.26833e-76	8.54309e-72
Tmem229b	Sncg	0.261903	0.48	0.112	2.19681e-75	5.74225e-71
Sbk1	Sncg	0.265262	0.548	0.14	4.22242e-75	1.1037e-70
Sars	Sncg	0.522912	0.828	0.33	9.7267e-75	2.54246e-70
Slc6a7	Sncg	0.308334	0.545	0.141	2.51268e-74	6.5679e-70
Aars	Sncg	0.313727	0.638	0.18	3.28347e-74	8.58267e-70
Rab3a	Sncg	0.588782	0.982	0.679	4.81214e-74	1.25785e-69
Scn1a	Sncg	0.714678	0.914	0.501	5.30989e-74	1.38795e-69
Ngrn	Sncg	0.310401	0.642	0.182	8.71963e-74	2.27922e-69
Nyap2	Sncg	0.409992	0.724	0.237	1.12358e-73	2.93693e-69
Tsc22d3	Sncg	0.297413	0.62	0.173	1.58245e-73	4.13635e-69
Gdap1l1	Sncg	0.259869	0.545	0.139	1.64926e-73	4.31099e-69
Armcx1	Sncg	0.310203	0.652	0.189	2.05904e-73	5.38212e-69
Chga	Sncg	0.31931	0.627	0.178	2.27391e-73	5.94378e-69
Bnip3	Sncg	0.353378	0.688	0.21	3.00527e-73	7.85548e-69
Tenm4	Sncg	0.686068	0.932	0.459	6.08084e-73	1.58947e-68
Serpini1	Sncg	1.49189	0.806	0.351	6.38273e-73	1.66838e-68
Rnf11	Sncg	0.575272	0.968	0.678	1.96411e-72	5.13399e-68
Scg3	Sncg	0.322989	0.685	0.207	4.04518e-72	1.05737e-67
Synj1	Sncg	0.561442	0.986	0.768	4.37677e-72	1.14404e-67
Eps15	Sncg	0.546544	0.925	0.431	5.65989e-72	1.47944e-67
Rfk	Sncg	0.340517	0.667	0.203	7.24783e-72	1.89451e-67
Hdac5	Sncg	0.255152	0.556	0.144	9.41204e-72	2.46021e-67
Jade2	Sncg	0.275087	0.538	0.141	1.33659e-71	3.49371e-67
Cds2	Sncg	0.551785	0.986	0.641	2.3595e-71	6.16749e-67
Mn1	Sncg	0.353966	0.659	0.198	2.63438e-71	6.88602e-67
Glra2	Sncg	0.273779	0.427	0.094	3.68132e-71	9.62262e-67
Nfe2l1	Sncg	0.529483	0.892	0.403	7.06447e-71	1.84658e-66
Ntrk2	Sncg	0.553175	0.986	0.704	1.38398e-70	3.6176e-66
Tmx1	Sncg	0.367403	0.717	0.236	3.1349e-70	8.19432e-66
Fam213b	Sncg	0.374009	0.713	0.234	4.82142e-70	1.26027e-65
Napb	Sncg	0.57473	0.975	0.829	5.59313e-70	1.46199e-65
Rnf14	Sncg	0.565405	0.943	0.579	7.82526e-70	2.04544e-65
Fgf9	Sncg	0.298789	0.556	0.15	4.7667e-69	1.24597e-64
Syngr3	Sncg	0.498485	0.896	0.415	5.06994e-69	1.32523e-64
Gfpt1	Sncg	0.412226	0.781	0.289	1.50018e-68	3.92131e-64
Ptprt	Sncg	0.442104	0.394	0.091	5.32882e-68	1.3929e-63
Tmem200a	Sncg	0.381423	0.505	0.138	9.65566e-68	2.52389e-63
Atp6v1g1	Sncg	0.588443	0.946	0.556	1.18392e-67	3.09465e-63
Kif5a	Sncg	0.525211	0.867	0.387	1.40033e-67	3.66032e-63
Pcsk1n	Sncg	0.583405	1	0.91	1.49332e-67	3.90338e-63
Clcn6	Sncg	0.293313	0.659	0.199	1.80209e-67	4.71047e-63
Slc44a5	Sncg	0.756135	0.935	0.645	1.97132e-67	5.15282e-63
Fabp5	Sncg	0.369231	0.634	0.193	2.08491e-67	5.44976e-63
Zfp536	Sncg	0.623531	0.824	0.348	3.54923e-67	9.27732e-63
Peg10	Sncg	0.280143	0.294	0.054	4.68499e-67	1.22461e-62
Syt11	Sncg	0.502209	0.986	0.896	7.4899e-67	1.95779e-62
Sult4a1	Sncg	0.548658	0.925	0.502	7.97469e-67	2.0845e-62
Zdhhc2	Sncg	0.457914	0.817	0.31	3.70089e-66	9.67376e-62
Slc9a6	Sncg	0.424569	0.86	0.335	4.3487e-66	1.13671e-61
Srcin1	Sncg	0.572353	0.907	0.457	5.72614e-66	1.49676e-61
Impad1	Sncg	0.541821	0.867	0.451	5.81841e-66	1.52087e-61
Scarb2	Sncg	0.32427	0.695	0.224	6.65759e-66	1.74023e-61
Pag1	Sncg	0.323964	0.634	0.19	7.21801e-66	1.88671e-61
Nrxn2	Sncg	0.508433	0.989	0.778	1.25705e-65	3.2858e-61
Ell2	Sncg	0.449238	0.556	0.168	1.42025e-65	3.71239e-61
Kcnn2	Sncg	0.57414	0.799	0.339	1.78184e-65	4.65755e-61
Uhmk1	Sncg	0.522161	0.846	0.395	2.48186e-65	6.48734e-61
Pdzrn4	Sncg	0.596874	0.746	0.265	5.9498e-65	1.55522e-60
Ptpn5	Sncg	0.361072	0.72	0.244	5.95312e-65	1.55609e-60
Cltc	Sncg	0.568638	0.95	0.696	6.52291e-65	1.70502e-60
Atxn7l3	Sncg	0.346911	0.749	0.256	7.16092e-65	1.87179e-60
Fam124a	Sncg	0.262045	0.358	0.076	9.31884e-65	2.43585e-60
Hdgfl3	Sncg	0.493245	0.935	0.541	1.25206e-64	3.27277e-60
1810037I17Rik	Sncg	0.515968	0.875	0.411	2.06698e-64	5.40289e-60
Rasgrf2	Sncg	0.795038	0.892	0.547	2.59355e-64	6.77929e-60
Eef1e1	Sncg	0.348346	0.717	0.243	6.13609e-64	1.60391e-59
Cntfr	Sncg	0.273029	0.606	0.177	8.02456e-64	2.09754e-59
Epb41l3	Sncg	0.481154	0.824	0.329	8.04674e-64	2.10334e-59
Snap47	Sncg	0.522411	0.925	0.461	9.5316e-64	2.49147e-59
Clmp	Sncg	0.369219	0.703	0.235	2.02113e-63	5.28302e-59
Cacnb4	Sncg	0.66665	0.968	0.785	3.14023e-63	8.20826e-59
Epm2aip1	Sncg	0.488277	0.889	0.433	3.76767e-63	9.8483e-59
Neto2	Sncg	0.362737	0.602	0.189	3.97431e-63	1.03884e-58
Insig1	Sncg	0.29166	0.484	0.127	4.52219e-63	1.18206e-58
Tmem179	Sncg	0.450023	0.824	0.326	5.27339e-63	1.37841e-58
Syn2	Sncg	0.45828	1	0.938	5.34728e-63	1.39773e-58
5330434G04Rik	Sncg	0.510651	0.925	0.464	6.88921e-63	1.80077e-58
Map7d2	Sncg	0.538955	0.953	0.56	2.81985e-62	7.37081e-58
Enpp5	Sncg	0.445919	0.828	0.34	3.2097e-62	8.38983e-58
Scoc	Sncg	0.520696	0.971	0.645	1.25353e-61	3.27661e-57
Zfp462	Sncg	0.298282	0.656	0.204	2.46931e-61	6.45453e-57
Cacybp	Sncg	0.349863	0.703	0.245	3.09324e-61	8.08543e-57
Ostm1	Sncg	0.330393	0.724	0.248	4.04353e-61	1.05694e-56
Dnajc27	Sncg	0.357115	0.763	0.275	5.94778e-61	1.55469e-56
Disp2	Sncg	0.501984	0.91	0.502	8.89064e-61	2.32392e-56
Magee1	Sncg	0.341928	0.717	0.247	8.92376e-61	2.33258e-56
Dnajc5	Sncg	0.498378	0.968	0.78	2.58576e-60	6.75892e-56
Nrsn2	Sncg	0.275677	0.473	0.129	4.21756e-60	1.10243e-55
Cck	Sncg	1.48192	0.907	0.733	7.92112e-60	2.0705e-55
Ap1s2	Sncg	0.587912	0.792	0.339	1.05381e-59	2.75456e-55
Pcdh7	Sncg	0.572931	0.857	0.391	2.013e-59	5.26177e-55
Yjefn3	Sncg	0.866522	0.563	0.193	2.28583e-59	5.97494e-55
Rtl8b	Sncg	0.481836	0.814	0.366	3.04355e-59	7.95554e-55
Gabbr1	Sncg	0.549944	0.989	0.833	5.34474e-59	1.39706e-54
B3gat3	Sncg	0.395848	0.778	0.302	7.62422e-59	1.99289e-54
Hdac9	Sncg	0.756884	0.932	0.667	1.79555e-58	4.6934e-54
Gaa	Sncg	0.41224	0.817	0.328	1.89789e-58	4.9609e-54
Fam219a	Sncg	0.492563	0.914	0.469	2.4401e-58	6.37817e-54
Wrb	Sncg	0.365427	0.742	0.269	2.6325e-58	6.88108e-54
Nipal3	Sncg	0.288409	0.663	0.216	3.17311e-58	8.2942e-54
Rgs8	Sncg	0.949479	0.616	0.247	3.23406e-58	8.4535e-54
Ppp1r2	Sncg	0.652758	0.914	0.537	3.52578e-58	9.21603e-54
Larp1	Sncg	0.375514	0.803	0.32	1.53689e-57	4.01729e-53
Uba6	Sncg	0.269987	0.631	0.201	3.85118e-57	1.00666e-52
Gnai2	Sncg	0.291813	0.72	0.252	4.59478e-57	1.20103e-52
Mturn	Sncg	0.313938	0.692	0.242	1.60439e-56	4.19371e-52
Ube2m	Sncg	0.45249	0.806	0.361	3.60806e-56	9.43111e-52
Scamp5	Sncg	0.481678	0.95	0.562	3.64845e-56	9.53669e-52
Tubb4a	Sncg	0.496987	0.914	0.544	4.89602e-56	1.27977e-51
Mdh1	Sncg	0.513392	0.921	0.559	5.96574e-56	1.55939e-51
Ldhb	Sncg	0.305725	0.71	0.248	6.13359e-56	1.60326e-51
Serf1	Sncg	0.296037	0.667	0.224	7.41288e-56	1.93765e-51
9530059O14Rik	Sncg	0.634191	0.91	0.6	7.45971e-56	1.94989e-51
Ugp2	Sncg	0.269945	0.667	0.225	8.72742e-56	2.28126e-51
Pank1	Sncg	0.274938	0.57	0.175	9.07858e-56	2.37305e-51
Rcn2	Sncg	0.348969	0.771	0.3	1.70616e-55	4.45972e-51
Canx	Sncg	0.461028	0.971	0.744	3.39308e-55	8.86918e-51
Epb41l4b	Sncg	0.29118	0.595	0.191	4.41049e-55	1.15286e-50
Klc1	Sncg	0.47481	0.986	0.687	6.27697e-55	1.64074e-50
Pdha1	Sncg	0.433069	0.789	0.346	6.78644e-55	1.77391e-50
Slc36a4	Sncg	0.271111	0.584	0.185	1.51291e-54	3.95459e-50
Pik3ca	Sncg	0.419846	0.853	0.383	4.65597e-54	1.21702e-49
Sfxn1	Sncg	0.408589	0.803	0.346	5.45526e-54	1.42595e-49
Trappc9	Sncg	0.471242	0.932	0.573	5.74144e-54	1.50076e-49
Tcp11l1	Sncg	0.362625	0.771	0.305	9.79775e-54	2.56103e-49
Gabarapl1	Sncg	0.44113	0.986	0.919	1.10867e-53	2.89796e-49
Efna5	Sncg	0.364512	0.419	0.112	1.15394e-53	3.01629e-49
2900097C17Rik	Sncg	0.428463	0.982	0.938	1.21197e-53	3.16798e-49
Acly	Sncg	0.292875	0.692	0.244	1.8941e-53	4.95098e-49
Mapk9	Sncg	0.404206	0.846	0.385	2.70948e-53	7.0823e-49
Purg	Sncg	0.518923	0.918	0.573	4.86717e-53	1.27223e-48
Nbdy	Sncg	0.399152	0.814	0.349	5.58233e-53	1.45916e-48
Psmc5	Sncg	0.421379	0.803	0.354	5.76418e-53	1.5067e-48
Elovl6	Sncg	0.372287	0.76	0.308	8.98269e-53	2.34799e-48
Nap1l2	Sncg	0.286484	0.602	0.202	2.13291e-52	5.5752e-48
Phyhipl	Sncg	0.500685	0.903	0.486	2.99717e-52	7.83431e-48
Cacna2d3	Sncg	0.604433	0.971	0.744	4.27828e-52	1.1183e-47
Ube2j1	Sncg	0.325466	0.713	0.271	7.18012e-52	1.87681e-47
Galnt14	Sncg	0.514036	0.713	0.308	7.59667e-52	1.98569e-47
Prkar1a	Sncg	0.443998	0.961	0.802	1.16425e-51	3.04323e-47
Fam169a	Sncg	0.279921	0.681	0.239	1.19622e-51	3.12679e-47
Bzw1	Sncg	0.399943	0.853	0.387	1.35523e-51	3.54244e-47
Zcchc18	Sncg	0.460393	0.939	0.554	1.37031e-51	3.58186e-47
Fndc5	Sncg	0.413731	0.799	0.349	1.5227e-51	3.98019e-47
Celf4	Sncg	0.457326	1	0.969	1.84853e-51	4.83186e-47
Megf8	Sncg	0.264661	0.634	0.216	2.30979e-51	6.03756e-47
Hsd17b12	Sncg	0.300311	0.72	0.266	5.30644e-51	1.38705e-46
Nsg1	Sncg	0.469356	0.961	0.601	6.64716e-51	1.7375e-46
Fmn1	Sncg	0.334648	0.606	0.211	6.64952e-51	1.73812e-46
Scg5	Sncg	0.415913	0.91	0.445	7.12087e-51	1.86132e-46
Vdac1	Sncg	0.495937	0.935	0.67	8.18435e-51	2.13931e-46
Pbx3	Sncg	0.436055	0.351	0.093	1.00897e-50	2.63736e-46
Eif2s3x	Sncg	0.390226	0.81	0.352	2.28322e-50	5.96811e-46
1700030F04Rik	Sncg	0.485797	0.943	0.76	2.34741e-50	6.13589e-46
Pacrg	Sncg	0.277532	0.613	0.211	2.42641e-50	6.3424e-46
Fam20b	Sncg	0.284193	0.652	0.232	3.18954e-50	8.33714e-46
Cep170	Sncg	0.317116	0.753	0.293	3.43195e-50	8.97077e-46
Gatad1	Sncg	0.323223	0.771	0.3	5.358e-50	1.40053e-45
Tmem127	Sncg	0.29858	0.699	0.259	7.64528e-50	1.9984e-45
Dst	Sncg	0.426047	0.978	0.719	8.29875e-50	2.16921e-45
Prkaca	Sncg	0.423549	0.9	0.489	1.10225e-49	2.88116e-45
Pgrmc1	Sncg	0.482091	0.968	0.64	1.11476e-49	2.91388e-45
Hspa4l	Sncg	0.450887	0.875	0.479	1.28046e-49	3.34701e-45
Ndn	Sncg	0.443832	0.674	0.267	1.53022e-49	3.99985e-45
Sobp	Sncg	0.46039	0.989	0.865	1.67852e-49	4.38749e-45
Iqsec3	Sncg	0.316961	0.731	0.28	2.87164e-49	7.50617e-45
Nlgn2	Sncg	0.391523	0.878	0.434	4.68538e-49	1.22471e-44
Tpi1	Sncg	0.472243	0.932	0.627	6.86719e-49	1.79502e-44
Serinc1	Sncg	0.400612	0.993	0.903	9.71047e-49	2.53822e-44
Caskin1	Sncg	0.260383	0.631	0.22	9.79166e-49	2.55944e-44
Ablim1	Sncg	0.483123	0.925	0.515	1.46423e-48	3.82736e-44
Rap1gds1	Sncg	0.467405	0.932	0.545	1.59781e-48	4.17652e-44
Ypel2	Sncg	0.363509	0.735	0.299	2.06769e-48	5.40473e-44
Fem1b	Sncg	0.370286	0.778	0.334	2.77517e-48	7.25402e-44
Lrrc4c	Sncg	0.658748	0.961	0.842	3.88841e-48	1.01639e-43
Trnp1	Sncg	0.333831	0.627	0.232	4.39369e-48	1.14847e-43
Pdgfa	Sncg	0.322691	0.792	0.327	6.21221e-48	1.62381e-43
Atxn7l3b	Sncg	0.407643	0.978	0.791	6.90044e-48	1.80371e-43
Spock3	Sncg	0.539474	0.961	0.647	7.48269e-48	1.9559e-43
Nsd2	Sncg	0.375521	0.849	0.381	7.82145e-48	2.04445e-43
Dpysl2	Sncg	0.497816	0.989	0.938	7.97219e-48	2.08385e-43
Ddit3	Sncg	0.316937	0.645	0.238	1.15676e-47	3.02364e-43
Slco3a1	Sncg	0.380189	0.778	0.345	1.48236e-47	3.87473e-43
Ugcg	Sncg	0.361101	0.756	0.317	1.76058e-47	4.60198e-43
Mgat5b	Sncg	0.413229	0.62	0.242	2.47958e-47	6.48137e-43
Dda1	Sncg	0.391131	0.86	0.411	2.87641e-47	7.51865e-43
Atp6v1c1	Sncg	0.451894	0.918	0.551	3.97593e-47	1.03927e-42
Fam174b	Sncg	0.317005	0.523	0.174	4.46585e-47	1.16733e-42
Dcaf12l1	Sncg	0.260413	0.659	0.238	6.15417e-47	1.60864e-42
Pknox2	Sncg	0.323675	0.76	0.305	1.04501e-46	2.73155e-42
Sdk2	Sncg	0.314744	0.523	0.177	1.07743e-46	2.8163e-42
A830082K12Rik	Sncg	0.407916	0.842	0.396	1.6096e-46	4.20732e-42
Flywch1	Sncg	0.420772	0.839	0.42	1.75253e-46	4.58095e-42
Ube2z	Sncg	0.273454	0.735	0.278	2.92204e-46	7.63792e-42
G3bp2	Sncg	0.427462	0.975	0.734	4.19607e-46	1.09681e-41
Kidins220	Sncg	0.52485	0.946	0.703	8.7063e-46	2.27574e-41
Uchl1	Sncg	0.410219	0.928	0.505	1.36205e-45	3.56027e-41
Sorcs1	Sncg	0.75473	0.939	0.621	3.06531e-45	8.01242e-41
Pld3	Sncg	0.331007	0.832	0.359	3.72593e-45	9.73922e-41
Stmn3	Sncg	0.4152	0.978	0.729	4.23435e-45	1.10682e-40
Arl2bp	Sncg	0.384758	0.875	0.44	4.45051e-45	1.16332e-40
Psap	Sncg	0.44685	0.989	0.869	7.59619e-45	1.98557e-40
Arxes2	Sncg	0.252851	0.685	0.254	1.01573e-44	2.65503e-40
Gm1673	Sncg	0.365372	0.86	0.419	7.63593e-44	1.99596e-39
Flrt2	Sncg	0.306275	0.706	0.274	7.93291e-44	2.07358e-39
Tcte2	Sncg	0.281379	0.638	0.239	8.10683e-44	2.11904e-39
Ppp2ca	Sncg	0.415353	0.957	0.689	1.24589e-43	3.25662e-39
Atp6ap1	Sncg	0.429258	0.907	0.501	1.50571e-43	3.93578e-39
Leprotl1	Sncg	0.279364	0.667	0.26	3.14784e-43	8.22815e-39
Syp	Sncg	0.406975	1	0.896	3.40615e-43	8.90333e-39
Snx10	Sncg	0.423864	0.896	0.533	4.52785e-43	1.18354e-38
Pitpna	Sncg	0.395123	0.932	0.578	5.45514e-43	1.42592e-38
Kcnd3	Sncg	0.461098	0.928	0.639	9.89942e-43	2.58761e-38
Mllt11	Sncg	0.405375	0.975	0.841	1.38113e-42	3.61014e-38
Gm28928	Sncg	0.623405	0.133	0.019	1.52271e-42	3.9802e-38
Gsk3b	Sncg	0.409644	0.971	0.789	1.98677e-42	5.19322e-38
Cadm3	Sncg	0.401363	0.903	0.476	2.31243e-42	6.04446e-38
Rab1a	Sncg	0.38672	0.925	0.601	2.62967e-42	6.87371e-38
Vldlr	Sncg	0.388231	0.767	0.359	2.86969e-42	7.50109e-38
Trove2	Sncg	0.355834	0.814	0.382	3.03961e-42	7.94524e-38
Ubqln2	Sncg	0.384691	0.875	0.451	3.74945e-42	9.80069e-38
Srgap2	Sncg	0.331985	0.842	0.389	4.03109e-42	1.05369e-37
Kctd12	Sncg	1.42659	0.821	0.516	4.13412e-42	1.08062e-37
Stip1	Sncg	0.312483	0.746	0.319	4.92165e-42	1.28647e-37
Tsn	Sncg	0.392077	0.889	0.516	4.97374e-42	1.30009e-37
Npy1r	Sncg	0.272275	0.573	0.208	5.36657e-42	1.40277e-37
Ghitm	Sncg	0.440916	0.946	0.636	8.1085e-42	2.11948e-37
1500009L16Rik	Sncg	0.285291	0.645	0.246	8.63002e-42	2.2558e-37
Morf4l2	Sncg	0.398693	0.964	0.71	1.11884e-41	2.92453e-37
Sec62	Sncg	0.430966	0.961	0.743	1.85492e-41	4.84858e-37
Atp8a2	Sncg	0.322104	0.756	0.328	2.02839e-41	5.30201e-37
Lrrc8d	Sncg	0.267769	0.674	0.267	3.34664e-41	8.74778e-37
Ralbp1	Sncg	0.388204	0.885	0.484	3.80976e-41	9.95832e-37
Gdi1	Sncg	0.384866	0.957	0.679	3.83364e-41	1.00208e-36
Eif4g2	Sncg	0.425719	0.964	0.807	4.60876e-41	1.20468e-36
Akap7	Sncg	0.394748	0.9	0.458	4.78254e-41	1.25011e-36
Slitrk4	Sncg	0.450198	0.599	0.243	6.0174e-41	1.57289e-36
Gemin7	Sncg	0.283611	0.749	0.316	8.51008e-41	2.22445e-36
Ppp2r1a	Sncg	0.377255	0.896	0.467	9.28685e-41	2.42749e-36
Purb	Sncg	0.385722	0.968	0.795	9.94188e-41	2.59871e-36
Eml2	Sncg	0.266391	0.699	0.278	1.27537e-40	3.33368e-36
Ctsb	Sncg	0.401764	0.907	0.513	2.04566e-40	5.34715e-36
Prkar2b	Sncg	0.357126	0.681	0.289	4.38825e-40	1.14705e-35
Shoc2	Sncg	0.269182	0.76	0.315	5.14887e-40	1.34586e-35
Capza1	Sncg	0.300549	0.778	0.346	6.82417e-40	1.78377e-35
Pja1	Sncg	0.312471	0.817	0.367	7.17488e-40	1.87544e-35
Elavl3	Sncg	0.385863	0.975	0.783	1.0397e-39	2.71766e-35
Habp4	Sncg	0.31235	0.828	0.376	1.08403e-39	2.83355e-35
Grm8	Sncg	0.398043	0.323	0.091	1.41957e-39	3.71062e-35
Tmx4	Sncg	0.35947	0.961	0.689	1.51896e-39	3.97041e-35
Hspa9	Sncg	0.35301	0.799	0.396	2.05034e-39	5.35939e-35
Adar	Sncg	0.353593	0.86	0.455	2.17282e-39	5.67955e-35
Nat8l	Sncg	0.384465	0.828	0.412	3.02593e-39	7.90949e-35
Elovl4	Sncg	0.27463	0.738	0.309	5.09761e-39	1.33246e-34
Alcam	Sncg	0.911869	0.817	0.525	8.32615e-39	2.17637e-34
Ptprn	Sncg	0.448072	0.932	0.587	1.07603e-38	2.81263e-34
Ftl1	Sncg	0.357427	0.964	0.916	1.68448e-38	4.40305e-34
Fbxo36	Sncg	0.717539	0.699	0.329	1.76957e-38	4.62549e-34
Mcrip1	Sncg	0.342197	0.871	0.449	1.93104e-38	5.04754e-34
Tmx3	Sncg	0.302176	0.724	0.311	2.25086e-38	5.88354e-34
Gm17018	Sncg	0.252243	0.695	0.283	3.07409e-38	8.03535e-34
Ptges3	Sncg	0.394657	0.957	0.671	3.14672e-38	8.22521e-34
Fstl1	Sncg	0.27204	0.487	0.172	3.72985e-38	9.74946e-34
Ctnnd2	Sncg	0.412304	0.996	0.916	3.93942e-38	1.02973e-33
Hsp90aa1	Sncg	0.373233	0.882	0.477	4.13617e-38	1.08115e-33
Snrk	Sncg	0.306932	0.738	0.333	5.03113e-38	1.31509e-33
Ttyh3	Sncg	0.296149	0.778	0.359	5.80392e-38	1.51709e-33
Rab21	Sncg	0.296887	0.789	0.355	6.30994e-38	1.64936e-33
Scai	Sncg	0.48853	0.892	0.561	1.82235e-37	4.76343e-33
Pgrmc2	Sncg	0.257437	0.681	0.281	1.8641e-37	4.87258e-33
Nmt2	Sncg	0.372806	0.918	0.553	1.97408e-37	5.16005e-33
Cfl2	Sncg	0.32764	0.839	0.424	4.34831e-37	1.13661e-32
Lpgat1	Sncg	0.345426	0.878	0.48	5.22417e-37	1.36555e-32
Rab10os	Sncg	0.2574	0.667	0.273	5.4994e-37	1.43749e-32
Blcap	Sncg	0.263595	0.72	0.305	7.82684e-37	2.04586e-32
Ankrd12	Sncg	0.37317	0.939	0.608	8.51332e-37	2.2253e-32
Spryd7	Sncg	0.265879	0.699	0.299	8.80154e-37	2.30063e-32
Gatsl2	Sncg	0.359495	0.842	0.446	9.16874e-37	2.39662e-32
Scd2	Sncg	0.31881	0.86	0.473	1.03324e-36	2.70078e-32
Rnf187	Sncg	0.37954	0.95	0.692	1.50221e-36	3.92663e-32
Osbpl8	Sncg	0.456957	0.821	0.473	1.74891e-36	4.57148e-32
Dnaja1	Sncg	0.377383	0.875	0.532	2.59472e-36	6.78233e-32
Azin1	Sncg	0.322483	0.835	0.419	2.64727e-36	6.91969e-32
Adarb1	Sncg	0.400729	0.824	0.447	2.8192e-36	7.36911e-32
Ttc3	Sncg	0.283742	0.996	0.964	3.08467e-36	8.06301e-32
Xbp1	Sncg	0.272133	0.699	0.3	6.18183e-36	1.61587e-31
Cers5	Sncg	0.257127	0.72	0.304	6.98635e-36	1.82616e-31
Tmem55a	Sncg	0.276437	0.71	0.311	7.95588e-36	2.07959e-31
Bex3	Sncg	0.380999	0.953	0.681	8.99257e-36	2.35057e-31
Rab11a	Sncg	0.270327	0.767	0.343	9.23959e-36	2.41514e-31
Hprt	Sncg	0.278273	0.749	0.334	9.71739e-36	2.54003e-31
Slc30a9	Sncg	0.323228	0.864	0.446	1.38476e-35	3.61962e-31
Acot7	Sncg	0.324028	0.796	0.386	1.43751e-35	3.7575e-31
Vps8	Sncg	0.302075	0.652	0.267	1.95982e-35	5.12277e-31
Ppm1a	Sncg	0.358591	0.943	0.633	5.97987e-35	1.56308e-30
Sez6	Sncg	0.352557	0.609	0.26	5.98191e-35	1.56361e-30
Tmem160	Sncg	0.283497	0.717	0.321	6.52758e-35	1.70624e-30
Clstn1	Sncg	0.369266	0.971	0.725	7.64516e-35	1.99837e-30
2007-09-01	Sncg	0.33243	0.91	0.539	1.02538e-34	2.68024e-30
Rangap1	Sncg	0.336968	0.806	0.424	1.1523e-34	3.01199e-30
Basp1	Sncg	0.401477	0.971	0.89	1.74086e-34	4.55044e-30
Setd7	Sncg	0.372348	0.864	0.531	2.59243e-34	6.77636e-30
Cplx2	Sncg	0.421974	0.993	0.967	2.89336e-34	7.56296e-30
Kif3c	Sncg	0.323748	0.828	0.43	3.53014e-34	9.22742e-30
Tspan3	Sncg	0.34449	0.885	0.5	3.76817e-34	9.84961e-30
Atp5g3	Sncg	0.364188	0.896	0.534	3.78263e-34	9.88741e-30
Hnrnpa1	Sncg	0.376528	0.961	0.674	3.90243e-34	1.02006e-29
Atp1a3	Sncg	0.332635	0.993	0.929	4.32308e-34	1.13001e-29
Osbpl9	Sncg	0.313007	0.864	0.428	4.49695e-34	1.17546e-29
Myo5a	Sncg	0.350406	0.935	0.695	5.38916e-34	1.40867e-29
Gm4131	Sncg	0.381562	0.928	0.683	7.56249e-34	1.97676e-29
Vezt	Sncg	0.301581	0.828	0.419	1.0129e-33	2.64761e-29
Pip5k1c	Sncg	0.313896	0.817	0.424	1.10164e-33	2.87958e-29
Ywhab	Sncg	0.290855	0.996	0.969	1.45981e-33	3.8158e-29
Cdc37l1	Sncg	0.301105	0.778	0.384	1.46594e-33	3.83182e-29
Fbxo9	Sncg	0.325773	0.814	0.43	1.52452e-33	3.98495e-29
Tceal9	Sncg	0.345908	0.864	0.504	2.2059e-33	5.76602e-29
Akr1a1	Sncg	0.327224	0.892	0.52	3.81824e-33	9.9805e-29
Rex1bd	Sncg	0.324585	0.846	0.453	6.86447e-33	1.7943e-28
Tmem33	Sncg	0.251134	0.724	0.319	9.16393e-33	2.39536e-28
Ppm1h	Sncg	0.462757	0.928	0.615	1.12079e-32	2.92964e-28
Srpk2	Sncg	0.322681	0.975	0.76	1.87976e-32	4.9135e-28
Stk32c	Sncg	0.420685	0.724	0.39	2.8008e-32	7.321e-28
Rufy3	Sncg	0.325189	0.964	0.706	3.54494e-32	9.26612e-28
Fkbp2	Sncg	0.285339	0.789	0.383	7.4098e-32	1.93685e-27
Cyb5b	Sncg	0.308189	0.839	0.437	9.01426e-32	2.35624e-27
Mad1l1	Sncg	0.478466	0.95	0.678	9.48246e-32	2.47862e-27
Mapt	Sncg	0.254616	0.986	0.892	1.03213e-31	2.69788e-27
Fam49a	Sncg	0.434344	0.925	0.659	1.036e-31	2.708e-27
Cdv3	Sncg	0.269848	0.742	0.349	1.33285e-31	3.48393e-27
Chd6	Sncg	0.251958	0.756	0.355	1.48663e-31	3.88589e-27
Evi5	Sncg	0.256207	0.76	0.357	1.59914e-31	4.17999e-27
Tmbim6	Sncg	0.285657	0.86	0.436	2.28489e-31	5.97249e-27
Cltb	Sncg	0.308727	0.86	0.524	2.76958e-31	7.23941e-27
Adcyap1r1	Sncg	0.269473	0.767	0.362	4.27044e-31	1.11625e-26
mt-Nd2	Sncg	0.301087	1	0.977	5.8231e-31	1.5221e-26
Reps2	Sncg	0.402384	0.943	0.67	6.82037e-31	1.78278e-26
Araf	Sncg	0.318135	0.939	0.71	7.00452e-31	1.83091e-26
Ndufa8	Sncg	0.328021	0.803	0.435	8.3017e-31	2.16998e-26
Kif21a	Sncg	0.329479	0.943	0.76	1.44984e-30	3.78974e-26
Kit	Sncg	0.472091	0.326	0.112	1.78423e-30	4.66381e-26
Gabrg3	Sncg	0.400695	0.735	0.382	1.8799e-30	4.91388e-26
Enah	Sncg	0.333268	0.939	0.686	2.56265e-30	6.69852e-26
Copa	Sncg	0.2593	0.846	0.425	3.47718e-30	9.089e-26
Got1	Sncg	0.317442	0.799	0.425	3.81879e-30	9.98192e-26
Hspd1	Sncg	0.25402	0.703	0.324	4.71937e-30	1.2336e-25
mt-Nd1	Sncg	0.309256	1	1	6.11006e-30	1.59711e-25
Necap1	Sncg	0.328092	0.821	0.474	6.81254e-30	1.78073e-25
Pde10a	Sncg	0.428277	0.95	0.695	7.33678e-30	1.91776e-25
Hpf1	Sncg	0.278952	0.724	0.353	7.52857e-30	1.96789e-25
Daam1	Sncg	0.270681	0.728	0.349	7.81968e-30	2.04399e-25
Aktip	Sncg	0.285568	0.821	0.429	8.19631e-30	2.14243e-25
Pkm	Sncg	0.368228	0.961	0.741	8.40419e-30	2.19677e-25
Paip2	Sncg	0.307274	0.921	0.572	9.58773e-30	2.50614e-25
Tppp	Sncg	0.331865	0.871	0.548	1.08406e-29	2.83362e-25
St8sia3	Sncg	0.258601	0.763	0.357	1.29761e-29	3.39183e-25
Stx7	Sncg	0.284987	0.799	0.413	1.64066e-29	4.28852e-25
Raph1	Sncg	0.264064	0.778	0.374	2.09403e-29	5.47359e-25
Prune2	Sncg	0.301209	0.753	0.362	2.1532e-29	5.62826e-25
Epb41l1	Sncg	0.308517	0.971	0.738	2.84955e-29	7.44845e-25
Mast2	Sncg	0.268932	0.785	0.391	2.95272e-29	7.71811e-25
Dnm1l	Sncg	0.319666	0.885	0.568	3.07315e-29	8.03291e-25
Marcks	Sncg	0.37719	0.928	0.745	3.74455e-29	9.78789e-25
Iqsec1	Sncg	0.31739	0.914	0.532	3.89998e-29	1.01942e-24
Hap1	Sncg	0.28465	0.724	0.345	4.34284e-29	1.13518e-24
Pgk1	Sncg	0.292916	0.792	0.426	4.76854e-29	1.24645e-24
Ap2m1	Sncg	0.292481	0.86	0.486	4.87134e-29	1.27332e-24
Ppme1	Sncg	0.302624	0.824	0.469	5.49228e-29	1.43563e-24
Lrrtm3	Sncg	0.337983	0.789	0.4	6.59246e-29	1.7232e-24
Itfg1	Sncg	0.314705	0.918	0.557	6.95679e-29	1.81843e-24
Selenot	Sncg	0.311755	0.9	0.564	7.28502e-29	1.90423e-24
Dpy19l1	Sncg	0.436137	0.344	0.126	7.89192e-29	2.06287e-24
Nr2f1	Sncg	0.3165	0.81	0.435	8.72775e-29	2.28135e-24
Afdn	Sncg	0.278072	0.86	0.476	1.00924e-28	2.63804e-24
Idh3a	Sncg	0.304716	0.789	0.413	1.20474e-28	3.14906e-24
Gnai1	Sncg	0.676836	0.753	0.44	1.53246e-28	4.0057e-24
Pcnp	Sncg	0.314412	0.946	0.709	1.81509e-28	4.74445e-24
Vapb	Sncg	0.260297	0.72	0.344	1.82287e-28	4.7648e-24
Gabarap	Sncg	0.325185	0.914	0.614	1.98406e-28	5.18614e-24
Sqstm1	Sncg	0.278478	0.814	0.426	2.32183e-28	6.06902e-24
Kif1b	Sncg	0.275513	0.996	0.896	2.43678e-28	6.3695e-24
Got2	Sncg	0.313819	0.878	0.532	2.59446e-28	6.78165e-24
Cdh10	Sncg	0.356125	0.688	0.336	3.65061e-28	9.54232e-24
Ranbp1	Sncg	0.26428	0.753	0.371	4.14191e-28	1.08265e-23
St13	Sncg	0.381166	0.939	0.724	4.75694e-28	1.24342e-23
Abcb10	Sncg	0.378796	0.613	0.28	5.28481e-28	1.3814e-23
Frmd5	Sncg	0.396126	0.957	0.692	5.46173e-28	1.42764e-23
Zrsr2	Sncg	0.267281	0.839	0.442	1.04625e-27	2.73478e-23
Ndrg4	Sncg	0.443092	0.982	0.949	1.34614e-27	3.51868e-23
Mapk8	Sncg	0.273342	0.839	0.439	1.47554e-27	3.85692e-23
Bri3bp	Sncg	0.271204	0.785	0.405	1.51612e-27	3.96298e-23
Ids	Sncg	0.303403	0.882	0.526	1.89981e-27	4.96591e-23
Cmpk1	Sncg	0.253697	0.806	0.404	3.26093e-27	8.52375e-23
Tubb2a	Sncg	0.269792	0.839	0.438	3.54515e-27	9.26665e-23
Pebp1	Sncg	0.302002	0.968	0.736	4.28792e-27	1.12082e-22
Csrnp3	Sncg	0.328574	0.91	0.634	4.37116e-27	1.14258e-22
Mamld1	Sncg	0.272179	0.76	0.387	7.26599e-27	1.89926e-22
Ripor2	Sncg	0.398676	0.871	0.542	7.50768e-27	1.96243e-22
Drap1	Sncg	0.27727	0.781	0.417	9.9098e-27	2.59032e-22
Psmc1	Sncg	0.256603	0.76	0.394	1.0658e-26	2.7859e-22
Cdh11	Sncg	0.428845	0.896	0.595	1.12828e-26	2.94922e-22
Ptprn2	Sncg	0.336139	0.946	0.696	1.18691e-26	3.10247e-22
Syt4	Sncg	0.310853	0.882	0.53	1.28868e-26	3.36848e-22
Slc25a12	Sncg	0.286297	0.875	0.523	1.38415e-26	3.61802e-22
Ckb	Sncg	0.269584	0.882	0.508	1.93945e-26	5.06954e-22
Larp4b	Sncg	0.280131	0.918	0.561	3.64117e-26	9.51765e-22
Myh10	Sncg	0.255429	0.785	0.405	3.86408e-26	1.01003e-21
Aes	Sncg	0.279715	0.978	0.809	3.94349e-26	1.03079e-21
Evl	Sncg	0.276867	0.839	0.523	4.03748e-26	1.05536e-21
Atp6v1g2	Sncg	0.28008	0.975	0.882	4.15175e-26	1.08523e-21
Ppm1b	Sncg	0.256004	0.842	0.448	6.26357e-26	1.63724e-21
Tubb5	Sncg	0.286035	0.91	0.582	6.56029e-26	1.71479e-21
Nf1	Sncg	0.26493	0.903	0.538	7.99053e-26	2.08865e-21
Iscu	Sncg	0.279259	0.839	0.487	1.1508e-25	3.00808e-21
Dmd	Sncg	0.377815	0.957	0.759	1.15607e-25	3.02186e-21
Plxna2	Sncg	0.324453	0.81	0.462	1.15844e-25	3.02804e-21
Wasf3	Sncg	0.255574	0.846	0.467	2.16606e-25	5.66186e-21
Kifap3	Sncg	0.282818	0.921	0.657	2.52381e-25	6.597e-21
Stx1b	Sncg	0.292305	0.9	0.602	3.79459e-25	9.91867e-21
1500011B03Rik	Sncg	0.289258	0.932	0.639	3.93882e-25	1.02957e-20
Fam49b	Sncg	0.271102	0.835	0.478	5.44741e-25	1.4239e-20
Hsp90ab1	Sncg	0.279161	0.986	0.897	6.76918e-25	1.7694e-20
Nap1l1	Sncg	0.261595	0.871	0.474	9.3245e-25	2.43733e-20
Anapc11	Sncg	0.256967	0.832	0.468	1.0813e-24	2.82642e-20
Atp9a	Sncg	0.298152	0.892	0.542	1.36429e-24	3.56612e-20
Lonrf2	Sncg	0.256143	0.896	0.498	1.42942e-24	3.73637e-20
Gnb1	Sncg	0.413483	0.989	0.873	1.451e-24	3.79277e-20
Atp5b	Sncg	0.29088	0.921	0.678	1.45663e-24	3.80749e-20
Ndufa11	Sncg	0.273786	0.778	0.409	1.73387e-24	4.53216e-20
Atcay	Sncg	0.274065	0.864	0.524	7.95599e-24	2.07962e-19
Pafah1b1	Sncg	0.2664	0.978	0.87	1.14242e-23	2.98618e-19
Gdi2	Sncg	0.27358	0.892	0.571	1.58028e-23	4.13068e-19
Stau2	Sncg	0.262748	0.932	0.657	1.8666e-23	4.87911e-19
Kctd16	Sncg	0.417647	0.986	0.925	2.06267e-23	5.39161e-19
Ddx3x	Sncg	0.265249	0.914	0.597	2.94642e-23	7.70164e-19
Pcdh15	Sncg	0.500441	0.495	0.242	4.39096e-23	1.14775e-18
Usp9x	Sncg	0.279639	0.921	0.637	4.65941e-23	1.21792e-18
Zmat4	Sncg	0.620216	0.821	0.708	4.68657e-23	1.22502e-18
Bsg	Sncg	0.293062	0.885	0.547	4.96853e-23	1.29872e-18
Rab7	Sncg	0.290789	0.9	0.624	5.09283e-23	1.33121e-18
Arl8a	Sncg	0.260987	0.864	0.544	5.63883e-23	1.47393e-18
Atp6v1e1	Sncg	0.257426	0.9	0.575	7.45197e-23	1.94787e-18
Ppm1l	Sncg	0.302804	0.9	0.59	7.84118e-23	2.04961e-18
Pafah1b2	Sncg	0.257303	0.914	0.562	9.63003e-23	2.51719e-18
Kif5c	Sncg	0.283275	0.971	0.802	9.73729e-23	2.54523e-18
Ap2a2	Sncg	0.254493	0.918	0.614	1.22144e-22	3.19273e-18
Dynlrb1	Sncg	0.294068	0.928	0.663	1.34754e-22	3.52233e-18
Chsy3	Sncg	0.488677	0.767	0.456	1.40308e-22	3.66751e-18
Slc25a3	Sncg	0.270784	0.9	0.597	1.54814e-22	4.04668e-18
Snap91	Sncg	0.264367	0.989	0.8	1.7825e-22	4.65928e-18
Set	Sncg	0.297454	0.928	0.717	2.91368e-22	7.61606e-18
Slc25a4	Sncg	0.285676	0.964	0.849	3.11896e-22	8.15264e-18
Dcaf7	Sncg	0.267418	0.889	0.573	3.2425e-22	8.47557e-18
Pura	Sncg	0.258314	0.964	0.817	7.5728e-22	1.97945e-17
Hnrnpk	Sncg	0.253341	0.964	0.724	1.15889e-21	3.02922e-17
Lnpep	Sncg	0.279367	0.849	0.553	1.53121e-21	4.00243e-17
Sh3bgrl	Sncg	0.276822	0.803	0.444	1.58771e-21	4.15011e-17
Mettl15	Sncg	0.27254	0.778	0.42	2.2094e-21	5.77515e-17
Unc5c	Sncg	0.481827	0.882	0.65	2.71154e-21	7.08769e-17
Spag5	Sncg	0.399306	0.943	0.739	2.84083e-21	7.42564e-17
Sh3rf3	Sncg	0.364132	0.774	0.497	3.09867e-21	8.09962e-17
Fto	Sncg	0.267592	0.946	0.653	4.16954e-21	1.08988e-16
Slc35f4	Sncg	0.304463	0.824	0.482	4.3977e-21	1.14951e-16
Tulp4	Sncg	0.277882	0.864	0.54	6.74681e-21	1.76355e-16
Thy1	Sncg	0.277305	0.975	0.832	9.92909e-21	2.59536e-16
Shtn1	Sncg	0.267108	0.763	0.406	1.46145e-20	3.82009e-16
Clcn3	Sncg	0.266356	0.896	0.611	2.97385e-20	7.77334e-16
Ddx3y	Sncg	0.295028	0.735	0.443	2.99441e-20	7.82708e-16
Chl1	Sncg	0.294289	0.961	0.812	4.8326e-20	1.26319e-15
Hint1	Sncg	0.267145	0.918	0.696	6.26698e-20	1.63813e-15
Slc2a13	Sncg	0.390709	0.975	0.88	1.48187e-19	3.87347e-15
Prrc2c	Sncg	0.304812	0.842	0.565	1.69652e-19	4.43454e-15
Enox1	Sncg	0.401127	0.914	0.8	2.03455e-19	5.31812e-15
Gm28153	Sncg	0.387831	0.713	0.409	2.58108e-19	6.74668e-15
Atp6v0e2	Sncg	0.251162	0.932	0.724	4.32681e-19	1.13098e-14
Zbtb16	Sncg	0.297964	0.892	0.613	2.93813e-18	7.67997e-14
Ociad1	Sncg	0.255807	0.925	0.624	3.98022e-18	1.04039e-13
Shisa9	Sncg	0.438322	0.835	0.69	4.10074e-18	1.07189e-13
Gpr158	Sncg	0.487336	0.864	0.736	5.44032e-18	1.42204e-13
Chchd10	Sncg	0.301717	0.95	0.715	7.65742e-18	2.00157e-13
Phf20l1	Sncg	0.347296	0.95	0.796	1.40259e-17	3.66622e-13
Smim13	Sncg	0.253474	0.875	0.611	1.47837e-17	3.86431e-13
Zfp804b	Sncg	0.558438	0.513	0.283	4.22026e-17	1.10313e-12
Trpc4	Sncg	0.312777	0.728	0.471	1.06791e-15	2.7914e-11
Cdh2	Sncg	0.25729	0.9	0.682	7.50492e-15	1.96171e-10
Satb1	Sncg	0.332486	0.477	0.257	9.29807e-15	2.43042e-10
Ptpn4	Sncg	0.254242	0.789	0.487	4.77411e-14	1.2479e-09
Dync1i1	Sncg	0.351259	0.907	0.667	6.0017e-14	1.56879e-09
Epha3	Sncg	0.289402	0.71	0.456	1.30293e-13	3.40574e-09
6330403K07Rik	Sncg	0.287153	0.864	0.602	4.96311e-13	1.29731e-08
Synpr	Sncg	0.331526	0.892	0.827	7.34129e-12	1.91894e-07
Prkca	Sncg	0.694437	0.882	0.757	8.92321e-12	2.33244e-07
Nrsn1	Sncg	0.298061	0.81	0.647	1.17094e-10	3.06072e-06
Pam	Sncg	0.36457	0.914	0.721	5.10929e-10	1.33552e-05
Trhde	Sncg	0.25291	0.459	0.278	1.73706e-08	0.000454049
Cadm1	Sncg	0.309592	0.946	0.845	5.12463e-08	0.00133953
Ogfrl1	Sncg	0.258949	0.882	0.673	1.07052e-06	0.0279822
Ntng1	Sncg	0.522868	0.384	0.62	0.000433826	1
Thsd7b	Sncg	0.297999	0.441	0.353	0.0048667	1
Sst	Sst	3.72358	0.865	0.024	0	0
Nxph1	Sst	2.39961	1	0.052	0	0
Gad2	Sst	2.09702	1	0.071	0	0
Grik1	Sst	2.00136	0.919	0.052	0	0
Cort	Sst	1.92495	0.703	0.014	0	0
Kcnmb2	Sst	1.90664	0.964	0.053	0	0
Col19a1	Sst	1.90513	0.901	0.042	0	0
Rab3b	Sst	1.83766	0.946	0.042	0	0
Crhbp	Sst	1.8089	0.757	0.003	0	0
Rcan2	Sst	1.63884	0.955	0.059	0	0
Ptprm	Sst	1.61226	0.928	0.052	0	0
Slc32a1	Sst	1.50993	0.937	0.028	0	0
Kctd8	Sst	1.47806	0.892	0.036	0	0
Cit	Sst	1.46259	0.937	0.064	0	0
Maf	Sst	1.44832	0.919	0.03	0	0
Lypd6	Sst	1.33276	0.766	0.01	0	0
Cntnap4	Sst	1.2161	0.73	0.039	0	0
Timp3	Sst	1.15928	0.757	0.034	0	0
Elfn1	Sst	1.14583	0.721	0.009	0	0
Pvalb	Sst	1.08841	0.369	0.004	0	0
Tac1	Sst	1.07114	0.333	0.006	0	0
Arl4c	Sst	1.03771	0.865	0.037	0	0
Lgals1	Sst	1.03247	0.622	0.003	0	0
Pcp4l1	Sst	0.997533	0.748	0.029	0	0
Lypd6b	Sst	0.973582	0.721	0.004	0	0
Cacna2d2	Sst	0.948564	0.766	0.02	0	0
Rpp25	Sst	0.947457	0.82	0.021	0	0
Mafb	Sst	0.936138	0.775	0.017	0	0
Dlx1as	Sst	0.932407	0.766	0.037	0	0
Cux2	Sst	0.909484	0.847	0.023	0	0
Igf1	Sst	0.887794	0.559	0.02	0	0
Lhx6	Sst	0.884097	0.838	0.015	0	0
Arx	Sst	0.849974	0.793	0.016	0	0
Sox6	Sst	0.842458	0.595	0.022	0	0
Rims3	Sst	0.837463	0.793	0.023	0	0
Klf5	Sst	0.817804	0.712	0.028	0	0
Cntnap3	Sst	0.767792	0.685	0.015	0	0
Fam46a	Sst	0.766253	0.658	0.007	0	0
Btbd11	Sst	0.703782	0.613	0.023	0	0
Rnf144b	Sst	0.672226	0.649	0.023	0	0
Vwc2	Sst	0.6647	0.55	0.015	0	0
Stk32a	Sst	0.647451	0.432	0.004	0	0
Gm26782	Sst	0.61613	0.685	0.034	0	0
Lbh	Sst	0.58325	0.667	0.028	0	0
Tmem132c	Sst	0.555378	0.387	0.01	0	0
Dlx1	Sst	0.534437	0.541	0.018	0	0
Vat1	Sst	0.517782	0.613	0.022	0	0
Qrfpr	Sst	0.48288	0.243	0.003	0	0
Rasgrp2	Sst	0.472639	0.486	0.007	0	0
Sp9	Sst	0.469837	0.505	0.011	0	0
Col26a1	Sst	0.466029	0.477	0.009	0	0
Chrm2	Sst	0.421235	0.324	0.006	0	0
Npffr1	Sst	0.390078	0.405	0.005	0	0
Sox1	Sst	0.388989	0.414	0.012	0	0
St3gal6	Sst	0.384327	0.387	0.01	0	0
Coro6	Sst	0.369096	0.423	0.01	0	0
Fam43a	Sst	0.348661	0.342	0.006	0	0
Whrn	Sst	0.344304	0.396	0.008	0	0
Grip2	Sst	0.31859	0.423	0.01	0	0
Snx8	Sst	0.305635	0.423	0.012	0	0
Ets1	Sst	0.28953	0.396	0.005	0	0
Pcdh18	Sst	0.263602	0.315	0.003	0	0
Akr1c18	Sst	0.257298	0.126	0	0	0
Ifit2	Sst	0.250734	0.333	0.006	0	0
Gpx3	Sst	0.388752	0.306	0.007	1.4118e-298	3.69029e-294
Steap2	Sst	0.281336	0.369	0.011	1.83069e-284	4.78525e-280
Dlx6os1	Sst	0.72687	0.667	0.034	4.4357e-280	1.15945e-275
Npy	Sst	2.24412	0.784	0.054	1.56375e-266	4.0875e-262
Reln	Sst	1.70682	0.766	0.051	8.55137e-264	2.23524e-259
Dusp26	Sst	0.636439	0.739	0.046	1.01345e-254	2.64906e-250
Rnf152	Sst	0.362716	0.423	0.016	1.13526e-252	2.96745e-248
Optn	Sst	0.310355	0.432	0.016	1.21932e-252	3.18718e-248
Rbms3	Sst	1.77441	0.973	0.094	3.00279e-248	7.84898e-244
Cbln4	Sst	0.611419	0.369	0.012	5.93633e-248	1.5517e-243
Zfp385a	Sst	0.717924	0.784	0.055	2.39755e-246	6.26696e-242
Alk	Sst	0.915558	0.757	0.052	1.93671e-241	5.06238e-237
Cacng4	Sst	0.452362	0.405	0.015	8.38953e-240	2.19294e-235
Rbp4	Sst	0.779094	0.468	0.02	1.56185e-239	4.08252e-235
Pnoc	Sst	0.688949	0.477	0.021	7.58364e-238	1.98229e-233
Utrn	Sst	1.02179	0.748	0.054	4.86405e-234	1.27141e-229
Masp1	Sst	0.491203	0.523	0.026	2.89909e-233	7.57794e-229
Nacc2	Sst	0.458953	0.514	0.025	4.25481e-228	1.11216e-223
Olfm2	Sst	0.843503	0.829	0.068	2.69036e-223	7.03234e-219
Npas1	Sst	0.335215	0.315	0.01	4.31695e-222	1.12841e-217
Gm13629	Sst	0.381422	0.396	0.016	3.94032e-212	1.02996e-207
Lgi2	Sst	0.749504	0.64	0.043	2.20513e-207	5.76398e-203
Tm6sf1	Sst	0.470554	0.541	0.032	9.20475e-200	2.40603e-195
Mtss1	Sst	0.839219	0.838	0.078	2.47352e-199	6.46554e-195
Gpc6	Sst	1.54175	0.784	0.072	5.64028e-195	1.47431e-190
Kcnip1	Sst	0.779738	0.676	0.05	3.06492e-194	8.01139e-190
Gpr83	Sst	0.690957	0.541	0.033	1.20607e-192	3.15254e-188
Dpp10	Sst	1.97455	0.964	0.125	7.04782e-192	1.84223e-187
Ankrd34b	Sst	0.623749	0.649	0.047	1.00866e-190	2.63652e-186
Zcchc12	Sst	0.827732	0.784	0.072	2.60729e-188	6.81519e-184
Hivep1	Sst	0.347879	0.45	0.024	1.92637e-187	5.03533e-183
CT025619.1	Sst	0.546726	0.703	0.06	4.66864e-179	1.22034e-174
Arhgap18	Sst	0.376141	0.477	0.027	1.93978e-178	5.07039e-174
Plcxd3	Sst	0.827675	0.649	0.052	7.36205e-176	1.92437e-171
Tmem44	Sst	0.495913	0.477	0.029	5.32829e-175	1.39276e-170
Ache	Sst	0.565346	0.613	0.047	1.12032e-173	2.92841e-169
Plcb4	Sst	0.52182	0.649	0.051	1.62342e-173	4.24344e-169
Mtss1l	Sst	0.615341	0.712	0.062	4.23864e-171	1.10794e-166
Ptprt	Sst	1.80475	0.811	0.091	7.88155e-170	2.06016e-165
Fhod3	Sst	0.383481	0.514	0.034	3.12898e-166	8.17883e-162
Sox2	Sst	0.353101	0.414	0.022	7.92526e-166	2.07158e-161
Slc6a1	Sst	1.72109	0.991	0.153	1.37739e-164	3.60036e-160
Shd	Sst	0.325446	0.405	0.022	5.43214e-163	1.41991e-158
Gabra3	Sst	0.871028	0.856	0.104	5.80378e-160	1.51705e-155
Mrap2	Sst	0.348291	0.333	0.015	5.30444e-158	1.38653e-153
Nhs	Sst	0.68407	0.703	0.066	3.64559e-156	9.52922e-152
Spats2l	Sst	0.715909	0.829	0.096	1.03479e-155	2.70484e-151
Cgref1	Sst	0.349088	0.505	0.035	2.73965e-155	7.16117e-151
Nrsn2	Sst	1.02631	0.919	0.129	1.62458e-152	4.2465e-148
Hapln1	Sst	0.492507	0.468	0.03	3.30579e-151	8.641e-147
Tspan2	Sst	0.436706	0.604	0.051	2.01483e-150	5.26657e-146
Stat5b	Sst	0.314811	0.441	0.027	2.21294e-150	5.78441e-146
Elavl2	Sst	1.66592	1	0.183	2.65042e-150	6.92793e-146
Layn	Sst	0.272191	0.216	0.007	4.89772e-148	1.28021e-143
Neb	Sst	0.372288	0.216	0.007	1.31443e-147	3.43579e-143
Npas3	Sst	1.66505	0.829	0.111	2.68226e-144	7.01117e-140
Gm13205	Sst	0.360921	0.405	0.025	4.85866e-144	1.27001e-139
Lnx1	Sst	0.348609	0.477	0.034	8.39315e-142	2.19388e-137
Hcn3	Sst	0.350179	0.495	0.037	1.69129e-139	4.42087e-135
Vgf	Sst	1.69878	0.883	0.139	1.44631e-138	3.78052e-134
Ccdc136	Sst	0.82919	0.829	0.108	1.89899e-138	4.96377e-134
Camk1g	Sst	0.380112	0.477	0.036	2.67741e-137	6.99847e-133
Efna5	Sst	1.13951	0.838	0.112	1.09112e-136	2.85208e-132
Gabrg1	Sst	0.386524	0.297	0.014	6.93024e-136	1.8115e-131
G0s2	Sst	0.267248	0.324	0.017	4.37562e-135	1.14374e-130
Camk1	Sst	0.38044	0.55	0.046	6.26855e-135	1.63854e-130
Myl6b	Sst	0.441851	0.586	0.053	2.01304e-134	5.26188e-130
Erbb4	Sst	1.83689	0.865	0.124	5.34083e-134	1.39604e-129
Dleu7	Sst	0.368215	0.486	0.037	5.53948e-134	1.44796e-129
Ankrd29	Sst	0.535658	0.658	0.068	1.48214e-133	3.87417e-129
Slc5a5	Sst	0.507523	0.495	0.04	7.90303e-132	2.06577e-127
Vat1l	Sst	0.344531	0.378	0.023	1.51665e-131	3.96438e-127
Dlc1	Sst	1.10695	0.928	0.154	2.7417e-129	7.16654e-125
Kcnc2	Sst	2.08939	1	0.23	1.50249e-128	3.92736e-124
[truncated: 9,505 more rows]

## Sheet: Astro
gene	cluster	avg_logFC	pct.1	pct.2	p_val_adj
Atp1a2	Astro	3.80818	0.99	0.036	0
Cst3	Astro	3.75282	0.992	0.296	0
Slc1a2	Astro	3.72003	0.996	0.524	0
Slc1a3	Astro	3.65366	0.996	0.175	0
Apoe	Astro	3.56488	0.992	0.026	0
Gpc5	Astro	3.51699	0.975	0.231	0
Mt2	Astro	3.42119	0.984	0.099	0
Plpp3	Astro	3.3084	0.988	0.032	0
Glul	Astro	3.25085	0.949	0.104	0
Gja1	Astro	3.18222	0.945	0.004	0
Mt1	Astro	3.03916	0.998	0.782	0
Aldoc	Astro	2.94069	0.922	0.009	0
Clu	Astro	2.69675	0.869	0.09	0
Npas3	Astro	2.61332	0.955	0.106	0
Rgs20	Astro	2.57145	0.887	0.037	0
S1pr1	Astro	2.49841	0.893	0.002	0
Ndrg2	Astro	2.43041	0.85	0.018	0
Gpr37l1	Astro	2.42235	0.861	0.003	0
Ptn	Astro	2.40509	0.904	0.168	0
Htra1	Astro	2.40194	0.855	0.075	0
Rorb	Astro	2.39719	0.852	0.025	0
Farp1	Astro	2.3465	0.912	0.154	0
Atp1b2	Astro	2.32643	0.936	0.435	0
Gm3764	Astro	2.31281	0.922	0.453	3.51393e-291
Ntm	Astro	2.28006	0.99	0.34	0
Luzp2	Astro	2.26837	0.676	0.175	4.22525e-256
Aqp4	Astro	2.26799	0.744	0.004	0
Mfge8	Astro	2.26358	0.781	0.005	0
Dbi	Astro	2.24536	0.844	0.133	0
Ttyh1	Astro	2.23553	0.918	0.286	0
Ptprz1	Astro	2.21471	0.963	0.411	0
Grm3	Astro	2.1572	0.818	0.158	0
Id4	Astro	2.14154	0.775	0.01	0
Bcan	Astro	2.13334	0.799	0.066	0
Ntsr2	Astro	2.10474	0.77	0.042	0
Mertk	Astro	2.0817	0.73	0.035	0
Phkg1	Astro	2.07243	0.74	0.034	0
Selenop	Astro	2.06619	0.766	0.006	0
Scd2	Astro	2.06281	0.883	0.472	3.74607e-240
Hepacam	Astro	2.05987	0.809	0.017	0
Msi2	Astro	2.04385	0.9	0.342	0
Cspg5	Astro	2.02282	0.824	0.158	0
Prex2	Astro	2.01843	0.863	0.275	0
Fam107a	Astro	2.01445	0.754	0.032	0
Sdc4	Astro	2.00828	0.715	0.002	0
Sox9	Astro	2.00308	0.783	0.011	0
Sfxn5	Astro	1.98744	0.793	0.151	0
Gfap	Astro	1.9697	0.545	0.002	0
Pla2g7	Astro	1.96724	0.742	0.039	0
Prdx6	Astro	1.96553	0.82	0.198	0
Gstm1	Astro	1.96428	0.777	0.108	0
Acsl3	Astro	1.94795	0.84	0.257	0
Qk	Astro	1.93248	0.951	0.534	1.76253e-286
Phka1	Astro	1.91937	0.721	0.058	0
Rora	Astro	1.91296	0.961	0.767	7.62608e-251
Cpe	Astro	1.90535	0.982	0.712	4.15876e-255
Lama2	Astro	1.87802	0.699	0.061	0
Sparcl1	Astro	1.86975	0.91	0.585	1.12125e-230
Cxcl14	Astro	1.86839	0.711	0.016	0
Slc6a11	Astro	1.86325	0.721	0.066	0
Fgfr3	Astro	1.84424	0.68	0.008	0
Ptprt	Astro	1.82061	0.711	0.088	0
Acsbg1	Astro	1.81641	0.66	0.003	0
Id2	Astro	1.81513	0.809	0.197	0
Tsc22d4	Astro	1.80163	0.738	0.09	0
Tmem47	Astro	1.79924	0.752	0.19	0
St3gal4	Astro	1.76631	0.709	0.166	0
Cd81	Astro	1.75384	0.748	0.289	3.5255e-216
Mlc1	Astro	1.75346	0.617	0.001	0
Csrp1	Astro	1.74995	0.674	0.01	0
Trps1	Astro	1.73784	0.828	0.188	0
Bmpr1b	Astro	1.73219	0.652	0.011	0
Gjb6	Astro	1.71651	0.631	0.001	0
Gpc6	Astro	1.70361	0.67	0.069	0
Ckb	Astro	1.70331	0.842	0.508	4.25298e-195
Slco1c1	Astro	1.68168	0.6	0.002	0
Tprkb	Astro	1.67934	0.676	0.171	3.09818e-274
Tspan7	Astro	1.67111	0.98	0.909	1.13486e-262
Serpine2	Astro	1.66979	0.654	0.055	0
Rmst	Astro	1.6577	0.561	0.004	0
Scg3	Astro	1.65038	0.703	0.205	2.13894e-254
Paqr8	Astro	1.62394	0.719	0.154	0
Wdr17	Astro	1.61487	0.684	0.28	1.00815e-171
Thrsp	Astro	1.61079	0.596	0.121	2.37499e-283
S100a1	Astro	1.60273	0.613	0.004	0
Myo6	Astro	1.59744	0.695	0.156	0
Glud1	Astro	1.59137	0.779	0.331	3.67594e-217
Mt3	Astro	1.57902	0.994	0.983	2.56104e-254
Cdh20	Astro	1.57786	0.557	0.042	0
Gstm5	Astro	1.56622	0.594	0.14	3.30256e-242
Slc6a1	Astro	1.56494	0.76	0.15	0
Slc39a12	Astro	1.56363	0.592	0.012	0
Appl2	Astro	1.56116	0.691	0.119	0
Pantr1	Astro	1.55636	0.793	0.358	1.36333e-190
Sox6	Astro	1.55503	0.605	0.019	0
F3	Astro	1.55424	0.557	0.014	0
Ednrb	Astro	1.54545	0.57	0.004	0
Slc27a1	Astro	1.52482	0.691	0.215	1.46572e-229
Tril	Astro	1.50461	0.545	0.002	0
Sash1	Astro	1.47374	0.588	0.1	0
Msmo1	Astro	1.47037	0.621	0.149	4.85904e-254
Nwd1	Astro	1.47009	0.609	0.072	0
Aldh1a1	Astro	1.46412	0.455	0.008	0
Nrxn1	Astro	1.45001	0.994	0.993	2.20367e-271
Asrgl1	Astro	1.44558	0.623	0.116	0
Id3	Astro	1.43254	0.379	0.004	0
Slc7a11	Astro	1.41766	0.502	0.079	2.98988e-298
Sox2	Astro	1.41355	0.547	0.019	0
Gng5	Astro	1.41181	0.537	0.038	0
Gldc	Astro	1.40422	0.547	0.007	0
Tsc22d3	Astro	1.39798	0.551	0.172	4.69782e-158
Mmd2	Astro	1.39691	0.789	0.548	2.32108e-143
Pcdh7	Astro	1.38846	0.766	0.391	3.39034e-154
Enho	Astro	1.38252	0.533	0.083	0
Gpm6b	Astro	1.3805	0.957	0.883	1.02294e-218
Arhgap5	Astro	1.36956	0.836	0.603	3.8972e-164
Nckap5	Astro	1.36245	0.627	0.272	5.0592e-134
Kank1	Astro	1.3538	0.492	0.039	0
Hdac8	Astro	1.35229	0.727	0.496	6.80649e-114
Pbxip1	Astro	1.34668	0.486	0.005	0
Acss1	Astro	1.33801	0.52	0.086	9.71327e-294
Ntrk2	Astro	1.32991	0.908	0.704	1.93742e-181
Grin2c	Astro	1.32857	0.473	0.001	0
S100a16	Astro	1.30962	0.498	0.008	0
Sat1	Astro	1.30232	0.527	0.073	0
S100b	Astro	1.29248	0.51	0.06	0
Fabp7	Astro	1.292	0.381	0.008	0
Arhgef26	Astro	1.29076	0.514	0.077	0
Cldn10	Astro	1.2776	0.463	0.027	0
Kcnj10	Astro	1.26916	0.463	0.005	0
Pitpnc1	Astro	1.26243	0.857	0.673	1.64432e-137
Eps8	Astro	1.26187	0.498	0.063	0
Macf1	Astro	1.25712	0.906	0.796	3.40201e-173
Timp3	Astro	1.25491	0.463	0.032	0
Gm28153	Astro	1.25354	0.641	0.409	4.43807e-71
Rfx4	Astro	1.25167	0.465	0.015	0
Daam2	Astro	1.24741	0.424	0.007	0
Dtna	Astro	1.2452	0.939	0.816	2.41302e-187
Ctnnd2	Astro	1.23553	0.969	0.916	4.38756e-208
Ddhd1	Astro	1.23407	0.697	0.411	2.99526e-120
2900052N01Rik	Astro	1.22908	0.436	0.001	0
Elovl5	Astro	1.22884	0.525	0.112	2.24654e-226
Irak2	Astro	1.21918	0.428	0.037	0
Fgfr1	Astro	1.21485	0.623	0.292	1.71125e-120
Nnat	Astro	1.21446	0.555	0.333	5.32188e-57
Prdm16	Astro	1.20951	0.459	0.051	0
Gli3	Astro	1.20426	0.428	0.007	0
Dock1	Astro	1.19892	0.463	0.048	0
Slc7a10	Astro	1.19786	0.395	0.002	0
Tcf7l2	Astro	1.187	0.449	0.008	0
Pygb	Astro	1.18312	0.645	0.387	1.04977e-96
AC154683.1	Astro	1.18311	0.445	0.054	0
Slc38a3	Astro	1.17414	0.4	0.002	0
Spag5	Astro	1.16861	0.873	0.739	1.50297e-96
Ranbp3l	Astro	1.16684	0.346	0.017	0
Igdcc4	Astro	1.16248	0.443	0.066	5.02048e-269
Gramd3	Astro	1.16232	0.42	0.007	0
Adgrg1	Astro	1.1597	0.406	0.015	0
Lgr4	Astro	1.15413	0.48	0.163	2.39027e-113
Gnao1	Astro	1.154	0.836	0.656	2.59103e-134
Ahcyl1	Astro	1.15193	0.703	0.528	6.84422e-94
Acot11	Astro	1.15074	0.412	0.011	0
Ezr	Astro	1.14914	0.402	0.015	0
Cdh10	Astro	1.148	0.682	0.335	4.69347e-117
Slc9a3r1	Astro	1.14796	0.391	0.002	0
Sparc	Astro	1.13563	0.322	0.005	0
Pdgfd	Astro	1.13049	0.348	0.003	0
Acsl6	Astro	1.12992	0.576	0.295	2.06883e-92
Slc4a4	Astro	1.12024	0.887	0.721	5.69849e-135
Cbs	Astro	1.12014	0.422	0.006	0
Grid2	Astro	1.11493	0.773	0.625	9.6542e-90
Slc25a18	Astro	1.1147	0.432	0.033	0
Chst2	Astro	1.11213	0.518	0.242	2.25606e-85
Prex1	Astro	1.10995	0.459	0.127	2.04053e-137
Cmtm5	Astro	1.10787	0.385	0.003	0
Sox5	Astro	1.10362	0.482	0.144	1.69999e-127
Tmtc2	Astro	1.09858	0.424	0.111	1.3646e-128
Pard3b	Astro	1.09791	0.439	0.138	4.10011e-107
Ugp2	Astro	1.09733	0.494	0.225	7.72302e-81
Hmgcs1	Astro	1.09688	0.467	0.214	2.65492e-71
Lrrc58	Astro	1.09222	0.615	0.416	9.78517e-73
Rcn2	Astro	1.08393	0.547	0.3	1.14369e-75
Nhsl1	Astro	1.08378	0.473	0.222	3.93025e-71
Metrn	Astro	1.08243	0.381	0.003	0
Dbx2	Astro	1.08102	0.383	0.039	0
Agmo	Astro	1.07749	0.367	0.017	0
S100a13	Astro	1.07508	0.361	0.005	0
Slc1a4	Astro	1.07029	0.408	0.106	3.74554e-127
Il18	Astro	1.06959	0.393	0.075	1.09291e-175
Scrg1	Astro	1.0695	0.369	0.004	0
Slc15a2	Astro	1.0689	0.443	0.086	2.53532e-195
Adk	Astro	1.06673	0.664	0.477	2.49037e-79
Cnn3	Astro	1.06458	0.453	0.127	6.09663e-133
Timp4	Astro	1.06168	0.475	0.161	2.98464e-112
Lhfp	Astro	1.06046	0.439	0.108	5.56742e-148
Xylt1	Astro	1.05847	0.51	0.247	1.62838e-76
Fam20a	Astro	1.05813	0.375	0.01	0
Rgma	Astro	1.05748	0.41	0.042	0
Clmn	Astro	1.05138	0.518	0.246	2.76505e-81
Prdx1	Astro	1.04822	0.457	0.183	9.96112e-84
B3galt1	Astro	1.04751	0.93	0.901	1.54403e-149
2310022B05Rik	Astro	1.04596	0.359	0.047	8.72914e-238
Vcl	Astro	1.04593	0.449	0.197	5.47429e-71
Eya1	Astro	1.04196	0.412	0.104	4.9337e-131
Zfp36l1	Astro	1.03654	0.355	0.004	0
Baalc	Astro	1.0318	0.553	0.335	3.93253e-64
Fnbp1	Astro	1.0306	0.57	0.386	1.2883e-58
Lrp4	Astro	1.0263	0.338	0.012	0
Mdga2	Astro	1.02556	0.92	0.96	3.60148e-116
Ttyh3	Astro	1.02067	0.582	0.359	1.0917e-71
Gnai2	Astro	1.01645	0.473	0.253	5.04674e-58
Cdh19	Astro	1.01343	0.326	0.015	0
mt-Co3	Astro	1.01094	1	1	5.90318e-193
Plekhg1	Astro	1.01065	0.383	0.06	1.24306e-212
Pacrg	Astro	1.00872	0.434	0.211	7.87983e-57
Ppp1r3c	Astro	1.00703	0.346	0.007	0
Aldh6a1	Astro	1.00495	0.422	0.126	5.8177e-111
Mtss1l	Astro	1.0042	0.406	0.061	1.56763e-237
Gm2a	Astro	1.00367	0.406	0.146	1.49673e-80
mt-Nd2	Astro	1.00235	0.969	0.977	2.03086e-147
Pnpla7	Astro	1.00232	0.492	0.282	1.41062e-54
Epas1	Astro	0.996708	0.346	0.004	0
Plxnb1	Astro	0.99584	0.342	0.006	0
Vegfa	Astro	0.992847	0.293	0.037	2.8873e-199
Lsamp	Astro	0.992532	0.996	0.998	1.66168e-196
Pax6	Astro	0.992039	0.332	0.005	0
Abhd3	Astro	0.991011	0.4	0.075	2.4527e-181
Lcat	Astro	0.989145	0.311	0.003	0
Dcun1d4	Astro	0.984542	0.443	0.322	2.35523e-27
Zeb1	Astro	0.983928	0.617	0.515	2.69067e-50
Nfia	Astro	0.982132	0.941	0.899	2.76097e-153
Rab31	Astro	0.981225	0.412	0.107	1.67262e-125
Cpq	Astro	0.980559	0.314	0.03	2.45454e-288
Itpr2	Astro	0.980557	0.371	0.045	3.09833e-272
Fam213a	Astro	0.979305	0.52	0.333	1.24219e-52
Bach2	Astro	0.976305	0.436	0.198	5.11442e-63
Lamp1	Astro	0.973896	0.531	0.364	2.8662e-48
Slc7a2	Astro	0.969298	0.34	0.002	0
Hopx	Astro	0.968247	0.311	0.013	0
Pou3f3	Astro	0.965456	0.494	0.27	6.01445e-59
Cd38	Astro	0.963969	0.322	0.009	0
Gm40578	Astro	0.954831	0.338	0.031	0
Car2	Astro	0.952776	0.391	0.087	6.5781e-143
Fermt2	Astro	0.951491	0.525	0.35	2.0583e-49
Fam163a	Astro	0.947796	0.324	0.034	1.75107e-273
Rftn2	Astro	0.947773	0.33	0.004	0
mt-Atp6	Astro	0.945595	1	1	2.95817e-170
Gm10561	Astro	0.944666	0.281	0.011	0
Ctso	Astro	0.944611	0.336	0.047	3.47652e-208
Megf10	Astro	0.944579	0.346	0.013	0
Gna13	Astro	0.942869	0.395	0.116	5.00813e-103
AI464131	Astro	0.942462	0.328	0.002	0
Slc14a1	Astro	0.937998	0.328	0.001	0
Naaa	Astro	0.937713	0.318	0.021	0
Wwtr1	Astro	0.937692	0.322	0.008	0
Tspan9	Astro	0.936885	0.369	0.091	6.24733e-116
Dclk1	Astro	0.935445	0.963	0.961	1.01113e-142
Arap2	Astro	0.933721	0.426	0.164	3.81919e-78
Fgd6	Astro	0.933295	0.336	0.009	0
Fxyd1	Astro	0.932265	0.309	0.013	0
Nim1k	Astro	0.931492	0.432	0.239	7.35485e-45
mt-Co2	Astro	0.928461	0.998	0.999	1.55722e-141
Lgi4	Astro	0.928446	0.305	0.002	0
Gm35188	Astro	0.92697	0.443	0.267	1.25296e-39
Phlpp1	Astro	0.92658	0.641	0.572	1.80977e-49
Myo10	Astro	0.919678	0.633	0.454	1.42174e-59
Fbxo2	Astro	0.918222	0.33	0.055	4.75829e-167
Rgcc	Astro	0.916343	0.305	0.021	0
Vcam1	Astro	0.915692	0.301	0.001	0
Mgat5	Astro	0.912285	0.455	0.323	7.93237e-31
Mcc	Astro	0.912041	0.377	0.134	1.60533e-71
Etv5	Astro	0.911396	0.369	0.119	1.31519e-81
Neat1	Astro	0.909982	0.287	0.014	0
Lhx2	Astro	0.908958	0.393	0.171	9.32791e-58
Aldh1l1	Astro	0.908601	0.303	0.003	0
Celrr	Astro	0.906393	0.305	0.006	0
mt-Co1	Astro	0.905072	1	1	5.17512e-117
Nxn	Astro	0.904896	0.316	0.025	0
Palld	Astro	0.901408	0.287	0.039	8.26158e-178
Tmem100	Astro	0.901311	0.289	0.002	0
Camk2d	Astro	0.89931	0.383	0.1	1.97735e-111
Mgll	Astro	0.895191	0.613	0.491	1.20763e-49
Fmn2	Astro	0.891219	0.703	0.65	4.46934e-63
Ncan	Astro	0.885489	0.576	0.535	6.38292e-31
Tubb2b	Astro	0.884664	0.414	0.235	1.4751e-37
Tst	Astro	0.884361	0.318	0.007	0
Pcdh10	Astro	0.884136	0.383	0.172	5.8925e-51
Hip1	Astro	0.883675	0.359	0.134	2.00266e-61
Pttg1ip	Astro	0.880231	0.355	0.088	3.65967e-111
Gabrg1	Astro	0.880166	0.281	0.013	0
Pde4b	Astro	0.87755	0.508	0.257	1.24921e-65
Smox	Astro	0.875001	0.326	0.056	1.6484e-158
Ccdc190	Astro	0.872283	0.297	0.001	0
Fabp5	Astro	0.864594	0.367	0.194	1.27859e-35
4930488L21Rik	Astro	0.864448	0.297	0.034	3.06181e-223
Pbx1	Astro	0.86116	0.811	0.788	2.88042e-74
Gm973	Astro	0.855776	0.281	0.009	0
Atp13a4	Astro	0.854976	0.295	0.003	0
Gm35552	Astro	0.852505	0.244	0.001	0
Lamp2	Astro	0.851614	0.379	0.158	6.37723e-58
Oaf	Astro	0.848745	0.289	0.001	0
Ptch1	Astro	0.84573	0.381	0.183	3.84294e-45
Hapln1	Astro	0.845705	0.334	0.029	0
Add3	Astro	0.844232	0.566	0.431	1.46689e-45
mt-Nd3	Astro	0.844231	0.785	0.822	3.28465e-64
Sdc2	Astro	0.8432	0.346	0.134	5.98091e-56
Gng12	Astro	0.84215	0.406	0.233	9.80585e-37
Gm12239	Astro	0.841197	0.23	0.03	1.66224e-143
Msi1	Astro	0.841133	0.307	0.052	3.51787e-150
Prodh	Astro	0.839734	0.367	0.158	4.20535e-51
D030047H15Rik	Astro	0.838967	0.314	0.094	7.59946e-72
Psat1	Astro	0.835369	0.324	0.09	1.05427e-82
Son	Astro	0.833909	0.85	0.879	8.59638e-84
Nacc2	Astro	0.831122	0.309	0.024	0
Eva1a	Astro	0.829981	0.285	0.002	0
Itgb8	Astro	0.829517	0.455	0.215	2.18676e-61
Clybl	Astro	0.828643	0.355	0.184	5.15065e-34
Bcl2	Astro	0.827699	0.268	0.052	2.613e-107
mt-Nd4	Astro	0.827102	1	0.996	5.56434e-110
Csgalnact1	Astro	0.827009	0.465	0.278	9.0331e-42
Ppp2r2b	Astro	0.824438	0.641	0.398	6.0362e-58
Mid1ip1	Astro	0.822615	0.287	0.043	1.57787e-159
Eps15	Astro	0.822089	0.568	0.432	4.62298e-44
Ldhb	Astro	0.819841	0.412	0.249	2.28901e-34
Lix1	Astro	0.816145	0.488	0.394	3.66736e-26
Tenm3	Astro	0.81485	0.652	0.35	7.30197e-81
Crot	Astro	0.81371	0.293	0.041	6.3354e-175
Cep85l	Astro	0.813501	0.404	0.248	1.09342e-31
Dio2	Astro	0.811374	0.268	0.001	0
Fads1	Astro	0.81097	0.363	0.19	1.72849e-35
Akt2	Astro	0.810279	0.342	0.157	4.73961e-41
Zfp521	Astro	0.810264	0.281	0.029	2.75344e-233
Mmp14	Astro	0.809572	0.264	0.004	0
mt-Cytb	Astro	0.809438	1	1	1.70971e-128
Zcchc24	Astro	0.808696	0.275	0.006	0
Pon2	Astro	0.807024	0.27	0.003	0
Abat	Astro	0.807	0.346	0.161	2.85913e-40
Maob	Astro	0.806176	0.277	0.004	0
Fjx1	Astro	0.805255	0.334	0.129	2.20843e-53
Hsd11b1	Astro	0.804433	0.266	0.016	0
Atp6v0e	Astro	0.803186	0.355	0.159	4.72379e-45
Magi3	Astro	0.802291	0.369	0.197	2.74752e-34
Phgdh	Astro	0.801779	0.248	0.026	2.26413e-201
Notch2	Astro	0.799878	0.297	0.106	2.67787e-50
Cyp2d22	Astro	0.799592	0.264	0.002	0
Soat1	Astro	0.79957	0.324	0.09	3.8583e-84
Plcd4	Astro	0.798171	0.264	0.012	0
Lrp1	Astro	0.79673	0.504	0.429	1.15335e-25
E130114P18Rik	Astro	0.792855	0.277	0.041	2.2571e-153
Rhoq	Astro	0.789965	0.301	0.117	1.23033e-45
Itgav	Astro	0.789705	0.379	0.172	2.51066e-47
mt-Nd4l	Astro	0.789567	0.59	0.607	6.12557e-24
Gsap	Astro	0.781146	0.273	0.013	0
Hsd17b4	Astro	0.778806	0.363	0.158	1.54818e-49
Laptm4a	Astro	0.776709	0.539	0.464	6.44496e-30
Cntfr	Astro	0.775668	0.346	0.177	3.502e-34
Tmem229a	Astro	0.771945	0.277	0.047	1.37417e-132
Itga6	Astro	0.771702	0.283	0.058	5.64052e-107
Klf12	Astro	0.767323	0.5	0.417	2.38319e-24
Adhfe1	Astro	0.767197	0.27	0.013	0
Tlr3	Astro	0.764064	0.242	0.001	0
Hes5	Astro	0.76377	0.221	0.004	0
Zfhx3	Astro	0.762977	0.217	0.067	1.45263e-41
Fchsd2	Astro	0.762952	0.383	0.256	7.43429e-23
Pik3r1	Astro	0.761683	0.412	0.26	1.39927e-29
Arhgef12	Astro	0.761481	0.631	0.626	7.26522e-36
Kcnn2	Astro	0.760384	0.465	0.34	1.01454e-27
Ivd	Astro	0.75895	0.418	0.289	3.7161e-26
Fgf1	Astro	0.757571	0.248	0.029	3.55627e-182
Abca1	Astro	0.756808	0.277	0.073	4.81635e-73
Nr2f1	Astro	0.756533	0.492	0.436	5.24526e-20
Ubc	Astro	0.752775	0.447	0.413	3.88977e-13
Agl	Astro	0.751612	0.328	0.144	4.25857e-41
Rapgef3	Astro	0.751227	0.266	0.009	0
Gabrb1	Astro	0.751063	0.986	0.986	1.47984e-121
Cadm1	Astro	0.750472	0.826	0.846	2.73693e-66
Epb41l2	Astro	0.750254	0.266	0.026	4.15872e-233
Cadm4	Astro	0.749126	0.303	0.137	1.14213e-34
Phyhipl	Astro	0.744267	0.537	0.487	1.04402e-24
Pou3f2	Astro	0.74337	0.26	0.027	5.29205e-216
Chpt1	Astro	0.741763	0.469	0.34	2.40657e-30
Pid1	Astro	0.738872	0.398	0.209	1.48694e-35
Gprc5b	Astro	0.736711	0.469	0.304	1.95996e-35
Axl	Astro	0.736401	0.24	0.01	0
Papss2	Astro	0.735407	0.234	0.012	0
Utrn	Astro	0.735017	0.264	0.054	1.37181e-98
Gas1	Astro	0.734918	0.236	0.019	7.3552e-255
Scara3	Astro	0.734802	0.242	0.002	0
Hipk2	Astro	0.732196	0.41	0.286	1.91847e-23
Sesn3	Astro	0.730845	0.414	0.271	5.43994e-28
Ghr	Astro	0.730626	0.373	0.244	3.73775e-21
Cavin3	Astro	0.728064	0.25	0.027	2.94844e-198
Shc3	Astro	0.727066	0.268	0.079	5.48056e-60
Gm48742	Astro	0.726345	0.219	0.028	4.60027e-141
Tmem164	Astro	0.725883	0.285	0.097	1.97482e-51
Rasa2	Astro	0.723886	0.357	0.256	7.97112e-16
Gpm6a	Astro	0.720531	0.971	0.99	1.0415e-110
Nadk2	Astro	0.720241	0.297	0.152	4.89581e-26
Lrmda	Astro	0.718907	0.182	0.02	7.6107e-141
Bcar3	Astro	0.718575	0.232	0.013	0
Pdlim5	Astro	0.717886	0.27	0.079	1.04274e-61
9430041J12Rik	Astro	0.71716	0.225	0.018	3.89535e-251
Spry2	Astro	0.714296	0.318	0.19	6.08574e-19
Tmem44	Astro	0.713542	0.23	0.028	3.12211e-158
Mad1l1	Astro	0.713188	0.734	0.679	4.71374e-36
Tnc	Astro	0.712583	0.17	0.001	0
Psap	Astro	0.712032	0.803	0.87	4.11147e-51
Psd2	Astro	0.70997	0.25	0.012	0
4930402H24Rik	Astro	0.709433	0.828	0.826	6.25271e-77
Spred1	Astro	0.709051	0.508	0.422	8.26477e-28
Egfr	Astro	0.706309	0.273	0.029	1.16347e-219
Ptprm	Astro	0.705213	0.299	0.051	9.89049e-133
Tns3	Astro	0.702796	0.256	0.055	1.17771e-87
Ccdc141	Astro	0.701838	0.227	0.019	1.80714e-237
Frmpd1	Astro	0.701641	0.254	0.05	1.59093e-98
Gli2	Astro	0.701085	0.238	0.002	0
Plekhb1	Astro	0.692003	0.223	0.009	0
Notch1	Astro	0.690801	0.248	0.018	4.80529e-294
Itgb5	Astro	0.690194	0.23	0.006	0
Hacd2	Astro	0.689913	0.342	0.211	6.02093e-22
Cpeb4	Astro	0.689794	0.578	0.568	2.56897e-25
Zhx3	Astro	0.688607	0.416	0.353	3.90076e-14
Spire1	Astro	0.685622	0.506	0.475	4.15901e-19
Grk3	Astro	0.68347	0.279	0.168	2.22454e-15
Dazap2	Astro	0.682281	0.4	0.332	1.09186e-13
Crip2	Astro	0.680342	0.305	0.193	3.74384e-16
Smpdl3a	Astro	0.680123	0.234	0.018	6.11083e-269
Prelp	Astro	0.67949	0.197	0	0
Gm4876	Astro	0.67858	0.219	0.007	0
Insig1	Astro	0.675033	0.279	0.128	6.44072e-29
S100a6	Astro	0.674908	0.23	0.023	3.80338e-199
Efr3b	Astro	0.67471	0.338	0.194	2.05966e-24
Cdk19	Astro	0.671601	0.404	0.328	5.38181e-14
Pou2f1	Astro	0.668401	0.404	0.342	1.74746e-12
Ppargc1a	Astro	0.668359	0.383	0.308	7.50002e-13
Pdzrn3	Astro	0.666947	0.211	0.026	4.84185e-144
Abcd2	Astro	0.665441	0.295	0.138	1.63904e-30
Mfap3l	Astro	0.66367	0.291	0.158	1.1133e-21
Gphn	Astro	0.66265	0.807	0.875	7.81684e-50
Gk	Astro	0.662235	0.322	0.212	4.47326e-16
Agt	Astro	0.661772	0.162	0.003	0
Mgat4c	Astro	0.661279	0.389	0.233	7.26782e-22
Cd164	Astro	0.65973	0.322	0.18	3.57437e-24
Eci2	Astro	0.659189	0.258	0.064	6.10595e-74
Arhgap26	Astro	0.658067	0.48	0.44	8.53326e-15
Idi1	Astro	0.655958	0.234	0.073	3.81851e-46
Wwc1	Astro	0.655335	0.346	0.334	0.00140837
1810037I17Rik	Astro	0.655013	0.445	0.412	2.67828e-12
4930570B17Rik	Astro	0.65423	0.355	0.306	1.39329e-07
Ppp2r5a	Astro	0.652448	0.322	0.218	9.60933e-15
Scd1	Astro	0.65183	0.184	0.024	1.77904e-114
Mfn1	Astro	0.65058	0.289	0.155	4.06754e-22
Paqr7	Astro	0.647616	0.314	0.199	3.41651e-16
Rnf13	Astro	0.647568	0.352	0.295	1.39346e-08
mt-Nd5	Astro	0.647128	0.648	0.728	4.74437e-19
Angpt1	Astro	0.64705	0.186	0.025	1.56504e-112
Pdpn	Astro	0.643194	0.191	0.002	0
Lfng	Astro	0.642932	0.205	0	0
Plcb4	Astro	0.64206	0.23	0.051	1.49182e-74
Mid1	Astro	0.642023	0.307	0.23	3.83673e-09
Npc2	Astro	0.641671	0.27	0.106	3.14667e-37
Xist	Astro	0.641528	0.447	0.287	5.90108e-15
Cryab	Astro	0.641442	0.281	0.044	3.52145e-140
Nr2e1	Astro	0.639543	0.205	0.007	0
Arhgef19	Astro	0.638977	0.197	0.001	0
Tnfrsf19	Astro	0.637758	0.291	0.188	1.96625e-13
Tor1aip1	Astro	0.63757	0.303	0.182	5.93524e-18
Cuedc1	Astro	0.637503	0.285	0.153	3.19999e-21
Them4	Astro	0.636283	0.281	0.208	1.53678e-07
Dag1	Astro	0.635324	0.432	0.4	1.35991e-11
Btbd17	Astro	0.63365	0.213	0.019	3.84137e-203
Fibp	Astro	0.632306	0.248	0.102	1.10876e-30
Cyp2j9	Astro	0.631727	0.191	0.002	0
Kcnk1	Astro	0.631472	0.447	0.429	1.53812e-09
Ephb1	Astro	0.629246	0.27	0.145	4.55574e-19
Phkb	Astro	0.62922	0.305	0.19	9.11141e-17
Jam2	Astro	0.628475	0.217	0.009	0
Gm38562	Astro	0.627804	0.178	0.018	5.72077e-144
Cdh4	Astro	0.626934	0.186	0.068	1.73948e-25
Lrrc4c	Astro	0.626577	0.801	0.843	2.73701e-36
Tcf7l1	Astro	0.626523	0.193	0.004	0
Kcnip3	Astro	0.624724	0.473	0.47	4.59608e-10
Myh14	Astro	0.624447	0.238	0.078	2.10304e-42
Cd9	Astro	0.623301	0.18	0.016	8.03145e-176
mt-Nd1	Astro	0.622974	0.998	1	6.13333e-82
Slc20a2	Astro	0.621067	0.283	0.169	4.13147e-16
Abhd4	Astro	0.619562	0.246	0.057	6.48349e-76
Padi2	Astro	0.617746	0.18	0.004	0
Eno1	Astro	0.617137	0.348	0.298	1.29118e-07
Aff1	Astro	0.617071	0.195	0.111	1.32958e-08
Tspan12	Astro	0.617013	0.23	0.073	2.20744e-43
Frem2	Astro	0.613836	0.178	0.007	0
Alcam	Astro	0.613016	0.564	0.526	2.5311e-19
Lrig1	Astro	0.611981	0.189	0.03	1.8395e-91
Lxn	Astro	0.611087	0.205	0.025	2.83829e-137
Itm2b	Astro	0.610566	0.678	0.77	4.84861e-21
Cs	Astro	0.609534	0.453	0.464	1.7883e-08
CT025619.1	Astro	0.607599	0.207	0.06	2.94963e-44
Tkt	Astro	0.607048	0.256	0.129	1.72928e-20
Malat1	Astro	0.606108	1	1	1.21682e-58
Fut9	Astro	0.605925	0.625	0.682	1.89179e-20
Tmed5	Astro	0.604426	0.303	0.229	1.8893e-08
Wwox	Astro	0.603321	0.387	0.398	0.0503693
Meis2	Astro	0.602934	0.295	0.165	3.22354e-18
Abtb2	Astro	0.601031	0.193	0.011	1.20435e-301
Lppos	Astro	0.599788	0.201	0.04	1.68651e-73
Clasp2	Astro	0.598263	0.643	0.721	9.45872e-19
Chchd10	Astro	0.598022	0.68	0.716	2.75658e-27
Hacd3	Astro	0.597525	0.445	0.463	1.51719e-07
Gm11266	Astro	0.597512	0.23	0.085	4.41958e-33
Omg	Astro	0.597142	0.275	0.183	9.55904e-11
Tpp1	Astro	0.596864	0.314	0.21	2.1174e-14
1190005I06Rik	Astro	0.596035	0.186	0.018	4.76608e-164
2810459M11Rik	Astro	0.59593	0.201	0.016	7.34873e-213
Tle4	Astro	0.595444	0.402	0.377	2.30363e-07
Scarb2	Astro	0.59469	0.295	0.225	1.67684e-07
Plce1	Astro	0.594486	0.203	0.056	1.34309e-45
Rrbp1	Astro	0.594475	0.221	0.069	2.48321e-42
Pdk2	Astro	0.592266	0.281	0.19	1.69554e-10
Cpt1a	Astro	0.591408	0.186	0.002	0
Slc41a1	Astro	0.591344	0.277	0.167	4.50571e-15
Arhgap31	Astro	0.590646	0.203	0.04	1.15698e-75
Ttc28	Astro	0.589109	0.293	0.199	4.143e-11
Atl2	Astro	0.587934	0.297	0.221	1.09417e-08
Eda	Astro	0.586378	0.23	0.193	0.610949
Tspan3	Astro	0.586172	0.475	0.502	3.51697e-09
Thrb	Astro	0.584578	0.432	0.377	7.82904e-12
Slc8b1	Astro	0.584016	0.16	0.007	0
Dgkb	Astro	0.582019	0.912	0.929	6.05361e-60
Nrarp	Astro	0.581608	0.193	0.033	1.05651e-85
Sox21	Astro	0.581186	0.174	0.001	0
Fmc1	Astro	0.580186	0.299	0.212	2.03709e-10
Mdk	Astro	0.580003	0.191	0.027	3.58353e-107
Igsf8	Astro	0.579244	0.363	0.371	0.0120549
Tiparp	Astro	0.578505	0.211	0.085	8.26568e-25
Cables1	Astro	0.574045	0.191	0.053	1.1562e-42
Lap3	Astro	0.573995	0.189	0.034	6.81883e-79
1110019D14Rik	Astro	0.573084	0.197	0.074	1.32988e-25
Fads2	Astro	0.572264	0.195	0.031	1.05486e-93
Mro	Astro	0.572257	0.234	0.127	1.90726e-14
Tmc7	Astro	0.571981	0.197	0.074	7.20615e-26
Klhl5	Astro	0.568751	0.328	0.258	8.5846e-09
Ctnna1	Astro	0.567175	0.213	0.084	1.15925e-26
Ddo	Astro	0.565241	0.182	0.048	3.77035e-43
Samd4	Astro	0.564965	0.223	0.077	2.80892e-35
Aox1	Astro	0.564603	0.18	0.003	0
Mir124-2hg	Astro	0.563826	0.211	0.102	2.32308e-16
Tulp3	Astro	0.563667	0.303	0.253	5.85209e-05
Ston2	Astro	0.562078	0.33	0.252	2.84104e-09
Sh3pxd2b	Astro	0.560972	0.184	0.031	4.15288e-83
Npas2	Astro	0.560205	0.27	0.181	1.2372e-09
Ak3	Astro	0.559411	0.223	0.128	2.67231e-11
Cd63	Astro	0.559171	0.18	0.014	6.63119e-199
39326	Astro	0.5583	0.508	0.541	1.28432e-10
Csdc2	Astro	0.556236	0.357	0.297	1.86376e-08
Dhcr24	Astro	0.555674	0.225	0.11	4.85213e-18
Ckap5	Astro	0.555129	0.387	0.403	0.00209292
Eya4	Astro	0.55501	0.17	0.013	1.6961e-184
Arhgap42	Astro	0.554561	0.199	0.05	1.82441e-51
Kcnj16	Astro	0.554188	0.168	0.001	0
Arhgef10l	Astro	0.549836	0.221	0.09	4.95213e-26
C030018K13Rik	Astro	0.549495	0.158	0	0
Gm17750	Astro	0.54723	0.258	0.171	2.30846e-09
Sema4b	Astro	0.546835	0.209	0.101	2.68348e-16
Tbl1x	Astro	0.544925	0.268	0.181	2.345e-09
Ctnnbip1	Astro	0.544491	0.275	0.211	1.23148e-05
Camk2g	Astro	0.543159	0.463	0.525	0.000557948
Fbrsl1	Astro	0.543147	0.307	0.27	0.000748193
A330093E20Rik	Astro	0.542874	0.123	0.027	7.97334e-37
Hes1	Astro	0.542809	0.201	0.105	4.59715e-12
Phactr3	Astro	0.541267	0.383	0.424	0.451426
Fasn	Astro	0.540973	0.26	0.177	8.41722e-09
9530026P05Rik	Astro	0.54011	0.17	0.056	4.26509e-27
Nek7	Astro	0.539892	0.26	0.161	9.03522e-12
Gm14964	Astro	0.539626	0.145	0.004	0
Olig1	Astro	0.539558	0.178	0.006	0
Rbp1	Astro	0.539232	0.178	0.004	0
Idh1	Astro	0.539043	0.193	0.075	4.46186e-23
Etv4	Astro	0.537987	0.18	0.011	7.11747e-268
Arxes2	Astro	0.537742	0.289	0.256	0.0133125
Neo1	Astro	0.537414	0.387	0.429	0.383875
Fgfr2	Astro	0.535868	0.643	0.757	1.54727e-17
Eci1	Astro	0.535453	0.172	0.033	9.24245e-66
Nkain4	Astro	0.535429	0.23	0.141	2.13935e-09
Wscd1	Astro	0.534475	0.273	0.215	0.000127041
Cnp	Astro	0.533439	0.197	0.024	5.15937e-130
Fam181b	Astro	0.532615	0.17	0.011	2.493e-218
St6gal1	Astro	0.532489	0.182	0.064	1.27499e-26
Reep3	Astro	0.532094	0.322	0.279	0.000105672
Srebf2	Astro	0.530777	0.355	0.323	2.80383e-05
Dach1	Astro	0.530409	0.191	0.092	1.55602e-13
Gab1	Astro	0.528319	0.176	0.014	5.64763e-189
Sik3	Astro	0.527574	0.564	0.65	9.54407e-09
Dlc1	Astro	0.527372	0.248	0.154	1.53862e-09
Afg1l	Astro	0.525489	0.26	0.23	0.224889
Sall3	Astro	0.525289	0.158	0.001	0
Lpp	Astro	0.525144	0.508	0.523	3.51703e-10
Ccnd3	Astro	0.524932	0.209	0.106	3.38493e-14
Shroom3	Astro	0.524523	0.123	0.016	1.95679e-72
Itpkb	Astro	0.523206	0.248	0.178	1.02582e-05
Tom1	Astro	0.523137	0.215	0.09	8.4186e-24
Adamts9	Astro	0.522648	0.172	0.041	1.26416e-47
Kat2b	Astro	0.521979	0.178	0.075	1.8033e-17
Cat	Astro	0.521641	0.221	0.123	5.19303e-12
Polr3h	Astro	0.51984	0.25	0.18	5.73079e-06
Rida	Astro	0.519567	0.209	0.097	4.18241e-18
Tmbim6	Astro	0.518777	0.395	0.438	0.0665681
Tank	Astro	0.517981	0.248	0.185	7.26383e-05
Tmcc3	Astro	0.517389	0.318	0.343	1
Shroom4	Astro	0.517328	0.189	0.097	2.08738e-11
Capn2	Astro	0.517143	0.211	0.1	1.74947e-17
Igsf11	Astro	0.51653	0.291	0.239	0.000252657
Prkd1	Astro	0.516328	0.609	0.613	7.00203e-16
Kcna2	Astro	0.516224	0.322	0.307	0.0269732
Prrx1	Astro	0.515967	0.16	0.005	0
Sycp2	Astro	0.51514	0.213	0.12	6.15405e-11
Gpld1	Astro	0.514654	0.18	0.068	2.60218e-22
Rarb	Astro	0.514316	0.174	0.052	1.10792e-33
Ndufc2	Astro	0.513726	0.326	0.377	1
Gulp1	Astro	0.513639	0.201	0.09	2.10384e-18
Fzd2	Astro	0.513282	0.156	0	0
Grin3a	Astro	0.51321	0.242	0.183	0.00499582
Slc20a1	Astro	0.512958	0.227	0.138	9.56665e-10
Ftl1	Astro	0.512783	0.816	0.917	2.72173e-30
Nr1d1	Astro	0.51277	0.242	0.137	1.17454e-13
Ankrd29	Astro	0.512356	0.195	0.068	1.52938e-29
Ccdc34	Astro	0.511134	0.244	0.218	1
Tjp2	Astro	0.510864	0.172	0.03	1.72505e-72
Itih3	Astro	0.510295	0.154	0	0
Aldh2	Astro	0.509987	0.207	0.117	3.46305e-10
Frmd4a	Astro	0.509664	0.818	0.933	1.07658e-21
Anxa5	Astro	0.5093	0.152	0.011	6.50956e-172
Apln	Astro	0.508879	0.154	0.002	0
Amot	Astro	0.508448	0.168	0.045	3.0105e-38
Fdft1	Astro	0.508337	0.242	0.17	3.14729e-06
Ldlr	Astro	0.507647	0.189	0.064	7.69041e-30
Cux1	Astro	0.505042	0.25	0.189	0.000219689
Agpat3	Astro	0.503062	0.359	0.352	0.00259507
Nde1	Astro	0.501942	0.152	0.003	0
Acsf2	Astro	0.500419	0.162	0.006	0
Tspan15	Astro	0.499805	0.184	0.043	6.10452e-53
Ttll8	Astro	0.499742	0.158	0.01	1.68706e-225
Dhrs3	Astro	0.498743	0.164	0.011	1.14533e-215
Slc12a4	Astro	0.498404	0.156	0.006	0
Tlcd1	Astro	0.498286	0.145	0.003	0
Rnf180	Astro	0.49744	0.217	0.142	1.53207e-06
Cav2	Astro	0.496349	0.16	0.022	9.78505e-92
Znrf3	Astro	0.495887	0.365	0.38	0.268716
E330013P04Rik	Astro	0.494772	0.137	0.002	0
Bmpr1a	Astro	0.494085	0.34	0.372	1
Ngef	Astro	0.492137	0.295	0.269	0.0344462
Kifc3	Astro	0.489947	0.176	0.061	3.6666e-26
Ccdc50	Astro	0.489322	0.252	0.223	0.49017
Stox2	Astro	0.488793	0.682	0.801	3.61204e-12
Zic5	Astro	0.487482	0.143	0	0
Tom1l1	Astro	0.487283	0.211	0.114	3.66926e-12
Pdgfrb	Astro	0.487175	0.152	0.006	0
C030037D09Rik	Astro	0.486754	0.137	0.005	0
Sox1	Astro	0.486637	0.133	0.011	1.03097e-129
Nfe2l2	Astro	0.4864	0.172	0.022	1.87101e-107
Ppara	Astro	0.486024	0.135	0.006	1.10175e-265
Aldh7a1	Astro	0.483784	0.227	0.132	4.27204e-11
Myo15	Astro	0.482307	0.129	0.049	9.91468e-14
Mapk4	Astro	0.482234	0.451	0.404	2.54447e-09
Nat8f4	Astro	0.481384	0.143	0.004	0
Fstl1	Astro	0.481099	0.213	0.173	0.331388
Cyb5a	Astro	0.478629	0.273	0.239	0.0482957
Osbpl1a	Astro	0.478022	0.246	0.191	0.00162129
Ppil6	Astro	0.47783	0.199	0.096	1.37356e-14
Gpt2	Astro	0.477191	0.248	0.204	0.0254506
Asap2	Astro	0.475283	0.293	0.257	0.0134502
Lypd6	Astro	0.474523	0.133	0.011	2.89854e-141
Hbegf	Astro	0.473678	0.152	0.02	3.91105e-90
Hspb8	Astro	0.473262	0.141	0.001	0
Pcdh11x	Astro	0.47305	0.203	0.12	1.52995e-07
Stat3	Astro	0.473011	0.238	0.186	0.00823162
Pgm2	Astro	0.472797	0.209	0.157	0.0169466
Klf7	Astro	0.472752	0.387	0.457	1
Trp53bp2	Astro	0.47222	0.182	0.053	1.59081e-37
Cdc42ep4	Astro	0.4719	0.191	0.101	1.58445e-10
Gm5089	Astro	0.470609	0.145	0.001	0
Slc2a1	Astro	0.469511	0.137	0.03	1.68601e-41
A830082K12Rik	Astro	0.466734	0.363	0.398	1
Amer2	Astro	0.466713	0.328	0.324	0.202062
Hadhb	Astro	0.466567	0.201	0.128	5.01856e-06
Ptpn13	Astro	0.466525	0.16	0.027	5.5744e-70
Pcyt2	Astro	0.465865	0.34	0.394	1
Npc1	Astro	0.46475	0.201	0.123	3.58078e-07
Cyp2j6	Astro	0.464447	0.145	0.018	1.43873e-92
Dhcr7	Astro	0.463351	0.176	0.082	2.22058e-13
Sned1	Astro	0.463139	0.15	0.019	1.57378e-96
Dnajb9	Astro	0.46305	0.248	0.229	1
Ndp	Astro	0.462998	0.133	0.002	0
Tpcn1	Astro	0.462711	0.197	0.142	0.00778217
Carhsp1	Astro	0.462704	0.143	0.006	5.9449e-301
Rab30	Astro	0.462032	0.301	0.329	1
Sema6d	Astro	0.461651	0.555	0.586	2.30534e-07
Shisa4	Astro	0.461123	0.424	0.449	0.0128589
Rasa3	Astro	0.460622	0.219	0.169	0.019536
Mir9-3hg	Astro	0.459682	0.279	0.253	0.212851
A830019P07Rik	Astro	0.459497	0.123	0.007	4.85266e-173
Osbpl9	Astro	0.458976	0.365	0.43	1
Pyurf	Astro	0.455267	0.172	0.069	7.49351e-19
Ppp1r1b	Astro	0.45483	0.162	0.07	3.15607e-14
Hnrnpa2b1	Astro	0.454322	0.645	0.769	8.27949e-13
Antxr1	Astro	0.453399	0.133	0.02	2.16937e-67
B2m	Astro	0.453232	0.197	0.117	1.2329e-07
Tcn2	Astro	0.452427	0.141	0.002	0
Plod1	Astro	0.452296	0.16	0.032	3.17825e-55
S100a10	Astro	0.450619	0.145	0.033	1.39887e-42
Rnf144a	Astro	0.450468	0.17	0.083	4.5779e-11
Sh3glb1	Astro	0.450075	0.268	0.262	1
Gm32618	Astro	0.449649	0.186	0.086	8.76919e-15
Anks1	Astro	0.449569	0.189	0.099	9.35518e-11
Crlf3	Astro	0.449551	0.203	0.152	0.0320068
Aifm3	Astro	0.448812	0.221	0.187	1
Dnah7b	Astro	0.448722	0.137	0.014	1.33136e-107
Alpk1	Astro	0.447181	0.145	0.036	6.13875e-36
Elovl2	Astro	0.44694	0.137	0.034	1.18343e-34
Desi2	Astro	0.446235	0.439	0.519	0.276108
Mgst1	Astro	0.445673	0.139	0	0
Gpr146	Astro	0.445284	0.166	0.042	1.63566e-41
Mut	Astro	0.444437	0.207	0.153	0.0118607
Diaph3	Astro	0.44414	0.162	0.059	7.63231e-21
Plscr4	Astro	0.442797	0.15	0.066	5.98904e-12
Gpam	Astro	0.441571	0.158	0.042	2.54551e-36
Serpinh1	Astro	0.441057	0.123	0.001	0
Gm15417	Astro	0.440773	0.141	0.034	3.01184e-36
Cachd1	Astro	0.440653	0.201	0.135	0.000112315
Pfkm	Astro	0.440532	0.283	0.294	1
Gpr37	Astro	0.44032	0.172	0.086	1.84216e-10
Hivep3	Astro	0.440164	0.516	0.676	1
Peli2	Astro	0.43993	0.232	0.146	3.6053e-08
Wasf3	Astro	0.439626	0.412	0.468	0.146088
Idh2	Astro	0.438603	0.168	0.057	3.1013e-25
Dmd	Astro	0.437395	0.713	0.76	6.69739e-14
Dennd4c	Astro	0.435511	0.283	0.255	0.205069
Usp54	Astro	0.434983	0.195	0.125	3.73179e-05
Lin52	Astro	0.434533	0.25	0.238	1
Dner	Astro	0.432756	0.264	0.226	0.482399
Map4k4	Astro	0.432202	0.305	0.337	1
Gm38604	Astro	0.431812	0.143	0.08	3.84491e-05
Igfbp2	Astro	0.431232	0.117	0.005	4.58702e-225
Pld2	Astro	0.430812	0.139	0.021	5.91098e-71
Cdc14a	Astro	0.429789	0.135	0.004	0
Emx2os	Astro	0.429382	0.189	0.142	0.184217
Ppp1r14b	Astro	0.429171	0.16	0.08	4.70927e-09
Col11a2	Astro	0.428435	0.137	0.008	3.67444e-201
Sox8	Astro	0.427535	0.18	0.102	1.88613e-07
Map3k19	Astro	0.426794	0.162	0.068	1.54978e-14
Plcb1	Astro	0.426022	0.891	0.979	3.47424e-17
Tspan14	Astro	0.425927	0.16	0.069	4.80527e-14
Cyp4f15	Astro	0.425357	0.127	0	0
Gm13111	Astro	0.425191	0.133	0	0
Yap1	Astro	0.425078	0.137	0.041	4.20633e-24
Asah1	Astro	0.425019	0.191	0.142	0.0666821
Fat1	Astro	0.424793	0.15	0.046	1.41981e-26
Nbeal1	Astro	0.424362	0.236	0.223	1
Phyh	Astro	0.423101	0.15	0.055	2.03939e-18
Tas1r1	Astro	0.422939	0.156	0.096	0.00310373
Gatm	Astro	0.422827	0.172	0.048	3.53281e-36
Pcsk6	Astro	0.422748	0.127	0.006	2.25095e-242
Epb41l5	Astro	0.421949	0.148	0.032	1.71481e-44
Pxmp2	Astro	0.421628	0.129	0.004	0
P4hb	Astro	0.421541	0.238	0.229	1
Tmbim1	Astro	0.421441	0.162	0.067	7.37549e-16
Tmem176b	Astro	0.418992	0.129	0.008	2.03009e-171
AC091463.1	Astro	0.418649	0.119	0	0
37681	Astro	0.418535	0.166	0.097	1.64266e-05
Mfsd2a	Astro	0.418176	0.135	0.03	3.10655e-39
Spag9	Astro	0.417858	0.584	0.723	4.11953e-07
Emx2	Astro	0.417719	0.182	0.117	0.000150405
Ramp1	Astro	0.417114	0.516	0.639	0.0515701
Fmnl2	Astro	0.416775	0.449	0.565	1
Plekho2	Astro	0.416116	0.123	0.002	0
Slc13a3	Astro	0.416002	0.121	0.001	0
Vezf1	Astro	0.415964	0.17	0.099	5.73521e-06
Rsrp1	Astro	0.414553	0.617	0.798	0.00669362
Wwc2	Astro	0.414292	0.227	0.225	1
Nectin3	Astro	0.414041	0.197	0.125	2.62898e-05
Pacsin3	Astro	0.413905	0.123	0.003	0
Wls	Astro	0.413716	0.143	0.05	2.15141e-19
Dnajc17	Astro	0.413348	0.232	0.219	1
Dennd1a	Astro	0.413231	0.686	0.803	9.35734e-15
Nfat5	Astro	0.412516	0.51	0.646	0.185295
Rb1	Astro	0.412168	0.332	0.384	1
Rassf2	Astro	0.411715	0.133	0.015	5.36134e-98
Dhtkd1	Astro	0.411391	0.143	0.057	1.96239e-14
Zfp219	Astro	0.410855	0.133	0.036	1.07177e-27
Nat8f1	Astro	0.410721	0.133	0.04	3.69223e-23
Ptprf	Astro	0.410582	0.191	0.14	0.0539849
Pcx	Astro	0.409695	0.16	0.096	0.000141202
Fbxo44	Astro	0.409221	0.201	0.168	1
Sc5d	Astro	0.409199	0.213	0.195	1
Ssfa2	Astro	0.408376	0.16	0.08	4.45661e-09
Ikzf2	Astro	0.407446	0.154	0.094	0.00122537
Gm42067	Astro	0.406269	0.197	0.155	0.539131
Mat2a	Astro	0.406259	0.455	0.607	1
Magt1	Astro	0.40625	0.162	0.082	5.82692e-09
Rcan2	Astro	0.406185	0.158	0.059	8.18626e-18
Ctdsp1	Astro	0.40576	0.125	0.016	8.11016e-75
Pdia4	Astro	0.403657	0.195	0.146	0.0789616
Efhd1	Astro	0.403637	0.115	0.003	0
Sema6a	Astro	0.40347	0.148	0.062	1.93342e-12
Myo1e	Astro	0.402002	0.135	0.015	7.10044e-101
Etfa	Astro	0.401454	0.234	0.227	1
Hibadh	Astro	0.401219	0.209	0.198	1
Hsdl2	Astro	0.400611	0.16	0.083	2.6378e-08
Srebf1	Astro	0.4001	0.137	0.019	1.53964e-74
Pigs	Astro	0.398768	0.193	0.139	0.0157618
Zfp36l2	Astro	0.398395	0.117	0.003	0
Mcur1	Astro	0.397937	0.16	0.089	2.65989e-06
Degs1	Astro	0.39727	0.201	0.155	0.143101
Kctd5	Astro	0.397182	0.164	0.103	0.000955842
Alms1	Astro	0.394941	0.162	0.112	0.0971534
Smim4	Astro	0.393597	0.244	0.245	1
Ltbp1	Astro	0.393097	0.123	0.013	1.00637e-90
Lpar4	Astro	0.391699	0.127	0.036	4.74003e-25
Stat5b	Astro	0.391668	0.117	0.027	9.85737e-31
Cpne2	Astro	0.391551	0.135	0.043	4.65194e-21
Aass	Astro	0.391134	0.125	0.001	0
Usp6nl	Astro	0.390402	0.133	0.03	1.87218e-38
Dapp1	Astro	0.390338	0.119	0.003	0
Bmp2k	Astro	0.390096	0.135	0.03	3.04382e-39
Ephx2	Astro	0.389974	0.125	0.014	1.59049e-87
Abcd3	Astro	0.389504	0.26	0.267	1
Cpne3	Astro	0.38948	0.15	0.086	0.000104274
Slc30a10	Astro	0.389286	0.148	0.055	2.45253e-17
Gas6	Astro	0.38858	0.16	0.134	1
Lrp10	Astro	0.387867	0.139	0.067	2.55369e-08
Prr5	Astro	0.387112	0.119	0.003	0
Gm11627	Astro	0.384915	0.113	0	0
Etnppl	Astro	0.384597	0.109	0	0
Chsy1	Astro	0.384518	0.154	0.103	0.0796298
Ttc23	Astro	0.384015	0.137	0.038	3.87671e-28
Dbp	Astro	0.383965	0.189	0.154	1
Hist1h1c	Astro	0.382495	0.186	0.147	1
Etv6	Astro	0.381833	0.168	0.11	0.00412899
Smpd1	Astro	0.381635	0.191	0.173	1
Grina	Astro	0.379646	0.6	0.781	0.0110207
Hif3a	Astro	0.379311	0.119	0.006	3.53165e-197
Gm20732	Astro	0.379053	0.141	0.063	1.2413e-10
Lasp1	Astro	0.378917	0.184	0.149	1
Cdkn1b	Astro	0.377924	0.207	0.172	1
Usp53	Astro	0.377569	0.184	0.144	1
Fggy	Astro	0.37623	0.15	0.091	0.00136454
Kidins220	Astro	0.37543	0.576	0.705	0.000167838
Mtus1	Astro	0.374273	0.125	0.027	3.35748e-38
Klf15	Astro	0.373589	0.129	0.03	1.47533e-35
Ifi27	Astro	0.373169	0.145	0.084	0.000170626
Fgfrl1	Astro	0.372831	0.117	0.003	0
Taf13	Astro	0.370691	0.18	0.157	1
Tnik	Astro	0.370587	0.785	0.93	2.04896e-11
Mapk6	Astro	0.370436	0.129	0.064	1.54079e-06
Krcc1	Astro	0.370162	0.174	0.123	0.0625401
Pik3ip1	Astro	0.369308	0.213	0.194	1
Amotl1	Astro	0.368632	0.127	0.037	5.36206e-24
Wipf1	Astro	0.36807	0.117	0.029	5.58864e-28
Acadm	Astro	0.367779	0.148	0.071	4.3931e-09
Trim9	Astro	0.367069	0.652	0.828	4.86876e-05
Suclg2	Astro	0.366803	0.125	0.023	2.3867e-47
Sema4a	Astro	0.366481	0.113	0.032	5.38233e-21
Sugct	Astro	0.366218	0.139	0.06	3.30393e-11
Akr1b10	Astro	0.365142	0.117	0.02	7.09382e-49
Rhbdd1	Astro	0.363572	0.162	0.107	0.0151791
Hist1h4h	Astro	0.363425	0.109	0.011	2.48063e-91
Hist1h2bc	Astro	0.363346	0.445	0.527	1
Gm35911	Astro	0.363054	0.133	0.106	1
Fkbp9	Astro	0.361366	0.113	0.032	3.31739e-21
Plxnb2	Astro	0.361085	0.133	0.083	0.0277481
Nsdhl	Astro	0.360107	0.135	0.059	9.59671e-11
Rab9	Astro	0.358638	0.176	0.129	0.193477
Gdpd2	Astro	0.357629	0.107	0.003	5.79025e-298
Nat8f3	Astro	0.357523	0.102	0.002	0
Ddit4l	Astro	0.35674	0.115	0.028	8.83517e-28
Adamts6	Astro	0.356661	0.133	0.057	8.06223e-11
Emp2	Astro	0.355435	0.141	0.066	4.73914e-09
Gm45846	Astro	0.354868	0.176	0.141	1
Gys1	Astro	0.353083	0.168	0.14	1
Limd1	Astro	0.352319	0.125	0.079	0.228367
Slc35f6	Astro	0.352246	0.135	0.078	0.00110217
C130071C03Rik	Astro	0.351965	0.535	0.73	1
Sbk1	Astro	0.351764	0.162	0.141	1
Tapbp	Astro	0.349903	0.119	0.052	1.76744e-08
Pmp22	Astro	0.349365	0.107	0.005	1.6391e-177
Tox2	Astro	0.349293	0.129	0.058	5.95538e-09
Abhd14b	Astro	0.349155	0.121	0.065	0.000415394
Phf21a	Astro	0.349054	0.518	0.702	1
Hsd17b11	Astro	0.349045	0.139	0.075	1.28755e-05
Ppfibp2	Astro	0.347229	0.111	0.005	1.5086e-210
Erbin	Astro	0.347015	0.236	0.212	1
Sqle	Astro	0.346708	0.125	0.059	1.88487e-07
Enah	Astro	0.346538	0.514	0.688	1
Bcat2	Astro	0.346408	0.105	0.051	0.000163518
Rnd2	Astro	0.346175	0.123	0.043	1.03928e-15
Boc	Astro	0.344239	0.125	0.044	1.22376e-15
Rgs3	Astro	0.343898	0.107	0.012	1.45458e-72
Rgs12	Astro	0.342986	0.121	0.021	6.20317e-48
Zfp423	Astro	0.342938	0.127	0.074	0.00602452
Fam234a	Astro	0.342838	0.119	0.048	2.00974e-10
Arhgap18	Astro	0.341945	0.113	0.027	1.31221e-27
Ttpa	Astro	0.341807	0.109	0.013	1.75051e-71
Gm37679	Astro	0.34148	0.125	0.086	1
Nrxn2	Astro	0.341341	0.621	0.779	0.000431452
Llgl1	Astro	0.341222	0.145	0.106	1
Pla2g16	Astro	0.339922	0.109	0.012	5.52749e-82
Ctsf	Astro	0.339181	0.131	0.083	0.079297
Smim3	Astro	0.339153	0.154	0.114	1
Fam228b	Astro	0.339032	0.127	0.075	0.0100999
Chd7	Astro	0.338965	0.191	0.165	1
Elf1	Astro	0.338947	0.123	0.039	1.62555e-18
Stambpl1	Astro	0.337814	0.137	0.114	1
Vamp8	Astro	0.33739	0.115	0.027	6.42111e-30
Tjp1	Astro	0.335402	0.561	0.76	1
Hadh	Astro	0.335146	0.107	0.014	1.02602e-61
Cyp51	Astro	0.335023	0.129	0.086	0.714736
Gna12	Astro	0.333649	0.156	0.126	1
Ccdc88a	Astro	0.332159	0.631	0.803	0.000464708
Hivep1	Astro	0.326335	0.111	0.024	3.78446e-33
Itih5	Astro	0.324198	0.102	0.002	0
Ctsz	Astro	0.322956	0.119	0.034	5.4544e-22
Ctsl	Astro	0.321044	0.133	0.095	1
Fezf2	Astro	0.321035	0.111	0.063	0.0177457
Paqr4	Astro	0.32017	0.139	0.116	1
Tox	Astro	0.319925	0.111	0.072	1
Cflar	Astro	0.31833	0.141	0.103	1
Dscr3	Astro	0.318305	0.129	0.104	1
Kif1b	Astro	0.31728	0.748	0.897	4.77624e-09
Zfyve21	Astro	0.315423	0.111	0.046	1.13053e-08
Dlg5	Astro	0.315106	0.148	0.116	1
Nfkbia	Astro	0.313413	0.129	0.076	0.00745588
Zfp438	Astro	0.312234	0.117	0.076	1
AC161607.1	Astro	0.310936	0.119	0.074	0.203909
Hip1r	Astro	0.310362	0.119	0.063	0.000306526
Cox8a	Astro	0.307872	0.928	0.985	1.78089e-16
Gm11713	Astro	0.306543	0.107	0.077	1
Ank2	Astro	0.306013	0.934	0.993	2.70246e-16
Mthfs	Astro	0.305838	0.135	0.111	1
Abcb9	Astro	0.303427	0.107	0.069	1
Rfx2	Astro	0.303257	0.105	0.04	5.51989e-10
Wnt7a	Astro	0.300377	0.105	0.042	1.22103e-08
Nedd9	Astro	0.297068	0.102	0.05	0.00026265
Atp7a	Astro	0.296753	0.113	0.081	1
Me1	Astro	0.295075	0.125	0.101	1
Atp13a5	Astro	0.293261	0.109	0.065	0.162826
Il6st	Astro	0.292664	0.148	0.124	1
Mob1a	Astro	0.290439	0.107	0.056	0.00269173
Smpd2	Astro	0.290336	0.121	0.052	5.70887e-09
Mpv17l2	Astro	0.289955	0.113	0.067	0.0717912
Arhgef40	Astro	0.289184	0.107	0.05	1.65106e-05
Ggh	Astro	0.28886	0.105	0.05	6.62615e-05
Gm21954	Astro	0.288271	0.107	0.066	0.814666
Uqcr11	Astro	0.28796	0.566	0.778	1
Plekha7	Astro	0.284685	0.105	0.064	0.663576
Pcdh9	Astro	0.284476	0.963	0.995	4.69245e-12
Ogt	Astro	0.281653	0.678	0.869	0.0146294
Svil	Astro	0.279727	0.113	0.06	0.00195755
Tifa	Astro	0.278708	0.102	0.06	0.204314
Rdm1	Astro	0.278636	0.105	0.052	0.000583136
Smo	Astro	0.274809	0.111	0.067	0.284336
Pnisr	Astro	0.273967	0.633	0.825	0.0433484
Pfkfb4	Astro	0.273136	0.113	0.07	0.368514
Gfod2	Astro	0.273017	0.102	0.169	1
Mpst	Astro	0.272116	0.105	0.056	0.00565986
Rin2	Astro	0.271153	0.127	0.087	1
Tmem218	Astro	0.269172	0.109	0.079	1
Lrpap1	Astro	0.268136	0.295	0.485	1
Rnh1	Astro	0.26361	0.111	0.078	1
Rnf215	Astro	0.26178	0.102	0.07	1
Adra1a	Astro	0.260956	0.105	0.058	0.0388127
Sccpdh	Astro	0.259789	0.123	0.098	1

## Sheet: Micro-PVM
gene	cluster	avg_logFC	pct.1	pct.2	p_val_adj
Cst3	Micro-PVM	4.83021	1	0.3	1.4308e-70
Cx3cr1	Micro-PVM	3.53093	0.946	0.084	6.27964e-180
C1qa	Micro-PVM	3.52912	0.986	0.001	0
C1qc	Micro-PVM	3.34582	0.973	0.001	0
C1qb	Micro-PVM	3.31696	0.946	0.001	0
P2ry12	Micro-PVM	3.16965	0.905	0.088	1.49034e-157
Apoe	Micro-PVM	3.15992	0.23	0.032	2.02761e-18
Hexb	Micro-PVM	3.0519	0.878	0.056	1.26293e-225
Tyrobp	Micro-PVM	3.04397	0.959	0.001	0
Selplg	Micro-PVM	3.02068	0.905	0.001	0
Selenop	Micro-PVM	2.97339	0.946	0.01	0
Fcer1g	Micro-PVM	2.93711	0.892	0.01	0
Plek	Micro-PVM	2.90759	0.878	0.041	2.22975e-300
Mir142hg	Micro-PVM	2.886	0.878	0.003	0
Cd83	Micro-PVM	2.83741	0.676	0.067	3.68239e-106
Tmem119	Micro-PVM	2.83559	0.797	0.001	0
Csf1r	Micro-PVM	2.80868	0.946	0.003	0
Inpp5d	Micro-PVM	2.77667	0.878	0.007	0
Zfhx3	Micro-PVM	2.76104	0.905	0.068	1.18394e-200
Junb	Micro-PVM	2.75087	0.743	0.259	3.21958e-34
Elmo1	Micro-PVM	2.71369	0.932	0.113	5.26103e-131
Gpr34	Micro-PVM	2.66812	0.824	0.004	0
Ly86	Micro-PVM	2.66553	0.824	0.008	0
Plxdc2	Micro-PVM	2.61289	0.865	0.36	2.67251e-40
Mertk	Micro-PVM	2.56273	0.865	0.039	0
Sparc	Micro-PVM	2.53531	0.811	0.006	0
Lgmn	Micro-PVM	2.52451	0.905	0.092	1.16388e-150
Ctss	Micro-PVM	2.50423	0.757	0.008	0
Nfkbia	Micro-PVM	2.48757	0.514	0.076	5.4166e-49
Epb41l2	Micro-PVM	2.47715	0.838	0.027	0
Zfp36	Micro-PVM	2.44035	0.757	0.004	0
Ccl4	Micro-PVM	2.41412	0.324	0.001	0
Btg2	Micro-PVM	2.41067	0.703	0.186	3.31887e-41
Jun	Micro-PVM	2.40044	0.757	0.492	1.22656e-18
B2m	Micro-PVM	2.38586	0.851	0.116	5.98192e-105
St3gal6	Micro-PVM	2.37074	0.811	0.01	0
Trem2	Micro-PVM	2.36792	0.743	0	0
Laptm5	Micro-PVM	2.35937	0.851	0.001	0
Glul	Micro-PVM	2.35255	0.73	0.109	8.40164e-76
Cd81	Micro-PVM	2.32973	0.824	0.291	1.19786e-41
Rgs10	Micro-PVM	2.32433	0.892	0.068	4.30845e-190
Fos	Micro-PVM	2.27507	0.419	0.036	6.55932e-70
Tgfbr1	Micro-PVM	2.23942	0.811	0.144	2.48378e-76
Srgap2	Micro-PVM	2.20954	0.892	0.39	2.56134e-41
Pde3b	Micro-PVM	2.20545	0.77	0.2	2.91795e-49
Ier2	Micro-PVM	2.18941	0.446	0.029	1.49895e-101
Fcrls	Micro-PVM	2.18259	0.703	0	0
Lrmda	Micro-PVM	2.13635	0.73	0.02	0
Slco2b1	Micro-PVM	2.12052	0.703	0.002	0
Ftl1	Micro-PVM	2.10603	0.973	0.916	1.97583e-35
Itgb5	Micro-PVM	2.10394	0.73	0.007	0
Adap2	Micro-PVM	2.08614	0.716	0.001	0
Atf3	Micro-PVM	2.08434	0.378	0.007	6.84433e-296
Vsir	Micro-PVM	2.08287	0.757	0.001	0
H3f3b	Micro-PVM	2.08074	0.959	0.928	5.14842e-33
Ccl3	Micro-PVM	2.0745	0.365	0	0
Itm2b	Micro-PVM	2.07278	0.946	0.77	1.88933e-34
Siglech	Micro-PVM	2.03498	0.662	0.001	0
Fcgr3	Micro-PVM	2.02975	0.676	0.004	0
Unc93b1	Micro-PVM	2.02156	0.73	0.004	0
Maf	Micro-PVM	2.02124	0.77	0.03	1.84872e-303
Serinc3	Micro-PVM	2.01957	0.905	0.453	1.24164e-39
Lyn	Micro-PVM	2.00926	0.865	0.194	4.76492e-68
Arhgap45	Micro-PVM	1.9729	0.689	0.001	0
Pag1	Micro-PVM	1.95416	0.689	0.191	5.15617e-38
Hpgds	Micro-PVM	1.95248	0.77	0.08	6.93526e-120
Sat1	Micro-PVM	1.93257	0.649	0.075	2.70671e-86
Apbb1ip	Micro-PVM	1.92197	0.662	0.024	3.68739e-284
Fli1	Micro-PVM	1.91532	0.689	0.004	0
Numb	Micro-PVM	1.91516	0.851	0.413	4.07847e-34
Aif1	Micro-PVM	1.90792	0.662	0.004	0
Lair1	Micro-PVM	1.90359	0.676	0.005	0
Cyba	Micro-PVM	1.8921	0.622	0.001	0
Lyz2	Micro-PVM	1.88236	0.216	0	0
Mafb	Micro-PVM	1.87742	0.514	0.018	2.16937e-226
Rnase4	Micro-PVM	1.87157	0.554	0.006	0
Rreb1	Micro-PVM	1.86994	0.77	0.232	3.55919e-42
Ier5	Micro-PVM	1.86063	0.662	0.263	1.66374e-23
Fyb	Micro-PVM	1.84768	0.649	0.046	4.32213e-143
Fchsd2	Micro-PVM	1.84365	0.77	0.256	8.05998e-38
Tmcc3	Micro-PVM	1.84059	0.811	0.342	3.63928e-34
Runx1	Micro-PVM	1.83741	0.595	0.003	0
Ltc4s	Micro-PVM	1.83617	0.541	0.001	0
Zfp36l1	Micro-PVM	1.83237	0.581	0.005	0
Rrbp1	Micro-PVM	1.82975	0.649	0.069	2.31939e-93
F11r	Micro-PVM	1.82868	0.581	0.004	0
Olfml3	Micro-PVM	1.81978	0.581	0.002	0
Mylip	Micro-PVM	1.81901	0.581	0.166	2.71975e-27
Cfh	Micro-PVM	1.81618	0.568	0.002	0
Cdh23	Micro-PVM	1.81497	0.635	0.016	0
Tgfbr2	Micro-PVM	1.80317	0.635	0.022	1.96353e-278
Adap2os	Micro-PVM	1.80238	0.689	0.007	0
Rhob	Micro-PVM	1.80098	0.838	0.739	2.65366e-21
Ccr5	Micro-PVM	1.79204	0.568	0.006	0
Hist1h1c	Micro-PVM	1.7813	0.432	0.147	9.89943e-13
Qk	Micro-PVM	1.78017	0.824	0.536	1.62371e-24
Nfkbiz	Micro-PVM	1.76261	0.378	0.08	5.91949e-21
Egr1	Micro-PVM	1.76236	0.473	0.198	2.76215e-10
Dock8	Micro-PVM	1.75641	0.622	0.068	2.18907e-86
Cmtm7	Micro-PVM	1.75329	0.662	0.007	0
Dennd4a	Micro-PVM	1.75311	0.608	0.422	9.98386e-09
Rasgrp3	Micro-PVM	1.75185	0.527	0.003	0
Stab1	Micro-PVM	1.74647	0.432	0.003	0
Gab2	Micro-PVM	1.74207	0.73	0.175	3.08385e-48
Ikzf1	Micro-PVM	1.73122	0.541	0.002	0
Wasf2	Micro-PVM	1.70961	0.703	0.132	2.9593e-58
Pf4	Micro-PVM	1.70648	0.122	0	0
Lpcat2	Micro-PVM	1.70276	0.581	0.047	4.33186e-109
Bmp2k	Micro-PVM	1.69379	0.581	0.03	2.30164e-171
Ophn1	Micro-PVM	1.68466	0.73	0.333	4.25749e-25
Tbxas1	Micro-PVM	1.68324	0.554	0.01	0
Hpgd	Micro-PVM	1.67401	0.568	0.003	0
Ctsz	Micro-PVM	1.67153	0.541	0.034	1.48074e-129
Dusp1	Micro-PVM	1.66218	0.311	0.029	5.18369e-46
4933406I18Rik	Micro-PVM	1.64443	0.73	0.419	5.72837e-19
Paqr3	Micro-PVM	1.6343	0.662	0.263	3.32126e-23
Cd164	Micro-PVM	1.63233	0.662	0.181	9.46041e-36
Cd300c2	Micro-PVM	1.62805	0.581	0.002	0
Tex14	Micro-PVM	1.62562	0.541	0.101	3.89919e-40
Pik3r1	Micro-PVM	1.62086	0.595	0.26	7.42796e-16
Ctsc	Micro-PVM	1.61462	0.378	0.007	0
Cd53	Micro-PVM	1.61409	0.608	0.001	0
Rgs2	Micro-PVM	1.6131	0.568	0.142	1.22711e-30
Cd9	Micro-PVM	1.61036	0.459	0.016	4.50297e-195
P2ry6	Micro-PVM	1.60289	0.486	0.003	0
Spi1	Micro-PVM	1.59458	0.554	0	0
Clic1	Micro-PVM	1.58742	0.541	0.003	0
Agmo	Micro-PVM	1.581	0.554	0.018	2.83276e-253
Npc2	Micro-PVM	1.57422	0.608	0.107	8.18577e-51
Ubc	Micro-PVM	1.57134	0.622	0.413	5.4086e-10
Anxa3	Micro-PVM	1.56986	0.541	0.002	0
Ankrd44	Micro-PVM	1.5665	0.527	0.045	1.90902e-91
Socs3	Micro-PVM	1.56105	0.297	0.001	0
Ctsb	Micro-PVM	1.54502	0.689	0.514	1.26986e-11
Fermt3	Micro-PVM	1.54388	0.568	0.018	1.42036e-275
Camk1	Micro-PVM	1.54174	0.568	0.046	7.36939e-105
Ncf1	Micro-PVM	1.53554	0.432	0.003	0
Adrb2	Micro-PVM	1.53281	0.432	0.001	0
Fam105a	Micro-PVM	1.52934	0.662	0.229	1.05305e-27
Lcp1	Micro-PVM	1.51781	0.486	0.003	0
Jund	Micro-PVM	1.51771	0.635	0.508	1.31947e-07
Marcks	Micro-PVM	1.51755	0.905	0.746	1.24932e-28
Zfp710	Micro-PVM	1.51011	0.541	0.111	3.65399e-36
Gnai2	Micro-PVM	1.49985	0.622	0.254	7.37322e-20
Tanc2	Micro-PVM	1.47675	0.932	0.864	2.03472e-26
Ldlrad4	Micro-PVM	1.46411	0.851	0.669	8.11435e-21
Fgd2	Micro-PVM	1.45978	0.514	0.001	0
Crybb1	Micro-PVM	1.45797	0.446	0	0
Cttnbp2nl	Micro-PVM	1.45366	0.527	0.076	2.11325e-52
Foxn3	Micro-PVM	1.44571	0.892	0.629	1.04474e-27
Blnk	Micro-PVM	1.44449	0.581	0.031	7.01394e-168
Entpd1	Micro-PVM	1.44086	0.514	0.006	0
Sirpa	Micro-PVM	1.44023	0.811	0.548	4.40008e-22
Dip2b	Micro-PVM	1.43402	0.784	0.515	1.08206e-20
Arpc1b	Micro-PVM	1.43319	0.568	0.058	4.14895e-83
Irak2	Micro-PVM	1.43072	0.473	0.039	1.51641e-84
Cd86	Micro-PVM	1.4294	0.459	0.001	0
Slc8a1	Micro-PVM	1.42769	0.892	0.46	3.72957e-28
Myo1f	Micro-PVM	1.42656	0.473	0.011	2.93679e-301
Csf3r	Micro-PVM	1.41813	0.419	0.002	0
Grn	Micro-PVM	1.41684	0.541	0.088	2.3094e-47
Rhoh	Micro-PVM	1.41109	0.459	0.001	0
P2rx7	Micro-PVM	1.4084	0.392	0.027	3.33213e-81
Ucp2	Micro-PVM	1.40148	0.568	0.028	2.00312e-174
Rps29	Micro-PVM	1.3972	1	0.994	4.06507e-33
Cyth4	Micro-PVM	1.39544	0.554	0.111	2.53509e-38
Klf6	Micro-PVM	1.39516	0.378	0.103	2.12858e-14
8030442B05Rik	Micro-PVM	1.38955	0.378	0.01	1.22273e-220
Dusp6	Micro-PVM	1.3839	0.486	0.136	1.05154e-20
Snx29	Micro-PVM	1.37972	0.676	0.29	2.75805e-22
Plcl2	Micro-PVM	1.37255	0.622	0.322	2.13949e-14
Nav2	Micro-PVM	1.36609	0.851	0.862	6.698e-18
Cd180	Micro-PVM	1.35303	0.446	0.007	0
Sh3glb1	Micro-PVM	1.35259	0.581	0.261	5.90066e-15
Camk2d	Micro-PVM	1.35124	0.5	0.101	3.2261e-32
Gpr183	Micro-PVM	1.35081	0.486	0.003	0
Il1a	Micro-PVM	1.34642	0.324	0.001	0
Ccnd3	Micro-PVM	1.34519	0.486	0.106	1.52264e-28
Bank1	Micro-PVM	1.3448	0.419	0.013	2.97088e-199
Ptgs1	Micro-PVM	1.34113	0.446	0.004	0
Sox4	Micro-PVM	1.33958	0.419	0.196	2.20296e-06
Pld4	Micro-PVM	1.338	0.419	0	0
Chn2	Micro-PVM	1.33559	0.486	0.074	6.18201e-44
Dock2	Micro-PVM	1.33179	0.419	0.003	0
P2ry13	Micro-PVM	1.33048	0.446	0	0
Kctd12	Micro-PVM	1.33023	0.716	0.517	9.6541e-14
Txnip	Micro-PVM	1.3293	0.405	0.005	0
Mrc1	Micro-PVM	1.32767	0.122	0.023	0.000207386
Picalm	Micro-PVM	1.32703	0.635	0.45	1.40668e-09
Soga1	Micro-PVM	1.327	0.446	0.132	1.61332e-16
0610040J01Rik	Micro-PVM	1.32442	0.392	0.008	1.60563e-286
Asap1	Micro-PVM	1.32344	0.662	0.326	2.45987e-17
Gm5086	Micro-PVM	1.32108	0.459	0.012	1.21702e-256
Ccl9	Micro-PVM	1.3209	0.365	0	0
Cotl1	Micro-PVM	1.31593	0.622	0.428	7.06961e-09
Gngt2	Micro-PVM	1.31335	0.432	0.004	0
Rbm47	Micro-PVM	1.3129	0.392	0.003	0
Abi3	Micro-PVM	1.31004	0.446	0.003	0
Pmepa1	Micro-PVM	1.30928	0.541	0.203	2.08602e-16
Tgfb1	Micro-PVM	1.30528	0.378	0.003	0
Ubash3b	Micro-PVM	1.30484	0.716	0.412	1.71186e-17
Tnfrsf11a	Micro-PVM	1.28968	0.419	0.008	0
Pik3ap1	Micro-PVM	1.2856	0.405	0.001	0
Ptpn18	Micro-PVM	1.28286	0.405	0.015	2.42107e-165
Tm6sf1	Micro-PVM	1.28166	0.5	0.032	1.66733e-117
Gm26542	Micro-PVM	1.27775	0.419	0.091	2.35631e-23
Gng5	Micro-PVM	1.27663	0.432	0.04	1.86926e-65
Ftl1-ps1	Micro-PVM	1.2739	0.486	0.238	1.57752e-08
Sgk1	Micro-PVM	1.27087	0.486	0.31	0.000182308
Bin2	Micro-PVM	1.26862	0.351	0.001	0
Cd84	Micro-PVM	1.26513	0.419	0.004	0
Zfp981	Micro-PVM	1.26365	0.338	0.012	1.69296e-140
Lims1	Micro-PVM	1.25914	0.486	0.215	3.47017e-10
Nfe2l2	Micro-PVM	1.2583	0.419	0.023	1.36359e-114
Plekho1	Micro-PVM	1.25631	0.419	0.091	3.53025e-23
Mtdh	Micro-PVM	1.25628	0.676	0.544	5.16797e-10
Fam49b	Micro-PVM	1.24516	0.703	0.479	1.41915e-13
Fam102b	Micro-PVM	1.2444	0.459	0.154	1.74383e-14
Rad51b	Micro-PVM	1.24288	0.405	0.09	2.01391e-21
Cmtm6	Micro-PVM	1.24214	0.419	0.028	7.95213e-92
Rps9	Micro-PVM	1.24115	0.986	0.942	9.33192e-31
Ifngr1	Micro-PVM	1.23619	0.432	0.012	3.23679e-242
Slc9a9	Micro-PVM	1.23119	0.608	0.476	1.63677e-06
Btg1	Micro-PVM	1.23105	0.676	0.514	1.64714e-09
Alox5ap	Micro-PVM	1.22809	0.405	0.024	7.14513e-99
Hist1h1d	Micro-PVM	1.22577	0.23	0.023	3.91268e-29
Ctsh	Micro-PVM	1.22424	0.351	0.001	0
Cd33	Micro-PVM	1.22321	0.392	0	0
Edem1	Micro-PVM	1.21083	0.324	0.06	2.66378e-20
Lst1	Micro-PVM	1.20575	0.378	0.018	2.85087e-115
Pou2f2	Micro-PVM	1.19947	0.554	0.331	4.12121e-08
Hexa	Micro-PVM	1.1948	0.473	0.175	3.06164e-13
Lpar6	Micro-PVM	1.19358	0.338	0.007	1.58238e-260
Il10ra	Micro-PVM	1.19345	0.365	0	0
Nrros	Micro-PVM	1.19159	0.392	0.019	9.89386e-119
Pmp22	Micro-PVM	1.1901	0.365	0.006	0
Pip4k2a	Micro-PVM	1.18825	0.541	0.291	2.85668e-09
Susd3	Micro-PVM	1.18657	0.324	0.002	0
Sall1	Micro-PVM	1.18472	0.378	0.004	0
Ccl12	Micro-PVM	1.18269	0.203	0	0
Sft2d1	Micro-PVM	1.17785	0.486	0.243	2.37277e-08
Rab31	Micro-PVM	1.17691	0.432	0.109	1.59654e-19
Hck	Micro-PVM	1.17121	0.338	0.002	0
Pid1	Micro-PVM	1.17105	0.473	0.21	6.86469e-09
Snx5	Micro-PVM	1.16947	0.5	0.274	1.99541e-07
Maml3	Micro-PVM	1.16527	0.649	0.571	3.96944e-05
Cd37	Micro-PVM	1.16086	0.392	0.001	0
Osbpl11	Micro-PVM	1.15222	0.405	0.201	5.04346e-05
Ntpcr	Micro-PVM	1.14982	0.473	0.105	4.90177e-27
Ppfia4	Micro-PVM	1.1493	0.446	0.2	3.02058e-08
Litaf	Micro-PVM	1.14236	0.365	0.017	1.90262e-113
Mtus1	Micro-PVM	1.13477	0.432	0.027	1.15965e-102
Slc16a6	Micro-PVM	1.13353	0.378	0.064	4.93385e-28
Tns3	Micro-PVM	1.13169	0.459	0.056	1.91519e-52
Cd52	Micro-PVM	1.1301	0.405	0.03	4.56089e-79
Slc15a3	Micro-PVM	1.13004	0.257	0.008	9.93962e-129
Vamp8	Micro-PVM	1.12823	0.378	0.027	2.70077e-76
Rap1b	Micro-PVM	1.12747	0.541	0.292	1.96336e-09
Prex1	Micro-PVM	1.12606	0.419	0.129	7.03732e-14
Ccl6	Micro-PVM	1.12259	0.297	0	0
Ighm	Micro-PVM	1.11972	0.311	0.027	4.31253e-49
Klf2	Micro-PVM	1.11869	0.189	0.02	1.52314e-21
C3ar1	Micro-PVM	1.11861	0.324	0.001	0
Pld1	Micro-PVM	1.11238	0.378	0.012	1.87646e-172
B930036N10Rik	Micro-PVM	1.1102	0.23	0.015	1.31678e-49
Etv6	Micro-PVM	1.10607	0.378	0.11	9.57755e-13
Itga6	Micro-PVM	1.10497	0.351	0.059	1.57204e-25
Sall3	Micro-PVM	1.10446	0.284	0.001	0
Rhobtb1	Micro-PVM	1.10328	0.324	0.032	5.17166e-44
A830008E24Rik	Micro-PVM	1.10273	0.324	0.003	0
Cyfip1	Micro-PVM	1.10031	0.676	0.571	2.18888e-08
Samsn1	Micro-PVM	1.10018	0.311	0.015	2.12836e-93
Mef2a	Micro-PVM	1.09815	0.757	0.67	3.68745e-12
B430010I23Rik	Micro-PVM	1.0973	0.324	0.013	3.48028e-115
Lrch1	Micro-PVM	1.09717	0.568	0.523	0.0188019
Bin1	Micro-PVM	1.09546	0.649	0.516	4.39786e-08
Ssh2	Micro-PVM	1.09435	0.73	0.724	1.11635e-07
Cd68	Micro-PVM	1.09388	0.365	0.016	5.64101e-125
Ms4a6c	Micro-PVM	1.09217	0.243	0.001	0
B4galt1	Micro-PVM	1.09043	0.446	0.168	3.35969e-11
Rffl	Micro-PVM	1.0904	0.405	0.067	3.48403e-31
Rab3il1	Micro-PVM	1.09031	0.338	0.011	7.94386e-153
Ecscr	Micro-PVM	1.08969	0.324	0	0
P3h2	Micro-PVM	1.08621	0.378	0.085	5.13401e-19
Dapp1	Micro-PVM	1.08344	0.311	0.003	0
Adgre1	Micro-PVM	1.08251	0.297	0.003	0
Fcgr2b	Micro-PVM	1.07734	0.297	0.002	0
Bbs9	Micro-PVM	1.07395	0.459	0.212	4.08858e-08
Mbnl1	Micro-PVM	1.06964	0.595	0.436	8.1471e-07
Hhex	Micro-PVM	1.06953	0.297	0	0
Gm35188	Micro-PVM	1.06756	0.392	0.268	0.522972
Lrrk1	Micro-PVM	1.06549	0.365	0.006	0
Il6ra	Micro-PVM	1.06544	0.351	0.056	3.23354e-27
Tbc1d4	Micro-PVM	1.06449	0.27	0.039	3.32017e-22
Retreg1	Micro-PVM	1.06386	0.432	0.232	5.3233e-05
Slc7a8	Micro-PVM	1.06361	0.486	0.302	6.33068e-05
Clta	Micro-PVM	1.06222	0.73	0.671	3.51187e-10
Tmem176b	Micro-PVM	1.06163	0.311	0.009	1.4651e-163
Rdm1	Micro-PVM	1.06049	0.284	0.053	1.22873e-16
Tnfaip3	Micro-PVM	1.06038	0.257	0.023	8.24958e-39
Ifitm10	Micro-PVM	1.058	0.351	0.151	3.78595e-05
Ly6e	Micro-PVM	1.05722	0.554	0.416	0.000112036
Epsti1	Micro-PVM	1.05687	0.311	0.004	0
Abca1	Micro-PVM	1.04707	0.392	0.074	3.75797e-25
Krcc1	Micro-PVM	1.04659	0.419	0.123	5.38707e-15
Ctsl	Micro-PVM	1.0459	0.378	0.095	3.39685e-16
Snx18	Micro-PVM	1.04262	0.338	0.077	8.27204e-16
Tpt1	Micro-PVM	1.0403	0.865	0.84	7.73883e-18
Lamp1	Micro-PVM	1.04027	0.541	0.365	7.68854e-06
Adgrg1	Micro-PVM	1.04021	0.324	0.017	2.76457e-91
Fmnl3	Micro-PVM	1.04016	0.284	0.004	0
Arhgap5	Micro-PVM	1.04009	0.541	0.604	1
Otud1	Micro-PVM	1.03458	0.162	0.061	1
Gns	Micro-PVM	1.03425	0.541	0.296	5.94558e-09
Kcnk13	Micro-PVM	1.0298	0.311	0.04	8.8366e-31
Magt1	Micro-PVM	1.02877	0.284	0.082	6.68815e-08
Ier3	Micro-PVM	1.02681	0.203	0.006	1.3622e-96
Rplp0	Micro-PVM	1.02356	0.878	0.924	3.77272e-15
Tnf	Micro-PVM	1.02032	0.23	0	0
Ehd4	Micro-PVM	1.01988	0.297	0.024	5.28974e-50
Git2	Micro-PVM	1.01914	0.446	0.26	0.00024847
Atp8a2	Micro-PVM	1.01795	0.459	0.33	0.0249538
Wdfy4	Micro-PVM	1.01786	0.27	0.003	0
Il10rb	Micro-PVM	1.01399	0.284	0.017	9.37191e-68
Fau	Micro-PVM	1.01355	0.973	0.965	5.06399e-24
Lmo2	Micro-PVM	1.01268	0.365	0.082	6.2101e-18
Inpp4b	Micro-PVM	1.01143	0.595	0.456	2.93941e-05
Gna15	Micro-PVM	1.01116	0.27	0.007	1.42232e-154
Lamp2	Micro-PVM	1.00994	0.392	0.159	1.75229e-07
Rcsd1	Micro-PVM	1.00544	0.297	0.001	0
Itpr2	Micro-PVM	1.00538	0.351	0.047	3.39305e-34
Ppcdc	Micro-PVM	1.00251	0.378	0.173	3.15324e-05
Rpl39	Micro-PVM	0.997999	0.77	0.777	1.84726e-08
Acss1	Micro-PVM	0.997248	0.257	0.089	0.000275691
Itga9	Micro-PVM	0.995927	0.243	0.015	1.19547e-54
Pla2g15	Micro-PVM	0.995011	0.311	0.065	4.76866e-16
Rassf2	Micro-PVM	0.990836	0.297	0.015	1.69781e-84
Abca9	Micro-PVM	0.988518	0.27	0.005	1.08675e-230
Pfn1	Micro-PVM	0.988195	0.676	0.618	5.00563e-07
Pros1	Micro-PVM	0.987573	0.284	0.033	1.26762e-30
Zeb2os	Micro-PVM	0.986192	0.338	0.052	2.52061e-27
Nckap1l	Micro-PVM	0.985237	0.284	0.001	0
Slc29a3	Micro-PVM	0.9846	0.338	0.018	3.50727e-90
Mgat4a	Micro-PVM	0.982441	0.378	0.184	0.000162928
Neat1	Micro-PVM	0.981572	0.203	0.016	1.56191e-33
Nrip1	Micro-PVM	0.979631	0.378	0.313	1
Dab2	Micro-PVM	0.979531	0.162	0.007	5.25107e-57
Man1a	Micro-PVM	0.97908	0.527	0.229	5.50902e-09
Cdk6	Micro-PVM	0.978866	0.297	0.046	9.47545e-23
Rnf13	Micro-PVM	0.978292	0.486	0.296	3.66322e-05
Prcp	Micro-PVM	0.977104	0.351	0.171	0.00184992
Rnf180	Micro-PVM	0.976171	0.297	0.142	0.0342647
Ptprm	Micro-PVM	0.975681	0.297	0.053	6.4763e-18
Stat3	Micro-PVM	0.974271	0.365	0.186	0.00238124
Irf5	Micro-PVM	0.973778	0.284	0.004	0
Akap13	Micro-PVM	0.973215	0.432	0.224	2.3433e-05
Pycard	Micro-PVM	0.973211	0.351	0.13	4.07543e-07
Chd9	Micro-PVM	0.97035	0.905	0.925	8.76547e-17
Bach2	Micro-PVM	0.96579	0.392	0.199	0.000379087
Tnfaip8	Micro-PVM	0.965236	0.257	0.003	0
Rps12-ps3	Micro-PVM	0.964586	0.689	0.662	3.51983e-07
2010013B24Rik	Micro-PVM	0.963963	0.311	0.022	2.05911e-63
Frrs1	Micro-PVM	0.963472	0.297	0.013	1.33029e-96
Cd14	Micro-PVM	0.963447	0.23	0	0
Elf1	Micro-PVM	0.962977	0.297	0.04	1.15415e-27
Ptafr	Micro-PVM	0.96237	0.257	0.001	0
Lyl1	Micro-PVM	0.962101	0.27	0	0
Mpeg1	Micro-PVM	0.961719	0.257	0	0
Hk2	Micro-PVM	0.961704	0.311	0.013	9.68439e-108
Chd7	Micro-PVM	0.961257	0.284	0.165	1
Ctsa	Micro-PVM	0.960697	0.392	0.158	1.75924e-07
Arhgdib	Micro-PVM	0.960342	0.338	0.01	1.02054e-169
Pik3cd	Micro-PVM	0.959516	0.243	0.066	6.76842e-07
Ncf2	Micro-PVM	0.957122	0.284	0.009	2.92069e-137
Mef2c	Micro-PVM	0.957034	0.946	0.83	2.86196e-19
Msn	Micro-PVM	0.95675	0.311	0.092	5.88285e-09
Efhd2	Micro-PVM	0.955715	0.554	0.428	0.000424311
Ivns1abp	Micro-PVM	0.95525	0.486	0.337	0.00119674
Cux1	Micro-PVM	0.953839	0.338	0.189	0.124634
Icam1	Micro-PVM	0.952731	0.189	0.001	0
Slc2a5	Micro-PVM	0.951881	0.324	0.001	0
Rps11	Micro-PVM	0.949015	0.811	0.882	3.37265e-10
Bst2	Micro-PVM	0.945781	0.257	0.009	8.9604e-103
Rin2	Micro-PVM	0.944581	0.338	0.087	3.74134e-13
Wnk1	Micro-PVM	0.944378	0.527	0.464	0.058128
Elk3	Micro-PVM	0.940058	0.297	0.073	1.33907e-11
Commd8	Micro-PVM	0.939537	0.405	0.298	0.884112
BC035044	Micro-PVM	0.935104	0.284	0.003	0
Col27a1	Micro-PVM	0.935049	0.243	0.001	0
Lrp1	Micro-PVM	0.93298	0.514	0.43	0.0506199
Tpst2	Micro-PVM	0.931716	0.365	0.196	0.00725718
Scamp2	Micro-PVM	0.929305	0.27	0.077	1.90534e-07
Stard9	Micro-PVM	0.926461	0.338	0.125	1.63839e-06
Abhd12	Micro-PVM	0.923508	0.689	0.663	2.85872e-06
Rap1a	Micro-PVM	0.91997	0.568	0.501	0.00310462
Gm32036	Micro-PVM	0.914127	0.27	0.007	3.4289e-151
Slc40a1	Micro-PVM	0.914098	0.27	0.013	1.21567e-79
Tcf7l2	Micro-PVM	0.913544	0.27	0.01	5.26569e-105
Sdf2l1	Micro-PVM	0.909339	0.338	0.24	1
Srgn	Micro-PVM	0.906377	0.176	0.004	3.40493e-112
Tmem50a	Micro-PVM	0.9058	0.486	0.336	0.00160312
Syk	Micro-PVM	0.905577	0.243	0.005	3.16581e-170
Tspan14	Micro-PVM	0.903158	0.284	0.069	7.63397e-11
Nek7	Micro-PVM	0.902246	0.338	0.162	0.00258631
Pnpla7	Micro-PVM	0.894305	0.419	0.284	0.0770765
Rps6ka1	Micro-PVM	0.893888	0.23	0.014	1.04562e-52
Golm1	Micro-PVM	0.889072	0.378	0.227	0.0554049
Cd300a	Micro-PVM	0.887539	0.23	0.003	1.60858e-221
Ostf1	Micro-PVM	0.885388	0.27	0.03	2.99531e-31
Hsd17b4	Micro-PVM	0.883422	0.297	0.159	0.416868
Tnfaip8l2	Micro-PVM	0.881505	0.284	0.001	0
Nr6a1os	Micro-PVM	0.88079	0.257	0.043	5.42813e-17
Gm14820	Micro-PVM	0.879454	0.662	0.733	0.00372561
Arhgap31	Micro-PVM	0.878233	0.23	0.04	2.04486e-13
Comt	Micro-PVM	0.877745	0.568	0.529	0.0218814
Vrk2	Micro-PVM	0.877337	0.284	0.038	1.81802e-26
Arf4	Micro-PVM	0.875307	0.568	0.555	0.0821902
Nr6a1	Micro-PVM	0.874747	0.473	0.352	0.0361961
Rnf19b	Micro-PVM	0.871642	0.216	0.12	1
Cflar	Micro-PVM	0.871563	0.311	0.103	5.36753e-07
Ccdc50	Micro-PVM	0.86987	0.378	0.223	0.0293415
Ralb	Micro-PVM	0.869339	0.284	0.069	7.36399e-11
Chsy1	Micro-PVM	0.868421	0.243	0.104	0.108052
Nfam1	Micro-PVM	0.867934	0.284	0.004	2.477e-278
Capza1	Micro-PVM	0.867779	0.473	0.347	0.0164709
Ttc28	Micro-PVM	0.863323	0.351	0.199	0.0784075
Rpl18a	Micro-PVM	0.862878	0.932	0.97	1.0741e-15
Vav1	Micro-PVM	0.861368	0.257	0	0
C5ar1	Micro-PVM	0.857228	0.257	0.003	0
Rps4x	Micro-PVM	0.856769	0.946	0.978	4.40337e-17
Arhgap30	Micro-PVM	0.856155	0.27	0.002	0
I830077J02Rik	Micro-PVM	0.854956	0.23	0.004	4.54296e-184
Gpr84	Micro-PVM	0.851027	0.203	0	0
Mitf	Micro-PVM	0.847042	0.378	0.266	1
Tmem164	Micro-PVM	0.844851	0.27	0.098	0.000327441
Arhgap22	Micro-PVM	0.843434	0.243	0.012	1.55508e-67
Jmjd1c	Micro-PVM	0.84332	0.622	0.743	0.704071
Ninj1	Micro-PVM	0.843054	0.284	0.091	2.39724e-06
Dhrs3	Micro-PVM	0.840575	0.243	0.012	9.6645e-74
Tnfrsf1b	Micro-PVM	0.840309	0.243	0.003	0
Tifab	Micro-PVM	0.838655	0.243	0	0
Aim2	Micro-PVM	0.83845	0.284	0.094	5.25077e-06
Havcr2	Micro-PVM	0.837687	0.243	0.001	0
Zc3hav1	Micro-PVM	0.837523	0.203	0.022	3.61845e-22
Rgs1	Micro-PVM	0.837312	0.189	0	0
Skap2	Micro-PVM	0.836771	0.284	0.079	1.34081e-08
Ldhb	Micro-PVM	0.836435	0.351	0.25	1
Gpx1	Micro-PVM	0.835513	0.378	0.255	0.708938
Wdr89	Micro-PVM	0.831551	0.919	0.958	2.84936e-13
Slc7a7	Micro-PVM	0.831097	0.216	0.002	0
Casp8	Micro-PVM	0.828265	0.257	0.006	9.54901e-162
Pdgfb	Micro-PVM	0.826622	0.257	0.091	0.000446894
Serpine2	Micro-PVM	0.826343	0.27	0.059	5.39185e-12
Nfkb1	Micro-PVM	0.825466	0.419	0.26	0.0105151
Mknk1	Micro-PVM	0.824886	0.338	0.152	0.000528881
Tbc1d22a	Micro-PVM	0.8248	0.338	0.226	1
Ptprc	Micro-PVM	0.821721	0.257	0.001	0
H2-D1	Micro-PVM	0.821624	0.189	0.027	2.53818e-14
Rplp1	Micro-PVM	0.821044	0.973	0.986	1.36361e-18
Irgm2	Micro-PVM	0.819813	0.23	0	0
Gem	Micro-PVM	0.818976	0.189	0.004	1.83806e-121
Creg1	Micro-PVM	0.817973	0.243	0.066	8.63038e-07
Daglb	Micro-PVM	0.814586	0.324	0.177	0.131915
Timp2	Micro-PVM	0.812296	0.473	0.29	0.00272053
Hvcn1	Micro-PVM	0.812037	0.257	0.022	2.7899e-41
Apobec1	Micro-PVM	0.811328	0.203	0.005	3.64968e-128
Sipa1	Micro-PVM	0.810571	0.257	0.033	5.92482e-24
Wdfy2	Micro-PVM	0.810348	0.297	0.155	0.252357
Tpd52	Micro-PVM	0.808133	0.324	0.262	1
Adam17	Micro-PVM	0.808108	0.284	0.086	3.40434e-07
D230017M19Rik	Micro-PVM	0.80759	0.257	0.126	0.758878
Il6st	Micro-PVM	0.806257	0.311	0.124	0.000130802
Zeb1	Micro-PVM	0.804181	0.554	0.516	0.0886249
Csk	Micro-PVM	0.804055	0.297	0.075	4.66581e-11
Sla	Micro-PVM	0.80281	0.23	0.009	9.08111e-87
Rptor	Micro-PVM	0.796895	0.473	0.461	1
Ppp1r18	Micro-PVM	0.796891	0.189	0.002	0
Gm3488	Micro-PVM	0.796007	0.176	0.004	2.51243e-126
Tnfrsf13b	Micro-PVM	0.794003	0.203	0.002	4.1811e-284
Tbc1d5	Micro-PVM	0.792993	0.5	0.572	1
Man1c1	Micro-PVM	0.792307	0.284	0.175	1
Gm10073	Micro-PVM	0.792105	0.959	0.976	1.4709e-14
Rac2	Micro-PVM	0.789531	0.257	0	0
Orai1	Micro-PVM	0.789122	0.23	0.026	2.05151e-25
Cerk	Micro-PVM	0.784386	0.297	0.16	0.617723
Rel	Micro-PVM	0.782679	0.189	0.036	6.43971e-09
Hipk2	Micro-PVM	0.779798	0.338	0.287	1
Atp6v0e	Micro-PVM	0.778711	0.324	0.16	0.0164452
Itgav	Micro-PVM	0.776404	0.351	0.173	0.00462786
Nlrp1b	Micro-PVM	0.775652	0.203	0.007	4.48101e-83
Rubcnl	Micro-PVM	0.775601	0.203	0.005	8.64171e-134
Tpm3	Micro-PVM	0.775205	0.541	0.498	0.105586
Mgat1	Micro-PVM	0.77388	0.311	0.119	4.05707e-05
Ubb	Micro-PVM	0.770658	0.662	0.825	1
1810011H11Rik	Micro-PVM	0.770343	0.216	0	0
Wdr44	Micro-PVM	0.769834	0.297	0.152	0.192444
Vgll4	Micro-PVM	0.769686	0.365	0.331	1
Vapa	Micro-PVM	0.769053	0.541	0.49	0.057176
Lpxn	Micro-PVM	0.768947	0.216	0.008	1.34217e-84
Nuak1	Micro-PVM	0.768678	0.338	0.28	1
Lgals9	Micro-PVM	0.768025	0.23	0.013	2.15157e-59
Gm26916	Micro-PVM	0.767934	0.365	0.26	1
Rnf130	Micro-PVM	0.767758	0.392	0.281	1
H2-K1	Micro-PVM	0.767319	0.203	0.004	1.10232e-139
Smap2	Micro-PVM	0.765565	0.446	0.479	1
Rhoa	Micro-PVM	0.76249	0.459	0.481	1
Cdc42	Micro-PVM	0.761908	0.581	0.644	0.802156
Eef1d	Micro-PVM	0.761379	0.351	0.209	0.188753
Cryl1	Micro-PVM	0.759943	0.284	0.144	0.293229
Pold4	Micro-PVM	0.758197	0.203	0.066	0.00501846
Smad7	Micro-PVM	0.753996	0.27	0.114	0.0152742
Kif21b	Micro-PVM	0.753904	0.23	0.073	0.000322466
Bri3	Micro-PVM	0.753132	0.622	0.622	0.0093916
Tsix	Micro-PVM	0.750995	0.257	0.15	1
Gm12185	Micro-PVM	0.75059	0.203	0.007	7.14e-87
Tlr7	Micro-PVM	0.750433	0.243	0.001	0
Xist	Micro-PVM	0.750321	0.581	0.288	0.00069432
Tmsb4x	Micro-PVM	0.749045	1	0.999	3.78467e-24
Hnrnpf	Micro-PVM	0.748567	0.311	0.242	1
Mtss1	Micro-PVM	0.748445	0.243	0.079	0.000180895
Nfatc1	Micro-PVM	0.748099	0.189	0.001	0
Peli2	Micro-PVM	0.746485	0.27	0.147	1
Tubgcp5	Micro-PVM	0.745304	0.311	0.243	1
Pik3cg	Micro-PVM	0.742382	0.203	0.001	0
Blvrb	Micro-PVM	0.741419	0.23	0.042	1.19124e-12
Gm26740	Micro-PVM	0.740858	0.243	0.005	3.98226e-184
Adcy7	Micro-PVM	0.740232	0.203	0.004	2.44001e-156
Zmiz1	Micro-PVM	0.738229	0.405	0.395	1
Cradd	Micro-PVM	0.737948	0.203	0.045	1.12939e-07
Gtf2h2	Micro-PVM	0.737319	0.378	0.265	1
Tapbp	Micro-PVM	0.735736	0.23	0.052	7.64879e-09
Serp1	Micro-PVM	0.734802	0.378	0.352	1
Gmip	Micro-PVM	0.734343	0.23	0.04	5.97442e-14
Prdx1	Micro-PVM	0.733486	0.324	0.184	0.407853
Prkcd	Micro-PVM	0.732264	0.189	0.023	2.45198e-18
Rack1	Micro-PVM	0.731716	0.554	0.529	0.0610365
Clec4a2	Micro-PVM	0.731581	0.189	0	0
Lhfpl2	Micro-PVM	0.731513	0.297	0.167	1
Tsc22d4	Micro-PVM	0.731314	0.297	0.094	6.36767e-07
Scoc	Micro-PVM	0.730813	0.608	0.646	0.0855176
Ppia	Micro-PVM	0.730812	0.689	0.713	6.63272e-05
Tram1	Micro-PVM	0.730125	0.338	0.249	1
Asah1	Micro-PVM	0.729408	0.243	0.142	1
Gm31243	Micro-PVM	0.72666	0.176	0.019	4.48133e-19
Vmp1	Micro-PVM	0.725107	0.919	0.985	3.8193e-10
Gmfg	Micro-PVM	0.723537	0.176	0.002	3.62735e-228
Myh9	Micro-PVM	0.723463	0.365	0.289	1
Frmd4b	Micro-PVM	0.721811	0.784	0.696	5.06391e-07
Plcg2	Micro-PVM	0.721507	0.243	0.063	1.84476e-07
Tcn2	Micro-PVM	0.721361	0.176	0.003	4.339e-145
Pkn1	Micro-PVM	0.720606	0.257	0.143	1
Ctc1	Micro-PVM	0.720129	0.257	0.081	1.93308e-05
Dock4	Micro-PVM	0.716512	0.797	0.914	7.52866e-06
Vasp	Micro-PVM	0.71557	0.216	0.029	7.50618e-19
Rpl18	Micro-PVM	0.713262	0.757	0.802	1.01315e-06
Tec	Micro-PVM	0.711587	0.189	0.002	5.7973e-291
Acadl	Micro-PVM	0.710855	0.689	0.747	0.000661777
Pak2	Micro-PVM	0.709314	0.378	0.293	1
Ppp1r15a	Micro-PVM	0.708806	0.149	0.07	1
Pbx3	Micro-PVM	0.7087	0.243	0.094	0.0160645
Rps23	Micro-PVM	0.707284	0.986	0.986	9.38705e-14
Gm37876	Micro-PVM	0.705139	0.176	0.006	6.57242e-78
Man2b1	Micro-PVM	0.704747	0.243	0.112	0.425276
Sh3kbp1	Micro-PVM	0.70439	0.419	0.389	1
Gm26522	Micro-PVM	0.704369	0.108	0.001	1.60477e-112
Gm40271	Micro-PVM	0.702701	0.5	0.582	1
Rpl35a	Micro-PVM	0.700152	0.892	0.971	9.6725e-11
Smox	Micro-PVM	0.698831	0.189	0.057	0.0039088
Sft2d2	Micro-PVM	0.698483	0.216	0.02	2.70681e-30
Ms4a6b	Micro-PVM	0.698418	0.176	0.003	1.72794e-139
Birc3	Micro-PVM	0.69715	0.162	0.003	7.92836e-142
Ctso	Micro-PVM	0.697057	0.216	0.049	3.57885e-08
Gm38843	Micro-PVM	0.696044	0.176	0	0
Spag5	Micro-PVM	0.695944	0.743	0.74	0.0250869
Ms4a6d	Micro-PVM	0.694524	0.216	0.001	0
Tlr13	Micro-PVM	0.69404	0.203	0	0
Irf1	Micro-PVM	0.694033	0.162	0.029	4.11098e-08
Cep68	Micro-PVM	0.691198	0.27	0.158	1
Tor1aip1	Micro-PVM	0.690409	0.297	0.183	1
Fuca1	Micro-PVM	0.689593	0.203	0.102	1
Slc1a3	Micro-PVM	0.688404	0.338	0.18	0.0638733
Rpl23	Micro-PVM	0.687626	0.77	0.939	0.000419908
Apobec3	Micro-PVM	0.687454	0.203	0.004	3.52181e-150
Csmd3	Micro-PVM	0.684951	0.757	0.965	1
Ctla4	Micro-PVM	0.683751	0.608	0.711	0.69643
Itpripl1	Micro-PVM	0.682743	0.162	0.001	0
Rrm2b	Micro-PVM	0.68009	0.878	0.98	1.98689e-09
Rps24	Micro-PVM	0.679237	0.919	0.968	6.65229e-10
Lcp2	Micro-PVM	0.678722	0.216	0.001	0
Tifa	Micro-PVM	0.677994	0.23	0.06	9.80315e-07
Rps28	Micro-PVM	0.67748	0.703	0.844	1
Laptm4a	Micro-PVM	0.676877	0.446	0.465	1
Cep152	Micro-PVM	0.676206	0.203	0.058	0.000322443
Gabarap	Micro-PVM	0.675439	0.581	0.615	0.676426
Wipf1	Micro-PVM	0.674578	0.203	0.029	2.403e-15
1700017B05Rik	Micro-PVM	0.673918	0.216	0.042	1.14801e-10
Rasal3	Micro-PVM	0.673671	0.176	0	0
Nlrp3	Micro-PVM	0.672754	0.176	0	0
Zfp90	Micro-PVM	0.670728	0.216	0.06	2.30171e-05
Pdlim5	Micro-PVM	0.670552	0.162	0.08	1
Prpsap2	Micro-PVM	0.670493	0.257	0.119	0.239118
Gna13	Micro-PVM	0.66991	0.23	0.118	1
Gm2000	Micro-PVM	0.665948	0.77	0.877	4.72089e-05
Snx20	Micro-PVM	0.665326	0.149	0.004	1.29079e-84
Notch2	Micro-PVM	0.665137	0.189	0.108	1
Ptpn1	Micro-PVM	0.664054	0.324	0.263	1
Fcgr1	Micro-PVM	0.663564	0.162	0.001	0
Cysltr1	Micro-PVM	0.662274	0.203	0.002	0
Arl4c	Micro-PVM	0.661919	0.203	0.038	1.05014e-09
AU020206	Micro-PVM	0.660661	0.162	0.001	2.5265e-250
Rps20	Micro-PVM	0.66056	0.757	0.835	2.47838e-05
Crlf3	Micro-PVM	0.660292	0.243	0.152	1
Rtn4rl1	Micro-PVM	0.659612	0.459	0.492	1
P4hb	Micro-PVM	0.659272	0.324	0.229	1
Cmklr1	Micro-PVM	0.658181	0.189	0.002	2.31033e-245
Tal1	Micro-PVM	0.657426	0.189	0.002	0
Btk	Micro-PVM	0.657093	0.176	0.024	2.20442e-13
Rps16	Micro-PVM	0.65634	0.878	0.956	2.76697e-07
Pik3r5	Micro-PVM	0.655624	0.162	0.001	2.11029e-252
Sowahc	Micro-PVM	0.653706	0.203	0.026	7.87717e-18
Macf1	Micro-PVM	0.653553	0.689	0.797	0.73324
Slc11a1	Micro-PVM	0.653418	0.203	0.012	2.32915e-46
Elf4	Micro-PVM	0.652707	0.189	0.005	2.42706e-110
Spata13	Micro-PVM	0.652513	0.284	0.175	1
Nav3	Micro-PVM	0.65207	0.77	0.953	0.000784504
Rps27rt	Micro-PVM	0.650305	0.959	0.994	6.23746e-13
Rpl32	Micro-PVM	0.650242	0.932	0.978	2.50122e-08
Cass4	Micro-PVM	0.650064	0.149	0.007	2.44959e-45
Gm42031	Micro-PVM	0.649465	0.162	0.004	3.1021e-95
Rp2	Micro-PVM	0.648763	0.216	0.082	0.0577049
Gas6	Micro-PVM	0.646934	0.27	0.134	0.459975
Trim14	Micro-PVM	0.645898	0.135	0.005	5.25528e-54
Trp53cor1	Micro-PVM	0.644037	0.162	0.005	2.86057e-74
Gusb	Micro-PVM	0.64398	0.203	0.041	4.73986e-09
Swap70	Micro-PVM	0.642973	0.189	0.009	5.02072e-58
Cebpa	Micro-PVM	0.641161	0.189	0.052	0.000377932
Rapgef5	Micro-PVM	0.640986	0.703	0.769	0.0687574
Eva1b	Micro-PVM	0.640461	0.203	0.009	4.35962e-66
Mob3c	Micro-PVM	0.640272	0.189	0.04	2.2065e-07
Cd27	Micro-PVM	0.639388	0.189	0.091	1
Trim30a	Micro-PVM	0.636118	0.243	0.16	1
Lpcat3	Micro-PVM	0.635822	0.23	0.127	1
Padi2	Micro-PVM	0.634601	0.176	0.005	6.69686e-95
Dennd1c	Micro-PVM	0.634351	0.149	0	0
Tnfrsf1a	Micro-PVM	0.63394	0.122	0.001	8.04386e-239
Whrn	Micro-PVM	0.633743	0.149	0.009	3.18557e-33
Ccnd1	Micro-PVM	0.632756	0.27	0.186	1
Arhgef40	Micro-PVM	0.63244	0.203	0.05	4.741e-06
Pbxip1	Micro-PVM	0.629532	0.149	0.008	1.2979e-38
Arhgef1	Micro-PVM	0.627534	0.23	0.154	1
Tfe3	Micro-PVM	0.627373	0.216	0.104	1
Cp	Micro-PVM	0.626537	0.189	0.028	9.64437e-14
Cables1	Micro-PVM	0.624954	0.203	0.053	2.74041e-05
Mfng	Micro-PVM	0.622076	0.122	0.001	1.55671e-229
Il4ra	Micro-PVM	0.621239	0.162	0.001	0
Gm44710	Micro-PVM	0.62003	0.176	0.005	4.89972e-83
Tmem140	Micro-PVM	0.619561	0.176	0.001	0
Arap3	Micro-PVM	0.619447	0.162	0.011	6.39952e-32
Hist1h1e	Micro-PVM	0.618907	0.149	0.006	2.71875e-51
Pald1	Micro-PVM	0.617546	0.203	0.033	3.79072e-13
Phactr2	Micro-PVM	0.617171	0.149	0.068	1
Zfp36l2	Micro-PVM	0.616703	0.162	0.003	5.73099e-118
Tfeb	Micro-PVM	0.616173	0.176	0.019	1.21777e-18
Rnf213	Micro-PVM	0.615455	0.176	0.012	8.42473e-33
Plxdc1	Micro-PVM	0.615032	0.176	0.046	0.000474571
Grap	Micro-PVM	0.613964	0.176	0.001	0
Rcbtb2	Micro-PVM	0.613164	0.23	0.114	1
Ptpn6	Micro-PVM	0.613062	0.189	0.003	1.45803e-164
Rps15	Micro-PVM	0.613012	0.919	0.977	1.00713e-08
Sptlc2	Micro-PVM	0.612044	0.23	0.141	1
Fcgrt	Micro-PVM	0.611642	0.162	0.003	8.07101e-111
C5ar2	Micro-PVM	0.611287	0.135	0.001	0
Wls	Micro-PVM	0.609308	0.189	0.05	0.000171418
Lat2	Micro-PVM	0.608638	0.135	0.008	2.275e-30
Rpl27-ps3	Micro-PVM	0.606713	0.703	0.87	0.347382
Rpl11	Micro-PVM	0.605939	0.716	0.879	0.404092
Arhgap25	Micro-PVM	0.605819	0.176	0.008	4.88939e-56
Abcd2	Micro-PVM	0.604872	0.243	0.139	1
Dock1	Micro-PVM	0.60483	0.176	0.051	0.00583915
St6gal1	Micro-PVM	0.604588	0.189	0.064	0.0468583
Il21r	Micro-PVM	0.604115	0.162	0	0
Dglucy	Micro-PVM	0.603308	0.176	0.021	3.91754e-17
Rpl21	Micro-PVM	0.602412	0.919	0.971	1.30579e-06
Tmem86a	Micro-PVM	0.600862	0.149	0.028	1.66637e-06
Gm26510	Micro-PVM	0.599096	0.149	0.008	7.75033e-36
H2-DMb1	Micro-PVM	0.59659	0.162	0.001	0
Plekho2	Micro-PVM	0.595782	0.162	0.003	1.96678e-133
Gpr137b	Micro-PVM	0.59489	0.189	0.075	0.763437
Rbpms	Micro-PVM	0.593773	0.122	0.005	1.02634e-43
Rpl5	Micro-PVM	0.593478	0.689	0.773	0.0281483
Rhog	Micro-PVM	0.591617	0.189	0.009	3.04236e-53
Capn3	Micro-PVM	0.591498	0.243	0.152	1
Prkab1	Micro-PVM	0.590166	0.176	0.043	8.45631e-05
Gm11808	Micro-PVM	0.589222	0.932	0.985	8.15493e-05
Rpl22	Micro-PVM	0.588811	0.554	0.659	1
Gab1	Micro-PVM	0.588502	0.149	0.015	2.69562e-17
Cmtm3	Micro-PVM	0.586473	0.162	0.005	1.64167e-68
P2rx4	Micro-PVM	0.585831	0.203	0.063	0.00242749
Ddrgk1	Micro-PVM	0.583804	0.257	0.184	1
Stard8	Micro-PVM	0.582449	0.135	0.05	1
Arhgap18	Micro-PVM	0.58215	0.149	0.028	1.9239e-06
Osm	Micro-PVM	0.578175	0.108	0	0
Fez2	Micro-PVM	0.577305	0.189	0.083	1
Mob1a	Micro-PVM	0.576424	0.176	0.057	0.0438983
Stambpl1	Micro-PVM	0.575368	0.203	0.114	1
Lrrc25	Micro-PVM	0.574709	0.162	0	0
Ctsd	Micro-PVM	0.574642	0.149	0.001	0
Smagp	Micro-PVM	0.573282	0.149	0.002	3.78782e-141
Fblim1	Micro-PVM	0.573172	0.162	0.004	1.16121e-107
Cd82	Micro-PVM	0.572835	0.176	0.002	4.26304e-202
Rhoq	Micro-PVM	0.572251	0.203	0.118	1
Gm26532	Micro-PVM	0.572001	0.149	0.008	2.95692e-40
Il13ra1	Micro-PVM	0.571141	0.122	0.009	1.59386e-19
Kif13a	Micro-PVM	0.568938	0.23	0.139	1
Abcc3	Micro-PVM	0.568688	0.162	0.004	1.44285e-101
Cln3	Micro-PVM	0.568591	0.203	0.088	1
Il18	Micro-PVM	0.568108	0.162	0.077	1
Arhgef6	Micro-PVM	0.568002	0.162	0.059	0.998448
Gm16599	Micro-PVM	0.567401	0.189	0.061	0.0129423
Gbe1	Micro-PVM	0.567262	0.176	0.046	0.00034927
Hfe	Micro-PVM	0.567257	0.149	0.003	1.65782e-93
Cyp27a1	Micro-PVM	0.567183	0.108	0.001	2.03943e-115
Arhgap4	Micro-PVM	0.566476	0.135	0.032	0.00327646
Gimap6	Micro-PVM	0.565699	0.135	0.002	1.12066e-155
Atp7a	Micro-PVM	0.563901	0.203	0.081	0.433646
Gsap	Micro-PVM	0.562823	0.162	0.014	9.2727e-23
St6galnac4	Micro-PVM	0.562184	0.176	0.091	1
Dnase2a	Micro-PVM	0.56217	0.149	0.017	1.91329e-14
Pon2	Micro-PVM	0.561878	0.176	0.004	6.23659e-109
Neurl3	Micro-PVM	0.561631	0.176	0	0
Ttc7	Micro-PVM	0.561487	0.176	0.045	0.000196338
Psmb8	Micro-PVM	0.561153	0.162	0.001	0
Basp1	Micro-PVM	0.560959	0.743	0.891	1
Rps25	Micro-PVM	0.56038	0.919	0.978	2.3801e-06
Stard3	Micro-PVM	0.559745	0.216	0.104	1
Kat2b	Micro-PVM	0.559558	0.176	0.076	1
Rpl36	Micro-PVM	0.559038	0.608	0.772	1
Klhl6	Micro-PVM	0.558581	0.162	0	0
Trmt10a	Micro-PVM	0.557951	0.203	0.115	1
Mid1ip1	Micro-PVM	0.557607	0.176	0.044	0.000206917
Rps14	Micro-PVM	0.556838	0.973	0.985	1.25574e-08
Tmem173	Micro-PVM	0.555699	0.122	0	0
Gcnt1	Micro-PVM	0.553478	0.162	0.003	1.00574e-126
Pla2g4a	Micro-PVM	0.553105	0.162	0.009	4.87469e-39
Map3k14	Micro-PVM	0.548923	0.189	0.08	1
Gm6277	Micro-PVM	0.548845	0.162	0.027	3.6132e-09
Sbno2	Micro-PVM	0.547566	0.176	0.073	1
Gm46224	Micro-PVM	0.545379	0.135	0	0
Myo18b	Micro-PVM	0.54356	0.108	0.01	1.43517e-13
Plgrkt	Micro-PVM	0.543129	0.216	0.104	1
Calcrl	Micro-PVM	0.542533	0.108	0.022	0.00480243
Ppm1h	Micro-PVM	0.540881	0.527	0.616	1
Rassf5	Micro-PVM	0.539598	0.135	0.043	0.805946
Fam46a	Micro-PVM	0.538993	0.122	0.007	5.60453e-26
Rpl10a	Micro-PVM	0.538668	0.689	0.906	1
Slc25a45	Micro-PVM	0.537406	0.149	0.001	3.87999e-245
Tmem37	Micro-PVM	0.536942	0.149	0	0
4930444A19Rik	Micro-PVM	0.535839	0.149	0.006	5.6605e-48
Nfatc2	Micro-PVM	0.535492	0.162	0.039	0.000213608
Galnt10	Micro-PVM	0.534645	0.162	0.047	0.017935
Plxnb2	Micro-PVM	0.534233	0.189	0.083	1
Tmem176a	Micro-PVM	0.533723	0.149	0.003	5.41174e-114
Trib1	Micro-PVM	0.53288	0.122	0.017	2.54185e-08
Clec5a	Micro-PVM	0.531981	0.122	0	0
Tagap	Micro-PVM	0.530415	0.135	0.002	1.13161e-169
Orai3	Micro-PVM	0.530016	0.216	0.121	1
Cltc	Micro-PVM	0.528682	0.568	0.697	1
Sash3	Micro-PVM	0.526307	0.135	0	0
Rps3	Micro-PVM	0.52602	0.878	0.98	0.00361667
Ms4a7	Micro-PVM	0.525542	0.108	0	0
Arf6	Micro-PVM	0.525421	0.203	0.127	1
Prorsd1	Micro-PVM	0.523983	0.135	0.034	0.0126663
Cd63	Micro-PVM	0.52118	0.176	0.015	4.33995e-26
Utrn	Micro-PVM	0.521105	0.149	0.055	1
Gltp	Micro-PVM	0.520383	0.176	0.036	6.01185e-07
Trim12a	Micro-PVM	0.520238	0.135	0.023	1.46603e-06
Parvg	Micro-PVM	0.520153	0.149	0.045	0.140722
Cklf	Micro-PVM	0.518336	0.135	0.029	0.000660834
Casp7	Micro-PVM	0.517466	0.122	0.011	3.97243e-15
Gm26520	Micro-PVM	0.516455	0.135	0.017	1.32089e-11
Klhdc8b	Micro-PVM	0.516232	0.162	0.039	0.0002865
Lyzl4	Micro-PVM	0.515552	0.176	0.094	1
Lrrc3	Micro-PVM	0.512564	0.108	0.004	1.27602e-39
Myo1b	Micro-PVM	0.512044	0.135	0.027	6.02049e-05
Nfkbid	Micro-PVM	0.510622	0.149	0.026	1.73869e-07
Gna12	Micro-PVM	0.509716	0.203	0.126	1
Tcirg1	Micro-PVM	0.507904	0.122	0.016	3.33234e-09
Sumf1	Micro-PVM	0.505936	0.622	0.813	1
Tgfbi	Micro-PVM	0.505804	0.122	0.001	0
Taf6l	Micro-PVM	0.505189	0.162	0.082	1
Cnot6	Micro-PVM	0.502018	0.784	0.926	0.208589
Akr1b10	Micro-PVM	0.501572	0.162	0.02	4.57901e-14
Sorcs1	Micro-PVM	0.501248	0.554	0.622	1
Gatm	Micro-PVM	0.501042	0.149	0.049	0.653398
Arih1	Micro-PVM	0.499606	0.608	0.784	1
Tmem104	Micro-PVM	0.495811	0.162	0.068	1
Gm10036	Micro-PVM	0.495217	0.676	0.898	1
Ifi207	Micro-PVM	0.493577	0.108	0	0
Pdlim4	Micro-PVM	0.49325	0.135	0.002	4.99281e-128
Ets1	Micro-PVM	0.492895	0.135	0.005	3.83137e-50
Psap	Micro-PVM	0.491167	0.703	0.87	1
Dennd2c	Micro-PVM	0.490406	0.122	0.002	2.89689e-130
Eng	Micro-PVM	0.490311	0.149	0.004	4.41134e-71
Gm14005	Micro-PVM	0.488704	0.108	0.021	0.00224368
Abcb4	Micro-PVM	0.488612	0.176	0.074	1
Eya4	Micro-PVM	0.488225	0.122	0.014	1.06381e-10
Gm38399	Micro-PVM	0.486894	0.108	0.013	2.62766e-08
Dse	Micro-PVM	0.485747	0.149	0.074	1
Map3k1	Micro-PVM	0.48543	0.149	0.04	0.0118038
Gm40645	Micro-PVM	0.485001	0.108	0	0
Asb2	Micro-PVM	0.483724	0.108	0.002	2.35578e-71
Rpl27a	Micro-PVM	0.483115	0.892	0.966	0.0101124
Tmem141	Micro-PVM	0.482445	0.162	0.059	0.9523
Gm3002	Micro-PVM	0.481885	0.122	0.008	2.28565e-22
Lacc1	Micro-PVM	0.479591	0.135	0.028	0.000263981
Rpl29	Micro-PVM	0.479474	0.784	0.938	0.199512
Gm10138	Micro-PVM	0.47881	0.108	0.023	0.0138374
Lilra5	Micro-PVM	0.477798	0.122	0	0
Eif2ak2	Micro-PVM	0.476087	0.122	0.004	5.45898e-46
Rac1	Micro-PVM	0.476035	0.581	0.74	1
Sqor	Micro-PVM	0.474703	0.108	0.001	1.30705e-139
Lrp5	Micro-PVM	0.474337	0.122	0.028	0.0114857
Rassf4	Micro-PVM	0.474336	0.108	0.002	4.91907e-102
Fcrl1	Micro-PVM	0.472154	0.122	0	0
Lap3	Micro-PVM	0.471733	0.135	0.035	0.0210003
Suclg2	Micro-PVM	0.47132	0.135	0.024	2.49163e-06
Arl10	Micro-PVM	0.470847	0.108	0.012	2.63599e-10
Xlr	Micro-PVM	0.469663	0.122	0	0
Yif1b	Micro-PVM	0.469637	0.162	0.072	1
Snx8	Micro-PVM	0.467693	0.108	0.013	6.80389e-09
Gbp7	Micro-PVM	0.467399	0.135	0.001	2.94973e-260
Rps5	Micro-PVM	0.467101	0.824	0.971	0.452558
Pttg1ip	Micro-PVM	0.466404	0.162	0.089	1
Trim5	Micro-PVM	0.465978	0.122	0.002	3.86244e-141
Serpinf1	Micro-PVM	0.464991	0.122	0.002	1.07651e-137
Bach1	Micro-PVM	0.463095	0.149	0.043	0.0604245
Abcg2	Micro-PVM	0.461867	0.162	0.082	1
Fes	Micro-PVM	0.460507	0.122	0.001	1.6812e-226
Kcnk6	Micro-PVM	0.458782	0.108	0.003	3.17026e-60
Rpl19	Micro-PVM	0.456071	0.824	0.97	1
Ptprj	Micro-PVM	0.455652	0.676	0.853	1
Prag1	Micro-PVM	0.455581	0.149	0.053	1
Diaph2	Micro-PVM	0.455304	0.635	0.749	1
A630001G21Rik	Micro-PVM	0.452659	0.122	0.004	2.18134e-57
Mlxipl	Micro-PVM	0.448788	0.122	0.002	1.22859e-122
Jam2	Micro-PVM	0.446468	0.122	0.01	6.5207e-17
Lfng	Micro-PVM	0.446124	0.135	0.002	5.78046e-164
Fgd3	Micro-PVM	0.444833	0.108	0.008	9.14044e-19
Clec4a3	Micro-PVM	0.441712	0.122	0.001	0
Bco2	Micro-PVM	0.440434	0.108	0.001	3.42418e-236
Bcl2	Micro-PVM	0.4377	0.122	0.053	1
Gm3739	Micro-PVM	0.437607	0.108	0.009	2.79099e-14
Myo1e	Micro-PVM	0.437582	0.108	0.015	1.38429e-06
Tgif1	Micro-PVM	0.434755	0.108	0	0
Dap	Micro-PVM	0.43382	0.135	0.031	0.00184305
Ganc	Micro-PVM	0.432833	0.122	0.056	1
Card19	Micro-PVM	0.432072	0.135	0.034	0.0115115
Rpl7	Micro-PVM	0.430413	0.743	0.929	1
Rinl	Micro-PVM	0.426404	0.108	0.011	3.06246e-11
Rela	Micro-PVM	0.425985	0.135	0.038	0.128058
AL590144.2	Micro-PVM	0.425255	0.108	0.001	3.54113e-138
Slc37a2	Micro-PVM	0.423942	0.108	0.006	1.07931e-24
Rpl26	Micro-PVM	0.422844	0.946	0.986	0.64429
Rassf3	Micro-PVM	0.421023	0.135	0.043	0.979252
Zfp69	Micro-PVM	0.41988	0.108	0.004	6.91611e-36
Tlr2	Micro-PVM	0.417484	0.108	0	0
Rps17	Micro-PVM	0.416802	0.608	0.794	1
Cd48	Micro-PVM	0.416552	0.122	0	0
Rps27a	Micro-PVM	0.416111	0.892	0.98	0.102781
Itgb2	Micro-PVM	0.415509	0.108	0.001	9.98487e-205
Prkch	Micro-PVM	0.415116	0.122	0.036	0.798659
Hcls1	Micro-PVM	0.41427	0.122	0	0
Cyp4f13	Micro-PVM	0.412401	0.122	0.042	1
Nudcd3	Micro-PVM	0.410631	0.77	0.947	1
Clic4	Micro-PVM	0.408836	0.108	0.017	4.91797e-05
Tax1bp3	Micro-PVM	0.407242	0.108	0.027	0.277366
Actb	Micro-PVM	0.407223	0.932	0.991	1
Arid3a	Micro-PVM	0.407034	0.122	0.038	1
Sun2	Micro-PVM	0.405651	0.135	0.038	0.152346
Rpl34	Micro-PVM	0.405607	0.635	0.847	1
Tlr4	Micro-PVM	0.403316	0.135	0.012	8.9592e-18
Arap1	Micro-PVM	0.402351	0.108	0.002	6.64456e-71
Lag3	Micro-PVM	0.399997	0.108	0.005	4.94061e-32
Rbm39	Micro-PVM	0.399094	0.838	0.961	0.189664
Cd80	Micro-PVM	0.397825	0.108	0.005	4.50143e-35
Heph	Micro-PVM	0.393243	0.797	0.968	1
Rpl37a	Micro-PVM	0.393063	0.77	0.922	0.531577
Mif4gd	Micro-PVM	0.392509	0.122	0.038	1
Npl	Micro-PVM	0.390929	0.108	0.031	1
Son	Micro-PVM	0.390898	0.689	0.879	1
Zfp984	Micro-PVM	0.389583	0.108	0.018	5.64878e-05
Arl11	Micro-PVM	0.386646	0.122	0	0
Hmox1	Micro-PVM	0.386641	0.122	0.017	6.75792e-08
Amz1	Micro-PVM	0.382535	0.108	0.036	1
Plod1	Micro-PVM	0.382016	0.122	0.033	0.238005
Traf2	Micro-PVM	0.379031	0.108	0.027	0.20304
Taf1c	Micro-PVM	0.377778	0.743	0.9	1
Eif4ebp1	Micro-PVM	0.37751	0.108	0.013	1.17112e-08
Rgs3	Micro-PVM	0.377202	0.108	0.013	5.77246e-09
Bcl2l11	Micro-PVM	0.376466	0.108	0.017	2.82816e-05
Ctdsp1	Micro-PVM	0.374855	0.108	0.017	1.63078e-05
Ddx5	Micro-PVM	0.371696	0.77	0.925	0.0992782
Khnyn	Micro-PVM	0.364526	0.108	0.034	1
Gm20388	Micro-PVM	0.358777	0.959	0.992	0.000315122
Csf2rb	Micro-PVM	0.357991	0.108	0	0
Plekhf2	Micro-PVM	0.355956	0.122	0.025	0.000963468
Rpl6	Micro-PVM	0.351561	0.959	0.984	0.190868
Slfn8	Micro-PVM	0.350874	0.108	0	0
Necap2	Micro-PVM	0.350153	0.108	0.046	1
Lgals3bp	Micro-PVM	0.350019	0.108	0.006	2.01048e-27
Tmem123	Micro-PVM	0.349613	0.108	0.038	1
Armc3	Micro-PVM	0.33314	0.108	0.031	1
Ccdc122	Micro-PVM	0.331028	0.108	0.036	1
Rpl17	Micro-PVM	0.325166	0.811	0.958	1
Rps8	Micro-PVM	0.314747	0.919	0.981	0.200616
Arpc2	Micro-PVM	0.307145	0.716	0.86	1
Tecpr2	Micro-PVM	0.264841	0.878	0.959	1

## Sheet: Endo
gene	cluster	avg_logFC	pct.1	pct.2	p_val_adj
Flt1	Endo	4.19119	1	0.005	0
Slco1a4	Endo	3.41456	0.973	0.001	0
Bsg	Endo	3.36442	1	0.548	6.12928e-50
Cldn5	Endo	3.29126	0.986	0.001	0
Adgrl4	Endo	3.05872	0.986	0.004	0
Ly6c1	Endo	2.95007	0.932	0.001	0
Mecom	Endo	2.90472	0.945	0.008	0
Selenop	Endo	2.86673	0.904	0.01	0
Ptprm	Endo	2.8291	0.959	0.052	4.52726e-283
Tmtc2	Endo	2.82597	0.945	0.113	3.8262e-135
Ebf1	Endo	2.76551	0.904	0.009	0
Ptprb	Endo	2.75672	0.89	0.013	0
Itm2a	Endo	2.75433	0.973	0.027	0
Epas1	Endo	2.71621	0.986	0.005	0
Utrn	Endo	2.71217	0.932	0.054	4.79164e-260
Igf1r	Endo	2.71195	0.973	0.56	1.83382e-44
Hmcn1	Endo	2.58568	0.836	0.015	0
Sgms1	Endo	2.57129	0.945	0.4	3.52708e-49
Sparc	Endo	2.55897	0.904	0.006	0
Slco1c1	Endo	2.5402	0.863	0.005	0
Rgs5	Endo	2.5361	0.712	0.011	0
Ptprg	Endo	2.51932	1	0.586	8.25872e-48
Arhgap31	Endo	2.49457	0.877	0.04	0
Ccdc141	Endo	2.49409	0.822	0.019	0
Klf2	Endo	2.49003	0.945	0.019	0
Spock2	Endo	2.46014	0.986	0.694	5.70323e-44
Id3	Endo	2.45096	0.877	0.005	0
Pltp	Endo	2.44717	0.808	0.005	0
Cyyr1	Endo	2.43907	0.89	0.006	0
Lef1	Endo	2.40082	0.767	0.004	0
Clic4	Endo	2.37335	0.849	0.017	0
Ly6a	Endo	2.36842	0.808	0.001	0
Abcb1a	Endo	2.33603	0.836	0.002	0
Hip1	Endo	2.32393	0.849	0.135	2.40097e-89
Jcad	Endo	2.32073	0.89	0.113	3.3564e-118
Adgrf5	Endo	2.31049	0.849	0.003	0
Slc2a1	Endo	2.30124	0.836	0.03	0
Slc6a6	Endo	2.29347	0.904	0.51	1.00907e-36
Slc7a5	Endo	2.29325	0.795	0.099	2.57926e-103
Slc7a1	Endo	2.27067	0.767	0.107	3.34525e-88
Pecam1	Endo	2.21491	0.836	0.016	0
Id1	Endo	2.21333	0.877	0.002	0
Atp10a	Endo	2.19247	0.767	0.015	0
Sema3c	Endo	2.16177	0.781	0.064	5.50799e-150
Gpcpd1	Endo	2.15189	0.918	0.5	5.29181e-39
Timp3	Endo	2.15041	0.589	0.035	3.46281e-151
Fn1	Endo	2.13754	0.767	0.002	0
Slc9a3r2	Endo	2.13174	0.767	0.029	0
Kitl	Endo	2.1307	0.863	0.164	2.27231e-77
Tshz2	Endo	2.10792	0.74	0.019	0
Ets1	Endo	2.08843	0.781	0.004	0
Heg1	Endo	2.06724	0.836	0.092	4.13367e-123
Fli1	Endo	2.06539	0.699	0.004	0
Cobll1	Endo	2.06443	0.822	0.039	3.23084e-273
Rasgrp3	Endo	2.0546	0.781	0.003	0
Gng5	Endo	2.03203	0.836	0.04	1.03158e-272
Efr3b	Endo	2.02721	0.822	0.194	8.33789e-59
Tpm4	Endo	2.02224	0.808	0.067	4.99046e-155
Pdgfd	Endo	2.02076	0.74	0.005	0
Eng	Endo	2.00546	0.726	0.004	0
Rundc3b	Endo	1.97132	0.877	0.442	1.79743e-35
Ly6e	Endo	1.96758	0.918	0.416	4.56111e-43
Gnai2	Endo	1.95129	0.808	0.254	3.59998e-44
Tek	Endo	1.94435	0.836	0.173	2.78107e-68
Igfbp7	Endo	1.9229	0.685	0.015	0
St3gal6	Endo	1.90977	0.726	0.01	0
Podxl	Endo	1.89981	0.781	0.047	3.01295e-204
Klf4	Endo	1.89	0.74	0.001	0
Prom1	Endo	1.88097	0.644	0.004	0
Pcp4l1	Endo	1.87946	0.726	0.029	5.15391e-281
Plekhg1	Endo	1.84956	0.726	0.061	8.24672e-134
Kdr	Endo	1.83328	0.712	0.01	0
Abcg2	Endo	1.83178	0.726	0.081	2.04605e-101
Slc39a10	Endo	1.83121	0.863	0.397	3.54479e-36
Abcc4	Endo	1.81737	0.753	0.095	3.46e-94
Cxcl12	Endo	1.81697	0.658	0.257	4.28465e-21
Zfp366	Endo	1.79801	0.644	0.002	0
Cdh5	Endo	1.79647	0.671	0.001	0
Itga6	Endo	1.79142	0.658	0.059	9.3447e-113
4931406P16Rik	Endo	1.77941	0.836	0.189	1.01422e-61
Ablim1	Endo	1.77787	0.918	0.516	2.05335e-36
Emcn	Endo	1.7573	0.699	0.028	1.39103e-270
Mcc	Endo	1.75236	0.74	0.135	6.7031e-62
Ahnak	Endo	1.74741	0.616	0.018	0
Foxq1	Endo	1.74688	0.658	0.015	0
Rhobtb1	Endo	1.74493	0.671	0.032	1.71082e-216
Kank3	Endo	1.73314	0.699	0.105	2.69228e-71
Glul	Endo	1.72533	0.726	0.109	8.65004e-73
Abhd2	Endo	1.71266	0.767	0.299	2.91481e-31
Rbms1	Endo	1.70882	0.74	0.146	6.66028e-59
Tns1	Endo	1.70742	0.699	0.009	0
Zfp36l1	Endo	1.69965	0.699	0.005	0
Nostrin	Endo	1.69798	0.63	0.005	0
Rbpms	Endo	1.69436	0.658	0.004	0
Cdkn1a	Endo	1.68578	0.644	0.025	1.06599e-257
9530026P05Rik	Endo	1.68254	0.63	0.056	2.931e-107
Vwa1	Endo	1.67477	0.644	0.017	0
Arpc1b	Endo	1.67451	0.63	0.058	3.63048e-103
Slfn5	Endo	1.67009	0.616	0.001	0
Nxn	Endo	1.66512	0.63	0.027	1.30802e-227
S1pr1	Endo	1.66291	0.671	0.007	0
Wwtr1	Endo	1.66174	0.685	0.01	0
Ptn	Endo	1.66157	0.712	0.172	1.52168e-42
Nxpe4	Endo	1.66105	0.74	0.223	2.49628e-38
Nfkbia	Endo	1.65808	0.644	0.076	4.23018e-82
Sptbn1	Endo	1.65787	0.986	0.883	5.44748e-41
Ifitm3	Endo	1.65612	0.603	0.001	0
Apold1	Endo	1.6549	0.356	0.013	7.34031e-138
Ucp2	Endo	1.65443	0.63	0.028	7.25691e-215
Pglyrp1	Endo	1.65154	0.575	0.013	0
Slc40a1	Endo	1.64993	0.562	0.013	0
Sema6a	Endo	1.64924	0.589	0.063	3.06169e-81
Tmsb10	Endo	1.64696	0.795	0.477	1.60817e-15
Tbc1d4	Endo	1.64633	0.644	0.039	1.07488e-163
Itih5	Endo	1.64593	0.575	0.002	0
Gimap6	Endo	1.63533	0.589	0.001	0
Paqr5	Endo	1.63086	0.644	0.006	0
Eogt	Endo	1.62956	0.699	0.061	1.28734e-123
Slc16a1	Endo	1.62951	0.575	0.127	1.59905e-35
Cgnl1	Endo	1.62423	0.603	0.002	0
Apbb2	Endo	1.62243	0.849	0.394	9.16537e-35
Atox1	Endo	1.62129	0.918	0.523	5.48117e-37
Gng11	Endo	1.61791	0.603	0.003	0
B2m	Endo	1.615	0.644	0.117	2.43538e-52
Hspa12b	Endo	1.59799	0.644	0.006	0
Fgd5	Endo	1.59652	0.712	0.007	0
Klf12	Endo	1.56387	0.808	0.417	1.87596e-26
Parvb	Endo	1.55991	0.658	0.12	1.23814e-53
Dach1	Endo	1.55157	0.644	0.092	2.13175e-66
Thsd1	Endo	1.5393	0.589	0.015	0
Palmd	Endo	1.53516	0.753	0.243	8.97432e-36
Col4a2	Endo	1.53175	0.671	0.133	8.76787e-51
Ldlrad3	Endo	1.53088	0.699	0.157	7.47802e-47
Plcb4	Endo	1.5255	0.644	0.051	2.25934e-122
Tjp1	Endo	1.52378	0.904	0.759	1.84337e-28
Hmgcs2	Endo	1.52024	0.548	0.002	0
Dlc1	Endo	1.51016	0.644	0.154	4.96529e-37
Tfrc	Endo	1.49746	0.616	0.178	6.46788e-29
Tmem204	Endo	1.49212	0.63	0.007	0
Msi2	Endo	1.4913	0.795	0.345	1.98735e-30
Lmntd1	Endo	1.4885	0.452	0.01	0
Crip2	Endo	1.48277	0.699	0.193	1.11872e-37
Gm20532	Endo	1.48071	0.507	0.014	3.0195e-277
Itga1	Endo	1.47938	0.589	0.003	0
Arhgap29	Endo	1.47839	0.603	0.041	6.77228e-133
Cavin1	Endo	1.47821	0.63	0.004	0
Afap1l1	Endo	1.47692	0.644	0.017	0
Ocln	Endo	1.47165	0.603	0.107	6.37461e-49
Rhoj	Endo	1.46489	0.589	0.012	0
Myl6	Endo	1.46077	0.849	0.49	1.55334e-28
Tgfbr2	Endo	1.45804	0.603	0.022	2.34413e-245
Ramp2	Endo	1.44979	0.685	0.165	2.33168e-42
Prkch	Endo	1.44901	0.507	0.035	3.16724e-107
Arl4a	Endo	1.44519	0.644	0.241	2.66288e-23
Slc38a3	Endo	1.43583	0.603	0.004	0
Myo1d	Endo	1.43568	0.712	0.184	1.62822e-41
Mtus1	Endo	1.43535	0.562	0.027	1.49666e-177
Mill2	Endo	1.43077	0.534	0.011	0
Prex2	Endo	1.42841	0.753	0.278	1.95891e-29
Itpkb	Endo	1.42571	0.63	0.178	2.85523e-30
Mpzl1	Endo	1.4247	0.603	0.157	1.28262e-30
S100a16	Endo	1.42167	0.616	0.011	0
Adgrl2	Endo	1.41915	0.589	0.113	2.47956e-42
Polk	Endo	1.41688	0.548	0.084	4.57954e-50
Cd34	Endo	1.41382	0.589	0.079	4.96203e-64
Slco2b1	Endo	1.41148	0.507	0.002	0
Dusp1	Endo	1.407	0.521	0.028	9.29628e-142
Ndrg1	Endo	1.40668	0.562	0.053	1.40003e-86
Qk	Endo	1.39785	0.863	0.536	2.67019e-26
Car4	Endo	1.3917	0.548	0.146	2.25711e-26
Acvrl1	Endo	1.39166	0.521	0.001	0
Rassf9	Endo	1.38832	0.534	0.001	0
Plat	Endo	1.38372	0.562	0.136	8.6997e-30
Maoa	Endo	1.38343	0.548	0.12	4.13639e-33
S100a13	Endo	1.38162	0.575	0.006	0
Erg	Endo	1.38056	0.575	0.003	0
Akap13	Endo	1.37802	0.658	0.224	1.51702e-26
Lmo2	Endo	1.37639	0.575	0.082	2.3796e-57
Clec2d	Endo	1.37586	0.575	0.001	0
Srgap2	Endo	1.37423	0.726	0.391	2.66472e-19
Ltbp4	Endo	1.3742	0.63	0.144	2.22716e-39
Fzd6	Endo	1.36581	0.603	0.001	0
Esam	Endo	1.35574	0.534	0.009	0
Col4a1	Endo	1.35211	0.521	0.079	3.52071e-48
Esyt2	Endo	1.35056	0.808	0.561	2.19474e-21
Serinc3	Endo	1.3505	0.753	0.453	1.83449e-19
Lims2	Endo	1.34546	0.548	0.011	0
H2-D1	Endo	1.34348	0.493	0.027	3.0289e-135
Ppfibp1	Endo	1.34341	0.616	0.083	1.06738e-66
Rassf3	Endo	1.33577	0.534	0.043	2.88516e-98
Dock1	Endo	1.33563	0.548	0.051	2.54076e-86
Ushbp1	Endo	1.3341	0.466	0.009	0
Col4a3bp	Endo	1.32857	0.712	0.327	1.61362e-22
Anxa3	Endo	1.32665	0.507	0.002	0
Sox17	Endo	1.32555	0.479	0	0
Msn	Endo	1.32506	0.603	0.092	3.25084e-57
Srgn	Endo	1.32023	0.493	0.004	0
Edn1	Endo	1.31455	0.356	0	0
Sgpp2	Endo	1.31291	0.493	0.01	0
Elk3	Endo	1.31246	0.575	0.073	7.10908e-66
Sox18	Endo	1.31182	0.493	0.012	0
Macf1	Endo	1.30806	0.904	0.797	4.17212e-24
Hspb1	Endo	1.30315	0.466	0.001	0
4930578C19Rik	Endo	1.30295	0.479	0	0
Sash1	Endo	1.30179	0.589	0.102	4.33122e-47
Fmnl3	Endo	1.30095	0.466	0.004	0
Elf1	Endo	1.29683	0.479	0.04	9.58385e-84
Myl12a	Endo	1.29376	0.534	0.104	6.64077e-37
1810037I17Rik	Endo	1.29178	0.753	0.412	3.42292e-20
Mindy1	Endo	1.29156	0.507	0.04	3.4933e-94
Slc22a8	Endo	1.28732	0.548	0	0
Arap3	Endo	1.27981	0.493	0.011	0
Myo1e	Endo	1.27392	0.562	0.015	0
Magi3	Endo	1.26834	0.575	0.198	4.30773e-20
Map3k1	Endo	1.26559	0.534	0.039	6.43844e-107
Insr	Endo	1.26075	0.658	0.361	6.34073e-15
Clic5	Endo	1.25965	0.548	0.001	0
Elmo1	Endo	1.25695	0.575	0.114	7.61488e-38
Actn4	Endo	1.25177	0.685	0.419	1.5887e-14
Foxp1	Endo	1.25119	0.877	0.616	5.49748e-22
Elovl7	Endo	1.25092	0.466	0.02	1.04318e-162
Wasf2	Endo	1.23982	0.575	0.132	1.89627e-33
Lima1	Endo	1.23752	0.507	0.123	6.7952e-26
Sp100	Endo	1.23743	0.425	0.002	0
Fry	Endo	1.23688	0.959	0.893	5.91357e-27
Akap12	Endo	1.23579	0.479	0.056	7.93321e-58
Rgs12	Endo	1.23308	0.507	0.022	1.26849e-176
Mtss1	Endo	1.22668	0.575	0.079	5.83173e-60
Pllp	Endo	1.22652	0.521	0.01	0
Tsc22d1	Endo	1.22632	0.877	0.823	5.69069e-17
Golim4	Endo	1.21996	0.548	0.129	4.2177e-30
Ctnna1	Endo	1.21873	0.493	0.084	1.70782e-38
Pdgfb	Endo	1.2143	0.479	0.091	6.26633e-33
Wwc2	Endo	1.21242	0.603	0.224	8.71596e-20
Sema7a	Endo	1.21117	0.589	0.204	3.47024e-21
Chn2	Endo	1.21104	0.507	0.074	3.72188e-47
Cavin2	Endo	1.21021	0.521	0.016	1.62534e-250
Cav1	Endo	1.20613	0.411	0.002	0
She	Endo	1.20493	0.534	0.002	0
Nkd1	Endo	1.2017	0.425	0.003	0
Kif26a	Endo	1.20076	0.466	0.003	0
Bvht	Endo	1.19786	0.548	0.006	0
Tdrp	Endo	1.19602	0.466	0.076	2.81659e-37
Cd93	Endo	1.19557	0.479	0.001	0
Gpx1	Endo	1.19526	0.616	0.255	2.83661e-17
Reep3	Endo	1.19229	0.644	0.278	1.81898e-17
Dnm3	Endo	1.19001	0.795	0.503	2.86628e-19
Car5a	Endo	1.185	0.384	0.003	0
Trim25	Endo	1.18152	0.411	0.002	0
Phactr4	Endo	1.17809	0.521	0.033	1.54942e-120
Cd200	Endo	1.17642	0.562	0.216	2.13113e-16
Sh3glb1	Endo	1.17164	0.603	0.261	8.45569e-16
Fcgrt	Endo	1.17073	0.466	0.003	0
Synm	Endo	1.16977	0.507	0.115	2.75492e-28
Iqgap1	Endo	1.16318	0.466	0.146	4.89555e-16
Dock9	Endo	1.16267	0.918	0.636	9.1748e-29
Pdlim5	Endo	1.16043	0.438	0.079	2.4998e-30
Nxpe2	Endo	1.15519	0.438	0.034	6.63282e-80
Slc30a1	Endo	1.14998	0.521	0.113	6.72274e-31
Ftl1	Endo	1.149	0.973	0.916	6.0619e-29
Tpt1	Endo	1.14688	0.959	0.84	2.70431e-30
St6galnac2	Endo	1.1466	0.411	0.003	0
Tie1	Endo	1.14419	0.452	0	0
Gatm	Endo	1.13913	0.493	0.048	1.52401e-70
Cav2	Endo	1.13858	0.411	0.022	1.42911e-109
Tjp2	Endo	1.1358	0.452	0.031	3.79475e-96
Klf6	Endo	1.13525	0.466	0.103	5.60983e-26
Afap1l2	Endo	1.13151	0.452	0.028	2.85902e-106
Nos3	Endo	1.12854	0.466	0.006	0
Serpinh1	Endo	1.12836	0.438	0.001	0
Lsr	Endo	1.12733	0.425	0.002	0
Ctsh	Endo	1.12539	0.438	0.001	0
Rai14	Endo	1.12476	0.425	0.013	2.43414e-207
Gbe1	Endo	1.12057	0.452	0.045	3.64006e-63
Fermt2	Endo	1.11492	0.589	0.351	2.51261e-09
Rgs3	Endo	1.10955	0.384	0.013	4.34396e-172
Il10rb	Endo	1.10769	0.479	0.017	2.91752e-204
Jam2	Endo	1.106	0.466	0.01	0
Git2	Endo	1.10549	0.603	0.26	3.68894e-16
Tsc22d3	Endo	1.09385	0.493	0.174	6.74036e-14
Bok	Endo	1.0926	0.479	0.161	6.34702e-14
Myo10	Endo	1.09127	0.822	0.454	4.82616e-21
Luzp1	Endo	1.0912	0.74	0.64	1.62252e-10
Vim	Endo	1.09044	0.397	0.002	0
Dock6	Endo	1.0888	0.425	0.024	9.84949e-111
Flnb	Endo	1.08838	0.685	0.408	8.44357e-13
Extl3	Endo	1.08834	0.589	0.325	1.51099e-10
Mob3b	Endo	1.08738	0.438	0.024	2.62873e-115
Arl2bp	Endo	1.08443	0.74	0.442	3.36232e-17
Zbtb46	Endo	1.08201	0.425	0.035	3.84295e-74
Foxc1	Endo	1.08182	0.411	0.001	0
Cdk19	Endo	1.07947	0.466	0.329	0.113471
Rgcc	Endo	1.07943	0.411	0.023	2.74388e-107
Csrp2	Endo	1.07782	0.315	0.022	1.3946e-61
Sh3rf1	Endo	1.07738	0.575	0.272	8.5736e-12
Rin2	Endo	1.07706	0.438	0.086	7.37595e-27
1700018A04Rik	Endo	1.07673	0.397	0.007	0
Tnfrsf19	Endo	1.07555	0.534	0.188	5.58239e-17
Flvcr2	Endo	1.07461	0.356	0.007	2.52736e-267
Myh9	Endo	1.06893	0.562	0.289	3.29202e-10
Rapgef4	Endo	1.06438	0.795	0.701	2.80584e-11
Lrch1	Endo	1.06299	0.671	0.523	6.18384e-08
Arl15	Endo	1.06287	0.712	0.75	0.00777275
Myo1b	Endo	1.06149	0.438	0.026	3.1527e-106
Rasgrp2	Endo	1.05959	0.411	0.008	0
Ccnd3	Endo	1.05921	0.466	0.106	4.25233e-24
Rflnb	Endo	1.05861	0.493	0.136	9.53793e-20
Rnf213	Endo	1.05729	0.37	0.012	2.91467e-164
Fxyd5	Endo	1.0562	0.384	0.019	6.62948e-116
Gab1	Endo	1.05299	0.397	0.015	2.29703e-157
Smad7	Endo	1.0527	0.411	0.114	1.30158e-14
Ece1	Endo	1.05153	0.575	0.165	4.0863e-25
Gulp1	Endo	1.05038	0.397	0.09	2.15951e-19
Tspan9	Endo	1.05028	0.438	0.093	1.32167e-24
Crip1	Endo	1.04985	0.315	0.001	0
Fryl	Endo	1.04669	0.603	0.37	1.4088e-09
Lrp8	Endo	1.04654	0.575	0.267	2.99986e-12
Tcte2	Endo	1.04541	0.493	0.24	3.35773e-08
Nes	Endo	1.04372	0.425	0	0
Arf6	Endo	1.0434	0.452	0.127	2.67649e-17
Cast	Endo	1.04177	0.411	0.025	6.56438e-98
Tm4sf1	Endo	1.04106	0.301	0.004	3.38791e-297
Dennd3	Endo	1.03966	0.356	0.028	1.34644e-62
Rap1b	Endo	1.03474	0.589	0.292	1.68559e-12
Ybx1	Endo	1.03282	0.89	0.813	3.55412e-20
Phactr2	Endo	1.03005	0.466	0.067	2.56062e-42
Bmpr2	Endo	1.02979	0.753	0.671	4.96705e-11
Foxf2	Endo	1.02851	0.411	0	0
Sorbs2	Endo	1.02612	0.945	0.897	2.90394e-27
Tmod3	Endo	1.02251	0.548	0.203	5.37992e-16
Klhl5	Endo	1.02008	0.548	0.258	1.99292e-11
Slc19a3	Endo	1.01842	0.384	0.005	0
C130074G19Rik	Endo	1.01543	0.438	0.001	0
Itgb1	Endo	1.01477	0.521	0.181	3.31709e-16
Ptma	Endo	1.0132	0.959	0.967	3.90089e-24
Grrp1	Endo	1.00886	0.37	0.003	0
Klf7	Endo	1.00433	0.616	0.457	2.15274e-06
Tspan5	Endo	1.00406	0.89	0.816	1.36963e-18
Wfdc1	Endo	1.00189	0.384	0	0
Fnbp1l	Endo	1.00079	0.425	0.105	3.99608e-19
Gjc1	Endo	0.997743	0.37	0.007	1.71729e-303
Ptp4a3	Endo	0.997488	0.521	0.211	4.65735e-12
Fut8	Endo	0.996623	0.753	0.633	6.41035e-10
Rhoa	Endo	0.99614	0.712	0.48	8.07205e-13
Shroom4	Endo	0.995572	0.452	0.097	3.80174e-25
Snrk	Endo	0.993317	0.562	0.334	2.25654e-07
Tagln2	Endo	0.99315	0.397	0.017	9.28223e-140
BC028528	Endo	0.989057	0.425	0.005	0
Vat1	Endo	0.98836	0.425	0.023	5.68712e-117
Ttyh2	Endo	0.986029	0.274	0.012	2.21546e-89
St6galnac3	Endo	0.984826	0.767	0.744	4.10141e-09
Ier2	Endo	0.984347	0.356	0.029	5.23827e-60
H2-K1	Endo	0.983779	0.329	0.004	0
Tgm2	Endo	0.981502	0.384	0.002	0
Ctdsp1	Endo	0.98084	0.384	0.017	1.23084e-128
Usp53	Endo	0.980702	0.438	0.144	1.10436e-12
Svil	Endo	0.975235	0.342	0.06	2.89715e-22
Tmem123	Endo	0.974453	0.411	0.038	3.25927e-62
Tbx3	Endo	0.973118	0.384	0	0
Bnip2	Endo	0.972483	0.466	0.122	1.35233e-19
Notch1	Endo	0.971847	0.384	0.019	1.50456e-109
Zic3	Endo	0.97166	0.342	0	0
Etv6	Endo	0.971586	0.452	0.11	5.26652e-21
Hes1	Endo	0.971474	0.397	0.105	3.19505e-15
Mal	Endo	0.970528	0.356	0.005	0
Cdkn1c	Endo	0.968151	0.329	0.004	0
Def6	Endo	0.964142	0.342	0.005	0
Camk2d	Endo	0.96288	0.466	0.101	3.65741e-25
Nedd9	Endo	0.961578	0.342	0.05	7.10759e-29
Oasl2	Endo	0.960544	0.342	0.003	0
St8sia4	Endo	0.960358	0.438	0.147	4.05105e-12
Thbd	Endo	0.959397	0.356	0.007	1.30863e-279
Sox13	Endo	0.959346	0.356	0.007	7.34177e-283
Far2	Endo	0.95908	0.37	0.19	0.00288636
Gm38399	Endo	0.958636	0.342	0.013	6.35409e-129
Cd2ap	Endo	0.955411	0.466	0.242	3.79437e-06
Sparcl1	Endo	0.95527	0.726	0.587	1.50065e-08
Ccser2	Endo	0.953926	0.575	0.324	4.15362e-09
Sgms2	Endo	0.95153	0.37	0.008	4.78127e-242
1110034G24Rik	Endo	0.950144	0.534	0.189	2.04882e-16
Kctd10	Endo	0.949693	0.425	0.12	8.34962e-16
F11r	Endo	0.94921	0.384	0.005	0
Plscr4	Endo	0.945373	0.37	0.066	2.54039e-24
Nampt	Endo	0.944621	0.466	0.266	7.43537e-05
Rasip1	Endo	0.94175	0.411	0.009	3.32803e-270
Srgap1	Endo	0.939038	0.37	0.106	5.39082e-12
Apcdd1	Endo	0.935492	0.356	0.04	1.078e-41
Adgre5	Endo	0.93274	0.356	0.001	0
Rab11fip1	Endo	0.928059	0.37	0.005	0
Rdx	Endo	0.924847	0.438	0.207	2.7712e-06
Ndnf	Endo	0.922974	0.301	0.015	2.50909e-85
Dab2ip	Endo	0.921574	0.425	0.135	7.64705e-13
Slc35f2	Endo	0.921236	0.397	0.032	1.06508e-68
AW112010	Endo	0.920284	0.274	0	0
Capn2	Endo	0.919529	0.425	0.1	1.12065e-19
Nebl	Endo	0.919257	0.89	0.913	9.59475e-13
Arap2	Endo	0.919028	0.438	0.165	1.92288e-09
Ctnnbip1	Endo	0.918351	0.466	0.211	6.10101e-08
Dab2	Endo	0.915187	0.356	0.006	2.79578e-293
Gbp7	Endo	0.913706	0.37	0.001	0
Jag2	Endo	0.910026	0.384	0.071	2.51808e-24
Ctnnb1	Endo	0.908973	0.644	0.57	1.42122e-05
Rsu1	Endo	0.906265	0.452	0.186	8.54213e-09
Ctnnd1	Endo	0.906107	0.452	0.089	4.81969e-28
B430010I23Rik	Endo	0.905903	0.329	0.013	2.08263e-116
Degs2	Endo	0.905897	0.356	0.007	5.95722e-283
Mfsd2a	Endo	0.905192	0.315	0.031	8.20285e-43
Krcc1	Endo	0.904324	0.438	0.123	3.84144e-16
Slc31a1	Endo	0.90131	0.397	0.088	5.10819e-20
Pard3b	Endo	0.901273	0.438	0.14	6.12694e-13
Gm9844	Endo	0.898543	0.438	0.286	0.124652
Ifit1	Endo	0.895554	0.301	0.001	0
Gcnt2	Endo	0.895154	0.37	0.137	9.4292e-08
Anks1	Endo	0.894857	0.425	0.099	1.22625e-20
Tmem184b	Endo	0.893101	0.411	0.162	2.79775e-08
Mxra7	Endo	0.891478	0.37	0.039	8.35539e-47
Lhfpl2	Endo	0.89131	0.411	0.167	5.12841e-08
Swap70	Endo	0.886897	0.329	0.009	1.58108e-184
Ifnar2	Endo	0.886782	0.342	0.072	9.53249e-18
Lrrk1	Endo	0.886528	0.329	0.006	4.83097e-249
Ttc28	Endo	0.885835	0.411	0.199	4.1797e-05
Rapgef1	Endo	0.885718	0.479	0.344	0.0341768
Xaf1	Endo	0.884954	0.329	0.018	2.54227e-87
Hdac7	Endo	0.882818	0.452	0.172	1.95864e-10
Adam10	Endo	0.882155	0.562	0.473	0.00722857
Jup	Endo	0.880647	0.356	0.04	3.32464e-41
Filip1	Endo	0.879239	0.397	0.154	4.27347e-07
Palm	Endo	0.87858	0.548	0.412	0.00101824
Scarb1	Endo	0.878089	0.411	0.21	0.000126056
Fbxl7	Endo	0.877216	0.575	0.375	0.000116899
Crybg3	Endo	0.874363	0.329	0.044	2.38219e-30
Reck	Endo	0.872847	0.425	0.149	1.70375e-10
St6gal1	Endo	0.872576	0.315	0.064	4.07621e-16
Rhoc	Endo	0.871539	0.288	0.002	0
Vamp5	Endo	0.871084	0.356	0.002	0
Cpt1a	Endo	0.870861	0.356	0.003	0
Cyb5r3	Endo	0.870526	0.438	0.17	1.82869e-09
Rrbp1	Endo	0.870113	0.342	0.07	1.9867e-18
Foxn3	Endo	0.869742	0.685	0.629	1.19279e-05
Neat1	Endo	0.868691	0.342	0.016	1.35748e-105
Tspan12	Endo	0.866761	0.329	0.074	8.40331e-15
Cmtm8	Endo	0.864944	0.315	0.004	0
Cp	Endo	0.864692	0.26	0.028	1.11799e-30
Mcf2l	Endo	0.864573	0.603	0.48	0.000221383
Amotl1	Endo	0.864525	0.356	0.037	8.6847e-46
Mxd4	Endo	0.862691	0.479	0.324	0.00381337
Arhgef1	Endo	0.861869	0.37	0.154	1.93027e-05
Nfic	Endo	0.861849	0.466	0.171	2.69587e-11
Gata2	Endo	0.858719	0.329	0	0
Myo6	Endo	0.858212	0.425	0.159	3.92068e-09
Jund	Endo	0.858203	0.575	0.508	0.112247
Adipor2	Endo	0.855537	0.397	0.124	1.0202e-11
Stard8	Endo	0.854868	0.329	0.05	1.76558e-25
Dusp3	Endo	0.852563	0.589	0.472	0.000652518
AC151836.1	Endo	0.850974	0.329	0.023	3.33115e-66
Map3k20	Endo	0.85091	0.37	0.06	5.57846e-27
Rnf144b	Endo	0.850334	0.356	0.023	5.50286e-77
Mmrn2	Endo	0.849664	0.356	0.03	5.73401e-58
Lrrc8c	Endo	0.849174	0.384	0.158	1.94164e-06
Fam129b	Endo	0.848595	0.356	0.019	6.98779e-97
Bcl2l1	Endo	0.847965	0.507	0.392	0.0524047
4930523C07Rik	Endo	0.847489	0.342	0.001	0
Cst3	Endo	0.844134	0.603	0.301	9.87211e-13
Grap	Endo	0.84265	0.315	0	0
Ubc	Endo	0.840485	0.562	0.413	0.000726101
Layn	Endo	0.836905	0.315	0.007	4.55531e-208
Prkd3	Endo	0.835443	0.356	0.009	5.41492e-213
Bcam	Endo	0.835307	0.342	0.001	0
Arhgap18	Endo	0.834742	0.342	0.028	3.47109e-58
Ndufa7	Endo	0.834027	0.726	0.64	1.04649e-07
Gab2	Endo	0.833892	0.411	0.175	1.24643e-06
Ifnar1	Endo	0.833744	0.356	0.128	1.25729e-07
Cd59a	Endo	0.833492	0.301	0.006	5.85871e-218
Tpd52	Endo	0.833483	0.438	0.262	0.00657467
Alas1	Endo	0.832422	0.384	0.1	3.91307e-15
Isyna1	Endo	0.832405	0.342	0.049	2.7305e-29
Fcho2	Endo	0.831744	0.589	0.414	9.3336e-06
Adgra2	Endo	0.830152	0.342	0.038	9.88731e-40
Rpl38	Endo	0.829457	0.836	0.747	5.1238e-11
Vamp8	Endo	0.827203	0.329	0.027	8.20736e-54
Srarp	Endo	0.825899	0.301	0.001	0
Kat2b	Endo	0.82479	0.342	0.076	7.14903e-16
Sptssa	Endo	0.823442	0.479	0.311	0.00764495
Prrg1	Endo	0.821644	0.329	0.037	2.47929e-37
Stard9	Endo	0.821587	0.411	0.125	7.80233e-13
Max	Endo	0.818694	0.493	0.313	0.000297442
Hnrnpf	Endo	0.817924	0.425	0.241	0.00317846
Rps29	Endo	0.817764	1	0.994	6.71467e-22
Lims1	Endo	0.817462	0.411	0.215	0.000740323
Shank3	Endo	0.817283	0.411	0.205	0.000217711
Mfhas1	Endo	0.817218	0.493	0.262	1.53915e-06
Smarca2	Endo	0.816978	0.74	0.727	4.25421e-05
Ppp1r2	Endo	0.815112	0.699	0.538	1.9446e-09
Mertk	Endo	0.813551	0.315	0.039	5.3732e-31
Cnn2	Endo	0.81293	0.288	0.005	1.1221e-262
Gltp	Endo	0.810562	0.329	0.036	7.72331e-39
Itpr2	Endo	0.808164	0.342	0.047	4.25709e-31
Pttg1ip	Endo	0.807019	0.356	0.089	6.45796e-14
Msrb3	Endo	0.805554	0.315	0.04	1.35674e-30
Anxa2	Endo	0.804115	0.274	0.002	0
Rbms2	Endo	0.803372	0.397	0.174	4.00091e-05
Nek7	Endo	0.801901	0.384	0.161	1.50188e-05
Phldb2	Endo	0.801802	0.315	0.005	0
Vwf	Endo	0.800929	0.26	0.001	0
Pir	Endo	0.797516	0.384	0.024	3.46441e-89
Zmiz1	Endo	0.790756	0.562	0.395	6.71652e-05
Gm9946	Endo	0.790704	0.192	0	0
Robo4	Endo	0.789629	0.288	0	0
Osmr	Endo	0.788446	0.301	0.001	0
Gpr4	Endo	0.786364	0.274	0.002	0
Sik1	Endo	0.785315	0.301	0.025	1.18332e-49
Laptm4a	Endo	0.785203	0.562	0.465	0.00591485
Grb14	Endo	0.784859	0.466	0.311	0.0311288
Notch4	Endo	0.781924	0.342	0.006	9.45184e-268
Eva1b	Endo	0.780526	0.288	0.009	3.81448e-137
Ppard	Endo	0.779132	0.37	0.121	3.57766e-09
Txnip	Endo	0.778542	0.301	0.005	4.6816e-277
Osbpl9	Endo	0.778452	0.507	0.429	0.187115
Gpd2	Endo	0.777578	0.699	0.591	1.70956e-06
Klf3	Endo	0.777345	0.425	0.224	0.00106594
Uaca	Endo	0.776916	0.315	0.003	0
Cdc42ep3	Endo	0.77618	0.301	0.015	1.78188e-83
Plcb1	Endo	0.775142	0.973	0.979	2.80222e-16
Pik3r6	Endo	0.773579	0.315	0.005	4.31451e-288
Plcg1	Endo	0.771762	0.411	0.229	0.00262728
Nfat5	Endo	0.771369	0.644	0.645	0.00469478
Zeb1	Endo	0.770889	0.616	0.515	0.0031498
Samhd1	Endo	0.7706	0.329	0.088	4.24917e-11
Rps27l	Endo	0.770574	0.438	0.211	1.51012e-05
Wwox	Endo	0.770558	0.425	0.398	1
Trim12a	Endo	0.76965	0.288	0.023	2.39009e-48
Pde8a	Endo	0.76696	0.288	0.011	2.719e-110
Arhgef15	Endo	0.76437	0.301	0.017	1.28955e-73
Arhgef12	Endo	0.764308	0.671	0.626	0.000735927
Pmepa1	Endo	0.763761	0.466	0.203	5.84132e-08
Mmp28	Endo	0.763568	0.26	0.003	0
Adam15	Endo	0.762312	0.384	0.172	2.09881e-05
Tax1bp3	Endo	0.761223	0.274	0.027	9.89591e-36
Unc13b	Endo	0.759195	0.411	0.302	1
Heatr5a	Endo	0.758163	0.26	0.091	0.000521591
Ptpn14	Endo	0.757547	0.26	0.021	7.25905e-44
Vcl	Endo	0.756996	0.438	0.198	2.19013e-06
Tapbp	Endo	0.754799	0.315	0.052	5.86241e-22
Sorbs1	Endo	0.753953	0.808	0.801	7.00906e-08
Pon2	Endo	0.753699	0.301	0.004	0
Mbnl1	Endo	0.753405	0.548	0.436	0.0360559
Mcl1	Endo	0.750582	0.425	0.168	2.0283e-08
Rapgef3	Endo	0.74959	0.288	0.01	1.62851e-118
Clic1	Endo	0.749378	0.26	0.003	8.19037e-292
Xdh	Endo	0.749079	0.219	0.002	0
Pls3	Endo	0.74853	0.589	0.558	0.863841
Irf7	Endo	0.748414	0.274	0.001	0
Ccm2l	Endo	0.748323	0.274	0.001	0
Csrp1	Endo	0.748155	0.315	0.014	3.47903e-103
Lasp1	Endo	0.746247	0.315	0.149	0.0158821
Atp1b3	Endo	0.745591	0.411	0.292	0.857318
Tspan13	Endo	0.745206	0.863	0.741	3.90023e-09
Znrf1	Endo	0.744886	0.521	0.37	0.00148261
Prkd2	Endo	0.742719	0.288	0.047	1.12773e-19
Tbl1x	Endo	0.741613	0.329	0.181	0.442797
Stat3	Endo	0.740789	0.452	0.186	6.10594e-08
Nbeal1	Endo	0.740705	0.384	0.223	0.0516749
Epb41l2	Endo	0.73966	0.315	0.028	8.85607e-48
Tor1aip1	Endo	0.738554	0.37	0.183	0.00234097
Eci2	Endo	0.737428	0.301	0.065	6.22748e-14
Ostf1	Endo	0.737217	0.301	0.03	2.29023e-39
Map4k2	Endo	0.737146	0.315	0.106	1.21844e-06
Ybx3	Endo	0.73707	0.356	0.138	5.89052e-06
Ssfa2	Endo	0.732665	0.26	0.081	1.6302e-05
Atp11c	Endo	0.732041	0.356	0.204	0.211224
Sh3bgrl	Endo	0.731762	0.507	0.445	1
Kif1c	Endo	0.73159	0.342	0.126	3.79716e-06
Rap1a	Endo	0.731103	0.575	0.501	0.193402
Sat1	Endo	0.73071	0.301	0.075	5.86163e-11
Inpp5d	Endo	0.729412	0.219	0.008	2.84065e-89
Osbpl1a	Endo	0.728847	0.37	0.191	0.0101818
Lama4	Endo	0.728796	0.26	0.005	6.68007e-209
Rps19	Endo	0.726556	0.973	0.981	1.40894e-16
B4galt4	Endo	0.726156	0.384	0.201	0.0103978
Mospd1	Endo	0.72582	0.342	0.117	1.78459e-07
Rps14	Endo	0.725425	0.932	0.985	9.238e-17
Ehd2	Endo	0.725143	0.288	0.018	5.5183e-65
Ano6	Endo	0.723268	0.452	0.344	1
Proser2	Endo	0.722553	0.288	0.008	2.24013e-160
Irak2	Endo	0.722086	0.288	0.039	5.63674e-25
Wnk1	Endo	0.721219	0.616	0.464	0.000137075
Dram2	Endo	0.720632	0.411	0.191	2.53182e-05
Calcrl	Endo	0.720198	0.301	0.022	1.09101e-57
Sipa1	Endo	0.719104	0.274	0.033	1.24779e-27
S100a11	Endo	0.716437	0.219	0.001	0
Trps1	Endo	0.715873	0.452	0.192	1.11545e-06
Tgfb2	Endo	0.715123	0.411	0.302	1
Dnm2	Endo	0.714288	0.521	0.352	0.00061236
Rps12-ps3	Endo	0.713835	0.685	0.662	0.000384162
Jun	Endo	0.713529	0.493	0.492	1
Rab11a	Endo	0.713469	0.493	0.345	0.0333307
Ick	Endo	0.712707	0.37	0.142	1.08648e-06
Arhgdia	Endo	0.712203	0.493	0.397	0.64047
Notum	Endo	0.711622	0.26	0.002	0
Edn3	Endo	0.711074	0.164	0	0
Sh3bp4	Endo	0.710703	0.301	0.043	8.65208e-25
Impdh1	Endo	0.710344	0.356	0.103	6.64645e-11
Stat1	Endo	0.709156	0.315	0.082	5.304e-11
Cebpg	Endo	0.707343	0.397	0.228	0.0378339
Grk5	Endo	0.707295	0.315	0.113	6.68674e-06
Zc3hav1	Endo	0.706585	0.247	0.022	7.36057e-35
Gch1	Endo	0.70652	0.288	0.016	1.35103e-71
Etl4	Endo	0.70552	0.493	0.259	0.000431306
Cyr61	Endo	0.70552	0.123	0.001	5.68917e-249
Trim47	Endo	0.704308	0.247	0.008	4.49699e-116
Fos	Endo	0.704194	0.11	0.036	1
Lgals9	Endo	0.703389	0.247	0.013	2.93797e-68
Ralgapa1	Endo	0.702511	0.781	0.788	1.83486e-06
Selenok	Endo	0.701713	0.644	0.612	0.169784
Myl12b	Endo	0.701206	0.466	0.458	1
Smurf2	Endo	0.700744	0.493	0.362	0.155283
Ap3s1	Endo	0.700526	0.562	0.515	0.203073
Rps6ka3	Endo	0.699836	0.411	0.333	1
A4galt	Endo	0.699737	0.247	0.015	7.00338e-54
Smagp	Endo	0.699204	0.247	0.002	0
Itpripl2	Endo	0.699132	0.178	0.001	0
Fam13c	Endo	0.698654	0.507	0.46	1
Esyt1	Endo	0.698504	0.26	0.008	8.15833e-125
Zcchc6	Endo	0.696917	0.233	0.097	0.211069
Isg15	Endo	0.696526	0.247	0.001	0
Ddc	Endo	0.695972	0.247	0.008	3.4489e-116
Dek	Endo	0.694269	0.425	0.314	1
Tinagl1	Endo	0.693468	0.288	0.002	0
Igsf5	Endo	0.691436	0.26	0.002	0
Bnip3l	Endo	0.690667	0.479	0.49	1
Tcf7l2	Endo	0.689763	0.315	0.01	6.29684e-142
Gnas	Endo	0.689028	0.822	0.811	2.11679e-08
Pgm5	Endo	0.688841	0.274	0.018	1.16878e-58
Aim2	Endo	0.68876	0.247	0.094	0.0199901
Aldh2	Endo	0.68703	0.301	0.117	0.000792906
Nfe2l2	Endo	0.686786	0.288	0.023	3.48967e-48
Kif5b	Endo	0.684614	0.726	0.72	0.000137241
App	Endo	0.684244	0.918	0.894	1.39361e-10
Tmem44	Endo	0.683915	0.247	0.029	2.09784e-25
Agrn	Endo	0.683106	0.315	0.228	1
Socs2	Endo	0.681461	0.301	0.059	1.1528e-15
Dusp11	Endo	0.680553	0.384	0.289	1
Ifi27	Endo	0.680126	0.288	0.084	1.43392e-07
St8sia6	Endo	0.679929	0.233	0.022	1.59815e-31
Ttc23	Endo	0.678477	0.274	0.038	7.14428e-23
Tmcc3	Endo	0.678004	0.425	0.342	1
Dusp6	Endo	0.677817	0.26	0.136	1
Ier5	Endo	0.67769	0.452	0.263	0.00419602
Tcf12	Endo	0.67728	0.658	0.693	0.0951463
Hrct1	Endo	0.677171	0.233	0	0
Smad6	Endo	0.676686	0.205	0.001	0
Cradd	Endo	0.676607	0.233	0.045	1.48125e-11
Cdc14a	Endo	0.67494	0.219	0.005	5.09957e-137
Limch1	Endo	0.674707	0.767	0.721	3.79085e-06
Rad54b	Endo	0.674628	0.219	0.005	3.68891e-129
Fchsd2	Endo	0.67388	0.356	0.256	1
Adamts10	Endo	0.673756	0.288	0.074	1.65741e-09
Rin3	Endo	0.673559	0.26	0.003	0
Rps27rt	Endo	0.672884	1	0.994	2.88085e-16
Sypl	Endo	0.672012	0.384	0.281	1
Slc16a9	Endo	0.6716	0.164	0.001	0
Trim12c	Endo	0.667685	0.274	0.001	0
Pitpnc1	Endo	0.667519	0.699	0.674	0.0016906
Sri	Endo	0.667142	0.425	0.306	1
Caskin2	Endo	0.667013	0.274	0.002	0
Smco4	Endo	0.665701	0.329	0.099	2.58043e-08
Cd81	Endo	0.665397	0.411	0.292	1
Dcun1d3	Endo	0.664418	0.288	0.168	1
Trim26	Endo	0.663465	0.301	0.118	0.00104682
Lrp8os2	Endo	0.66344	0.26	0.092	0.000635077
Asap1	Endo	0.659879	0.452	0.326	0.668307
Rpl18a	Endo	0.65972	0.932	0.97	1.79108e-09
Elk4	Endo	0.659327	0.301	0.124	0.00210468
Syne2	Endo	0.65663	0.315	0.09	1.81818e-09
Anxa5	Endo	0.656598	0.219	0.012	1.26013e-54
Mprip	Endo	0.653566	0.63	0.682	0.691261
Stk38	Endo	0.652075	0.397	0.301	1
Nras	Endo	0.648742	0.397	0.277	1
Nhsl1	Endo	0.647335	0.384	0.223	0.133865
Ghr	Endo	0.647127	0.397	0.245	0.307872
Cd151	Endo	0.645242	0.26	0.018	4.23815e-52
Tmbim6	Endo	0.644711	0.521	0.437	0.469452
Ptbp1	Endo	0.643489	0.288	0.076	4.77549e-09
Snx3	Endo	0.643426	0.603	0.654	1
Tead4	Endo	0.64303	0.233	0.004	5.73521e-187
Tril	Endo	0.64216	0.219	0.005	7.85236e-138
Tbx1	Endo	0.640667	0.274	0	0
Acacb	Endo	0.640499	0.274	0.008	8.52423e-142
Pbx3	Endo	0.640229	0.315	0.094	3.35622e-08
Pcmtd1	Endo	0.639294	0.63	0.589	0.00540075
Spata6	Endo	0.639118	0.274	0.015	2.20589e-68
Smad1	Endo	0.638897	0.329	0.206	1
Serf2	Endo	0.638549	0.932	0.962	1.92708e-10
Pik3c2a	Endo	0.638115	0.397	0.308	1
Net1	Endo	0.63808	0.342	0.219	1
Mast4	Endo	0.637416	0.767	0.749	0.000495128
Nfatc1	Endo	0.637141	0.233	0.001	0
Hhex	Endo	0.636522	0.233	0	0
2002-03-01	Endo	0.636237	0.507	0.459	1
Zhx3	Endo	0.635939	0.452	0.353	1
Lamc1	Endo	0.635823	0.315	0.227	1
Lama5	Endo	0.635032	0.219	0.005	9.29639e-129
Shisa5	Endo	0.634295	0.329	0.122	1.79773e-05
Mier1	Endo	0.634239	0.384	0.294	1
Frmd4b	Endo	0.634057	0.808	0.696	3.70633e-06
Smox	Endo	0.634023	0.247	0.057	4.35419e-09
Gpr146	Endo	0.63402	0.274	0.042	5.99912e-20
Piezo1	Endo	0.630973	0.219	0.003	1.89426e-234
Card19	Endo	0.630805	0.301	0.033	2.47345e-34
Bcl2	Endo	0.628815	0.219	0.053	6.93581e-07
Rhob	Endo	0.628756	0.685	0.739	0.573311
Rpl27-ps3	Endo	0.628539	0.781	0.87	0.000188028
Ralbp1	Endo	0.628499	0.575	0.485	0.0282808
Tecpr1	Endo	0.62781	0.507	0.432	1
Mt2	Endo	0.627439	0.288	0.105	0.000747782
Lpar6	Endo	0.626319	0.247	0.007	3.87075e-133
Capns1	Endo	0.624511	0.397	0.32	1
Plec	Endo	0.622193	0.342	0.224	1
2003-03-01	Endo	0.622136	0.26	0.098	0.00336652
Rps20	Endo	0.62182	0.767	0.835	5.65511e-05
H3f3b	Endo	0.6215	0.836	0.928	7.21596e-05
Irf9	Endo	0.621475	0.247	0.033	6.71661e-21
Tspo	Endo	0.620512	0.205	0.004	6.82421e-138
Lrp5	Endo	0.619354	0.219	0.028	9.24671e-20
St3gal1	Endo	0.619318	0.329	0.13	0.000251663
Btbd7	Endo	0.618412	0.384	0.321	1
Bst2	Endo	0.617967	0.233	0.009	4.61248e-82
Ccdc85b	Endo	0.617508	0.507	0.446	1
Gpbp1l1	Endo	0.616384	0.356	0.234	1
Smim11	Endo	0.615989	0.329	0.194	1
Tmem164	Endo	0.615396	0.301	0.098	3.39655e-06
Trim56	Endo	0.615341	0.219	0.001	0
Bmp2k	Endo	0.614887	0.219	0.031	2.47105e-17
N4bp3	Endo	0.614566	0.219	0.033	7.16446e-16
Map4k4	Endo	0.61437	0.384	0.337	1
Stat2	Endo	0.61417	0.26	0.141	1
Gstm1	Endo	0.613882	0.315	0.112	8.23879e-06
Rsbn1l	Endo	0.613861	0.466	0.455	1
Rpl39	Endo	0.613666	0.658	0.777	1
Cracr2b	Endo	0.613638	0.219	0.001	0
Slc52a3	Endo	0.613521	0.219	0	0
Rpl22	Endo	0.613253	0.603	0.659	1
Gm13919	Endo	0.612683	0.247	0.06	3.09301e-08
Prr5l	Endo	0.611659	0.247	0.006	4.23729e-149
Acer2	Endo	0.610713	0.205	0.013	6.81305e-44
Tgfb1	Endo	0.610075	0.205	0.003	3.03365e-223
Scarf1	Endo	0.609697	0.219	0.005	2.55062e-145
Gm12185	Endo	0.609656	0.219	0.007	8.83328e-101
Ptbp3	Endo	0.60892	0.493	0.364	0.120461
2900026A02Rik	Endo	0.608919	0.411	0.269	0.402908
Klf10	Endo	0.608885	0.342	0.238	1
Kcp	Endo	0.608768	0.233	0.003	3.98246e-263
Pomp	Endo	0.607549	0.548	0.505	1
Megf6	Endo	0.607538	0.219	0.015	2.00561e-42
Eef2	Endo	0.607453	0.767	0.8	4.70216e-06
Chst11	Endo	0.606533	0.411	0.331	1
Sh3tc2	Endo	0.605178	0.205	0.001	0
Wls	Endo	0.605172	0.233	0.05	1.82991e-09
2011-09-01	Endo	0.604119	0.438	0.404	1
Ankrd37	Endo	0.603986	0.205	0.107	1
Gas6	Endo	0.60357	0.288	0.134	0.103741
Gm26883	Endo	0.603339	0.219	0.004	3.06138e-165
Prdm16	Endo	0.601083	0.219	0.053	7.29738e-07
Kif13a	Endo	0.600885	0.315	0.139	0.00575358
Rtl8a	Endo	0.600521	0.493	0.464	1
Gm40271	Endo	0.600476	0.548	0.582	1
Ifi35	Endo	0.600364	0.219	0.008	1.04087e-81
Slc16a2	Endo	0.600144	0.822	0.836	1.63725e-06
Lyn	Endo	0.599785	0.329	0.194	1
Entpd1	Endo	0.598633	0.247	0.006	3.13815e-147
Lrch3	Endo	0.598579	0.384	0.31	1
Kank2	Endo	0.598237	0.26	0.021	8.63525e-43
Nfkb1	Endo	0.597569	0.356	0.26	1
Dazap2	Endo	0.59671	0.411	0.333	1
Gemin7	Endo	0.596563	0.411	0.317	1
Afdn	Endo	0.596208	0.507	0.478	1
Nr3c1	Endo	0.595847	0.493	0.469	1
Herc4	Endo	0.595443	0.384	0.296	1
Elf2	Endo	0.594834	0.384	0.262	1
Grb10	Endo	0.593617	0.315	0.16	0.273844
Ceacam1	Endo	0.593502	0.205	0.001	0
Sike1	Endo	0.592102	0.288	0.214	1
Tal1	Endo	0.591441	0.205	0.002	0
AU021092	Endo	0.590442	0.192	0	0
Prss23	Endo	0.59024	0.219	0.042	1.22743e-10
Ehd4	Endo	0.589698	0.219	0.024	1.77981e-23
Cnn3	Endo	0.589648	0.329	0.129	7.13553e-05
Ankrd44	Endo	0.589276	0.205	0.046	3.24011e-07
Serinc5	Endo	0.588124	0.356	0.247	1
Colgalt2	Endo	0.587439	0.233	0.036	1.70193e-16
Cuedc1	Endo	0.586899	0.274	0.153	1
Lnx2	Endo	0.586208	0.205	0.03	4.51406e-15
Anxa7	Endo	0.585865	0.288	0.161	1
Lipa	Endo	0.585814	0.247	0.074	2.31648e-05
Arid5b	Endo	0.584705	0.438	0.408	1
Myo1c	Endo	0.584489	0.247	0.033	4.18552e-21
Ldlrap1	Endo	0.583729	0.192	0.001	0
Gbp8	Endo	0.581888	0.219	0.003	2.536e-214
Mindy2	Endo	0.581673	0.397	0.304	1
Eps8l2	Endo	0.580309	0.164	0.061	1
Sumf1	Endo	0.579656	0.712	0.813	0.0875533
Gnb4	Endo	0.578437	0.274	0.052	1.52951e-14
Casp8	Endo	0.577315	0.247	0.006	6.05284e-146
Exoc6b	Endo	0.577035	0.685	0.664	0.00875499
Grasp	Endo	0.575525	0.342	0.254	1
Agfg1	Endo	0.575405	0.411	0.372	1
Dip2b	Endo	0.574288	0.507	0.515	1
Parp12	Endo	0.574072	0.192	0.017	1.52505e-27
Susd6	Endo	0.573769	0.466	0.413	1
Pear1	Endo	0.573131	0.192	0.002	5.01806e-226
Irak1	Endo	0.571207	0.384	0.219	0.0914613
Midn	Endo	0.571053	0.26	0.09	0.000414792
Tmem252	Endo	0.569866	0.151	0	0
Brd4	Endo	0.569711	0.507	0.532	1
Rarg	Endo	0.569605	0.233	0.036	2.2398e-16
Hspg2	Endo	0.569414	0.219	0.003	1.20547e-259
Sh2b3	Endo	0.56855	0.178	0.049	0.00135536
Map3k11	Endo	0.568228	0.205	0.03	6.09367e-15
Gm38304	Endo	0.568005	0.205	0.05	3.10671e-06
Apoe	Endo	0.566948	0.315	0.032	1.19844e-38
Map3k3	Endo	0.566227	0.425	0.361	1
Rnpepl1	Endo	0.566119	0.233	0.127	1
Sos2	Endo	0.565935	0.342	0.273	1
Ier3	Endo	0.564105	0.205	0.006	6.42227e-98
Rpl35a	Endo	0.563775	0.945	0.971	5.45697e-10
Ppp3cc	Endo	0.563198	0.37	0.244	1
Zfp423	Endo	0.5615	0.288	0.074	2.29212e-09
Pard3	Endo	0.56144	0.575	0.601	1
Card10	Endo	0.56092	0.233	0.025	4.53769e-26
Kifc3	Endo	0.560585	0.192	0.062	0.0176004
Cdc42	Endo	0.559797	0.63	0.643	0.329693
Sem1	Endo	0.559385	0.671	0.706	0.729577
Cux1	Endo	0.559124	0.37	0.189	0.0102569
Rpl41	Endo	0.558346	1	0.999	9.94155e-16
Trim30a	Endo	0.557999	0.329	0.16	0.0539123
Sema3g	Endo	0.557239	0.137	0.001	2.541e-190
Slc16a4	Endo	0.556225	0.233	0.029	1.2812e-21
Eif2ak2	Endo	0.555846	0.205	0.004	3.61514e-138
Sptan1	Endo	0.555294	0.795	0.814	0.000883828
Yes1	Endo	0.554645	0.288	0.117	0.00635059
Parp4	Endo	0.554533	0.164	0.004	1.28859e-86
Sorbs3	Endo	0.55393	0.192	0.003	9.47914e-188
Sox7	Endo	0.553066	0.219	0.001	0
Cyp2d22	Endo	0.552674	0.205	0.004	2.65097e-158
Pros1	Endo	0.552465	0.233	0.034	1.28992e-17
Stox2	Endo	0.551279	0.685	0.801	1
Nomo1	Endo	0.55127	0.329	0.206	1
Zadh2	Endo	0.54928	0.26	0.111	0.0642864
2010111I01Rik	Endo	0.547277	0.521	0.519	1
Rapgef2	Endo	0.546684	0.863	0.889	2.26821e-06
Slc35d2	Endo	0.546116	0.123	0.005	2.36434e-39
Sigirr	Endo	0.545574	0.205	0	0
Flt4	Endo	0.544666	0.219	0.001	0
Unc5b	Endo	0.544361	0.151	0.017	3.17148e-15
Icam2	Endo	0.54411	0.151	0	0
Gng12	Endo	0.543013	0.342	0.234	1
Helz2	Endo	0.542493	0.205	0.004	2.12368e-149
Mfng	Endo	0.541475	0.233	0.001	0
Leprot	Endo	0.540634	0.315	0.148	0.0276615
Nid1	Endo	0.539856	0.205	0.001	0
Plekhh2	Endo	0.539274	0.205	0.09	1
Rasgrp4	Endo	0.537817	0.137	0.004	8.95357e-76
Cyba	Endo	0.537439	0.205	0.001	0
Amotl2	Endo	0.537363	0.192	0.011	2.40858e-45
Ddx3x	Endo	0.53631	0.589	0.599	1
Dock4	Endo	0.536054	0.849	0.914	0.000275894
Emp2	Endo	0.536009	0.205	0.067	0.0126383
Tmsb4x	Endo	0.535946	1	0.999	5.90748e-15
Vegfc	Endo	0.535634	0.137	0.039	0.138445
Mob2	Endo	0.534716	0.315	0.181	1
Cnot6l	Endo	0.534492	0.438	0.423	1
Fas	Endo	0.534234	0.205	0.001	0
S100a1	Endo	0.533876	0.233	0.008	1.24332e-95
Tmem140	Endo	0.533343	0.233	0.001	0
Higd1b	Endo	0.533205	0.123	0	0
Nrbp1	Endo	0.53284	0.274	0.168	1
Dusp22	Endo	0.532027	0.301	0.148	0.295255
Nfatc3	Endo	0.530671	0.329	0.201	1
Irf2bpl	Endo	0.530638	0.411	0.348	1
Ddx60	Endo	0.529775	0.219	0.003	2.78192e-199
Rela	Endo	0.52844	0.205	0.038	3.47081e-10
Fau	Endo	0.527531	0.89	0.966	1.80224e-06
H2-Q4	Endo	0.527508	0.192	0	0
Lpcat3	Endo	0.527262	0.288	0.127	0.0402664
Rpl29	Endo	0.527105	0.89	0.937	0.000302201
Hmg20b	Endo	0.527051	0.274	0.125	0.152271
Adgrg1	Endo	0.525734	0.233	0.017	9.00102e-43
Pxn	Endo	0.525583	0.26	0.099	0.0075232
Rplp0	Endo	0.524553	0.781	0.924	0.00776229
Cmtm6	Endo	0.524292	0.219	0.028	2.51933e-19
Rpl18	Endo	0.524185	0.726	0.802	0.0308973
Ctdsp2	Endo	0.523446	0.274	0.197	1
Mmp15	Endo	0.522283	0.178	0.013	1.44132e-31
Mxi1	Endo	0.521166	0.438	0.405	1
Arhgap27	Endo	0.520872	0.205	0.06	0.000858919
Cpne8	Endo	0.519989	0.301	0.191	1
Gtf2ird1	Endo	0.519964	0.219	0.074	0.00793176
Map4	Endo	0.519301	0.767	0.785	0.0189435
Rnf125	Endo	0.5192	0.205	0.005	2.34745e-128
Camk1	Endo	0.518537	0.151	0.047	0.251374
Mob1a	Endo	0.517301	0.192	0.057	0.00245674
Unc45b	Endo	0.517104	0.219	0.004	7.55189e-196
Bach2	Endo	0.516356	0.301	0.199	1
Casp7	Endo	0.51506	0.192	0.011	4.25474e-44
Slc38a5	Endo	0.514738	0.178	0.019	7.60933e-20
Peli1	Endo	0.514271	0.521	0.541	1
Nab1	Endo	0.513584	0.26	0.173	1
Stk24	Endo	0.512404	0.247	0.13	1
8430408G22Rik	Endo	0.512127	0.164	0	0
Nod1	Endo	0.511746	0.205	0.004	8.61407e-140
Axin2	Endo	0.511481	0.247	0.085	0.00187567
Baiap2l1	Endo	0.510856	0.164	0.016	1.26375e-19
Vgll4	Endo	0.510494	0.411	0.331	1
Usp6nl	Endo	0.510076	0.205	0.03	6.6683e-15
Arhgef2	Endo	0.509945	0.479	0.482	1
Aif1l	Endo	0.508616	0.164	0.002	2.15939e-219
Gm11808	Endo	0.508545	0.945	0.985	3.03325e-08
Yap1	Endo	0.508335	0.219	0.042	1.07635e-10
Cd40	Endo	0.50705	0.137	0.003	1.00361e-79
Pfn1	Endo	0.507036	0.562	0.618	1
Cdkn2b	Endo	0.506922	0.151	0	0
Rps24	Endo	0.506423	0.918	0.968	3.07253e-09
Ikbkb	Endo	0.506348	0.301	0.226	1
Nrarp	Endo	0.505883	0.164	0.034	4.97083e-06
Gm10076	Endo	0.50564	0.808	0.923	0.0307946
Rhbdf2	Endo	0.505415	0.205	0.001	0
Tcn2	Endo	0.504807	0.219	0.003	5.55805e-225
Cachd1	Endo	0.50381	0.26	0.135	1
Gatad2a	Endo	0.503423	0.219	0.088	0.32094
2010-09-01	Endo	0.503004	0.151	0.031	3.79184e-05
Ddx58	Endo	0.501603	0.192	0.016	9.34892e-29
Hsd17b11	Endo	0.500328	0.205	0.075	0.120112
Tnfaip1	Endo	0.499797	0.247	0.133	1
Ism1	Endo	0.49913	0.164	0.082	1
Ak3	Endo	0.497488	0.247	0.129	1
Fkbp9	Endo	0.496752	0.205	0.032	2.2068e-13
Spag6l	Endo	0.496214	0.863	0.932	0.000646852
Lzts2	Endo	0.495036	0.219	0.038	2.83571e-12
Fam129a	Endo	0.494709	0.164	0.012	3.38434e-29
Tom1l2	Endo	0.494391	0.548	0.653	1
AI467606	Endo	0.494373	0.192	0	0
Il17rd	Endo	0.494224	0.219	0.036	1.32142e-13
Cflar	Endo	0.494066	0.247	0.103	0.160928
Sp1	Endo	0.494016	0.233	0.111	1
Gm14820	Endo	0.493567	0.603	0.733	1
Slain2	Endo	0.493483	0.288	0.153	1
Tnfsf10	Endo	0.493436	0.233	0.002	0
Exoc2	Endo	0.492663	0.342	0.273	1
Itsn2	Endo	0.492643	0.575	0.573	1
Tcf3	Endo	0.492459	0.233	0.095	0.182373
Rps4x	Endo	0.491717	0.918	0.978	0.000243691
Rac1	Endo	0.491607	0.616	0.74	1
Fbxl17	Endo	0.490946	0.589	0.659	1
Rras	Endo	0.490871	0.164	0.013	7.47024e-26
Trim16	Endo	0.490472	0.205	0	0
Rsad2	Endo	0.490438	0.178	0	0
Dll4	Endo	0.489263	0.192	0.006	1.65017e-85
Sptlc2	Endo	0.487884	0.247	0.141	1
Rassf1	Endo	0.487755	0.247	0.114	1
Rps5	Endo	0.487727	0.877	0.97	0.356811
Slc10a7	Endo	0.486604	0.274	0.13	0.609718
Zfp36	Endo	0.486392	0.178	0.005	1.20526e-99
Tpk1	Endo	0.484565	0.274	0.161	1
Rtp4	Endo	0.484505	0.164	0.013	4.44569e-25
Herc6	Endo	0.483047	0.178	0.006	4.49801e-75
Zic5	Endo	0.481954	0.192	0.001	0
Rpl36	Endo	0.48165	0.685	0.771	1
Gm26510	Endo	0.481538	0.178	0.008	1.45518e-52
Stard4	Endo	0.480922	0.178	0.025	3.28786e-13
Stom	Endo	0.480135	0.178	0.016	4.88553e-24
Vezf1	Endo	0.480072	0.219	0.1	1
Slfn3	Endo	0.479735	0.151	0.001	0
Vasp	Endo	0.478415	0.192	0.029	5.26186e-13
Cttnbp2nl	Endo	0.478394	0.233	0.076	0.00103938
Rps16	Endo	0.478034	0.877	0.956	9.48484e-05
Csnk1g2	Endo	0.477378	0.37	0.278	1
Prdx1	Endo	0.475921	0.288	0.184	1
Spaar	Endo	0.475716	0.164	0.005	9.03977e-77
Myct1	Endo	0.474952	0.151	0	0
Gm26916	Endo	0.474242	0.342	0.26	1
Smad5	Endo	0.472806	0.192	0.107	1
Nmi	Endo	0.472795	0.192	0.002	3.14243e-244
A930033H14Rik	Endo	0.472378	0.178	0.011	4.53891e-39
Rpl28	Endo	0.47225	0.726	0.833	1
Tm6sf1	Endo	0.47195	0.205	0.032	2.4087e-13
Tmem234	Endo	0.471262	0.589	0.61	1
Aaed1	Endo	0.471042	0.205	0.099	1
Ly75	Endo	0.470954	0.151	0.004	2.96625e-75
Aff1	Endo	0.469349	0.233	0.112	1
Alg14	Endo	0.468152	0.192	0.083	1
Aqp11	Endo	0.468135	0.315	0.186	1
Klhl6	Endo	0.46745	0.192	0	0
Lamb2	Endo	0.466301	0.178	0.001	0
Ptp4a2	Endo	0.465651	0.521	0.571	1
Vmp1	Endo	0.465051	0.959	0.985	1.27077e-06
Atp7a	Endo	0.46466	0.192	0.081	1
Plod1	Endo	0.463901	0.192	0.033	1.92997e-10
Amot	Endo	0.463811	0.178	0.046	0.000369792
Dap	Endo	0.463805	0.205	0.031	2.00832e-14
Abcc6	Endo	0.463281	0.192	0.016	5.90162e-29
Arhgap17	Endo	0.463246	0.356	0.276	1
Wipf1	Endo	0.462394	0.178	0.029	3.04537e-10
Rhpn2	Endo	0.461889	0.151	0.007	2.41193e-47
Kank4	Endo	0.461383	0.123	0.008	6.53188e-24
Gsta4	Endo	0.461072	0.151	0.038	0.00378918
Pim1	Endo	0.460125	0.192	0.016	7.60458e-28
Mall	Endo	0.459833	0.123	0	0
Tmpo	Endo	0.459346	0.219	0.106	1
Sh2d3c	Endo	0.459258	0.192	0.021	6.61037e-20
Slc46a3	Endo	0.459059	0.205	0.028	1.27582e-16
Rbp1	Endo	0.458483	0.151	0.005	3.94199e-63
Gbp3	Endo	0.458331	0.151	0	0
Bicra	Endo	0.45819	0.329	0.248	1
Gm26632	Endo	0.458085	0.151	0	0
Acbd3	Endo	0.456631	0.233	0.146	1
Ubn1	Endo	0.456026	0.37	0.307	1
Ywhaq	Endo	0.455947	0.616	0.645	1
Ocel1	Endo	0.45378	0.192	0.073	0.384625
Btg2	Endo	0.452317	0.274	0.186	1
Anxa4	Endo	0.451744	0.178	0.009	1.82227e-49
S100a10	Endo	0.451659	0.178	0.033	2.76585e-08
Tmc7	Endo	0.451554	0.178	0.075	1
Hmgb2	Endo	0.450997	0.151	0.008	8.23516e-40
Samd9l	Endo	0.450996	0.178	0.002	2.2558e-240
Bche	Endo	0.449416	0.178	0.028	2.34988e-11
Rhoq	Endo	0.449359	0.233	0.118	1
Slc39a8	Endo	0.447441	0.192	0.012	3.83415e-41
Rcsd1	Endo	0.44707	0.164	0.001	0
Rps15	Endo	0.444845	0.918	0.977	0.00055839
Adamts1	Endo	0.444025	0.137	0.039	0.182154
Tgfb1i1	Endo	0.44354	0.164	0.013	2.04172e-26
Zfhx3	Endo	0.442943	0.219	0.068	0.00229408
Rpl7	Endo	0.442887	0.849	0.929	0.00731929
Alpl	Endo	0.442704	0.11	0.003	4.28433e-54
H2-T22	Endo	0.441907	0.178	0.056	0.0307546
Vsig10	Endo	0.441891	0.123	0.003	2.47853e-61
Il13ra1	Endo	0.441589	0.178	0.009	1.29247e-46
Wdr89	Endo	0.440021	0.849	0.958	0.0660975
Rbm39	Endo	0.439348	0.904	0.961	0.00281693
Bcl10	Endo	0.437689	0.178	0.052	0.00655643
Rell1	Endo	0.43656	0.219	0.079	0.0401839
Mylpf	Endo	0.436397	0.151	0.003	4.46703e-97
Phldb1	Endo	0.436023	0.164	0.046	0.0132784
Ralb	Endo	0.436005	0.178	0.069	1
Gm609	Endo	0.434969	0.178	0.008	7.65934e-56
Tom1	Endo	0.434334	0.219	0.09	0.477405
Pim3	Endo	0.434289	0.178	0.066	0.807391
Tspan14	Endo	0.434185	0.205	0.069	0.0232815
Asap3	Endo	0.433778	0.11	0.007	7.01853e-20
Ret	Endo	0.43291	0.123	0.004	5.08643e-51
Cdc42ep1	Endo	0.431711	0.151	0.002	1.26991e-133
Slc25a45	Endo	0.431103	0.137	0.001	1.74188e-204
Bmx	Endo	0.430796	0.123	0.003	9.09139e-84
Rnf38	Endo	0.428411	0.329	0.244	1
Tecpr2	Endo	0.428324	0.795	0.959	0.274011
Ephb4	Endo	0.428167	0.192	0.001	0
Ninj1	Endo	0.427467	0.192	0.091	1
Apobec3	Endo	0.427362	0.205	0.004	1.15581e-151
Gm41030	Endo	0.425627	0.151	0.006	1.01541e-48
Tfeb	Endo	0.425437	0.137	0.019	4.99214e-09
Smpdl3a	Endo	0.425063	0.178	0.019	2.07759e-19
Adam17	Endo	0.424681	0.205	0.086	1
Gm44148	Endo	0.424659	0.151	0.006	8.16727e-55
Stat5b	Endo	0.424015	0.151	0.028	1.56249e-06
Enpp4	Endo	0.423579	0.192	0.095	1
Foxl2	Endo	0.422483	0.137	0	0
Plekhg2	Endo	0.422027	0.137	0.001	0
Sav1	Endo	0.4212	0.205	0.077	0.262196
Rpl23	Endo	0.421096	0.767	0.939	1
Myl9	Endo	0.420747	0.11	0.004	3.24056e-41
Stard13	Endo	0.419803	0.164	0.059	1
Rap1gds1	Endo	0.419195	0.521	0.546	1
Plekhf2	Endo	0.419068	0.178	0.025	2.38672e-13
Itpr3	Endo	0.418638	0.123	0.005	1.17255e-44
Gm2000	Endo	0.418196	0.767	0.877	1
AC124555.1	Endo	0.418	0.11	0.004	1.66406e-40
Cep68	Endo	0.416022	0.247	0.158	1
Synpo2	Endo	0.415595	0.164	0.028	1.05198e-08
Gngt2	Endo	0.415111	0.151	0.004	3.13513e-81
Copz2	Endo	0.4149	0.164	0.009	7.80362e-39
Fam43a	Endo	0.414529	0.178	0.007	5.35321e-67
Mknk2	Endo	0.412349	0.192	0.073	0.525647
Cat	Endo	0.411061	0.26	0.124	1
Cd9	Endo	0.410165	0.164	0.017	1.13039e-18
Rps9	Endo	0.407397	0.753	0.942	1
Hbegf	Endo	0.407142	0.137	0.021	4.40677e-08
Erap1	Endo	0.406443	0.137	0.029	0.000269394
Gm9917	Endo	0.406331	0.123	0.011	1.31505e-15
Shb	Endo	0.406179	0.151	0.047	0.357525
Spata1	Endo	0.405286	0.151	0.051	1
Eif4ebp1	Endo	0.404919	0.137	0.013	2.07809e-16
Ubb	Endo	0.404847	0.726	0.825	1
Gimap8	Endo	0.40409	0.151	0	0
Dtx3l	Endo	0.402766	0.164	0.02	6.68229e-15
Pbxip1	Endo	0.401397	0.123	0.008	1.53823e-24
Stx1a	Endo	0.401355	0.288	0.194	1
Magi1	Endo	0.400461	0.616	0.672	1
H3f3a	Endo	0.400375	0.658	0.773	1
Pwwp2b	Endo	0.399983	0.205	0.105	1
Tmtc4	Endo	0.396262	0.205	0.112	1
Mylk	Endo	0.395193	0.137	0.065	1
Mospd2	Endo	0.394747	0.205	0.116	1
Tmem238	Endo	0.393921	0.11	0.016	4.48761e-06
Eml3	Endo	0.393158	0.123	0.01	4.0348e-18
Tns2	Endo	0.391542	0.151	0.002	6.10134e-149
Usp54	Endo	0.388837	0.233	0.126	1
Chd7	Endo	0.38883	0.274	0.165	1
Gm32401	Endo	0.388028	0.123	0.003	8.44265e-66
Sh3tc1	Endo	0.387494	0.11	0	0
Rpl37a	Endo	0.387046	0.822	0.922	0.0412944
Fam212a	Endo	0.386606	0.137	0.027	8.76364e-05
Iigp1	Endo	0.386531	0.164	0.027	2.9521e-09
Mboat1	Endo	0.385504	0.137	0.005	6.79428e-55
Gdpd5	Endo	0.384953	0.164	0.057	0.829648
Gm32688	Endo	0.384249	0.151	0	0
Irgm2	Endo	0.38351	0.164	0.001	0
Trp53inp1	Endo	0.382904	0.164	0.06	1
Orai1	Endo	0.382877	0.123	0.026	0.00213409
Serpine2	Endo	0.382701	0.137	0.059	1
Serpinb9	Endo	0.382595	0.137	0.012	6.88721e-18
AU020206	Endo	0.381912	0.164	0.001	1.93188e-253
Fam189a2	Endo	0.378975	0.137	0.016	3.55977e-12
Akr1c14	Endo	0.378384	0.123	0	0
9530082P21Rik	Endo	0.377336	0.123	0.026	0.00289546
Adcy4	Endo	0.37722	0.151	0	0
Fbln2	Endo	0.375869	0.123	0.031	0.0529817
Fam198b	Endo	0.375311	0.11	0.022	0.00562693
Smtn	Endo	0.374742	0.137	0.001	1.35076e-183
Suclg2	Endo	0.373942	0.11	0.024	0.0196556
Hivep1	Endo	0.37394	0.164	0.024	4.04139e-11
Pnpla2	Endo	0.37208	0.123	0.012	8.11807e-15
Zbtb10	Endo	0.371327	0.11	0.025	0.0499746
Inppl1	Endo	0.369018	0.137	0.008	7.73336e-30
Nde1	Endo	0.368869	0.151	0.004	1.298e-85
Angptl4	Endo	0.367375	0.11	0.001	6.01576e-277
Rps3	Endo	0.366775	0.932	0.98	0.323475
Cpne3	Endo	0.365908	0.164	0.087	1
Il15	Endo	0.365643	0.11	0.001	1.66801e-220
Dpp4	Endo	0.363499	0.123	0.003	5.96909e-86
Edem1	Endo	0.362969	0.151	0.06	1
Jmjd1c	Endo	0.362485	0.616	0.743	1
Ndufa4l2	Endo	0.361859	0.137	0.004	6.98306e-65
Rcan2	Endo	0.36146	0.137	0.06	1
Dgka	Endo	0.361437	0.178	0.099	1
Rps23	Endo	0.36015	0.945	0.986	0.0148916
Gimap5	Endo	0.357958	0.123	0	0
Magt1	Endo	0.35754	0.192	0.082	1
Stab1	Endo	0.356578	0.123	0.003	1.27215e-72
Vsir	Endo	0.356487	0.123	0.001	2.32268e-146
Necap2	Endo	0.356029	0.137	0.046	1
Triobp	Endo	0.355996	0.137	0.004	4.17217e-64
Dysf	Endo	0.355905	0.178	0.012	2.3781e-34
Fzd4	Endo	0.355741	0.137	0.008	8.05954e-29
Ifi44	Endo	0.355526	0.123	0	0
Mdfic	Endo	0.355389	0.123	0.003	6.50268e-78
Coq10b	Endo	0.354684	0.192	0.11	1
Trim34a	Endo	0.354006	0.11	0	0
Fes	Endo	0.353404	0.123	0.001	1.24867e-229
Parp14	Endo	0.35317	0.11	0.001	5.39128e-115
Zfp521	Endo	0.352831	0.137	0.031	0.00212872
Aldh9a1	Endo	0.352722	0.137	0.054	1
Sbno2	Endo	0.351574	0.192	0.073	0.900573
Tle3	Endo	0.351544	0.164	0.072	1
Il6ra	Endo	0.350889	0.151	0.056	1
Ddah2	Endo	0.350654	0.11	0.002	1.44426e-83
Gstt2	Endo	0.350587	0.151	0.014	2.98602e-18
Rps8	Endo	0.350161	0.959	0.981	0.00315845
Gpx4	Endo	0.349545	0.671	0.792	1
1700042O10Rik	Endo	0.349188	0.123	0.003	1.24653e-79
Tcf7l1	Endo	0.347522	0.137	0.005	2.87144e-54
Mfge8	Endo	0.346732	0.123	0.01	1.81459e-17
Trpv4	Endo	0.346704	0.123	0.001	3.13945e-144
Syde1	Endo	0.345489	0.137	0.004	2.06795e-62
Ripply3	Endo	0.345163	0.11	0	0
Ppic	Endo	0.344982	0.123	0.02	2.48668e-06
Malat1	Endo	0.342947	1	1	3.59617e-06
Tnfrsf11a	Endo	0.34229	0.123	0.009	9.11909e-22
Khnyn	Endo	0.342205	0.164	0.034	9.76213e-06
Itga5	Endo	0.341461	0.137	0.006	1.28314e-39
Ackr3	Endo	0.341412	0.164	0.067	1
Flii	Endo	0.33953	0.151	0.055	1
Nudcd3	Endo	0.338312	0.822	0.947	1
Mpp7	Endo	0.338027	0.205	0.077	0.29597
Tead2	Endo	0.337727	0.123	0.002	1.23113e-112
Arhgef10	Endo	0.337483	0.205	0.05	1.04725e-05
Vrk2	Endo	0.336293	0.137	0.038	0.106692
Klf11	Endo	0.336028	0.137	0.007	1.11442e-36
Irgm1	Endo	0.331403	0.164	0.011	7.09116e-33
Efna1	Endo	0.330759	0.151	0.027	6.75824e-07
Plxnd1	Endo	0.330609	0.137	0.015	7.55569e-14
Lrp10	Endo	0.330248	0.151	0.067	1
Plin2	Endo	0.330129	0.11	0.002	1.3336e-77
Sgk3	Endo	0.330087	0.178	0.098	1
Rhog	Endo	0.329395	0.11	0.009	2.29602e-14
Csk	Endo	0.329276	0.178	0.075	1
9330175M20Rik	Endo	0.329057	0.123	0.049	1
Adgra3	Endo	0.32809	0.137	0.038	0.11316
Foxo4	Endo	0.327749	0.123	0.028	0.0152849
Ifit3	Endo	0.326983	0.123	0.001	5.80513e-249
Vsig2	Endo	0.32355	0.123	0.005	8.48153e-45
Klhl4	Endo	0.322138	0.11	0.023	0.0191898
Lyl1	Endo	0.321961	0.123	0.001	0
Tec	Endo	0.320872	0.11	0.002	3.31493e-93
Tfpi	Endo	0.320335	0.11	0.016	5.81231e-06
Rps28	Endo	0.319821	0.726	0.844	1
Itpripl1	Endo	0.319315	0.11	0.001	6.60784e-183
Tmem98	Endo	0.317392	0.11	0.002	5.20325e-111
Mapk6	Endo	0.315579	0.151	0.064	1
Casp6	Endo	0.315446	0.123	0.02	6.78037e-06
Rrm2b	Endo	0.314405	0.918	0.98	0.424223
Parp9	Endo	0.311444	0.137	0.019	2.66523e-09
Slc25a20	Endo	0.311023	0.178	0.085	1
Ccdc157	Endo	0.310661	0.123	0.031	0.0707062
Zfp358	Endo	0.310484	0.123	0.049	1
Arhgef5	Endo	0.310099	0.11	0	0
Nckap5l	Endo	0.309786	0.151	0.075	1
Cln5	Endo	0.309036	0.137	0.049	1
Als2cl	Endo	0.308194	0.123	0.002	4.724e-127
Vwa5a	Endo	0.307861	0.11	0.012	1.69302e-10
Atp1a2	Endo	0.307051	0.164	0.042	0.00199104
Pcyt1a	Endo	0.307004	0.192	0.095	1
Birc3	Endo	0.306128	0.11	0.003	2.62696e-61
Zfp825	Endo	0.30611	0.11	0.045	1
B630019A10Rik	Endo	0.305563	0.123	0.003	3.79485e-84
Ggta1	Endo	0.304812	0.123	0	0
Limd1	Endo	0.304624	0.164	0.079	1
Cldn34c1	Endo	0.304377	0.151	0.05	1
Nacc2	Endo	0.304177	0.137	0.026	2.57343e-05
Rbm20	Endo	0.303049	0.11	0.02	0.000910278
Actb	Endo	0.302547	0.959	0.991	1
Aox1	Endo	0.302407	0.11	0.004	5.91839e-43
Gm15998	Endo	0.300072	0.11	0.004	2.23079e-37
Pla2g4a	Endo	0.299677	0.11	0.009	6.6043e-15
2310022B05Rik	Endo	0.299265	0.151	0.049	0.837624
Rpl32	Endo	0.295141	0.89	0.978	1
Pmp22	Endo	0.293771	0.11	0.006	8.83494e-26
Shc1	Endo	0.293649	0.11	0.014	3.04511e-08
Map3k8	Endo	0.293574	0.11	0.008	7.69081e-18
Acot9	Endo	0.286469	0.11	0.047	1
Cmpk2	Endo	0.286041	0.151	0.074	1
Adamts9	Endo	0.285782	0.137	0.042	0.648134
Prkab1	Endo	0.285671	0.123	0.043	1
Ptgfrn	Endo	0.282971	0.123	0.021	1.93112e-05
Ctso	Endo	0.28072	0.123	0.049	1
Mif4gd	Endo	0.280208	0.137	0.038	0.159441
Elovl1	Endo	0.280079	0.123	0.055	1
Ifih1	Endo	0.278426	0.11	0.001	1.40043e-124
Cdh23	Endo	0.271989	0.11	0.016	3.72816e-06
Ccrl2	Endo	0.26563	0.11	0	0
Slc52a2	Endo	0.264586	0.11	0.043	1
Rps6	Endo	0.26302	0.849	0.956	1
Serpinb6b	Endo	0.262735	0.123	0	0
Psmb8	Endo	0.257606	0.11	0.001	1.79096e-243
Prkra	Endo	0.255363	0.123	0.047	1
Zic2	Endo	0.250267	0.11	0	0

## Sheet: Oligo
gene	cluster	avg_logFC	pct.1	pct.2	p_val_adj
Plp1	Oligo	5.33705	0.708	0.058	0
Mbp	Oligo	3.18995	0.66	0.36	1.34697e-114
Pde4b	Oligo	3.09954	0.972	0.254	0
Mobp	Oligo	3.0575	0.576	0.008	0
Lhfpl3	Oligo	2.93405	0.417	0.073	4.37527e-199
Gatm	Oligo	2.92081	0.824	0.044	0
Cryab	Oligo	2.85322	0.791	0.041	0
Cnp	Oligo	2.63501	0.652	0.021	0
Cldn11	Oligo	2.59781	0.615	0.007	0
Mal	Oligo	2.47537	0.551	0.002	0
Tspan2	Oligo	2.43965	0.662	0.048	0
Qk	Oligo	2.4146	0.976	0.534	2.9004e-302
Prr5l	Oligo	2.31886	0.546	0.003	0
Ptgds	Oligo	2.24241	0.477	0.002	0
Olig1	Oligo	2.19496	0.791	0.003	0
Tubb4a	Oligo	2.1868	0.766	0.544	6.46402e-122
Mog	Oligo	2.16488	0.561	0.004	0
Pcdh15	Oligo	2.12548	0.555	0.241	3.53572e-94
Enpp2	Oligo	2.09406	0.755	0.042	0
Csrp1	Oligo	2.05527	0.598	0.01	0
Ugt8a	Oligo	2.05102	0.671	0.011	0
Car2	Oligo	2.04032	0.542	0.086	0
Scd2	Oligo	2.01454	0.852	0.472	1.00727e-200
Qdpr	Oligo	1.95831	0.574	0.139	1.84912e-214
Mag	Oligo	1.95409	0.57	0.002	0
Sox10	Oligo	1.94606	0.763	0.001	0
Bcas1	Oligo	1.90544	0.682	0.003	0
Glul	Oligo	1.89845	0.551	0.107	1.32828e-248
2004-09-01	Oligo	1.87541	0.581	0.103	1.1324e-301
Ermn	Oligo	1.86067	0.516	0.009	0
Nxph1	Oligo	1.84411	0.366	0.051	1.18306e-210
Gpc5	Oligo	1.84	0.4	0.235	9.07772e-30
Tsc22d4	Oligo	1.80601	0.744	0.09	0
Gjc3	Oligo	1.80009	0.68	0.001	0
Fa2h	Oligo	1.77755	0.641	0.002	0
Sox6	Oligo	1.77753	0.394	0.02	0
S100a16	Oligo	1.77369	0.688	0.007	0
Pdgfra	Oligo	1.77206	0.333	0.001	0
Erbb4	Oligo	1.76744	0.892	0.12	0
Gpr17	Oligo	1.73149	0.378	0.001	0
Ptprz1	Oligo	1.72119	0.417	0.414	6.62316e-07
Xylt1	Oligo	1.70943	0.419	0.248	2.73188e-35
Luzp2	Oligo	1.69791	0.542	0.176	4.24289e-131
Dbi	Oligo	1.6908	0.746	0.134	0
Pllp	Oligo	1.6888	0.682	0.006	0
Cacng4	Oligo	1.66425	0.323	0.014	0
Ptn	Oligo	1.63953	0.768	0.169	0
Tmem88b	Oligo	1.63525	0.529	0.003	0
9630013A20Rik	Oligo	1.59985	0.125	0.004	0
Lrrc4c	Oligo	1.59563	0.794	0.843	1.4136e-39
Arhgap31	Oligo	1.59537	0.486	0.038	0
Arhgap23	Oligo	1.59355	0.622	0.247	6.78071e-140
St18	Oligo	1.58126	0.628	0.464	3.69071e-67
Cdh20	Oligo	1.57941	0.619	0.042	0
Opalin	Oligo	1.57925	0.454	0.001	0
Npas3	Oligo	1.55576	0.665	0.108	0
Brinp3	Oligo	1.55404	0.404	0.305	5.06936e-18
Ttyh2	Oligo	1.5199	0.415	0.01	0
Rab31	Oligo	1.51746	0.665	0.106	0
Rnf220	Oligo	1.48768	0.568	0.484	7.03834e-39
Fnbp1	Oligo	1.48674	0.548	0.386	7.28574e-50
Apod	Oligo	1.48244	0.437	0.002	0
Grid2	Oligo	1.46599	0.774	0.625	1.12588e-86
Plekhb1	Oligo	1.46198	0.555	0.007	0
Phlpp1	Oligo	1.46183	0.802	0.571	3.54093e-129
Ndrg1	Oligo	1.45755	0.482	0.051	0
Phldb1	Oligo	1.4487	0.598	0.043	0
Gltp	Oligo	1.44426	0.512	0.033	0
Ano4	Oligo	1.44356	0.555	0.189	4.05674e-136
Tmeff2	Oligo	1.43711	0.809	0.827	1.58076e-75
Tns3	Oligo	1.43179	0.475	0.054	0
Ppp1r14a	Oligo	1.42886	0.43	0.007	0
Grb14	Oligo	1.41747	0.561	0.31	1.1566e-73
Creb5	Oligo	1.41361	0.529	0.005	0
Vcan	Oligo	1.39485	0.348	0.038	1.42025e-270
Clic4	Oligo	1.39214	0.454	0.015	0
Sema6a	Oligo	1.3867	0.542	0.06	0
Elmo1	Oligo	1.38456	0.641	0.111	0
Hepacam	Oligo	1.38239	0.542	0.019	0
Pcdh9	Oligo	1.37808	0.998	0.995	6.85906e-233
Gab1	Oligo	1.36425	0.553	0.012	0
2007-09-01	Oligo	1.36392	0.768	0.539	4.01432e-121
Sirt2	Oligo	1.36283	0.555	0.242	2.66791e-100
Dnm3	Oligo	1.35823	0.798	0.501	1.83069e-145
Nfasc	Oligo	1.34735	0.583	0.56	2.31974e-29
Slc12a2	Oligo	1.338	0.557	0.134	3.56336e-204
Plekhh1	Oligo	1.33752	0.428	0.004	0
Slc38a2	Oligo	1.33643	0.591	0.343	3.1289e-76
C030029H02Rik	Oligo	1.33339	0.376	0.001	0
Psat1	Oligo	1.32732	0.551	0.089	0
Aspa	Oligo	1.32578	0.415	0.006	0
Dock1	Oligo	1.32176	0.529	0.048	0
S100b	Oligo	1.32128	0.482	0.06	0
Slc35f1	Oligo	1.30261	0.411	0.279	9.92053e-24
Grm3	Oligo	1.28735	0.447	0.16	1.36425e-86
Abtb2	Oligo	1.28023	0.432	0.009	0
Ptprt	Oligo	1.27914	0.363	0.09	2.64381e-105
Lpar1	Oligo	1.27467	0.422	0.044	0
Hipk2	Oligo	1.27333	0.647	0.285	4.70359e-132
Pid1	Oligo	1.26054	0.357	0.209	1.90422e-24
Sox5	Oligo	1.2577	0.355	0.145	8.60923e-50
Atp1b3	Oligo	1.25667	0.553	0.29	8.14258e-76
Sox8	Oligo	1.25315	0.516	0.1	3.71492e-231
Kcnj10	Oligo	1.24932	0.51	0.005	0
Selenop	Oligo	1.24807	0.247	0.01	0
Cspg5	Oligo	1.24769	0.318	0.161	3.10115e-28
Sh3d19	Oligo	1.24752	0.669	0.281	9.56328e-146
Tmcc3	Oligo	1.24544	0.656	0.34	1.6166e-111
Pcdh11x	Oligo	1.24093	0.482	0.118	4.72141e-157
Neat1	Oligo	1.23999	0.327	0.014	0
Gm16168	Oligo	1.23574	0.419	0.007	0
Lims2	Oligo	1.23073	0.335	0.01	0
Olig2	Oligo	1.22796	0.46	0.001	0
Tmtc2	Oligo	1.22769	0.533	0.111	2.59509e-219
Serpine2	Oligo	1.2219	0.331	0.057	6.29905e-151
Rnf7	Oligo	1.21931	0.695	0.583	8.08378e-68
Chn2	Oligo	1.21841	0.437	0.072	4.61889e-221
Desi1	Oligo	1.21841	0.578	0.453	7.04469e-47
S100a1	Oligo	1.21774	0.413	0.006	0
Tcf7l2	Oligo	1.21318	0.245	0.009	0
Nckap5	Oligo	1.21169	0.411	0.273	2.42948e-25
Ypel2	Oligo	1.2108	0.531	0.299	1.47069e-63
Wipf1	Oligo	1.20321	0.462	0.027	0
Josd2	Oligo	1.20218	0.535	0.273	8.51256e-76
Pcdh7	Oligo	1.19393	0.492	0.393	2.36721e-22
Cdk19	Oligo	1.19221	0.594	0.327	7.54239e-82
Gal3st1	Oligo	1.18634	0.495	0.01	0
Gm4876	Oligo	1.18533	0.275	0.007	0
Etv1	Oligo	1.18104	0.591	0.423	2.22291e-52
Erbin	Oligo	1.17747	0.572	0.21	3.26894e-126
Tmem163	Oligo	1.1661	0.34	0.03	0
Ctnna3	Oligo	1.16351	0.619	0.355	2.45915e-80
Kank1	Oligo	1.16091	0.389	0.04	0
Litaf	Oligo	1.15793	0.385	0.015	0
Edil3	Oligo	1.14998	0.809	0.646	2.51645e-94
Serinc5	Oligo	1.14928	0.568	0.245	1.18323e-104
Rnf13	Oligo	1.14742	0.514	0.294	1.94007e-57
Dusp26	Oligo	1.14545	0.445	0.045	0
Gng11	Oligo	1.1443	0.344	0.001	0
Zfp536	Oligo	1.14332	0.6	0.348	2.34195e-72
Cd81	Oligo	1.13968	0.613	0.29	4.31406e-106
Kif13a	Oligo	1.13925	0.512	0.137	2.62056e-158
Ftl1	Oligo	1.13712	0.931	0.916	9.17464e-154
Pacs2	Oligo	1.1345	0.465	0.118	1.52684e-147
Fth1	Oligo	1.13328	0.94	1	1
C1ql1	Oligo	1.1262	0.277	0.006	0
Hapln2	Oligo	1.12254	0.303	0.002	0
Myrf	Oligo	1.12053	0.417	0.016	0
Frmd5	Oligo	1.11106	0.714	0.692	6.83956e-55
Ttll7	Oligo	1.10967	0.559	0.427	3.99722e-44
1700047M11Rik	Oligo	1.10912	0.437	0.001	0
Neu4	Oligo	1.10555	0.282	0.001	0
Trim59	Oligo	1.10436	0.376	0.032	0
Srgap1	Oligo	1.09927	0.462	0.104	6.31674e-168
Eml1	Oligo	1.09474	0.445	0.221	1.27067e-54
Hip1	Oligo	1.0902	0.508	0.133	3.76518e-156
Sgcd	Oligo	1.08757	0.37	0.348	0.000103152
Ado	Oligo	1.08514	0.503	0.246	1.55721e-69
Ninj2	Oligo	1.08471	0.357	0.008	0
Tmbim1	Oligo	1.08418	0.452	0.065	5.06619e-271
Cntn2	Oligo	1.07793	0.391	0.081	8.83469e-151
Pde8a	Oligo	1.07516	0.372	0.009	0
Prkcq	Oligo	1.07191	0.409	0.002	0
Cd9	Oligo	1.06974	0.385	0.015	0
Syt11	Oligo	1.06928	0.935	0.896	3.69081e-142
Mast4	Oligo	1.06327	0.669	0.749	1.6661e-26
St6gal1	Oligo	1.06196	0.404	0.062	8.45916e-220
Zcchc24	Oligo	1.0561	0.413	0.005	0
Epn2	Oligo	1.05284	0.649	0.574	1.53827e-43
Enpp6	Oligo	1.05234	0.157	0.004	0
Sulf2	Oligo	1.05182	0.389	0.078	2.6704e-155
Tmem132d	Oligo	1.05042	0.389	0.107	3.36855e-103
Pex5l	Oligo	1.05032	0.628	0.652	2.18147e-19
Ppp1r16b	Oligo	1.0465	0.68	0.61	6.69349e-48
Sorcs1	Oligo	1.04585	0.785	0.621	8.16384e-95
Foxn3	Oligo	1.04265	0.798	0.628	6.55148e-98
Gpc6	Oligo	1.04037	0.299	0.071	5.18563e-87
Atp1a2	Oligo	1.03904	0.327	0.04	4.42914e-216
Sytl2	Oligo	1.03724	0.344	0.042	3.29161e-240
Shisa4	Oligo	1.03318	0.634	0.448	1.51882e-61
Cdh10	Oligo	1.0261	0.645	0.335	2.44094e-87
Slain1	Oligo	1.02587	0.456	0.197	2.02289e-70
Plekhg1	Oligo	1.02558	0.409	0.06	2.50598e-235
Rhog	Oligo	1.01497	0.357	0.007	0
Arhgef10	Oligo	1.01204	0.409	0.048	7.62136e-299
Carhsp1	Oligo	1.00864	0.381	0.004	0
Cmtm5	Oligo	1.00422	0.361	0.003	0
Chd7	Oligo	1.0037	0.514	0.163	6.92746e-124
Kif13b	Oligo	0.997267	0.454	0.195	9.59489e-69
Abhd17b	Oligo	0.988962	0.587	0.367	2.19532e-67
Ddr1	Oligo	0.983179	0.447	0.167	3.69544e-83
Ephb1	Oligo	0.982996	0.396	0.144	2.07339e-70
Mpzl1	Oligo	0.975004	0.346	0.157	1.72283e-39
Rgcc	Oligo	0.966713	0.271	0.022	1.21305e-286
Rffl	Oligo	0.966341	0.359	0.066	4.66193e-155
Ywhaq	Oligo	0.964455	0.673	0.645	5.75177e-45
Arhgap24	Oligo	0.963898	0.269	0.065	4.72122e-76
Map7	Oligo	0.96386	0.572	0.495	1.65723e-34
Samd4	Oligo	0.959886	0.368	0.076	1.36363e-136
Stmn1	Oligo	0.959587	0.495	0.452	1.2174e-17
Ccp110	Oligo	0.957892	0.396	0.145	4.19684e-72
Golga7	Oligo	0.956387	0.535	0.363	2.6625e-47
Dpp10	Oligo	0.955062	0.29	0.125	1.75327e-31
Gng5	Oligo	0.95414	0.387	0.039	0
Otud7b	Oligo	0.950266	0.525	0.29	1.33573e-61
Ppp2r2b	Oligo	0.949802	0.428	0.4	2.3656e-05
Nkx2-2	Oligo	0.945636	0.316	0.002	0
Tnfaip6	Oligo	0.940231	0.305	0.003	0
Pik3r1	Oligo	0.940061	0.52	0.259	3.90724e-68
Fchsd2	Oligo	0.937096	0.346	0.256	4.88418e-12
Slc44a1	Oligo	0.936015	0.628	0.567	3.27145e-41
Arpc1b	Oligo	0.935177	0.288	0.057	7.77733e-108
A230001M10Rik	Oligo	0.93469	0.299	0.005	0
Lamp1	Oligo	0.93355	0.581	0.364	2.3432e-64
Gpr37	Oligo	0.933254	0.372	0.085	3.11136e-124
Jam3	Oligo	0.932586	0.456	0.185	2.37944e-76
Megf11	Oligo	0.931979	0.262	0.058	7.66337e-84
Arpc1a	Oligo	0.92935	0.669	0.702	5.2526e-40
Kctd13	Oligo	0.926832	0.492	0.491	2.01986e-14
Aatk	Oligo	0.924604	0.529	0.365	9.6485e-44
S100a13	Oligo	0.923545	0.333	0.005	0
Zfp462	Oligo	0.920565	0.402	0.205	1.83878e-39
Apoe	Oligo	0.916883	0.357	0.031	0
Sec14l5	Oligo	0.914866	0.323	0.014	0
Grin3a	Oligo	0.914039	0.301	0.183	1.41553e-15
Gjb1	Oligo	0.912264	0.299	0.001	0
Plcl1	Oligo	0.910434	0.74	0.696	7.8753e-44
Epb41l3	Oligo	0.908613	0.473	0.33	5.99587e-31
Ppfibp2	Oligo	0.907799	0.318	0.004	0
Gna12	Oligo	0.907578	0.391	0.124	1.17814e-85
Slc22a23	Oligo	0.90692	0.406	0.182	5.89383e-54
Itpr2	Oligo	0.905971	0.252	0.046	4.34252e-103
Sox4	Oligo	0.904091	0.32	0.195	6.03114e-18
Hecw2	Oligo	0.901838	0.527	0.361	4.72997e-41
Selenok	Oligo	0.898444	0.703	0.612	1.55517e-60
Gm42413	Oligo	0.898181	0.312	0.048	8.0218e-162
Epb41l2	Oligo	0.897521	0.237	0.027	2.56729e-169
Gng12	Oligo	0.897284	0.454	0.232	3.52515e-52
Ptma	Oligo	0.894659	0.865	0.967	6.14481e-62
Smad7	Oligo	0.892662	0.344	0.113	9.2463e-68
Plpp3	Oligo	0.892571	0.391	0.036	0
Rcan2	Oligo	0.887525	0.357	0.058	1.48016e-172
Frmd8	Oligo	0.88667	0.34	0.036	1.48783e-265
Gpm6b	Oligo	0.886468	0.901	0.883	2.48319e-101
Cdc37l1	Oligo	0.885059	0.544	0.385	6.57221e-44
Cobll1	Oligo	0.883701	0.366	0.038	5.93088e-301
Cdh19	Oligo	0.882651	0.299	0.015	0
Il33	Oligo	0.881916	0.237	0.052	8.54314e-74
Usp54	Oligo	0.881786	0.374	0.124	1.829e-75
Slc48a1	Oligo	0.880922	0.525	0.455	1.20708e-25
Plxdc2	Oligo	0.879383	0.523	0.359	1.55162e-37
Osbpl1a	Oligo	0.878934	0.439	0.19	7.14506e-65
Fign	Oligo	0.877554	0.314	0.008	0
Kazn	Oligo	0.875736	0.366	0.08	4.42837e-126
5031439G07Rik	Oligo	0.875481	0.456	0.306	3.52795e-31
Scrg1	Oligo	0.874801	0.254	0.005	0
Daam2	Oligo	0.874583	0.299	0.008	0
AC110241.2	Oligo	0.87426	0.234	0.001	0
1810037I17Rik	Oligo	0.872129	0.594	0.412	9.84728e-56
Rdx	Oligo	0.868112	0.458	0.206	3.58274e-66
Abca2	Oligo	0.867176	0.422	0.234	1.44764e-39
Hhip	Oligo	0.865661	0.312	0.017	0
Nkx6-2	Oligo	0.864697	0.273	0.001	0
Aplp1	Oligo	0.864523	0.654	0.798	1.08539e-19
Tmem100	Oligo	0.862375	0.213	0.003	0
Ankrd28	Oligo	0.862269	0.527	0.35	2.7052e-46
Ppfibp1	Oligo	0.860666	0.254	0.083	3.88459e-45
Clmn	Oligo	0.858711	0.389	0.247	6.51384e-25
Map4k4	Oligo	0.856292	0.523	0.336	1.89852e-47
Plxnb3	Oligo	0.856277	0.333	0.001	0
Myo6	Oligo	0.855347	0.417	0.158	6.50361e-72
Kndc1	Oligo	0.852234	0.34	0.171	6.08429e-32
Reep3	Oligo	0.846345	0.512	0.277	1.43142e-57
Rassf2	Oligo	0.845788	0.325	0.014	0
Wscd1	Oligo	0.84557	0.462	0.214	2.70334e-61
Lima1	Oligo	0.842236	0.327	0.122	8.62486e-51
Adamts4	Oligo	0.83673	0.275	0.002	0
Zfp36l1	Oligo	0.835648	0.215	0.005	0
Adipor2	Oligo	0.834694	0.323	0.123	2.69528e-48
Fgfr2	Oligo	0.831726	0.699	0.757	1.28089e-38
Bcan	Oligo	0.831191	0.273	0.07	3.67309e-71
Sema3d	Oligo	0.830777	0.267	0.012	0
Unc5b	Oligo	0.830695	0.282	0.015	0
St3gal4	Oligo	0.830067	0.346	0.169	2.8548e-33
Ednrb	Oligo	0.829007	0.232	0.007	0
Cspg4	Oligo	0.827783	0.224	0.002	0
Phlda3	Oligo	0.826518	0.301	0.032	6.9915e-235
Efhd1	Oligo	0.824071	0.252	0.002	0
Phlda1	Oligo	0.822202	0.273	0.06	1.47451e-88
Malat1	Oligo	0.821047	1	1	6.38376e-157
Fryl	Oligo	0.816098	0.51	0.37	1.65657e-35
Elovl7	Oligo	0.812332	0.299	0.019	0
Pacrg	Oligo	0.811247	0.426	0.211	5.21257e-48
Sema4d	Oligo	0.809378	0.357	0.254	1.20636e-14
Asrgl1	Oligo	0.809029	0.351	0.118	3.91938e-66
Sik3	Oligo	0.802717	0.692	0.649	1.79567e-49
Zdhhc20	Oligo	0.801675	0.548	0.536	3.20776e-19
Emid1	Oligo	0.801247	0.219	0.005	0
Itgb8	Oligo	0.797737	0.424	0.215	1.15071e-42
Fabp7	Oligo	0.797234	0.217	0.009	0
Arl2bp	Oligo	0.796528	0.538	0.441	6.41471e-29
Sash1	Oligo	0.796352	0.335	0.101	7.67583e-73
Rere	Oligo	0.7963	0.746	0.875	1.79699e-14
Pdlim2	Oligo	0.794539	0.252	0.001	0
Arap2	Oligo	0.794229	0.357	0.164	3.57662e-40
Dock10	Oligo	0.792979	0.837	0.801	7.21834e-49
Wnk1	Oligo	0.792411	0.551	0.463	4.09231e-30
Gnai2	Oligo	0.791373	0.473	0.253	3.31215e-51
Npc1	Oligo	0.786977	0.387	0.122	9.55096e-85
Gm2a	Oligo	0.786112	0.32	0.147	5.27966e-34
Mapt	Oligo	0.785162	0.826	0.892	2.28882e-55
3632451O06Rik	Oligo	0.784628	0.247	0.056	9.87492e-76
Bin1	Oligo	0.783323	0.559	0.516	2.49026e-25
Ntm	Oligo	0.781173	0.456	0.343	1.06912e-12
Sox2	Oligo	0.778969	0.269	0.021	2.5243e-283
Rnf144a	Oligo	0.778605	0.32	0.082	1.21579e-86
Ppp2r3a	Oligo	0.778509	0.583	0.423	9.92021e-46
Ick	Oligo	0.777898	0.37	0.141	3.43329e-60
Pla2g16	Oligo	0.775682	0.271	0.011	0
Tmem178b	Oligo	0.775561	0.604	0.412	2.42599e-46
Mir9-3hg	Oligo	0.772568	0.262	0.253	1
Ralgds	Oligo	0.771895	0.394	0.208	1.23612e-37
Pak7	Oligo	0.771772	0.551	0.563	2.35072e-16
Gpr37l1	Oligo	0.766714	0.241	0.007	0
Pstpip2	Oligo	0.762401	0.29	0.082	4.85485e-67
Tshz2	Oligo	0.762345	0.206	0.019	3.46731e-187
Magt1	Oligo	0.76127	0.335	0.081	7.50167e-100
Dip2a	Oligo	0.761263	0.351	0.122	1.32345e-63
Gsn	Oligo	0.759109	0.265	0.008	0
Naaladl2	Oligo	0.755401	0.469	0.353	9.38342e-22
Cers2	Oligo	0.752982	0.305	0.095	1.64001e-62
Dscam	Oligo	0.752019	0.51	0.899	1
Tulp4	Oligo	0.747667	0.561	0.541	2.89254e-21
Pls1	Oligo	0.744915	0.295	0.139	2.25352e-28
Efcab14	Oligo	0.7431	0.404	0.263	2.6261e-25
Stk32a	Oligo	0.742396	0.172	0.004	0
Lbh	Oligo	0.739351	0.241	0.028	3.34827e-167
Anln	Oligo	0.739217	0.232	0.058	4.75916e-61
Unc13c	Oligo	0.739036	0.191	0.042	1.25916e-57
Evi5l	Oligo	0.73737	0.396	0.252	5.74309e-25
Tmeff1	Oligo	0.736286	0.572	0.496	3.32308e-30
Cpm	Oligo	0.734337	0.301	0.046	2.5296e-152
Unc5c	Oligo	0.73142	0.751	0.65	1.22299e-52
Tbc1d5	Oligo	0.730338	0.589	0.572	6.46156e-23
Wls	Oligo	0.729486	0.29	0.049	2.62872e-132
Stmn4	Oligo	0.727894	0.568	0.639	5.15095e-14
Lzts2	Oligo	0.726728	0.26	0.037	3.0054e-144
Prex1	Oligo	0.725994	0.333	0.128	2.70457e-49
Pip4k2a	Oligo	0.722189	0.406	0.291	4.93469e-20
2610035D17Rik	Oligo	0.720787	0.525	0.459	6.27018e-22
Myo1d	Oligo	0.719016	0.346	0.183	3.32782e-29
Tmem229a	Oligo	0.718102	0.271	0.047	1.42264e-119
Adam12	Oligo	0.717234	0.215	0.093	8.59345e-21
Mtss1	Oligo	0.717049	0.297	0.078	1.14568e-75
Plekha1	Oligo	0.716016	0.398	0.352	7.55546e-10
Dnajb2	Oligo	0.715105	0.308	0.118	1.87136e-44
Megf10	Oligo	0.712948	0.286	0.013	0
Nudt4	Oligo	0.712072	0.325	0.223	3.20918e-13
Gprc5b	Oligo	0.711571	0.43	0.304	5.90041e-21
Erbb3	Oligo	0.709693	0.262	0.001	0
Ss18l2	Oligo	0.708897	0.576	0.571	8.80772e-23
Cntn6	Oligo	0.708023	0.211	0.033	1.21192e-99
Dip2b	Oligo	0.705011	0.531	0.515	6.89255e-18
Synj2	Oligo	0.704991	0.288	0.136	1.21e-27
Kcnk13	Oligo	0.691877	0.239	0.039	6.73473e-110
Cadm4	Oligo	0.691504	0.327	0.137	5.14376e-42
Kat2b	Oligo	0.690488	0.275	0.075	1.72248e-65
2008-03-01	Oligo	0.688728	0.31	0.14	4.76598e-33
Gria4	Oligo	0.687522	0.46	0.483	0.000111527
Sgcz	Oligo	0.685601	0.323	0.233	1.05165e-07
4931406P16Rik	Oligo	0.684057	0.378	0.189	2.54699e-38
Cpox	Oligo	0.677095	0.368	0.372	0.0147197
Mob3b	Oligo	0.676901	0.224	0.024	6.44131e-172
Itgav	Oligo	0.676888	0.318	0.173	1.07135e-21
Rcbtb1	Oligo	0.676882	0.299	0.125	4.41775e-36
Stard9	Oligo	0.676483	0.29	0.125	5.4145e-33
Zdhhc14	Oligo	0.676125	0.499	0.444	2.42111e-18
Cdc42ep1	Oligo	0.674405	0.271	0.001	0
Lrrtm3	Oligo	0.674196	0.469	0.401	2.66054e-13
E130308A19Rik	Oligo	0.671556	0.413	0.265	2.11234e-25
Cerk	Oligo	0.670512	0.29	0.16	1.38811e-18
Slc6a9	Oligo	0.668104	0.269	0.044	2.81438e-127
Npc2	Oligo	0.66736	0.305	0.106	2.73651e-51
Efnb3	Oligo	0.665205	0.486	0.526	3.1933e-07
Kcnh8	Oligo	0.665136	0.191	0.012	1.9956e-258
Phactr3	Oligo	0.664928	0.49	0.423	6.69107e-20
Calcrl	Oligo	0.664917	0.183	0.021	9.588e-127
Olfm2	Oligo	0.664485	0.2	0.068	2.97704e-30
Prkd3	Oligo	0.663744	0.26	0.008	0
Gm4593	Oligo	0.663429	0.213	0.004	0
Bach2	Oligo	0.654329	0.348	0.198	6.30138e-24
Sh3gl3	Oligo	0.653084	0.34	0.251	6.38514e-11
Tjp2	Oligo	0.651115	0.258	0.03	4.70541e-181
Endod1	Oligo	0.650925	0.295	0.144	8.64151e-26
Dpy19l1	Oligo	0.649562	0.295	0.125	1.9431e-34
Sema6d	Oligo	0.646591	0.615	0.585	9.83619e-19
Matn4	Oligo	0.645556	0.23	0.054	2.11727e-65
Rtn4	Oligo	0.643813	0.718	0.859	3.22548e-21
Trps1	Oligo	0.643799	0.389	0.191	2.90975e-35
Lcorl	Oligo	0.641252	0.409	0.352	5.39221e-09
Lrmda	Oligo	0.640638	0.187	0.02	1.4204e-141
Pcyt2	Oligo	0.640144	0.419	0.394	2.63533e-08
Prrg1	Oligo	0.638379	0.232	0.036	5.20024e-113
Spock1	Oligo	0.636734	0.314	0.142	2.81406e-28
mt-Co1	Oligo	0.636452	0.998	1	3.0439e-80
Olfml1	Oligo	0.631766	0.213	0.002	0
Tmem151a	Oligo	0.630369	0.437	0.405	5.79207e-10
Rasgef1b	Oligo	0.629609	0.226	0.111	3.27908e-16
Mid1ip1	Oligo	0.628568	0.234	0.043	3.12737e-92
Fez1	Oligo	0.628536	0.432	0.431	1.21361e-06
Dennd5a	Oligo	0.62545	0.51	0.445	3.18518e-21
Tgfa	Oligo	0.625301	0.342	0.227	2.98913e-15
Hes5	Oligo	0.624635	0.133	0.005	0
Gm28153	Oligo	0.624016	0.467	0.41	3.69668e-08
Insc	Oligo	0.622615	0.206	0.003	0
Pld1	Oligo	0.622589	0.224	0.011	0
Cdh6	Oligo	0.620913	0.211	0.06	8.19517e-44
Rtkn	Oligo	0.620312	0.28	0.122	1.88242e-29
Lrp4	Oligo	0.620266	0.2	0.013	5.97882e-248
Pik3c2b	Oligo	0.619223	0.26	0.105	1.14563e-31
Tnni1	Oligo	0.617778	0.206	0.001	0
Itch	Oligo	0.617764	0.544	0.527	1.32904e-17
Galnt6	Oligo	0.617483	0.217	0.014	1.28091e-285
Fbxo7	Oligo	0.617396	0.245	0.049	2.17396e-87
Gab2	Oligo	0.617377	0.288	0.175	1.52956e-14
Macrod1	Oligo	0.614553	0.256	0.166	7.37111e-09
Spag5	Oligo	0.611809	0.708	0.74	1.19034e-11
Nacc2	Oligo	0.609382	0.222	0.025	4.14851e-160
Kif1b	Oligo	0.608393	0.794	0.897	9.94701e-35
Sh3glb1	Oligo	0.608055	0.368	0.261	1.31637e-14
Ampd3	Oligo	0.607561	0.2	0.042	5.48605e-64
mt-Nd3	Oligo	0.606591	0.746	0.822	7.65709e-29
Rrbp1	Oligo	0.605788	0.252	0.069	1.06491e-57
Cpq	Oligo	0.603238	0.174	0.031	2.30464e-68
Wwox	Oligo	0.602775	0.43	0.398	1.10001e-06
Agap1	Oligo	0.602336	0.647	0.643	2.98982e-25
Daam1	Oligo	0.601841	0.368	0.35	0.000739799
Snx1	Oligo	0.601584	0.34	0.228	1.78213e-15
Slc1a3	Oligo	0.601387	0.348	0.179	1.28238e-29
Car14	Oligo	0.598238	0.194	0.001	0
A330049N07Rik	Oligo	0.597691	0.17	0.003	0
Tmod1	Oligo	0.595099	0.359	0.323	5.75733e-05
Rgma	Oligo	0.594474	0.237	0.043	9.48942e-95
Ptprk	Oligo	0.594041	0.615	0.595	4.50445e-18
Cfl2	Oligo	0.594041	0.462	0.425	9.04884e-12
Fmnl2	Oligo	0.591631	0.561	0.564	2.46029e-13
Ccnd1	Oligo	0.588356	0.217	0.186	1
Ankrd44	Oligo	0.586755	0.211	0.045	1.38963e-67
Lgi3	Oligo	0.586272	0.348	0.242	5.91059e-14
Itga9	Oligo	0.584261	0.174	0.014	1.4405e-172
Clasp2	Oligo	0.58146	0.703	0.72	2.86152e-29
Kcnip1	Oligo	0.580306	0.172	0.05	2.46557e-31
Plekhg3	Oligo	0.580076	0.226	0.033	4.96145e-119
Cobl	Oligo	0.579001	0.202	0.041	3.14388e-69
Cnksr3	Oligo	0.578055	0.103	0.002	0
Cuedc1	Oligo	0.577807	0.301	0.153	1.00144e-24
Sdc3	Oligo	0.575994	0.222	0.21	1
Svil	Oligo	0.575464	0.2	0.06	3.28587e-37
Cyp2j6	Oligo	0.574308	0.191	0.018	3.34086e-165
Gm13052	Oligo	0.574232	0.146	0.047	1.02144e-21
Fermt2	Oligo	0.574058	0.417	0.35	3.35184e-11
Soga1	Oligo	0.571315	0.252	0.132	2.40118e-16
Map6d1	Oligo	0.571016	0.286	0.181	1.61516e-12
Srcin1	Oligo	0.569555	0.439	0.459	4.78941e-05
mt-Atp6	Oligo	0.566802	1	1	7.606e-75
A230009B12Rik	Oligo	0.566285	0.155	0.002	0
Hcn2	Oligo	0.565488	0.202	0.137	0.000377269
Sh3bp4	Oligo	0.564935	0.178	0.043	1.18225e-46
mt-Co2	Oligo	0.564618	0.994	0.999	2.40398e-61
Rlbp1	Oligo	0.563278	0.138	0.001	0
Abca1	Oligo	0.562478	0.198	0.074	1.06836e-24
Rhob	Oligo	0.560972	0.589	0.74	2.85775e-05
Scarb2	Oligo	0.560916	0.323	0.225	1.12076e-11
mt-Co3	Oligo	0.560569	1	1	1.95122e-85
Ankub1	Oligo	0.559679	0.178	0.006	0
Tmbim6	Oligo	0.558603	0.46	0.437	6.0706e-10
Tox	Oligo	0.558213	0.161	0.071	2.79072e-12
Dpysl2	Oligo	0.557838	0.824	0.939	3.41681e-17
Mapk8ip1	Oligo	0.556759	0.372	0.369	0.00208714
Pak1	Oligo	0.556382	0.49	0.563	5.34747e-05
Dock5	Oligo	0.555836	0.176	0.005	0
Agpat4	Oligo	0.555107	0.4	0.381	1.77174e-05
Mtss1l	Oligo	0.55432	0.185	0.063	4.16352e-27
Cav1	Oligo	0.554119	0.148	0.001	0
Ttll5	Oligo	0.550751	0.346	0.276	1.30585e-08
Fam234a	Oligo	0.549163	0.226	0.048	7.48601e-74
Pdgfa	Oligo	0.548933	0.331	0.329	0.682099
Pmp22	Oligo	0.54838	0.159	0.005	0
Tspan15	Oligo	0.548075	0.219	0.043	9.34501e-79
Amotl2	Oligo	0.546599	0.209	0.01	0
Mif4gd	Oligo	0.546453	0.213	0.037	3.90746e-89
Tsc22d3	Oligo	0.545836	0.275	0.174	2.00989e-11
Gkap1	Oligo	0.545426	0.292	0.161	8.23627e-19
Vezf1	Oligo	0.54491	0.243	0.099	6.51403e-28
Elovl6	Oligo	0.544451	0.357	0.31	4.44755e-06
Cep97	Oligo	0.543938	0.265	0.17	6.77196e-10
Ftl1-ps1	Oligo	0.54386	0.32	0.237	1.4558e-08
Kcna6	Oligo	0.543632	0.271	0.149	1.27507e-16
Igsf9b	Oligo	0.542817	0.202	0.155	0.319065
Eya1	Oligo	0.5424	0.204	0.106	7.87703e-12
Sptssa	Oligo	0.54181	0.378	0.311	3.71525e-09
Pigz	Oligo	0.541618	0.2	0.023	2.57516e-139
Smim1	Oligo	0.540239	0.172	0.005	0
D7Ertd443e	Oligo	0.539671	0.194	0.007	0
Rasgrp3	Oligo	0.539612	0.17	0.002	0
Retreg1	Oligo	0.539123	0.29	0.232	0.000209844
Gramd3	Oligo	0.538606	0.196	0.009	0
Adamtsl1	Oligo	0.537571	0.228	0.095	4.29531e-23
Arsg	Oligo	0.537412	0.202	0.035	2.86062e-83
Rftn2	Oligo	0.536997	0.163	0.005	0
Plpp4	Oligo	0.536568	0.185	0.096	1.11373e-09
Cdo1	Oligo	0.533863	0.142	0.056	1.2595e-13
Elavl3	Oligo	0.532234	0.63	0.784	5.67469e-10
Fscn1	Oligo	0.531818	0.389	0.365	2.95449e-05
Secisbp2l	Oligo	0.531253	0.383	0.421	0.874932
Tprn	Oligo	0.529311	0.187	0.011	1.1238e-261
Traf4	Oligo	0.529036	0.163	0.017	1.28087e-122
0610040J01Rik	Oligo	0.526137	0.142	0.008	1.3512e-218
Pcbp4	Oligo	0.525444	0.32	0.241	5.63263e-08
Cd82	Oligo	0.524995	0.181	0.001	0
S1pr5	Oligo	0.524718	0.202	0.017	1.08332e-194
Prag1	Oligo	0.524324	0.224	0.052	8.59866e-65
Prdx1	Oligo	0.524092	0.29	0.184	1.47506e-12
Dusp16	Oligo	0.523586	0.2	0.029	1.103e-103
Card19	Oligo	0.522857	0.213	0.033	6.37495e-105
Nkain1	Oligo	0.52087	0.191	0.028	3.60027e-98
Lrrc8d	Oligo	0.520778	0.346	0.268	1.5553e-09
Arrdc3	Oligo	0.520765	0.239	0.105	7.28027e-23
Sccpdh	Oligo	0.520527	0.219	0.097	3.12396e-20
Apbb2	Oligo	0.520168	0.413	0.394	2.37013e-06
Cldnd1	Oligo	0.517432	0.363	0.29	1.65643e-09
Taldo1	Oligo	0.516954	0.273	0.144	3.52226e-18
Sec11c	Oligo	0.516754	0.363	0.385	0.779773
Cdk2ap1	Oligo	0.516576	0.232	0.112	9.6927e-18
Ap2a1	Oligo	0.516435	0.361	0.326	1.30645e-05
Gpt2	Oligo	0.516229	0.275	0.204	1.38795e-05
Jup	Oligo	0.516093	0.181	0.04	8.42827e-54
Slc24a2	Oligo	0.516002	0.647	0.975	1
Scd1	Oligo	0.515824	0.191	0.024	2.19359e-118
Mtus1	Oligo	0.515746	0.191	0.026	3.1423e-106
Slc6a1	Oligo	0.515654	0.391	0.153	2.71438e-53
Adi1	Oligo	0.514604	0.206	0.082	3.75131e-23
Tmem98	Oligo	0.513978	0.187	0.001	0
Acaca	Oligo	0.513918	0.378	0.363	0.00140709
P2rx7	Oligo	0.513426	0.166	0.027	1.4193e-73
Ugdh	Oligo	0.511484	0.191	0.128	0.00146715
Klhl5	Oligo	0.510564	0.295	0.258	0.0188187
Galnt10	Oligo	0.510193	0.155	0.047	6.01975e-27
Rnd2	Oligo	0.508929	0.155	0.043	3.0364e-31
Grik1	Oligo	0.508618	0.245	0.052	7.62012e-75
Dixdc1	Oligo	0.508384	0.422	0.475	0.519836
Micall1	Oligo	0.507421	0.252	0.127	9.86038e-18
Shc4	Oligo	0.507164	0.151	0.021	2.40714e-81
Rap1a	Oligo	0.506113	0.449	0.502	0.00983196
Gjc2	Oligo	0.505844	0.176	0.005	0
Nbas	Oligo	0.505755	0.32	0.291	0.0256513
App	Oligo	0.50456	0.776	0.895	1.39563e-20
Metrn	Oligo	0.504157	0.191	0.005	0
Plod1	Oligo	0.50375	0.187	0.032	4.8912e-78
Abcg1	Oligo	0.503713	0.329	0.306	0.0164571
Degs1	Oligo	0.503609	0.249	0.154	7.4221e-10
Ckb	Oligo	0.502717	0.503	0.51	1.71136e-08
Prickle2	Oligo	0.502704	0.665	0.815	4.33394e-07
Tmem63a	Oligo	0.502163	0.163	0.001	0
Cavin3	Oligo	0.502069	0.178	0.028	5.13086e-85
Dock9	Oligo	0.501749	0.624	0.637	1.07246e-15
Tesk2	Oligo	0.500275	0.224	0.1	1.39843e-19
Tpt1	Oligo	0.499627	0.731	0.841	5.77091e-16
Hmgcs1	Oligo	0.499181	0.267	0.215	0.00639186
Snapin	Oligo	0.499097	0.277	0.18	6.45288e-10
Myo3a	Oligo	0.498082	0.204	0.12	2.24717e-07
St6galnac3	Oligo	0.496923	0.617	0.745	5.2364e-05
Pim3	Oligo	0.496706	0.202	0.066	1.13078e-32
Padi2	Oligo	0.496215	0.172	0.004	0
Trp53bp2	Oligo	0.495674	0.202	0.053	1.98016e-47
Mitf	Oligo	0.49533	0.314	0.266	0.00153792
Elovl5	Oligo	0.494711	0.232	0.113	3.74582e-17
Ube2d1	Oligo	0.492509	0.383	0.423	1
Usp24	Oligo	0.491737	0.247	0.241	1
Itpk1	Oligo	0.490998	0.282	0.202	1.94328e-07
Gm11659	Oligo	0.489946	0.243	0.153	1.739e-08
Spg20	Oligo	0.489708	0.228	0.108	8.58749e-18
Omg	Oligo	0.489234	0.258	0.183	2.25542e-06
Ldlrad3	Oligo	0.489159	0.265	0.157	2.79839e-12
Tcf12	Oligo	0.487556	0.617	0.693	1.38721e-12
Rnf5	Oligo	0.486208	0.308	0.249	2.81803e-05
Atp6v0e	Oligo	0.484536	0.247	0.159	5.16745e-08
Afap1l2	Oligo	0.48432	0.155	0.028	3.5777e-60
Gm38399	Oligo	0.483277	0.138	0.013	1.96385e-117
1190005I06Rik	Oligo	0.481519	0.163	0.018	2.0681e-115
Atp8b1	Oligo	0.481297	0.187	0.062	1.40172e-28
Zdhhc9	Oligo	0.481288	0.217	0.124	5.31599e-10
Dusp10	Oligo	0.480966	0.17	0.007	0
Stxbp3	Oligo	0.480248	0.265	0.134	1.46779e-18
Wipi1	Oligo	0.478186	0.219	0.107	1.96106e-15
Epas1	Oligo	0.477292	0.157	0.005	0
Pcdh10	Oligo	0.476961	0.262	0.173	3.78728e-08
Gpx4	Oligo	0.476663	0.66	0.793	1.49744e-08
mt-Nd2	Oligo	0.475708	0.925	0.977	1.22196e-36
Elf1	Oligo	0.47509	0.185	0.039	1.46193e-57
Traf5	Oligo	0.474711	0.32	0.333	1
Rgs3	Oligo	0.474318	0.178	0.012	4.75754e-220
Rasa3	Oligo	0.473053	0.241	0.169	1.95676e-05
Dscaml1	Oligo	0.472061	0.667	0.778	2.61052e-10
Farp1	Oligo	0.471699	0.2	0.159	1
Ncam2	Oligo	0.471317	0.867	0.886	3.01062e-25
Pogk	Oligo	0.469546	0.191	0.085	2.63682e-16
Fbxo2	Oligo	0.469242	0.176	0.056	4.34336e-29
Tspan9	Oligo	0.469079	0.181	0.092	1.46579e-09
Dbndd2	Oligo	0.468974	0.32	0.303	0.217429
Timp3	Oligo	0.468938	0.153	0.034	9.91568e-42
Pde1c	Oligo	0.468491	0.284	0.244	0.0270623
1810058I24Rik	Oligo	0.467423	0.295	0.224	2.41292e-06
Mat2a	Oligo	0.46727	0.54	0.606	1.11986e-07
Bnip3l	Oligo	0.465836	0.445	0.49	0.00940261
Nf1	Oligo	0.465561	0.473	0.539	0.00622356
Gm38505	Oligo	0.463849	0.129	0.008	2.49452e-170
Zfp638	Oligo	0.463623	0.473	0.603	1
Nnat	Oligo	0.462422	0.325	0.334	1
Mad1l1	Oligo	0.462297	0.645	0.679	1.7901e-05
Il18	Oligo	0.462255	0.2	0.076	3.00417e-23
Urm1	Oligo	0.462089	0.288	0.234	0.000496216
Polr3e	Oligo	0.461749	0.252	0.167	1.85371e-07
Rora	Oligo	0.461626	0.441	0.771	1
Ltbp1	Oligo	0.460956	0.127	0.013	6.75688e-93
Rgs20	Oligo	0.460668	0.153	0.042	4.27203e-30
Ntn1	Oligo	0.460241	0.127	0.009	4.52363e-141
Etv6	Oligo	0.45974	0.187	0.11	1.84995e-06
Tmem196	Oligo	0.458742	0.159	0.037	1.67899e-42
Ppp2r2a	Oligo	0.458118	0.402	0.425	0.068258
Cyp2j12	Oligo	0.457907	0.127	0.001	0
Rin2	Oligo	0.457828	0.191	0.086	2.44733e-15
Sema5b	Oligo	0.45735	0.174	0.106	9.06824e-05
Smoc1	Oligo	0.456995	0.157	0.034	1.09215e-46
Frmd4a	Oligo	0.456441	0.434	0.935	8.52352e-73
Ppp1r14b	Oligo	0.453932	0.155	0.081	4.00773e-07
G0s2	Oligo	0.452482	0.146	0.017	1.80557e-100
Gm38304	Oligo	0.452211	0.194	0.049	7.947e-47
Sgk1	Oligo	0.452164	0.344	0.31	0.00499023
Exoc6b	Oligo	0.45138	0.583	0.664	2.58054e-05
Abca8a	Oligo	0.450408	0.133	0.02	1.96127e-64
Klf7	Oligo	0.449728	0.452	0.457	9.64581e-06
Enpp4	Oligo	0.449465	0.222	0.094	1.08077e-21
E130114P18Rik	Oligo	0.449397	0.127	0.042	4.50168e-17
B3gat2	Oligo	0.44914	0.135	0.052	1.31058e-13
Adamts6	Oligo	0.448993	0.176	0.056	2.82483e-28
Caskin2	Oligo	0.448432	0.135	0.002	0
Ncam1	Oligo	0.447609	0.923	0.966	4.18208e-35
Tmcc1	Oligo	0.447214	0.665	0.804	2.4689e-10
Myo10	Oligo	0.446865	0.441	0.455	0.158332
Bfsp2	Oligo	0.446504	0.151	0.004	0
Gm45768	Oligo	0.445333	0.209	0.078	3.55848e-25
Dst	Oligo	0.444948	0.626	0.72	1.9505e-11
Dpysl3	Oligo	0.444358	0.144	0.11	1
Cwc15	Oligo	0.44421	0.335	0.331	0.327839
Tyro3	Oligo	0.442335	0.215	0.133	6.58485e-07
Pigyl	Oligo	0.442232	0.434	0.473	0.0110134
Mtmr10	Oligo	0.441376	0.217	0.097	9.1133e-19
Cipc	Oligo	0.441005	0.335	0.346	1
4930402H24Rik	Oligo	0.440802	0.695	0.827	1.60543e-12
Rnf130	Oligo	0.440689	0.303	0.281	0.896221
Rnf122	Oligo	0.440678	0.153	0.019	5.75288e-93
Atat1	Oligo	0.440407	0.252	0.166	5.87075e-08
Bpgm	Oligo	0.440167	0.256	0.194	0.000337191
Osbpl7	Oligo	0.439503	0.198	0.108	3.4229e-09
mt-Cytb	Oligo	0.438735	1	1	2.3648e-46
Fgf1	Oligo	0.437581	0.155	0.029	4.88963e-55
Neo1	Oligo	0.436428	0.385	0.429	1
Nrbp2	Oligo	0.435617	0.209	0.145	0.000701216
Slu7	Oligo	0.435518	0.204	0.179	1
2001-03-01	Oligo	0.434039	0.68	0.828	1
Snx30	Oligo	0.433927	0.333	0.33	0.597011
Jund	Oligo	0.43173	0.432	0.509	1
Crebrf	Oligo	0.431616	0.297	0.299	1
Lap3	Oligo	0.431377	0.166	0.034	2.37263e-53
Phka1	Oligo	0.430572	0.157	0.062	2.21287e-15
Bmp2k	Oligo	0.430346	0.168	0.03	2.06394e-65
Tril	Oligo	0.430213	0.133	0.004	0
Tppp	Oligo	0.429895	0.432	0.55	1
Enho	Oligo	0.429759	0.176	0.085	3.37528e-11
Eps8	Oligo	0.428967	0.148	0.066	9.64361e-11
Gm26916	Oligo	0.427241	0.277	0.26	1
Tmco3	Oligo	0.427062	0.209	0.135	2.64911e-05
Phactr4	Oligo	0.426049	0.168	0.033	1.23511e-57
Specc1	Oligo	0.425956	0.452	0.558	1
Nkx2-2os	Oligo	0.425218	0.14	0.001	0
P4hb	Oligo	0.424515	0.26	0.229	0.797019
Abl1	Oligo	0.424135	0.271	0.216	0.00432532
Kif6	Oligo	0.423677	0.129	0.031	5.88389e-31
Hip1r	Oligo	0.423523	0.17	0.063	2.79344e-20
Gnao1	Oligo	0.422673	0.613	0.657	4.89768e-08
Fbxo32	Oligo	0.42263	0.198	0.078	5.03987e-21
Ctnna2	Oligo	0.421767	0.781	0.962	0.371014
Rab10	Oligo	0.421393	0.622	0.716	3.21094e-10
Fam102a	Oligo	0.421354	0.239	0.16	2.19889e-06
Dusp15	Oligo	0.421338	0.153	0.031	2.4846e-48
Pantr1	Oligo	0.420044	0.406	0.361	0.000703857
Cdr2l	Oligo	0.419566	0.189	0.102	3.4478e-09
Slc25a13	Oligo	0.418517	0.131	0.008	7.90447e-179
5730559C18Rik	Oligo	0.417355	0.116	0.01	4.35494e-108
S100a6	Oligo	0.417008	0.127	0.023	1.265e-45
Tmod2	Oligo	0.416827	0.535	0.676	1
Ikzf2	Oligo	0.41642	0.202	0.094	3.0692e-15
Dlg1	Oligo	0.415844	0.471	0.526	0.0168878
Rapgef3	Oligo	0.415169	0.14	0.01	2.08638e-166
Tmem125	Oligo	0.4149	0.146	0	0
Nfe2l3	Oligo	0.414701	0.166	0.039	6.05348e-44
Mbnl2	Oligo	0.414391	0.738	0.89	1.6678e-09
Eef1d	Oligo	0.411936	0.245	0.209	0.895454
Kctd8	Oligo	0.411383	0.112	0.037	7.49528e-15
Llgl1	Oligo	0.409797	0.202	0.105	3.83427e-11
Gsap	Oligo	0.409689	0.11	0.014	4.61221e-64
Cpeb2	Oligo	0.409633	0.23	0.172	0.00467575
Myo1e	Oligo	0.40954	0.146	0.015	1.25851e-114
Zfp740	Oligo	0.408081	0.267	0.217	0.0226937
Bicc1	Oligo	0.407319	0.181	0.088	2.13867e-11
Gnb4	Oligo	0.406985	0.155	0.052	9.33438e-22
Dazap2	Oligo	0.405562	0.342	0.333	0.123774
Taf13	Oligo	0.403702	0.222	0.156	0.000617421
Jam2	Oligo	0.403616	0.127	0.01	1.8931e-132
2610001J05Rik	Oligo	0.403216	0.378	0.384	0.166945
Tppp3	Oligo	0.403074	0.153	0.054	9.27178e-19
Lims1	Oligo	0.40302	0.256	0.215	0.23863
Gde1	Oligo	0.402733	0.383	0.444	1
Krcc1	Oligo	0.401428	0.215	0.123	3.60498e-09
Fat1	Oligo	0.400398	0.159	0.046	3.84946e-30
Mmp15	Oligo	0.399634	0.105	0.013	3.29828e-66
Dner	Oligo	0.397743	0.254	0.226	1
Picalm	Oligo	0.396387	0.396	0.45	1
Tfeb	Oligo	0.395737	0.144	0.019	2.11288e-82
Pgp	Oligo	0.395424	0.23	0.204	1
Fnta	Oligo	0.39536	0.206	0.148	0.00870635
Susd5	Oligo	0.395163	0.114	0.003	0
Baz2b	Oligo	0.393393	0.501	0.601	0.747262
Cldn34c1	Oligo	0.392075	0.153	0.05	9.5863e-23
Chst3	Oligo	0.391874	0.133	0.026	2.78284e-44
Prrx1	Oligo	0.391833	0.101	0.005	7.03121e-162
Gm20687	Oligo	0.391539	0.224	0.178	0.310208
mt-Nd4	Oligo	0.391363	0.987	0.996	5.20418e-28
Plce1	Oligo	0.390975	0.116	0.057	3.87168e-05
Meis1	Oligo	0.390357	0.131	0.004	0
Ankib1	Oligo	0.389056	0.329	0.359	1
Fam96a	Oligo	0.388061	0.256	0.224	1
Pcbp2	Oligo	0.386512	0.652	0.748	5.14566e-12
Ifi27	Oligo	0.386192	0.155	0.084	4.02437e-06
Mro	Oligo	0.386164	0.166	0.127	1
Csmd3	Oligo	0.38598	0.856	0.966	0.000419356
Inpp5f	Oligo	0.385779	0.275	0.275	1
Lnx1	Oligo	0.385345	0.123	0.034	8.53112e-23
Asap1	Oligo	0.384606	0.325	0.326	1
9330182L06Rik	Oligo	0.384308	0.178	0.115	0.00102843
Hsd17b4	Oligo	0.382757	0.209	0.159	0.137006
Mcam	Oligo	0.382388	0.131	0.001	0
Lamp2	Oligo	0.381545	0.219	0.159	0.00544795
Mpp5	Oligo	0.380213	0.292	0.299	1
Stat5b	Oligo	0.380136	0.129	0.027	3.88152e-38
Snx29	Oligo	0.380071	0.316	0.29	0.184389
Mtmr2	Oligo	0.379562	0.181	0.119	0.00281928
Nkd1	Oligo	0.378887	0.142	0.003	0
Acss1	Oligo	0.378516	0.146	0.089	0.0046873
Rftn1	Oligo	0.378434	0.148	0.092	0.00780815
Rnf141	Oligo	0.37682	0.286	0.28	1
Car8	Oligo	0.376803	0.105	0.002	0
Ktn1	Oligo	0.376553	0.424	0.495	1
Gm43713	Oligo	0.376004	0.473	0.573	1
Folh1	Oligo	0.375241	0.114	0.007	6.05776e-156
Magi1	Oligo	0.373971	0.574	0.672	0.0440862
Zfp521	Oligo	0.373748	0.133	0.03	3.92524e-35
Ctnnbip1	Oligo	0.373186	0.237	0.211	1
Gm10069	Oligo	0.3724	0.123	0.059	7.74736e-06
Pou3f3	Oligo	0.371707	0.288	0.271	1
Cyb5a	Oligo	0.371191	0.256	0.239	1
A330015K06Rik	Oligo	0.371139	0.163	0.122	1
Fam222a	Oligo	0.369291	0.153	0.008	1.05414e-230
Tpd52	Oligo	0.368877	0.273	0.262	1
Selenof	Oligo	0.368394	0.546	0.634	8.7976e-05
Adipor1	Oligo	0.368055	0.299	0.288	1
Cdc42ep2	Oligo	0.367786	0.133	0.003	0
Rnf43	Oligo	0.367035	0.131	0.012	3.6244e-113
Map3k1	Oligo	0.366852	0.123	0.039	1.36005e-17
Camk1	Oligo	0.366597	0.14	0.046	2.26824e-19
P3h4	Oligo	0.366524	0.131	0.02	7.16428e-61
Smox	Oligo	0.366442	0.157	0.057	7.19725e-19
Midn	Oligo	0.365454	0.144	0.089	0.0135807
Rfx4	Oligo	0.364024	0.103	0.018	2.66964e-40
Nras	Oligo	0.362975	0.284	0.277	1
Zfp488	Oligo	0.362225	0.123	0	0
Slc20a2	Oligo	0.362136	0.209	0.169	1
Camk2d	Oligo	0.361199	0.17	0.101	0.000180401
Traf6	Oligo	0.360148	0.187	0.146	1
Ptprm	Oligo	0.359425	0.178	0.052	7.02021e-31
Nek7	Oligo	0.359141	0.23	0.161	0.000605598
Itgb1	Oligo	0.358755	0.228	0.181	0.340916
Tspan14	Oligo	0.357561	0.157	0.069	6.73705e-12
Spsb1	Oligo	0.356887	0.189	0.127	0.00456645
Smco3	Oligo	0.356767	0.123	0.012	2.34704e-99
Slc8a1	Oligo	0.355406	0.538	0.46	5.99628e-06
Igsf21	Oligo	0.355101	0.123	0.068	0.00311532
Elf2	Oligo	0.355083	0.275	0.262	1
Stard3nl	Oligo	0.354933	0.333	0.361	1
Tm7sf3	Oligo	0.354448	0.249	0.213	1
Txndc16	Oligo	0.354158	0.299	0.27	0.483988
D16Ertd472e	Oligo	0.35319	0.189	0.126	0.00253326
Sgk3	Oligo	0.352841	0.163	0.098	0.000145002
Tox3	Oligo	0.351276	0.144	0.114	1
Idh1	Oligo	0.35021	0.155	0.076	1.10667e-08
Aif1l	Oligo	0.350151	0.11	0.001	0
Ppp1r21	Oligo	0.348565	0.284	0.287	1
Prkcz	Oligo	0.347931	0.462	0.584	1
Gm37494	Oligo	0.347262	0.166	0.097	9.01132e-05
Spred1	Oligo	0.347218	0.376	0.422	1
Tor1aip1	Oligo	0.34643	0.215	0.183	1
Magi2	Oligo	0.344517	0.978	0.996	6.16502e-21
Bet1	Oligo	0.344361	0.187	0.148	1
Nkain2	Oligo	0.343357	0.929	0.997	0.255735
Hmgcl	Oligo	0.342883	0.209	0.168	1
Rplp0	Oligo	0.341983	0.772	0.924	1.23198e-07
Son	Oligo	0.341808	0.8	0.88	1.8479e-19
Vldlr	Oligo	0.34132	0.329	0.361	1
Park2	Oligo	0.339779	0.546	0.709	1
Ell2	Oligo	0.339237	0.191	0.169	1
Adam19	Oligo	0.338838	0.118	0.045	1.31335e-11
Abhd4	Oligo	0.33864	0.163	0.058	1.22803e-20
Pbx3	Oligo	0.337921	0.133	0.094	1
Cux2	Oligo	0.337764	0.133	0.023	5.50725e-52
Rhobtb3	Oligo	0.337459	0.187	0.133	0.0803373
Usp6nl	Oligo	0.33713	0.131	0.03	8.94016e-35
Gm15398	Oligo	0.336754	0.108	0.056	0.00307726
Lypd6	Oligo	0.336507	0.112	0.011	1.70397e-90
Tshz1	Oligo	0.335954	0.228	0.199	1
Ctsk	Oligo	0.33558	0.123	0.006	5.7139e-210
Mdga2	Oligo	0.33555	0.802	0.961	1
Rps6ka5	Oligo	0.335236	0.232	0.222	1
Ubl3	Oligo	0.334462	0.54	0.687	1
Cdc42se1	Oligo	0.333539	0.185	0.145	1
Etv5	Oligo	0.333199	0.157	0.12	1
Sycp2	Oligo	0.333067	0.153	0.12	1
Dstn	Oligo	0.332316	0.271	0.274	1
Tmem141	Oligo	0.33216	0.131	0.058	6.09769e-09
Amz1	Oligo	0.330825	0.108	0.036	1.54449e-13
Notch1	Oligo	0.32967	0.108	0.019	4.38144e-39
Klf12	Oligo	0.329399	0.26	0.419	1
Ctnna1	Oligo	0.328002	0.161	0.084	2.85562e-07
Ctnnal1	Oligo	0.327696	0.166	0.097	8.59098e-05
Adam9	Oligo	0.327036	0.206	0.187	1
Phc1	Oligo	0.326609	0.181	0.133	0.731152
Insig1	Oligo	0.325795	0.168	0.128	1
Paqr4	Oligo	0.324857	0.168	0.115	0.111385
Xist	Oligo	0.324712	0.383	0.288	0.310045
Klhl4	Oligo	0.324404	0.112	0.023	6.74091e-34
Vgll4	Oligo	0.324394	0.318	0.331	1
Ak3	Oligo	0.323482	0.168	0.129	1
Limd1	Oligo	0.322814	0.17	0.079	3.0003e-11
Rell1	Oligo	0.322345	0.148	0.079	9.17482e-06
Gm4221	Oligo	0.32135	0.159	0.077	9.74023e-09
Msmo1	Oligo	0.320056	0.189	0.151	1
Tmc7	Oligo	0.319676	0.14	0.074	3.63025e-05
Cdk5rap2	Oligo	0.319366	0.163	0.119	1
Eef2	Oligo	0.31911	0.622	0.802	1
Cit	Oligo	0.319102	0.123	0.065	0.000845531
Rhoq	Oligo	0.318161	0.155	0.117	1
Lgmn	Oligo	0.317853	0.17	0.092	7.32214e-07
Prima1	Oligo	0.316438	0.105	0	0
Ust	Oligo	0.315893	0.32	0.589	0.000129145
Adamts2	Oligo	0.314684	0.114	0.046	3.35781e-09
Phactr2	Oligo	0.314573	0.127	0.067	0.000239264
Hs3st1	Oligo	0.311981	0.148	0.062	1.50639e-12
Plekhf1	Oligo	0.311602	0.114	0.001	0
B430010I23Rik	Oligo	0.309853	0.103	0.013	6.47115e-59
Gamt	Oligo	0.309442	0.112	0.013	2.80234e-72
Elovl1	Oligo	0.308844	0.142	0.055	3.96221e-14
Cln8	Oligo	0.308605	0.142	0.08	0.000395958
Wasf2	Oligo	0.307	0.181	0.132	0.695752
Jak2	Oligo	0.303948	0.189	0.156	1
Ostf1	Oligo	0.30224	0.101	0.03	4.71541e-16
Ccdc88a	Oligo	0.302121	0.639	0.803	0.636895
Klhl13	Oligo	0.30171	0.12	0.09	1
Rnpepl1	Oligo	0.30049	0.174	0.127	0.854363
Ctdsp1	Oligo	0.29944	0.114	0.016	1.37175e-56
Larp6	Oligo	0.299417	0.142	0.096	0.581308
Pdlim5	Oligo	0.299388	0.131	0.079	0.0394353
Plxnb1	Oligo	0.299372	0.108	0.007	4.49507e-128
Nrxn1	Oligo	0.2989	0.626	0.995	2.68829e-15
Atp11a	Oligo	0.298435	0.178	0.144	1
Plcb4	Oligo	0.29727	0.101	0.051	0.0042992
Lama2	Oligo	0.296628	0.123	0.065	0.000674153
Ift43	Oligo	0.296582	0.178	0.129	0.364643
Lrrc1	Oligo	0.296245	0.125	0.042	9.1079e-16
E330009J07Rik	Oligo	0.29543	0.189	0.148	1
Pgap1	Oligo	0.295134	0.133	0.088	0.634652
Ccdc13	Oligo	0.294471	0.105	0.044	3.51499e-07
Nipal4	Oligo	0.294239	0.112	0	0
Eci1	Oligo	0.2939	0.123	0.033	5.22844e-24
Adcy5	Oligo	0.293324	0.155	0.129	1
Nfic	Oligo	0.292955	0.194	0.171	1
Zfp101	Oligo	0.292875	0.155	0.121	1
Ndrg2	Oligo	0.287843	0.105	0.023	2.25138e-28
Creb3l2	Oligo	0.287506	0.17	0.141	1
Tom1	Oligo	0.287412	0.135	0.09	0.710029
Tbc1d16	Oligo	0.286561	0.161	0.122	1
Mpst	Oligo	0.285025	0.131	0.056	5.25969e-10
Myh14	Oligo	0.282919	0.129	0.079	0.0858538
Phgdh	Oligo	0.282864	0.116	0.027	1.84258e-28
Entpd5	Oligo	0.282088	0.144	0.09	0.0321071
Pgpep1	Oligo	0.279927	0.12	0.095	1
Tmpo	Oligo	0.279521	0.138	0.106	1
Cnn3	Oligo	0.278381	0.159	0.129	1
Cdk18	Oligo	0.276872	0.125	0.046	5.17547e-13
Gm20388	Oligo	0.276541	0.903	0.992	1
Rab33b	Oligo	0.275736	0.146	0.101	1
Nr1h2	Oligo	0.274983	0.142	0.104	1
Gabarap	Oligo	0.273967	0.495	0.616	1
Clcn5	Oligo	0.273753	0.116	0.052	6.40886e-07
Fancc	Oligo	0.273481	0.127	0.082	0.67758
Nde1	Oligo	0.272358	0.105	0.003	2.62584e-267
Tjap1	Oligo	0.270488	0.142	0.084	0.00548967
Mt1	Oligo	0.263729	0.656	0.784	1
Nav2	Oligo	0.262043	0.499	0.864	0.02248
D8Ertd738e	Oligo	0.261274	0.546	0.72	1
Zfp579	Oligo	0.259343	0.118	0.062	0.00102655
Gm17359	Oligo	0.258943	0.151	0.115	1
H3f3a	Oligo	0.258825	0.611	0.773	1
Col11a1	Oligo	0.258743	0.108	0.062	0.195436
Abhd5	Oligo	0.257562	0.12	0.052	3.51599e-08
Mindy1	Oligo	0.257014	0.118	0.04	1.0189e-14
Ctnnd1	Oligo	0.256036	0.12	0.089	1
Srd5a1	Oligo	0.255777	0.101	0.038	2.48593e-09
2310022B05Rik	Oligo	0.253067	0.112	0.049	7.35924e-07
Sat1	Oligo	0.250308	0.112	0.075	1

## Sheet: Lamp5
gene	cluster	avg_logFC	pct.1	pct.2	p_val_adj
Erbb4	Lamp5	3.76534	1	0.109	0
Sgcz	Lamp5	2.96735	0.993	0.22	0
Gad2	Lamp5	2.8887	0.999	0.055	0
Slc6a1	Lamp5	2.85682	0.997	0.139	0
Nxph1	Lamp5	2.85191	0.98	0.036	0
Grik1	Lamp5	2.74421	0.989	0.036	0
Gad1	Lamp5	2.56182	0.999	0.346	0
Reln	Lamp5	2.4526	0.827	0.038	0
Id2	Lamp5	2.33989	0.961	0.187	0
Gabrg3	Lamp5	2.33548	0.972	0.373	0
Hapln1	Lamp5	2.23833	0.931	0.015	0
Unc5c	Lamp5	2.19277	0.988	0.645	0
Npy	Lamp5	2.10758	0.823	0.041	0
Ptprm	Lamp5	2.05392	0.942	0.037	0
Grip1	Lamp5	1.99481	0.999	0.509	0
Dner	Lamp5	1.99185	0.993	0.212	0
Nrsn1	Lamp5	1.98496	0.974	0.641	0
Rbms3	Lamp5	1.9796	0.968	0.079	0
Galntl6	Lamp5	1.93073	0.997	0.433	0
Dpp10	Lamp5	1.88979	0.978	0.111	0
Fgf13	Lamp5	1.85099	0.999	0.743	0
Rgs10	Lamp5	1.83717	0.902	0.054	0
Nyap2	Lamp5	1.81756	0.965	0.225	0
Ptprt	Lamp5	1.75451	0.686	0.081	0
Kcnmb2	Lamp5	1.72476	0.918	0.038	0
Dlx6os1	Lamp5	1.7106	0.929	0.019	0
Dlc1	Lamp5	1.66791	0.952	0.14	0
Serpini1	Lamp5	1.6652	0.907	0.342	0
Spock1	Lamp5	1.65996	0.938	0.129	0
Maf	Lamp5	1.62936	0.914	0.015	0
Nap1l5	Lamp5	1.62295	0.989	0.489	0
Cryab	Lamp5	1.60786	0.934	0.029	0
Elavl2	Lamp5	1.60506	0.974	0.169	0
Unc5d	Lamp5	1.60313	0.977	0.297	0
Mrpl45	Lamp5	1.59702	0.894	0.289	0
Rab3c	Lamp5	1.59236	0.992	0.454	0
Cntnap4	Lamp5	1.58371	0.717	0.027	0
Dlx1as	Lamp5	1.5831	0.915	0.022	0
Pde4d	Lamp5	1.54352	0.985	0.836	0
Pcdh15	Lamp5	1.53832	0.65	0.235	0
Vstm2a	Lamp5	1.52815	0.97	0.567	0
Lamp5	Lamp5	1.5244	0.924	0.102	0
Astn2	Lamp5	1.52232	0.983	0.606	0
Alk	Lamp5	1.51795	0.876	0.038	0
Arl4c	Lamp5	1.51293	0.918	0.023	0
Cntn5	Lamp5	1.48744	0.956	0.773	0
Zfp536	Lamp5	1.46875	0.964	0.339	0
Zfp804b	Lamp5	1.45996	0.726	0.276	0
Hcn1	Lamp5	1.45172	0.989	0.326	0
Zmat4	Lamp5	1.43818	0.998	0.703	0
Sema3c	Lamp5	1.43597	0.812	0.051	0
Pld5	Lamp5	1.42317	0.847	0.04	0
Robo1	Lamp5	1.33499	0.877	0.585	0
Cntnap2	Lamp5	1.32721	0.999	0.691	0
Adra1a	Lamp5	1.31142	0.719	0.046	0
Gabra1	Lamp5	1.30315	0.997	0.737	0
Gria4	Lamp5	1.29418	0.977	0.473	0
Gm45768	Lamp5	1.28646	0.891	0.064	0
Snhg11	Lamp5	1.26573	1	0.787	0
Frmpd4	Lamp5	1.22066	0.999	0.927	0
Sv2a	Lamp5	1.21588	0.991	0.635	0
Ndnf	Lamp5	1.21476	0.332	0.01	0
Cadps	Lamp5	1.21279	0.998	0.854	0
Tenm1	Lamp5	1.20438	0.961	0.826	0
Pde11a	Lamp5	1.20041	0.64	0.094	0
Rcan2	Lamp5	1.1921	0.86	0.045	0
Kit	Lamp5	1.18877	0.373	0.108	1.01131e-247
Slc32a1	Lamp5	1.18839	0.835	0.015	0
Plxdc2	Lamp5	1.18244	0.777	0.353	0
C130073E24Rik	Lamp5	1.16841	0.589	0.076	0
Cit	Lamp5	1.16156	0.837	0.051	0
Cdh20	Lamp5	1.15109	0.776	0.032	0
Mpped1	Lamp5	1.14963	0.952	0.236	0
Alcam	Lamp5	1.14817	0.831	0.52	0
Rgs6	Lamp5	1.1312	0.788	0.233	0
Kcnh7	Lamp5	1.11898	0.998	0.624	0
Flrt2	Lamp5	1.09646	0.836	0.266	0
Impact	Lamp5	1.09373	0.966	0.521	0
Egfr	Lamp5	1.09274	0.654	0.019	0
Cplx1	Lamp5	1.09085	0.95	0.496	0
Kcnip1	Lamp5	1.09077	0.545	0.042	0
Lin7a	Lamp5	1.06904	0.873	0.27	0
Hdac9	Lamp5	1.05986	0.975	0.663	0
Col25a1	Lamp5	1.05882	0.642	0.5	3.90671e-93
Pnoc	Lamp5	1.0446	0.754	0.008	0
Slc2a13	Lamp5	1.03978	0.996	0.878	0
Hs3st5	Lamp5	1.02774	0.652	0.029	0
Vcan	Lamp5	1.02753	0.663	0.029	0
Lhx6	Lamp5	1.02349	0.615	0.005	0
Tox2	Lamp5	1.02133	0.75	0.046	0
Tspyl4	Lamp5	1.01585	0.967	0.594	0
Nrip3	Lamp5	1.00686	0.803	0.22	0
Pam	Lamp5	0.986534	0.988	0.717	0
Abat	Lamp5	0.980953	0.835	0.15	0
Kcnc2	Lamp5	0.977	0.824	0.22	0
Nos1	Lamp5	0.97607	0.761	0.299	0
Mindy2	Lamp5	0.975633	0.875	0.293	0
Afap1	Lamp5	0.975557	0.75	0.062	0
Trps1	Lamp5	0.952456	0.773	0.182	0
Fgf9	Lamp5	0.946638	0.798	0.14	0
Luzp2	Lamp5	0.941608	0.6	0.171	0
Mtss1	Lamp5	0.9267	0.783	0.066	0
Slc38a1	Lamp5	0.924079	0.907	0.343	0
Bach2	Lamp5	0.922995	0.824	0.188	0
Zfp385b	Lamp5	0.919237	0.853	0.342	0
Ntrk2	Lamp5	0.917574	0.988	0.7	0
Tbl1x	Lamp5	0.914982	0.786	0.17	0
Meg3	Lamp5	0.913535	0.999	0.994	0
Grin3a	Lamp5	0.910414	0.693	0.175	0
Cacna2d1	Lamp5	0.909917	0.991	0.937	0
Rph3a	Lamp5	0.892861	0.972	0.596	0
Trpc5	Lamp5	0.89022	0.907	0.508	0
Aplp2	Lamp5	0.881036	0.975	0.67	0
Clstn3	Lamp5	0.877408	0.881	0.358	0
A830018L16Rik	Lamp5	0.876411	0.993	0.817	0
Cnr1	Lamp5	0.876258	0.448	0.216	2.1284e-121
Cux2	Lamp5	0.873029	0.628	0.013	0
Gap43	Lamp5	0.865856	0.854	0.234	0
Sema6a	Lamp5	0.86371	0.391	0.057	0
Kcnq5	Lamp5	0.862618	0.943	0.501	0
Dnmbp	Lamp5	0.861402	0.48	0.147	3.84218e-283
Edil3	Lamp5	0.860956	0.973	0.641	0
Cox6a2	Lamp5	0.859112	0.522	0.004	0
Rab6a	Lamp5	0.858942	0.995	0.833	0
Npas3	Lamp5	0.855731	0.302	0.108	7.37283e-113
Purg	Lamp5	0.851574	0.947	0.568	0
Crispld1	Lamp5	0.847822	0.62	0.049	0
Tmem132d	Lamp5	0.842884	0.607	0.1	0
Plekho1	Lamp5	0.842373	0.701	0.08	0
Necab2	Lamp5	0.841066	0.722	0.145	0
Cited2	Lamp5	0.837114	0.706	0.159	0
Apba1	Lamp5	0.835774	0.924	0.526	0
Rab27b	Lamp5	0.8294	0.884	0.42	0
Elavl4	Lamp5	0.822052	0.787	0.184	0
Thrb	Lamp5	0.816357	0.679	0.372	1.27284e-168
Arhgap26	Lamp5	0.814368	0.903	0.432	0
Prkar1b	Lamp5	0.808331	0.961	0.602	0
Atf4	Lamp5	0.802808	0.862	0.372	0
Hecw2	Lamp5	0.802434	0.865	0.353	0
Fnbp1l	Lamp5	0.798607	0.711	0.095	0
Gng3	Lamp5	0.797186	0.95	0.536	0
Tmem178b	Lamp5	0.788583	0.936	0.403	0
Hcrtr2	Lamp5	0.7838	0.48	0.026	0
Kcns3	Lamp5	0.779512	0.602	0.034	0
Dchs2	Lamp5	0.776268	0.532	0.027	0
Tsc22d1	Lamp5	0.769862	0.975	0.82	0
Camk2n2	Lamp5	0.76904	0.713	0.125	0
Mgll	Lamp5	0.767064	0.868	0.485	0
Garnl3	Lamp5	0.766612	0.698	0.13	0
Efna5	Lamp5	0.766003	0.599	0.104	0
C530008M17Rik	Lamp5	0.765731	0.847	0.3	0
Plcb4	Lamp5	0.761586	0.649	0.041	0
1700030F04Rik	Lamp5	0.761169	0.953	0.757	0
Igf1	Lamp5	0.757866	0.501	0.013	0
Tmem130	Lamp5	0.757765	0.836	0.309	0
Pdxk	Lamp5	0.756455	0.826	0.291	0
Gm26905	Lamp5	0.756247	0.601	0.124	0
Qk	Lamp5	0.755786	0.934	0.529	0
Kcnc1	Lamp5	0.753988	0.871	0.381	0
Cplx3	Lamp5	0.752781	0.429	0.003	0
Chd3os	Lamp5	0.750296	0.976	0.762	0
A230057D06Rik	Lamp5	0.745171	0.95	0.629	0
Bex1	Lamp5	0.743901	0.792	0.271	0
Dnm3	Lamp5	0.743869	0.879	0.496	0
Rims3	Lamp5	0.742891	0.643	0.013	0
Ankrd34b	Lamp5	0.742642	0.593	0.038	0
Osbpl8	Lamp5	0.740965	0.884	0.467	0
Slc35f1	Lamp5	0.740434	0.792	0.271	0
Mafb	Lamp5	0.739454	0.531	0.009	0
Gpx4	Lamp5	0.738931	0.974	0.788	0
Rassf3	Lamp5	0.738297	0.607	0.033	0
Hip1	Lamp5	0.735775	0.55	0.128	0
Epha3	Lamp5	0.724532	0.853	0.449	0
Syngr1	Lamp5	0.723716	0.893	0.43	0
Mef2c	Lamp5	0.72324	0.993	0.827	0
Kidins220	Lamp5	0.721985	0.965	0.699	0
Tenm3	Lamp5	0.721879	0.732	0.345	1.55911e-288
Farp1	Lamp5	0.720479	0.737	0.149	0
Tcf4	Lamp5	0.719722	1	0.994	0
Cend1	Lamp5	0.717564	0.878	0.431	0
Syt1	Lamp5	0.710915	1	0.991	0
Pknox2	Lamp5	0.710766	0.8	0.298	0
Camk2d	Lamp5	0.705789	0.638	0.092	0
Mctp2	Lamp5	0.699191	0.497	0.009	0
Parm1	Lamp5	0.697314	0.368	0.358	2.13387e-06
Necab1	Lamp5	0.695901	0.42	0.165	3.66173e-162
Scn1a	Lamp5	0.692623	0.908	0.495	0
Gnai1	Lamp5	0.689681	0.862	0.434	0
Stmn2	Lamp5	0.687433	0.813	0.324	0
Ppp1r2	Lamp5	0.680514	0.892	0.532	0
Adarb2	Lamp5	0.680406	0.798	0.826	2.92831e-24
Rims2	Lamp5	0.677383	0.929	0.551	0
Dynll2	Lamp5	0.674967	0.993	0.85	0
Srgap1	Lamp5	0.671969	0.62	0.097	0
Nhs	Lamp5	0.667587	0.592	0.057	0
Ftl1	Lamp5	0.661243	0.982	0.915	0
Rtl8a	Lamp5	0.66008	0.88	0.457	0
Gabrb2	Lamp5	0.654054	0.933	0.673	1.06265e-284
Sox5	Lamp5	0.652106	0.472	0.14	1.08399e-290
Sh3rf3	Lamp5	0.6508	0.862	0.491	1.08568e-290
Arx	Lamp5	0.650553	0.559	0.008	0
Lgi2	Lamp5	0.650473	0.536	0.035	0
Robo2	Lamp5	0.649396	0.931	0.857	6.89343e-191
Btbd11	Lamp5	0.648221	0.532	0.015	0
Zwint	Lamp5	0.647947	0.972	0.735	0
Rpp25	Lamp5	0.647189	0.544	0.013	0
Tox	Lamp5	0.646595	0.488	0.064	0
Col19a1	Lamp5	0.645923	0.467	0.035	0
Frmpd3	Lamp5	0.645648	0.638	0.106	0
Agbl4	Lamp5	0.644067	0.85	0.356	0
Rab3b	Lamp5	0.641511	0.549	0.034	0
Ngf	Lamp5	0.639442	0.514	0.007	0
Polr2m	Lamp5	0.635919	0.862	0.475	0
Ubash3b	Lamp5	0.635536	0.851	0.404	0
Rims1	Lamp5	0.633997	1	0.97	0
Cacng2	Lamp5	0.63356	0.799	0.33	0
Ndst3	Lamp5	0.633305	0.705	0.268	2.44213e-292
5330434G04Rik	Lamp5	0.631507	0.869	0.459	0
Tbc1d30	Lamp5	0.630193	0.676	0.193	0
Kcnn2	Lamp5	0.629626	0.77	0.333	0
A230006K03Rik	Lamp5	0.628642	0.673	0.346	3.09835e-191
Cxcl14	Lamp5	0.627702	0.111	0.019	9.5218e-122
Osbpl3	Lamp5	0.626965	0.633	0.12	0
Kcna6	Lamp5	0.625842	0.668	0.14	0
Fam124a	Lamp5	0.624941	0.552	0.068	0
Fstl5	Lamp5	0.622823	0.493	0.116	0
Pde10a	Lamp5	0.617743	0.935	0.692	1.96307e-246
Chn2	Lamp5	0.613794	0.558	0.066	0
Msi2	Lamp5	0.61327	0.811	0.337	0
Cpne8	Lamp5	0.611654	0.642	0.183	0
Tmtc2	Lamp5	0.611242	0.415	0.108	1.00313e-297
Cav2	Lamp5	0.611032	0.503	0.014	0
Ptprg	Lamp5	0.610489	0.923	0.581	1.55395e-272
Gabbr2	Lamp5	0.609788	0.98	0.887	0
Igsf11	Lamp5	0.609745	0.681	0.231	0
2007-09-01	Lamp5	0.609537	0.903	0.534	0
Scoc	Lamp5	0.602921	0.948	0.641	9.01601e-302
Scrn1	Lamp5	0.601897	0.748	0.289	0
Cort	Lamp5	0.60056	0.398	0.008	0
Elmo1	Lamp5	0.599792	0.565	0.106	0
Gm3764	Lamp5	0.598939	0.843	0.449	3.34107e-287
AI413582	Lamp5	0.597153	0.751	0.291	0
Zcchc18	Lamp5	0.596962	0.915	0.549	1.90031e-303
Rab3a	Lamp5	0.595673	0.951	0.676	6.59872e-290
Slc6a17	Lamp5	0.592853	0.9	0.543	1.35551e-270
Sars	Lamp5	0.591168	0.741	0.324	8.99937e-298
Mpdz	Lamp5	0.583588	0.838	0.439	1.7909e-289
Pid1	Lamp5	0.583081	0.639	0.202	0
Gnao1	Lamp5	0.582251	0.956	0.651	5.57748e-292
Mllt11	Lamp5	0.57792	0.972	0.839	1.22352e-278
Sox2	Lamp5	0.576205	0.532	0.013	0
Cadm4	Lamp5	0.575557	0.625	0.129	0
Rapgef4	Lamp5	0.575102	0.937	0.697	1.60308e-238
Mtss1l	Lamp5	0.570399	0.551	0.055	0
Map1lc3a	Lamp5	0.569233	0.927	0.644	9.95749e-276
Atp6v1g1	Lamp5	0.568442	0.887	0.552	1.11319e-256
Bcat1	Lamp5	0.568315	0.594	0.119	0
Efr3b	Lamp5	0.566463	0.681	0.186	0
Pfdn2	Lamp5	0.565851	0.937	0.656	2.27908e-265
BC029722	Lamp5	0.564766	0.731	0.264	0
Vamp2	Lamp5	0.562587	0.991	0.917	0
Tbc1d9	Lamp5	0.56129	0.655	0.176	0
Ppm1h	Lamp5	0.560995	0.854	0.612	4.18646e-150
Cntn6	Lamp5	0.557118	0.366	0.028	0
Tox3	Lamp5	0.556124	0.476	0.107	0
Ttc39b	Lamp5	0.555731	0.617	0.167	0
Gm45323	Lamp5	0.554484	0.394	0.043	0
Sesn3	Lamp5	0.554021	0.694	0.264	2.08199e-295
Gm16070	Lamp5	0.55387	0.466	0.022	0
Rnf152	Lamp5	0.552679	0.437	0.008	0
Atxn1	Lamp5	0.551295	0.991	0.907	1.19433e-296
Coprs	Lamp5	0.55106	0.617	0.138	0
Sncb	Lamp5	0.549246	0.983	0.854	4.96081e-292
Sv2c	Lamp5	0.54899	0.504	0.278	2.53109e-95
Gpr158	Lamp5	0.547672	0.948	0.733	3.09839e-230
Diras1	Lamp5	0.54077	0.705	0.246	0
Tmem65	Lamp5	0.540752	0.602	0.163	0
Nars	Lamp5	0.540389	0.759	0.368	2.84324e-245
Hmgcll1	Lamp5	0.536072	0.606	0.169	0
Hdgfl3	Lamp5	0.534648	0.89	0.536	6.74193e-261
Phactr1	Lamp5	0.532732	0.985	0.904	2.629e-143
Eif4a2	Lamp5	0.531949	0.991	0.952	1.33414e-249
Etl4	Lamp5	0.531636	0.554	0.253	3.11441e-133
Stmn3	Lamp5	0.530132	0.948	0.726	6.38121e-222
Prkaa2	Lamp5	0.528993	0.575	0.15	0
Arnt2	Lamp5	0.528313	0.766	0.326	5.30728e-295
Stxbp1	Lamp5	0.523526	0.975	0.781	2.42934e-260
Stmn1	Lamp5	0.523418	0.756	0.447	7.6312e-154
Brinp2	Lamp5	0.523123	0.598	0.21	3.77886e-286
Spock3	Lamp5	0.523084	0.92	0.643	6.50398e-164
Dlx1	Lamp5	0.521117	0.461	0.011	0
Peg3	Lamp5	0.520493	0.892	0.562	5.71389e-223
Slc7a1	Lamp5	0.520371	0.55	0.099	0
Grk3	Lamp5	0.520366	0.606	0.161	0
Eps8	Lamp5	0.519674	0.495	0.058	0
Rims4	Lamp5	0.519218	0.533	0.107	0
Kif5c	Lamp5	0.517614	0.974	0.799	1.12084e-262
Ctnna2	Lamp5	0.517582	0.993	0.96	3.41427e-249
AI504432	Lamp5	0.517267	0.575	0.137	0
Inpp5f	Lamp5	0.515679	0.696	0.268	5.12496e-297
4930555F03Rik	Lamp5	0.515282	0.353	0.036	0
Adamts17	Lamp5	0.512972	0.808	0.444	5.54736e-195
Fam49a	Lamp5	0.512801	0.912	0.655	6.89317e-175
Syt4	Lamp5	0.512178	0.892	0.525	5.53132e-222
Myo16	Lamp5	0.511902	0.542	0.128	0
Rtl4	Lamp5	0.511759	0.876	0.56	6.26053e-178
Adamtsl1	Lamp5	0.509919	0.385	0.09	0
Mxra7	Lamp5	0.509152	0.429	0.032	0
Chd5	Lamp5	0.506441	0.671	0.236	0
Slc1a4	Lamp5	0.504957	0.545	0.1	0
Scrt1	Lamp5	0.503996	0.555	0.126	0
Hnrnpa1	Lamp5	0.50375	0.937	0.67	3.2753e-216
Rora	Lamp5	0.502365	0.905	0.766	5.00189e-139
Myo3b	Lamp5	0.500281	0.407	0.024	0
Cbarp	Lamp5	0.500054	0.851	0.453	2.70228e-234
Homer2	Lamp5	0.499245	0.666	0.266	1.56021e-241
Pcgf5	Lamp5	0.498558	0.606	0.198	0
Slc25a4	Lamp5	0.497696	0.968	0.848	3.4608e-230
Nacc2	Lamp5	0.496668	0.464	0.018	0
Lrrtm3	Lamp5	0.49536	0.711	0.396	8.39333e-137
Eps15	Lamp5	0.495207	0.833	0.425	4.5781e-229
Pvt1	Lamp5	0.494648	0.783	0.457	1.16364e-180
Snap25	Lamp5	0.494234	1	0.979	0
Sh3bgrl	Lamp5	0.494102	0.837	0.438	2.11403e-227
Ccdc136	Lamp5	0.494095	0.549	0.101	0
Mgat4c	Lamp5	0.49264	0.585	0.228	9.19557e-210
Oprm1	Lamp5	0.491974	0.579	0.13	0
Lbh	Lamp5	0.491032	0.459	0.021	0
Magi1	Lamp5	0.489743	0.925	0.667	3.58463e-188
Epha5	Lamp5	0.489323	0.953	0.846	1.21325e-152
Atp6ap2	Lamp5	0.48877	0.786	0.41	3.06665e-204
Plcxd2	Lamp5	0.488165	0.361	0.029	0
Fxyd6	Lamp5	0.486624	0.5	0.207	2.82282e-162
Ints6l	Lamp5	0.485086	0.638	0.326	8.23706e-162
Cntnap5c	Lamp5	0.48457	0.48	0.25	2.09437e-86
Gaa	Lamp5	0.483488	0.727	0.322	1.74181e-227
St13	Lamp5	0.483283	0.92	0.721	6.81559e-160
Tmem158	Lamp5	0.483265	0.565	0.219	3.01028e-217
Atp8a2	Lamp5	0.482247	0.71	0.323	2.82717e-227
Vegfb	Lamp5	0.480953	0.614	0.211	4.98416e-303
Baiap2l2	Lamp5	0.48044	0.348	0.006	0
Eif1b	Lamp5	0.479954	0.907	0.689	3.28728e-158
Ndn	Lamp5	0.47717	0.52	0.264	3.85707e-116
Sh3rf1	Lamp5	0.475701	0.693	0.265	2.31082e-254
Arhgef6	Lamp5	0.475676	0.45	0.052	0
Pdzrn4	Lamp5	0.475253	0.595	0.26	5.15246e-175
Pcdh10	Lamp5	0.475231	0.488	0.168	1.51017e-227
Gnas	Lamp5	0.474196	0.978	0.808	2.27941e-230
Dpysl2	Lamp5	0.474062	0.99	0.937	3.25888e-180
Bend6	Lamp5	0.473997	0.805	0.452	4.28754e-195
Dcaf12l1	Lamp5	0.473254	0.631	0.233	8.93171e-273
Mdh1	Lamp5	0.472199	0.856	0.555	3.06683e-183
Gab2	Lamp5	0.469761	0.577	0.168	0
Ndufa8	Lamp5	0.469395	0.753	0.43	1.13564e-168
Pde4b	Lamp5	0.468388	0.565	0.253	1.98587e-164
Gm3510	Lamp5	0.468148	0.39	0.078	0
Mir670hg	Lamp5	0.467883	0.419	0.069	0
Rtl8b	Lamp5	0.465486	0.749	0.36	3.02051e-218
Ubxn2a	Lamp5	0.463436	0.616	0.226	4.92596e-268
Ddit3	Lamp5	0.462284	0.595	0.233	1.19533e-227
Prkca	Lamp5	0.460396	0.907	0.755	1.29625e-97
Fhod3	Lamp5	0.460264	0.437	0.027	0
Zfp385a	Lamp5	0.460034	0.462	0.049	0
Rell2	Lamp5	0.459723	0.665	0.268	2.00899e-254
Hint1	Lamp5	0.458132	0.901	0.693	5.76482e-164
Glra2	Lamp5	0.457572	0.418	0.09	0
Htr7	Lamp5	0.456384	0.383	0.02	0
Rps6ka5	Lamp5	0.456126	0.569	0.216	1.00318e-222
Ndufa4	Lamp5	0.455899	0.909	0.717	3.9739e-140
Sp9	Lamp5	0.455733	0.407	0.005	0
Eepd1	Lamp5	0.455377	0.512	0.116	0
Resp18	Lamp5	0.455166	0.435	0.069	0
Klhl13	Lamp5	0.453918	0.462	0.083	0
Qpct	Lamp5	0.453137	0.391	0.01	0
6030419C18Rik	Lamp5	0.452964	0.762	0.44	5.39117e-165
Gnb1	Lamp5	0.4526	0.969	0.872	2.86347e-90
Rab6b	Lamp5	0.451604	0.952	0.755	2.15968e-186
Tsc22d3	Lamp5	0.451385	0.58	0.167	0
Cib2	Lamp5	0.450966	0.494	0.084	0
Pcp4l1	Lamp5	0.450645	0.263	0.025	0
Atf5	Lamp5	0.45044	0.487	0.102	0
Gm30835	Lamp5	0.449285	0.188	0.031	5.33868e-225
Kif1a	Lamp5	0.449219	0.952	0.718	5.07437e-188
Slitrk4	Lamp5	0.449178	0.598	0.237	3.81155e-224
Nmt2	Lamp5	0.448377	0.864	0.549	2.25689e-168
Ptpn4	Lamp5	0.447589	0.829	0.482	7.35694e-185
Cacnb4	Lamp5	0.446836	0.95	0.783	9.29223e-153
Acss1	Lamp5	0.44619	0.452	0.082	0
Socs5	Lamp5	0.444202	0.676	0.309	2.50889e-206
Zfp428	Lamp5	0.442732	0.602	0.209	1.19943e-282
Neto2	Lamp5	0.442415	0.536	0.184	8.89906e-242
Lmbrd1	Lamp5	0.441763	0.801	0.45	4.35167e-182
Grb10	Lamp5	0.441412	0.576	0.153	0
Tm6sf1	Lamp5	0.440923	0.407	0.026	0
Fchsd2	Lamp5	0.440905	0.658	0.249	1.15838e-267
Dleu7	Lamp5	0.440225	0.405	0.031	0
Celf4	Lamp5	0.440214	0.996	0.968	4.31001e-273
Impad1	Lamp5	0.438789	0.786	0.446	7.15844e-180
Krt1	Lamp5	0.438228	0.457	0.077	0
Btbd1	Lamp5	0.437694	0.743	0.37	6.15524e-200
Ttc28	Lamp5	0.437074	0.582	0.192	4.32977e-262
Cxxc4	Lamp5	0.43524	0.466	0.086	0
Dnajc6	Lamp5	0.435041	0.942	0.729	1.40364e-176
Rpl21	Lamp5	0.4344	0.985	0.971	3.31296e-231
Rnf11	Lamp5	0.433857	0.924	0.674	6.90363e-172
Gm2516	Lamp5	0.433725	0.334	0.025	0
Myl6b	Lamp5	0.433277	0.442	0.046	0
Sox1	Lamp5	0.432231	0.388	0.005	0
Utrn	Lamp5	0.432155	0.409	0.048	0
BC030500	Lamp5	0.430875	0.469	0.115	0
1810037I17Rik	Lamp5	0.430431	0.773	0.406	6.69409e-184
Htr2a	Lamp5	0.4304	0.372	0.054	0
Rasgrf2	Lamp5	0.429584	0.792	0.543	1.73362e-94
Asap1	Lamp5	0.427289	0.656	0.32	5.29598e-152
Acsl1	Lamp5	0.426848	0.596	0.249	4.21181e-202
Vsnl1	Lamp5	0.42607	0.843	0.544	1.02554e-132
Arhgef37	Lamp5	0.425698	0.345	0.012	0
Tmeff1	Lamp5	0.424949	0.808	0.491	6.91154e-148
Gm45881	Lamp5	0.42443	0.448	0.077	0
Gsk3b	Lamp5	0.424207	0.941	0.787	7.202e-142
Eya4	Lamp5	0.42406	0.284	0.01	0
Sema6d	Lamp5	0.423871	0.746	0.582	2.0915e-46
Hsd17b12	Lamp5	0.421805	0.636	0.261	6.53431e-224
Amot	Lamp5	0.421803	0.353	0.04	0
Plekhb2	Lamp5	0.421412	0.744	0.368	3.55691e-188
Olfm2	Lamp5	0.420163	0.456	0.062	0
Nr2f2	Lamp5	0.41753	0.345	0.138	8.20327e-108
Mif	Lamp5	0.416591	0.842	0.589	1.75244e-132
Pard3b	Lamp5	0.41637	0.406	0.136	6.05597e-178
Wasf3	Lamp5	0.415966	0.81	0.462	6.42245e-173
App	Lamp5	0.411941	0.997	0.892	1.44398e-191
Chl1	Lamp5	0.411329	0.964	0.809	1.8116e-149
Reep5	Lamp5	0.409418	0.866	0.558	2.59574e-153
Gfpt1	Lamp5	0.409072	0.66	0.284	1.21719e-213
Syngr3	Lamp5	0.407521	0.751	0.411	8.16e-157
Galnt7	Lamp5	0.407185	0.464	0.109	0
Serp2	Lamp5	0.406414	0.957	0.818	7.64927e-168
Tuba1b	Lamp5	0.406336	0.749	0.409	2.73767e-158
Ddr2	Lamp5	0.40548	0.341	0.019	0
Nmnat2	Lamp5	0.405255	0.865	0.64	3.37121e-116
Srpk2	Lamp5	0.404225	0.951	0.757	7.80026e-169
Ell2	Lamp5	0.403922	0.475	0.163	8.39106e-215
Mafg	Lamp5	0.403777	0.589	0.227	1.03946e-221
Akap5	Lamp5	0.401033	0.585	0.268	1.31961e-160
Ppp1r14b	Lamp5	0.400961	0.445	0.074	0
Pdgfa	Lamp5	0.400953	0.657	0.323	1.36239e-158
Kctd16	Lamp5	0.400831	0.929	0.925	2.7391e-40
Bc1	Lamp5	0.400392	0.41	0.113	7.95521e-253
Esrrg	Lamp5	0.400195	0.606	0.271	7.48553e-167
B3glct	Lamp5	0.39991	0.429	0.109	0
Arhgdig	Lamp5	0.399073	0.5	0.144	0
Sel1l	Lamp5	0.397823	0.848	0.588	5.19494e-111
Slc8a1	Lamp5	0.397776	0.888	0.453	3.05505e-189
Unc119	Lamp5	0.397375	0.425	0.061	0
2900097C17Rik	Lamp5	0.396866	0.993	0.938	2.98939e-200
Hdac11	Lamp5	0.396129	0.633	0.253	1.30622e-223
Frmd3	Lamp5	0.395365	0.485	0.136	3.79723e-290
Tspan3	Lamp5	0.394468	0.811	0.496	1.40674e-144
Clstn1	Lamp5	0.393929	0.95	0.722	6.09914e-153
Frem1	Lamp5	0.393855	0.202	0.016	0
Tubb4a	Lamp5	0.393228	0.872	0.539	4.96466e-163
Mapk9	Lamp5	0.393184	0.735	0.381	3.13219e-167
Nt5dc3	Lamp5	0.391126	0.778	0.49	1.45266e-121
Trove2	Lamp5	0.390588	0.717	0.377	7.73661e-156
Gm15398	Lamp5	0.389817	0.37	0.051	0
Vldlr	Lamp5	0.389143	0.692	0.355	4.74988e-156
Fmn1	Lamp5	0.388922	0.541	0.206	1.74328e-200
Qdpr	Lamp5	0.388838	0.502	0.135	0
Camk1	Lamp5	0.387386	0.394	0.041	0
Eif2s2	Lamp5	0.387312	0.8	0.514	4.67062e-113
Tcp11l1	Lamp5	0.386816	0.657	0.301	5.40941e-180
Apc	Lamp5	0.386691	0.889	0.67	1.26496e-132
Atp6v1g2	Lamp5	0.386638	0.982	0.881	6.39449e-181
Dynlrb1	Lamp5	0.386231	0.891	0.66	1.25684e-133
Fam174a	Lamp5	0.385932	0.912	0.735	6.99583e-135
Cntn4	Lamp5	0.385392	0.542	0.46	1.27594e-13
Enpp5	Lamp5	0.384393	0.684	0.335	1.04809e-159
Chchd10	Lamp5	0.382594	0.885	0.713	9.28816e-102
Zcchc12	Lamp5	0.381892	0.399	0.067	0
Nfib	Lamp5	0.380447	0.998	0.974	4.34044e-155
Canx	Lamp5	0.378302	0.944	0.742	1.60506e-132
Arl5a	Lamp5	0.37804	0.633	0.312	9.1387e-146
Ndufa11	Lamp5	0.377678	0.704	0.405	1.18138e-129
Tmem179	Lamp5	0.376938	0.657	0.322	5.78892e-153
Gnl3l	Lamp5	0.376317	0.834	0.546	2.04098e-128
Fryl	Lamp5	0.374457	0.702	0.365	2.82109e-152
Atp1b3	Lamp5	0.373808	0.639	0.285	7.41204e-182
Zbtb4	Lamp5	0.373364	0.63	0.287	4.10895e-171
Chd6	Lamp5	0.372401	0.666	0.351	7.64198e-138
Gm1673	Lamp5	0.371166	0.739	0.415	6.84521e-136
Pgam1	Lamp5	0.37107	0.861	0.591	2.39868e-121
Pik3ca	Lamp5	0.370974	0.723	0.378	5.97838e-149
Ankrd12	Lamp5	0.370932	0.861	0.604	7.3088e-125
Trappc6b	Lamp5	0.369295	0.864	0.619	4.15571e-115
Csnk1e	Lamp5	0.369001	0.668	0.335	2.63569e-144
Guk1	Lamp5	0.368396	0.829	0.524	3.8423e-120
Kif5a	Lamp5	0.368244	0.721	0.382	8.52771e-142
Sema6c	Lamp5	0.368228	0.373	0.044	0
Ywhag	Lamp5	0.368161	0.99	0.918	1.00267e-183
Sema3e	Lamp5	0.366988	0.347	0.274	1.47916e-08
Cacng4	Lamp5	0.366388	0.347	0.01	0
Sntg2	Lamp5	0.365225	0.321	0.059	0
Smarca1	Lamp5	0.364918	0.535	0.214	2.1317e-184
Vwc2	Lamp5	0.364915	0.289	0.011	0
Pbk	Lamp5	0.364872	0.26	0.027	0
C130071C03Rik	Lamp5	0.364729	0.907	0.726	6.78942e-112
Ankrd50	Lamp5	0.364576	0.428	0.093	0
Ptprn	Lamp5	0.363471	0.867	0.583	1.63043e-118
Scamp5	Lamp5	0.362868	0.824	0.559	1.18877e-104
Cd200	Lamp5	0.362616	0.562	0.21	1.20511e-205
Epm2aip1	Lamp5	0.36255	0.746	0.429	2.69687e-129
Mcrip1	Lamp5	0.361976	0.759	0.445	9.44388e-132
Hspe1	Lamp5	0.361856	0.857	0.649	3.97572e-108
Vat1l	Lamp5	0.360726	0.3	0.019	0
Npm1	Lamp5	0.36054	0.856	0.65	2.19227e-104
Xkr4	Lamp5	0.359753	0.986	0.904	3.19015e-118
Araf	Lamp5	0.359263	0.901	0.707	4.10386e-123
Enox2	Lamp5	0.359254	0.477	0.195	3.00785e-145
Kcna2	Lamp5	0.358462	0.632	0.302	5.42509e-150
Ogfrl1	Lamp5	0.35842	0.865	0.671	1.05634e-77
Klhl33	Lamp5	0.358307	0.43	0.096	0
Ostm1	Lamp5	0.357579	0.563	0.244	2.03047e-160
Nudt19	Lamp5	0.357209	0.748	0.436	1.46041e-129
Spock2	Lamp5	0.355686	0.924	0.69	3.85184e-125
Dzank1	Lamp5	0.354241	0.668	0.335	2.41133e-144
Dpysl5	Lamp5	0.353931	0.493	0.136	1.86669e-287
Hsp90ab1	Lamp5	0.353809	0.982	0.896	3.12478e-134
Slc24a3	Lamp5	0.352978	0.96	0.757	2.12611e-115
Dkk2	Lamp5	0.351727	0.13	0.008	0
Ldhb	Lamp5	0.351712	0.586	0.244	3.14958e-177
Atp6ap1	Lamp5	0.351544	0.778	0.497	4.72838e-99
Hspa9	Lamp5	0.351518	0.684	0.392	4.77814e-117
Cspg5	Lamp5	0.351263	0.528	0.155	5.35413e-287
Ly6h	Lamp5	0.351056	0.926	0.715	1.28122e-106
Rnf14	Lamp5	0.350405	0.843	0.575	1.9337e-116
Fabp3	Lamp5	0.350331	0.659	0.332	1.19034e-137
St6gal1	Lamp5	0.350071	0.381	0.059	0
Snx10	Lamp5	0.34986	0.803	0.53	2.35972e-103
Rnd3	Lamp5	0.34983	0.345	0.036	0
Hpf1	Lamp5	0.349806	0.655	0.349	9.46638e-125
Cntnap3	Lamp5	0.349797	0.268	0.011	0
Rgs8	Lamp5	0.349703	0.542	0.243	1.62913e-141
Dlx6	Lamp5	0.349023	0.31	0.004	0
Smdt1	Lamp5	0.348928	0.934	0.768	4.70247e-122
Nfix	Lamp5	0.348404	0.91	0.789	4.57856e-85
Use1	Lamp5	0.348393	0.787	0.499	2.38181e-115
Trim62	Lamp5	0.347809	0.348	0.019	0
Timp2	Lamp5	0.345573	0.639	0.284	4.8208e-150
Pgrmc1	Lamp5	0.345319	0.88	0.637	8.09571e-109
Tmem196	Lamp5	0.344492	0.281	0.033	0
Atp6ap1l	Lamp5	0.344428	0.263	0.002	0
Serf1	Lamp5	0.344182	0.542	0.22	1.80899e-174
Rex1bd	Lamp5	0.343973	0.754	0.449	4.78034e-119
Cyth3	Lamp5	0.343651	0.547	0.225	1.10381e-170
Slc7a5	Lamp5	0.343482	0.413	0.094	0
Cfl2	Lamp5	0.342342	0.743	0.42	1.5129e-131
Stx7	Lamp5	0.341921	0.72	0.409	3.18663e-119
Nrbp2	Lamp5	0.341529	0.461	0.139	2.8465e-242
Adam23	Lamp5	0.341241	0.724	0.403	7.01116e-123
Tcf12	Lamp5	0.339658	0.855	0.69	5.87425e-78
Plcl2	Lamp5	0.339594	0.648	0.316	1.36419e-137
Astn1	Lamp5	0.339555	0.925	0.72	1.00497e-107
Frmd5	Lamp5	0.339384	0.905	0.689	1.04995e-106
Vmp1	Lamp5	0.338833	0.992	0.985	5.12382e-175
Paip2	Lamp5	0.338692	0.835	0.569	8.02662e-108
Fam126a	Lamp5	0.33861	0.512	0.212	6.60453e-152
Ndufb5	Lamp5	0.337848	0.838	0.618	9.51003e-97
CT025619.1	Lamp5	0.337777	0.36	0.055	0
Hmgcs1	Lamp5	0.336993	0.52	0.21	3.08059e-168
Atp5d	Lamp5	0.336877	0.792	0.527	2.45237e-99
Pdlim5	Lamp5	0.336753	0.306	0.076	6.1955e-211
Larp1	Lamp5	0.336679	0.638	0.316	1.61793e-137
Rufy3	Lamp5	0.33659	0.899	0.704	6.98228e-117
Grik2	Lamp5	0.336343	0.996	0.971	6.1804e-79
Elavl3	Lamp5	0.335899	0.946	0.781	3.83048e-117
2006-09-01	Lamp5	0.335766	0.497	0.167	9.81468e-216
Syt11	Lamp5	0.335632	0.977	0.895	4.0524e-142
Podxl2	Lamp5	0.335567	0.586	0.261	5.16477e-155
Dennd5b	Lamp5	0.335408	0.811	0.557	9.34997e-95
Smim10l1	Lamp5	0.335336	0.926	0.79	6.85605e-95
Tmsb10	Lamp5	0.33532	0.845	0.47	1.47997e-130
Epb41l3	Lamp5	0.335048	0.645	0.326	5.13143e-128
Atp11c	Lamp5	0.334884	0.502	0.199	6.60698e-151
Rimbp2	Lamp5	0.33422	0.913	0.714	1.12943e-105
Gm45846	Lamp5	0.33388	0.429	0.136	1.40407e-193
Fgf11	Lamp5	0.333747	0.39	0.079	0
Wls	Lamp5	0.332891	0.325	0.045	0
Cep170b	Lamp5	0.331227	0.528	0.227	1.148e-145
Cdkl5	Lamp5	0.330382	0.781	0.534	3.75375e-77
Gm4131	Lamp5	0.330164	0.883	0.681	4.81965e-87
Purb	Lamp5	0.32998	0.946	0.792	2.77293e-110
Clip4	Lamp5	0.329818	0.603	0.304	3.55552e-125
Dcx	Lamp5	0.329712	0.404	0.089	0
Trappc9	Lamp5	0.328852	0.837	0.569	1.36414e-101
Tmem55a	Lamp5	0.328679	0.629	0.307	4.86746e-135
Bmyc	Lamp5	0.328674	0.729	0.457	1.79081e-98
Tnfaip8l3	Lamp5	0.328512	0.364	0.089	5.00162e-267
Fgf10	Lamp5	0.32807	0.373	0.094	2.54388e-262
Spats2l	Lamp5	0.327812	0.38	0.092	5.4637e-285
Sod1	Lamp5	0.327678	0.63	0.325	6.64438e-122
Stat5b	Lamp5	0.327613	0.344	0.022	0
Atat1	Lamp5	0.327263	0.477	0.161	1.61677e-210
Arid5b	Lamp5	0.32691	0.681	0.403	7.63775e-94
Napb	Lamp5	0.326343	0.966	0.827	1.82606e-121
1500011B03Rik	Lamp5	0.325467	0.872	0.636	1.97679e-98
Srgap2	Lamp5	0.325196	0.69	0.385	1.35033e-114
Bex4	Lamp5	0.324689	0.451	0.137	8.04982e-228
Wdr6	Lamp5	0.324629	0.453	0.153	2.96076e-193
Gm42303	Lamp5	0.323149	0.296	0.023	0
Atp6v1b2	Lamp5	0.322044	0.913	0.706	1.98251e-99
Lancl1	Lamp5	0.321841	0.738	0.462	8.52544e-100
St8sia4	Lamp5	0.321806	0.452	0.142	1.72939e-204
Nrxn3	Lamp5	0.321612	0.996	0.854	6.56886e-120
Atp11b	Lamp5	0.321366	0.574	0.289	1.07955e-114
Slc9a6	Lamp5	0.321257	0.629	0.332	7.12786e-112
Anp32e	Lamp5	0.320713	0.614	0.285	3.47647e-140
Elovl4	Lamp5	0.320031	0.6	0.305	1.19973e-112
Sez6	Lamp5	0.319783	0.58	0.256	1.57948e-141
Adam10	Lamp5	0.319626	0.749	0.468	1.40891e-94
Rcan3	Lamp5	0.318697	0.372	0.055	0
Cdc14b	Lamp5	0.318186	0.463	0.152	3.94891e-205
Mrpl52	Lamp5	0.317784	0.606	0.311	7.10679e-113
Fam213b	Lamp5	0.317049	0.532	0.231	3.43625e-143
Pdxp	Lamp5	0.316648	0.862	0.633	2.16442e-90
Tmem218	Lamp5	0.316393	0.378	0.074	0
Atp6v1c1	Lamp5	0.316289	0.814	0.548	9.99621e-97
Rapgef4os1	Lamp5	0.316229	0.6	0.312	2.10375e-104
H2afz	Lamp5	0.315767	0.939	0.866	7.7945e-80
Sfxn3	Lamp5	0.315696	0.527	0.232	2.09408e-138
Nfe2l1	Lamp5	0.315564	0.708	0.4	7.43657e-105
Atp5g3	Lamp5	0.314792	0.763	0.531	2.17433e-77
Slc7a8	Lamp5	0.314176	0.594	0.297	1.1408e-119
Scg5	Lamp5	0.31358	0.74	0.441	4.2783e-95
Ndufa2	Lamp5	0.313293	0.937	0.806	1.64752e-93
Retreg1	Lamp5	0.313162	0.524	0.227	1.00306e-135
Wwox	Lamp5	0.312336	0.655	0.394	2.22441e-83
Crebrf	Lamp5	0.311075	0.604	0.293	5.20536e-128
Adar	Lamp5	0.310219	0.733	0.452	5.26216e-97
Aars	Lamp5	0.30997	0.478	0.177	1.09213e-173
Fkbp3	Lamp5	0.309633	0.604	0.312	2.81451e-112
Gng4	Lamp5	0.308968	0.284	0.035	0
Limk1	Lamp5	0.307854	0.351	0.05	0
Fat1	Lamp5	0.307809	0.272	0.042	0
Ppp2r2b	Lamp5	0.307649	0.842	0.392	8.85556e-171
Tgoln1	Lamp5	0.307594	0.749	0.465	1.21191e-92
Tmem47	Lamp5	0.307587	0.506	0.188	4.12565e-171
Cox5a	Lamp5	0.305376	0.729	0.485	4.05501e-80
Osbpl9	Lamp5	0.305188	0.723	0.424	2.97037e-103
Pdha1	Lamp5	0.30518	0.647	0.342	3.38042e-110
Tmem176b	Lamp5	0.304356	0.245	0.005	0
Grk5	Lamp5	0.303678	0.374	0.109	9.04232e-198
Vezf1	Lamp5	0.303027	0.392	0.095	8.10247e-285
Gabarap	Lamp5	0.302814	0.839	0.611	1.09428e-85
Fhl1	Lamp5	0.302172	0.4	0.118	4.71378e-212
Siah3	Lamp5	0.302113	0.346	0.052	0
Chst2	Lamp5	0.301988	0.47	0.239	1.86275e-85
Maged1	Lamp5	0.301196	0.767	0.5	6.08621e-77
Ngrn	Lamp5	0.301125	0.481	0.178	2.87719e-171
Nek1	Lamp5	0.300662	0.606	0.322	1.48894e-102
Nlgn2	Lamp5	0.300282	0.716	0.431	1.95654e-90
Vdac1	Lamp5	0.299146	0.872	0.667	1.85114e-86
Tceal1	Lamp5	0.298422	0.461	0.158	1.92694e-186
Cdc37l1	Lamp5	0.297762	0.671	0.381	1.74843e-101
Tmod3	Lamp5	0.29767	0.466	0.198	2.43906e-121
Rps11	Lamp5	0.29733	0.945	0.881	2.00044e-89
Slc25a3	Lamp5	0.297153	0.823	0.594	1.32248e-75
Syp	Lamp5	0.297006	0.982	0.895	2.71109e-102
Golga7b	Lamp5	0.296722	0.571	0.285	7.28285e-111
Msantd4	Lamp5	0.296452	0.481	0.191	3.44859e-152
Ranbp1	Lamp5	0.296285	0.647	0.368	5.30466e-90
Azin1	Lamp5	0.295939	0.689	0.416	9.33025e-87
Fkbp2	Lamp5	0.295817	0.664	0.379	5.25501e-95
Ube2m	Lamp5	0.295589	0.656	0.358	2.88085e-103
Cltc	Lamp5	0.295434	0.901	0.693	6.83712e-90
Zfp462	Lamp5	0.295075	0.555	0.2	9.68427e-191
Ghitm	Lamp5	0.295049	0.853	0.634	2.92144e-75
Eif4ebp1	Lamp5	0.294819	0.259	0.009	0
Klf12	Lamp5	0.29466	0.72	0.412	3.14049e-101
Drap1	Lamp5	0.294466	0.687	0.414	2.57544e-87
B3gat3	Lamp5	0.294462	0.609	0.298	3.01689e-119
Acadl	Lamp5	0.294364	0.883	0.745	9.56403e-81
Cerk	Lamp5	0.294091	0.431	0.155	6.04448e-156
Eef1a2	Lamp5	0.294023	0.856	0.651	2.74406e-69
Tcte2	Lamp5	0.293703	0.525	0.235	1.37557e-126
Cars	Lamp5	0.293237	0.426	0.141	9.29478e-186
Pcnp	Lamp5	0.29247	0.899	0.707	1.54276e-78
Dnajc27	Lamp5	0.292032	0.571	0.272	2.61769e-122
Hmgb3	Lamp5	0.291829	0.306	0.03	0
Acadsb	Lamp5	0.291626	0.616	0.318	7.6691e-109
2011-09-01	Lamp5	0.291267	0.679	0.399	1.32513e-89
Pfdn4	Lamp5	0.291099	0.54	0.249	4.65257e-121
Hspa8	Lamp5	0.291023	0.961	0.86	2.35875e-85
Lsm6	Lamp5	0.290314	0.57	0.29	4.63225e-103
Pgk1	Lamp5	0.289912	0.697	0.422	4.6429e-88
Dock3	Lamp5	0.289157	0.945	0.813	1.97941e-101
Rassf2	Lamp5	0.289136	0.203	0.012	0
Magi3	Lamp5	0.2891	0.467	0.193	4.18627e-130
Tmem192	Lamp5	0.288739	0.388	0.122	4.96452e-186
Gemin7	Lamp5	0.288699	0.612	0.312	1.82219e-108
Clip3	Lamp5	0.288609	0.885	0.714	1.47943e-78
Scg3	Lamp5	0.288199	0.493	0.203	6.15789e-143
Rgmb	Lamp5	0.288145	0.536	0.266	3.16242e-102
Uqcrh	Lamp5	0.287737	0.956	0.898	2.33545e-85
Edaradd	Lamp5	0.287596	0.243	0.002	0
Itga9	Lamp5	0.286673	0.246	0.011	0
Pak7	Lamp5	0.286653	0.768	0.559	1.66612e-50
Ndufb9	Lamp5	0.286574	0.825	0.623	7.07247e-68
Lpgat1	Lamp5	0.286354	0.744	0.477	4.86398e-85
2900055J20Rik	Lamp5	0.286244	0.831	0.756	6.15172e-35
Dusp22	Lamp5	0.285919	0.417	0.143	2.09752e-171
Pitpna	Lamp5	0.285543	0.824	0.575	4.91715e-78
Fbxo9	Lamp5	0.28554	0.691	0.427	3.55902e-82
Galnt14	Lamp5	0.28487	0.505	0.306	7.98954e-52
Mirg	Lamp5	0.284546	0.474	0.203	2.16379e-123
Dnajc5	Lamp5	0.284513	0.946	0.778	4.1306e-90
Chrna7	Lamp5	0.282902	0.537	0.333	2.27468e-51
Inafm1	Lamp5	0.282706	0.438	0.159	4.95913e-163
Set	Lamp5	0.282238	0.901	0.715	4.49067e-76
Map7d2	Lamp5	0.281961	0.804	0.557	9.46649e-74
Mapk8	Lamp5	0.281738	0.711	0.436	1.70296e-78
Asic2	Lamp5	0.281712	0.742	0.76	0.580544
Disp2	Lamp5	0.281674	0.778	0.499	2.45205e-75
Dclk2	Lamp5	0.281564	0.656	0.421	1.71947e-64
Sult4a1	Lamp5	0.281538	0.754	0.499	3.07283e-69
Lrrc8b	Lamp5	0.281275	0.6	0.348	6.2073e-76
Flywch1	Lamp5	0.280563	0.713	0.417	9.14093e-91
Arhgef11	Lamp5	0.280376	0.544	0.265	5.67112e-109
Ankrd24	Lamp5	0.280057	0.481	0.196	8.20592e-141
Gatad1	Lamp5	0.2798	0.561	0.297	1.52543e-89
Arhgap18	Lamp5	0.279695	0.263	0.024	0
Abcd2	Lamp5	0.279403	0.401	0.134	7.47533e-160
Srcin1	Lamp5	0.279396	0.724	0.454	1.16115e-80
Gm45341	Lamp5	0.27918	0.224	0.015	0
Hsp90aa1	Lamp5	0.278212	0.746	0.474	1.41276e-77
Fam81a	Lamp5	0.278039	0.78	0.596	5.70463e-54
Tppp	Lamp5	0.277663	0.805	0.544	8.09459e-76
Snx7	Lamp5	0.277588	0.343	0.147	2.60618e-87
Samd4	Lamp5	0.277071	0.342	0.073	4.28686e-278
Pla2g4e	Lamp5	0.277034	0.471	0.157	8.77642e-182
Gnb4	Lamp5	0.276887	0.295	0.048	0
Coro6	Lamp5	0.276196	0.251	0.006	0
Tceal5	Lamp5	0.276006	0.615	0.351	5.09569e-83
Clmp	Lamp5	0.274363	0.555	0.23	1.96583e-142
Hcfc1r1	Lamp5	0.274317	0.628	0.351	9.89366e-88
Gabarapl1	Lamp5	0.274313	0.97	0.919	4.56408e-99
Mtus2	Lamp5	0.274103	0.714	0.454	1.01969e-77
Xpot	Lamp5	0.274086	0.55	0.278	1.2004e-99
Alg2	Lamp5	0.273353	0.677	0.404	3.65155e-80
Cabp1	Lamp5	0.273084	0.524	0.249	2.33429e-108
Trmt112	Lamp5	0.273004	0.596	0.306	8.46678e-102
Dlx2	Lamp5	0.27241	0.267	0.005	0
Peak1	Lamp5	0.272393	0.638	0.363	1.9989e-79
Zmat3	Lamp5	0.272156	0.474	0.202	9.15187e-127
Nav2	Lamp5	0.272041	0.952	0.86	2.99066e-72
Psmb10	Lamp5	0.271968	0.375	0.118	3.69472e-178
Ctnnbip1	Lamp5	0.271886	0.496	0.206	2.25459e-138
Aktip	Lamp5	0.271855	0.686	0.426	1.11489e-75
Naca	Lamp5	0.27125	0.88	0.708	3.72858e-71
Tceal9	Lamp5	0.270769	0.755	0.5	4.02157e-67
Ndufc2	Lamp5	0.270559	0.64	0.371	2.65872e-83
Rcn2	Lamp5	0.270347	0.6	0.296	2.73293e-114
Klc1	Lamp5	0.269761	0.889	0.684	1.10481e-70
Ndufb7	Lamp5	0.269671	0.702	0.433	1.36637e-78
Leprotl1	Lamp5	0.269653	0.512	0.257	7.14902e-95
Ftl1-ps1	Lamp5	0.269414	0.499	0.233	2.23983e-101
Hs3st1	Lamp5	0.269408	0.29	0.058	1.41876e-266
Glul	Lamp5	0.269187	0.453	0.103	0
Ttc3	Lamp5	0.269039	0.993	0.964	4.26127e-119
Tnrc6a	Lamp5	0.268633	0.588	0.289	1.38618e-108
Bcas2	Lamp5	0.268538	0.63	0.361	3.62063e-81
Prmt5	Lamp5	0.268045	0.46	0.184	5.68537e-137
Dusp10	Lamp5	0.267238	0.237	0.004	0
Gde1	Lamp5	0.267225	0.684	0.439	2.17873e-68
Gm28285	Lamp5	0.267058	0.526	0.28	2.56543e-82
Nagk	Lamp5	0.266318	0.546	0.282	1.14396e-92
Cacybp	Lamp5	0.266087	0.512	0.242	1.13387e-108
Blcap	Lamp5	0.266087	0.577	0.302	2.78195e-92
Spred1	Lamp5	0.266018	0.69	0.417	3.3759e-74
Gnai2	Lamp5	0.265924	0.54	0.249	3.52806e-121
Abhd18	Lamp5	0.265738	0.699	0.435	6.85081e-77
Gm47710	Lamp5	0.265658	0.243	0.014	0
Fbxo36	Lamp5	0.265513	0.544	0.327	1.26985e-54
Grin2d	Lamp5	0.26539	0.406	0.126	1.12942e-186
2210408I21Rik	Lamp5	0.265341	0.611	0.359	7.3287e-71
Ddx3y	Lamp5	0.265313	0.66	0.44	6.23757e-56
Bex3	Lamp5	0.264756	0.859	0.679	2.48389e-62
Nap1l3	Lamp5	0.264145	0.414	0.159	7.02743e-136
Rtn3	Lamp5	0.263254	0.996	0.947	6.29928e-102
Enho	Lamp5	0.262826	0.347	0.081	1.16579e-258
Iscu	Lamp5	0.262618	0.724	0.484	8.56405e-66
Atp5h	Lamp5	0.262585	0.779	0.571	7.08621e-62
Ctsb	Lamp5	0.262134	0.764	0.51	4.30108e-64
Idnk	Lamp5	0.26213	0.429	0.157	7.39225e-153
Nr2e1	Lamp5	0.261857	0.248	0.004	0
Ndufa12	Lamp5	0.261778	0.625	0.368	3.65669e-73
Atp6v1e1	Lamp5	0.261716	0.792	0.572	3.74452e-60
Adcy8	Lamp5	0.261615	0.414	0.243	6.64481e-45
Prkar2b	Lamp5	0.261573	0.542	0.286	2.48584e-77
Ubxn1	Lamp5	0.261423	0.431	0.16	1.36666e-147
Ptprn2	Lamp5	0.260743	0.901	0.693	1.35142e-66
Adgra1	Lamp5	0.260719	0.386	0.131	8.3073e-154
Gdi1	Lamp5	0.260309	0.88	0.676	6.63433e-62
Pole4	Lamp5	0.259781	0.576	0.317	5.3457e-76
Sec62	Lamp5	0.259044	0.907	0.741	1.85555e-65
Cacna1a	Lamp5	0.258667	0.889	0.741	6.41309e-60
Nbeal1	Lamp5	0.258448	0.485	0.218	2.6563e-110
Ube2e1	Lamp5	0.258273	0.744	0.499	2.57954e-68
Poldip2	Lamp5	0.257954	0.534	0.261	2.23302e-100
Pdzrn3	Lamp5	0.257929	0.207	0.023	0
4930415C11Rik	Lamp5	0.257339	0.393	0.159	3.10245e-109
Cox5b	Lamp5	0.257325	0.84	0.657	1.26993e-62
1700037H04Rik	Lamp5	0.257288	0.378	0.124	2.56871e-167
Rxfp1	Lamp5	0.25728	0.107	0.013	2.84112e-185
Tnks	Lamp5	0.257108	0.71	0.447	3.44624e-73
Ap1s2	Lamp5	0.256995	0.575	0.336	6.18586e-62
Mthfs	Lamp5	0.256854	0.345	0.107	4.39221e-163
Dlx5	Lamp5	0.256303	0.241	0.003	0
Dda1	Lamp5	0.256288	0.671	0.408	1.89847e-73
Spred3	Lamp5	0.256078	0.315	0.073	1.85925e-243
Cox6b1	Lamp5	0.256072	0.903	0.77	1.65986e-59
Rab1a	Lamp5	0.256044	0.822	0.598	6.86255e-64
Dnajc18	Lamp5	0.256022	0.681	0.436	2.50397e-65
Itfg1	Lamp5	0.255963	0.79	0.555	1.81139e-57
Atxn7l3b	Lamp5	0.255365	0.94	0.789	1.42173e-72
Morf4l2	Lamp5	0.255261	0.903	0.708	9.84759e-68
Tm2d1	Lamp5	0.254949	0.734	0.485	1.83848e-62
Atxn7l3	Lamp5	0.254866	0.53	0.253	2.01815e-104
Bcl2	Lamp5	0.254644	0.289	0.049	0
Cmpk1	Lamp5	0.254398	0.668	0.401	7.09662e-74
Dusp3	Lamp5	0.254353	0.696	0.468	2.1009e-54
Gabbr1	Lamp5	0.254247	0.962	0.831	1.49283e-64
Nrsn2	Lamp5	0.253938	0.339	0.126	1.53407e-116
Prelid3b	Lamp5	0.253793	0.453	0.191	1.80732e-121
Nf1	Lamp5	0.253444	0.774	0.535	5.71832e-62
Kifap3	Lamp5	0.253284	0.869	0.654	5.67006e-66
Ppia	Lamp5	0.253168	0.88	0.71	1.36307e-60
Ndufs6	Lamp5	0.253028	0.731	0.498	1.4824e-61
A330102I10Rik	Lamp5	0.253018	0.671	0.38	6.59349e-85
Vezt	Lamp5	0.252931	0.673	0.416	7.77465e-68
Ncl	Lamp5	0.252891	0.705	0.471	2.13293e-58
Cxadr	Lamp5	0.252481	0.332	0.086	6.08449e-211
Ppp2r1a	Lamp5	0.252182	0.708	0.464	2.18803e-60
Ndufb10	Lamp5	0.25216	0.831	0.632	4.7062e-59
Samd5	Lamp5	0.252061	0.333	0.133	2.48433e-96
Rnf187	Lamp5	0.251271	0.878	0.69	4.56144e-62
Cacna1b	Lamp5	0.250998	0.747	0.506	4.69622e-58
G3bp2	Lamp5	0.250796	0.916	0.731	3.60625e-61
Snap91	Lamp5	0.250788	0.947	0.798	2.0249e-76
Atp2a2	Lamp5	0.25064	0.957	0.824	1.43325e-65
Clpp	Lamp5	0.250605	0.793	0.554	2.79463e-66
Mrps36	Lamp5	0.250598	0.6	0.349	5.61228e-73
Fbxo44	Lamp5	0.250521	0.41	0.164	1.20828e-122
Nrtn	Lamp5	0.250434	0.235	0.012	0
Nav3	Lamp5	0.250386	0.994	0.952	2.56991e-72
Gm38505	Lamp5	0.250359	0.217	0.005	0
Sgcd	Lamp5	0.250039	0.437	0.347	1.21967e-09

## Sheet: Pvalb
gene	cluster	avg_logFC	pct.1	pct.2	p_val_adj
Erbb4	Pvalb	3.19063	1	0.124	3.85216e-90
Slc6a1	Pvalb	2.40119	0.98	0.154	9.63012e-71
Nxph1	Pvalb	2.27722	0.98	0.052	1.99743e-189
Zfp804b	Pvalb	2.21483	0.837	0.283	1.6894e-26
Kcnc2	Pvalb	2.08977	1	0.231	1.99353e-54
Pvalb	Pvalb	2.02263	0.959	0.004	0
Rbms3	Pvalb	1.952	0.98	0.094	1.963e-110
Dpp10	Pvalb	1.93527	0.98	0.126	3.33756e-84
Unc5d	Pvalb	1.91063	0.959	0.309	2.86319e-35
Nap1l5	Pvalb	1.89799	1	0.497	1.02365e-32
Cplx1	Pvalb	1.87791	1	0.503	2.68951e-33
Gria4	Pvalb	1.86806	0.959	0.482	4.18284e-29
Cit	Pvalb	1.86362	1	0.065	1.78092e-167
Kcnmb2	Pvalb	1.86178	0.98	0.053	7.13401e-189
Gpc6	Pvalb	1.85622	0.857	0.072	1.37849e-104
Gad1	Pvalb	1.77385	1	0.357	3.72649e-37
Sgcz	Pvalb	1.75075	0.837	0.234	1.54444e-27
Elavl2	Pvalb	1.74889	1	0.183	9.71165e-63
Trps1	Pvalb	1.717	0.857	0.192	5.6831e-37
Gabrg3	Pvalb	1.71419	0.98	0.383	1.71184e-31
Kcnc1	Pvalb	1.70399	0.959	0.39	6.83123e-33
Dner	Pvalb	1.6933	0.98	0.225	1.76854e-49
Grip1	Pvalb	1.69089	0.98	0.517	1.33147e-28
Cort	Pvalb	1.67389	0.469	0.015	7.63603e-150
Nek7	Pvalb	1.66257	0.959	0.161	1.52352e-62
Vstm2a	Pvalb	1.6385	0.98	0.574	5.79129e-26
Sst	Pvalb	1.63385	0.184	0.025	4.04718e-08
Cntnap5c	Pvalb	1.6146	0.98	0.254	1.18113e-41
Cntnap4	Pvalb	1.61377	0.939	0.039	3.53398e-234
Rcan2	Pvalb	1.58002	1	0.059	3.61783e-176
Mxra7	Pvalb	1.566	0.898	0.039	3.81577e-213
Hcn1	Pvalb	1.55878	1	0.337	6.20967e-36
Nacc2	Pvalb	1.5289	0.898	0.025	0
Spock1	Pvalb	1.52407	0.98	0.143	1.33384e-68
Plcxd3	Pvalb	1.51559	0.857	0.052	2.69224e-145
Gad2	Pvalb	1.5112	0.959	0.072	6.92554e-129
Ptprt	Pvalb	1.5108	0.633	0.091	8.68376e-40
Fgf13	Pvalb	1.50583	0.959	0.747	1.05221e-08
Nrsn1	Pvalb	1.48664	1	0.647	7.56478e-27
Dlc1	Pvalb	1.48001	1	0.154	5.69709e-70
Pde4d	Pvalb	1.42097	1	0.838	2.28568e-15
Alcam	Pvalb	1.41421	0.98	0.526	2.96079e-23
Kcnip1	Pvalb	1.41308	0.939	0.05	2.11356e-178
Rora	Pvalb	1.40845	0.959	0.769	1.1893e-11
Astn2	Pvalb	1.39342	0.959	0.613	1.37582e-19
Serpini1	Pvalb	1.38801	0.98	0.352	1.85971e-30
Slc32a1	Pvalb	1.38765	0.959	0.029	0
Igfbp4	Pvalb	1.38456	0.939	0.147	2.44943e-61
Cntnap2	Pvalb	1.37944	1	0.696	4.86951e-18
Mef2c	Pvalb	1.37256	0.98	0.83	8.92774e-26
Tac1	Pvalb	1.37027	0.551	0.006	0
Abat	Pvalb	1.35674	0.939	0.162	3.31706e-59
Nyap2	Pvalb	1.33386	0.918	0.238	1.73338e-31
Sv2a	Pvalb	1.32464	0.98	0.641	2.15754e-26
Thsd7a	Pvalb	1.32348	0.918	0.717	4.16718e-11
Rab6a	Pvalb	1.28566	1	0.836	8.36383e-25
Sdk1	Pvalb	1.28524	0.857	0.174	1.82357e-37
Cntnap5b	Pvalb	1.2812	0.898	0.653	0.000298783
Maf	Pvalb	1.25537	0.918	0.03	2.1889e-275
Alk	Pvalb	1.2257	0.939	0.053	5.41846e-168
C1ql1	Pvalb	1.21427	0.51	0.007	0
Rab3b	Pvalb	1.20861	0.837	0.043	2.57257e-167
Npy	Pvalb	1.20548	0.612	0.054	2.23052e-61
Esrrg	Pvalb	1.19794	0.98	0.277	4.37833e-37
Cygb	Pvalb	1.19074	0.959	0.385	1.23284e-25
Gm45768	Pvalb	1.18822	0.939	0.078	1.77831e-111
Gpr176	Pvalb	1.16492	0.939	0.214	3.29011e-43
Dlx1as	Pvalb	1.15791	0.898	0.037	8.65283e-215
Tspyl4	Pvalb	1.1577	1	0.6	6.7604e-26
Gabra1	Pvalb	1.15299	0.98	0.742	2.19913e-17
Rnf144b	Pvalb	1.15189	0.878	0.023	0
Cntn4	Pvalb	1.14783	0.776	0.461	2.23232e-07
Etl4	Pvalb	1.12309	0.571	0.259	3.80875e-05
Tmem132d	Pvalb	1.12132	0.878	0.108	1.38288e-71
Snhg11	Pvalb	1.11044	1	0.791	6.98907e-18
Oxr1	Pvalb	1.10419	1	0.776	1.70336e-21
Cend1	Pvalb	1.09543	1	0.438	1.89557e-27
Myo16	Pvalb	1.09125	0.918	0.135	1.40665e-63
Pcp4l1	Pvalb	1.08885	0.776	0.029	3.90758e-209
Cacng2	Pvalb	1.08385	0.939	0.338	1.27273e-28
Grik1	Pvalb	1.08033	0.714	0.052	1.45758e-89
Dlx6os1	Pvalb	1.07573	0.898	0.034	1.33177e-230
Elavl4	Pvalb	1.07465	0.939	0.194	1.51612e-43
Ccdc136	Pvalb	1.07294	0.898	0.108	2.78298e-76
Adgra1	Pvalb	1.07112	0.939	0.135	1.42703e-65
Mtss1l	Pvalb	1.06763	0.918	0.063	5.76364e-136
Il1rapl2	Pvalb	1.06513	0.449	0.215	0.0730009
Slc38a1	Pvalb	1.06044	0.98	0.352	1.75132e-31
Nrxn3	Pvalb	1.0599	1	0.856	5.32486e-17
Ppargc1a	Pvalb	1.05724	0.959	0.308	4.72845e-32
Galntl6	Pvalb	1.05689	0.98	0.442	3.55017e-16
Syngr1	Pvalb	1.05373	1	0.438	2.20444e-27
Mrpl45	Pvalb	1.05299	0.796	0.3	1.26306e-14
Scn1a	Pvalb	1.03864	1	0.502	1.67778e-24
Chrm2	Pvalb	1.03847	0.714	0.006	0
Laptm4b	Pvalb	1.03619	0.898	0.204	4.12284e-38
Tll1	Pvalb	1.03339	0.735	0.039	1.65488e-137
Dynll2	Pvalb	1.02683	1	0.853	1.38264e-25
Ano4	Pvalb	1.02325	0.878	0.191	4.02267e-36
Btbd11	Pvalb	1.0155	0.694	0.024	9.41162e-201
Ndrg4	Pvalb	1.00664	1	0.95	9.23209e-25
Sncb	Pvalb	0.99809	1	0.856	1.71922e-24
Lrrc4c	Pvalb	0.995729	1	0.842	1.00584e-16
Stmn2	Pvalb	0.989723	1	0.332	1.84086e-26
Ptprm	Pvalb	0.987247	0.735	0.053	8.04366e-96
Ntrk2	Pvalb	0.981511	1	0.705	9.4954e-21
Zfp536	Pvalb	0.980729	0.918	0.349	9.98404e-23
Fgf12	Pvalb	0.964393	1	0.785	3.91212e-16
Camk2d	Pvalb	0.960029	0.878	0.101	3.68792e-71
Pde5a	Pvalb	0.957858	0.633	0.017	4.74217e-231
Htr1f	Pvalb	0.95589	0.939	0.217	2.50044e-34
Ank1	Pvalb	0.948973	0.857	0.094	4.85511e-77
Lhx6	Pvalb	0.948588	0.898	0.016	0
Fstl5	Pvalb	0.947659	0.653	0.122	1.18778e-28
Nrip3	Pvalb	0.946294	0.939	0.23	4.7165e-33
Kcna6	Pvalb	0.943045	0.857	0.149	2.12142e-44
Ankrd34b	Pvalb	0.942634	0.816	0.048	7.11086e-141
Camk2n2	Pvalb	0.939849	0.918	0.135	2.85503e-60
Pde11a	Pvalb	0.928216	0.551	0.103	1.30727e-22
Meg3	Pvalb	0.928125	1	0.994	9.22575e-18
Pgam1	Pvalb	0.926953	0.98	0.596	7.35747e-18
Cox6a2	Pvalb	0.925184	0.776	0.013	0
Col19a1	Pvalb	0.919945	0.714	0.043	3.86694e-116
Mtss1	Pvalb	0.91948	0.816	0.079	4.12581e-81
Nhs	Pvalb	0.918924	0.857	0.066	1.0141e-105
Arhgap18	Pvalb	0.918613	0.714	0.027	5.15715e-185
Cacna2d2	Pvalb	0.911576	0.816	0.02	0
Sox5	Pvalb	0.904598	0.816	0.146	5.40719e-39
Chchd10	Pvalb	0.892498	1	0.716	1.78731e-18
Pam	Pvalb	0.891288	1	0.722	5.53315e-13
Atp1b1	Pvalb	0.890002	1	0.981	9.63257e-26
Tmem44	Pvalb	0.88621	0.796	0.029	1.07662e-224
Rims4	Pvalb	0.883187	0.898	0.115	6.30902e-68
Rgs10	Pvalb	0.882189	0.694	0.068	2.94031e-63
Arhgap26	Pvalb	0.870286	0.939	0.44	8.46697e-17
Fndc5	Pvalb	0.869341	0.98	0.35	6.1121e-25
Pde3a	Pvalb	0.868703	0.592	0.008	0
Gm13629	Pvalb	0.867628	0.898	0.016	0
Chd3os	Pvalb	0.866764	1	0.765	9.83019e-20
Dnm3	Pvalb	0.866479	1	0.503	6.98827e-21
Kctd8	Pvalb	0.854152	0.653	0.037	1.53307e-113
Rab3a	Pvalb	0.853827	1	0.68	1.70086e-16
Impact	Pvalb	0.853564	0.98	0.529	3.54304e-17
Pid1	Pvalb	0.853478	0.816	0.21	8.27427e-23
Cacnb4	Pvalb	0.847919	1	0.785	1.3839e-19
Ubash3b	Pvalb	0.846115	0.898	0.412	2.85791e-15
Sox6	Pvalb	0.843995	0.796	0.022	5.45525e-287
Sgcd	Pvalb	0.843676	0.878	0.348	1.06321e-10
C530008M17Rik	Pvalb	0.84093	0.939	0.309	5.33089e-22
Osbpl3	Pvalb	0.838549	0.918	0.128	7.62499e-60
Epb41l3	Pvalb	0.836673	0.918	0.331	2.40322e-22
Ckb	Pvalb	0.836212	0.939	0.509	4.5265e-18
Plcb4	Pvalb	0.835271	0.796	0.051	3.79116e-119
Pcdh7	Pvalb	0.832909	0.898	0.393	2.44961e-12
Diras1	Pvalb	0.829897	0.939	0.254	4.26961e-29
Spock2	Pvalb	0.828251	0.959	0.694	6.72598e-17
Moxd1	Pvalb	0.824979	0.531	0.061	2.21545e-40
Bcat1	Pvalb	0.822604	0.857	0.127	2.0455e-54
Zwint	Pvalb	0.822446	1	0.739	2.67839e-17
Arx	Pvalb	0.817161	0.837	0.017	0
Cadps	Pvalb	0.814739	1	0.857	4.16754e-17
Lgi2	Pvalb	0.810809	0.673	0.044	1.75888e-99
Reep5	Pvalb	0.80986	0.98	0.563	1.83622e-16
Arl4c	Pvalb	0.800883	0.796	0.038	2.97842e-159
Srgap1	Pvalb	0.800425	0.673	0.106	2.93746e-37
Mctp2	Pvalb	0.800349	0.571	0.017	7.84162e-193
Lgals1	Pvalb	0.797108	0.51	0.003	0
Vwc2	Pvalb	0.795487	0.857	0.016	0
Prkar1b	Pvalb	0.794178	0.98	0.608	9.0926e-17
Scg2	Pvalb	0.792179	0.918	0.398	8.60163e-15
Grk3	Pvalb	0.790297	0.898	0.168	1.68772e-43
Ppp1cc	Pvalb	0.788724	0.98	0.425	2.852e-20
Inpp4b	Pvalb	0.788203	0.796	0.456	9.97686e-07
Mdh1	Pvalb	0.787653	0.959	0.56	6.91007e-16
Dip2a	Pvalb	0.78657	0.816	0.123	2.26242e-48
Hspa4l	Pvalb	0.783958	0.939	0.48	4.39369e-15
Man2a1	Pvalb	0.783942	0.837	0.148	3.0103e-39
Atp5g3	Pvalb	0.77553	0.98	0.535	4.60512e-16
Npas3	Pvalb	0.773465	0.551	0.111	2.3682e-19
Cux2	Pvalb	0.771426	0.673	0.023	1.149e-191
Atf4	Pvalb	0.770486	0.898	0.38	2.40343e-17
Tspan2	Pvalb	0.769717	0.776	0.051	1.79621e-113
Stmn3	Pvalb	0.766392	0.98	0.73	6.39019e-13
Oprm1	Pvalb	0.763238	0.776	0.137	1.03746e-34
Rnd2	Pvalb	0.757155	0.735	0.043	5.63486e-122
Tm6sf1	Pvalb	0.75529	0.776	0.032	9.51087e-188
Lypd6	Pvalb	0.755031	0.612	0.011	0
Sult4a1	Pvalb	0.752545	0.959	0.504	1.82602e-16
Inpp5f	Pvalb	0.751082	0.939	0.275	2.96159e-25
Gng3	Pvalb	0.748812	1	0.543	5.4084e-13
Iqsec1	Pvalb	0.747076	1	0.533	1.17605e-11
Phlda1	Pvalb	0.746839	0.653	0.061	9.78881e-66
Ttc39b	Pvalb	0.746248	0.918	0.174	5.7218e-42
Ttc9	Pvalb	0.74472	0.796	0.151	5.70123e-36
Cntnap3	Pvalb	0.744393	0.714	0.015	0
Plekhb2	Pvalb	0.744033	0.959	0.375	2.15027e-20
Sntg1	Pvalb	0.743739	1	0.952	8.62231e-10
Zfp385a	Pvalb	0.739816	0.776	0.055	1.73366e-104
Gm45881	Pvalb	0.739409	0.776	0.083	1.21459e-67
Rnf11	Pvalb	0.739163	1	0.678	3.7488e-17
Ptpn4	Pvalb	0.737815	0.959	0.488	2.0848e-15
Clstn3	Pvalb	0.736253	0.878	0.367	5.13872e-13
Coprs	Pvalb	0.736107	0.857	0.146	1.01534e-43
Mapk9	Pvalb	0.733597	0.898	0.387	2.07941e-14
Thrb	Pvalb	0.733506	0.918	0.377	1.17966e-15
Slit2	Pvalb	0.732085	0.796	0.215	2.16177e-17
Kcna2	Pvalb	0.73199	0.898	0.307	2.10959e-20
Zfp385b	Pvalb	0.730894	0.898	0.351	3.07073e-15
Ghitm	Pvalb	0.730381	1	0.637	9.18759e-14
Ppp2r2b	Pvalb	0.726957	0.98	0.399	4.35498e-15
Tox3	Pvalb	0.726749	0.816	0.113	1.22183e-50
Nxpe4	Pvalb	0.725807	0.796	0.224	1.20874e-20
Frmd5	Pvalb	0.724925	0.98	0.692	9.64279e-13
Srcin1	Pvalb	0.723708	0.959	0.458	7.23031e-17
Map1lc3a	Pvalb	0.718341	1	0.649	1.41054e-14
Ttll7	Pvalb	0.717659	0.939	0.428	1.32696e-16
Cdh20	Pvalb	0.717362	0.531	0.045	6.09127e-56
Spock3	Pvalb	0.71724	0.98	0.648	2.38172e-12
Spats2l	Pvalb	0.716947	0.796	0.097	1.52368e-59
Bend6	Pvalb	0.715725	0.959	0.458	3.95126e-15
Vstm2l	Pvalb	0.715554	0.857	0.188	1.69372e-29
Slc6a17	Pvalb	0.714602	0.878	0.549	8.06843e-11
Sntb1	Pvalb	0.714312	0.49	0.033	3.36188e-69
Scrn1	Pvalb	0.713693	0.898	0.297	2.51463e-21
Ppp1r2	Pvalb	0.713544	1	0.538	5.62337e-12
Vdac1	Pvalb	0.713448	0.98	0.671	2.7567e-15
Syt11	Pvalb	0.713271	1	0.896	8.5747e-19
Osbpl1a	Pvalb	0.712554	0.837	0.191	2.036e-29
Got1	Pvalb	0.712406	0.959	0.426	5.79096e-15
Vegfb	Pvalb	0.711967	0.898	0.218	2.02661e-29
Cadm4	Pvalb	0.707868	0.857	0.138	1.84935e-47
Rell2	Pvalb	0.707433	0.837	0.275	1.79387e-18
Oprd1	Pvalb	0.706156	0.755	0.042	8.95703e-129
Ankrd29	Pvalb	0.706038	0.735	0.068	4.87903e-74
Ints6l	Pvalb	0.705594	0.878	0.331	9.74291e-16
Hmgcs1	Pvalb	0.705519	0.837	0.215	4.77194e-24
Cacng3	Pvalb	0.705223	0.837	0.388	1.00854e-10
Idh3a	Pvalb	0.704702	0.959	0.415	2.42595e-18
Ngf	Pvalb	0.703679	0.612	0.016	5.26832e-240
Nars	Pvalb	0.703014	0.857	0.375	4.91136e-14
Unc5b	Pvalb	0.700177	0.49	0.016	9.77779e-145
Arhgap5	Pvalb	0.700015	0.918	0.604	2.27294e-09
Epha5	Pvalb	0.694624	0.959	0.848	1.94953e-09
Glul	Pvalb	0.693733	0.857	0.109	4.44287e-59
Ndufa8	Pvalb	0.688364	0.878	0.436	1.1102e-10
Pcsk1n	Pvalb	0.684386	1	0.91	1.57516e-08
Ptpre	Pvalb	0.68396	0.939	0.56	6.07303e-10
Mgll	Pvalb	0.682859	0.918	0.491	1.35744e-11
Msi2	Pvalb	0.681904	0.918	0.345	2.22538e-18
Lbh	Pvalb	0.68137	0.776	0.029	4.14951e-205
Rims3	Pvalb	0.681205	0.735	0.024	1.06978e-222
Rab3c	Pvalb	0.680517	0.939	0.464	1.30591e-09
Agbl4	Pvalb	0.678538	0.939	0.365	3.96021e-17
Polr2m	Pvalb	0.678208	0.98	0.481	1.11292e-13
Nsg1	Pvalb	0.675336	1	0.602	7.08643e-12
Rbp4	Pvalb	0.6746	0.245	0.021	3.05258e-24
Purg	Pvalb	0.672358	0.98	0.574	1.11126e-09
Scrt1	Pvalb	0.666632	0.735	0.133	1.59423e-33
Kif5a	Pvalb	0.665794	0.918	0.388	2.34427e-14
Neto2	Pvalb	0.665037	0.776	0.19	2.01194e-21
Trove2	Pvalb	0.664637	1	0.383	9.75626e-18
Xkr4	Pvalb	0.664255	0.98	0.906	1.32981e-12
Aplp2	Pvalb	0.662898	1	0.675	1.20674e-14
Afap1	Pvalb	0.662611	0.755	0.074	6.45884e-68
Atp6ap2	Pvalb	0.662419	0.878	0.416	2.21938e-12
Rtl8a	Pvalb	0.660197	0.959	0.464	3.9306e-13
C130073E24Rik	Pvalb	0.657481	0.531	0.085	5.10747e-25
Tbl1x	Pvalb	0.656359	0.633	0.181	8.46715e-09
Gnas	Pvalb	0.656014	1	0.811	1.4936e-14
Mindy2	Pvalb	0.654843	0.939	0.303	1.70958e-20
Kcns3	Pvalb	0.649064	0.755	0.044	6.06451e-125
Sars	Pvalb	0.648827	0.959	0.331	5.26954e-18
Crhbp	Pvalb	0.648652	0.327	0.004	1.40906e-244
Apc	Pvalb	0.647814	1	0.674	7.05803e-12
Fgf9	Pvalb	0.64653	0.918	0.151	1.16525e-42
A230057D06Rik	Pvalb	0.645921	0.959	0.635	1.43905e-11
Pdha1	Pvalb	0.64549	0.939	0.347	3.08743e-16
Atp6v1g2	Pvalb	0.641007	1	0.883	1.85761e-15
Psap	Pvalb	0.638212	1	0.87	1.0828e-13
Cntnap5a	Pvalb	0.637457	0.918	0.859	0.000466663
Atp5g1	Pvalb	0.637104	0.98	0.81	1.07852e-10
Necab1	Pvalb	0.635455	0.367	0.169	0.600939
Vamp2	Pvalb	0.634789	1	0.919	2.6746e-18
Elmo1	Pvalb	0.633208	0.735	0.114	1.65819e-36
Ywhag	Pvalb	0.632359	1	0.919	1.30535e-15
Cntn6	Pvalb	0.630348	0.551	0.034	1.57597e-83
Kidins220	Pvalb	0.630323	1	0.704	7.9741e-10
Gm26782	Pvalb	0.629896	0.673	0.034	1.64527e-130
Tspan3	Pvalb	0.628018	0.918	0.501	2.68668e-11
Selenom	Pvalb	0.627469	0.98	0.738	5.16535e-10
Rph3a	Pvalb	0.626429	0.898	0.602	2.51254e-06
Impad1	Pvalb	0.625665	0.857	0.452	6.52869e-10
Enho	Pvalb	0.625579	0.673	0.085	7.77693e-45
Atp1a3	Pvalb	0.625406	1	0.93	3.22836e-15
Sh3rf3	Pvalb	0.624977	0.959	0.497	7.14664e-13
Tmem178b	Pvalb	0.624916	0.918	0.413	2.43903e-11
Ube2m	Pvalb	0.624671	0.918	0.363	6.5503e-14
Kif1a	Pvalb	0.624518	0.98	0.722	9.05832e-11
Tox2	Pvalb	0.622942	0.694	0.058	9.90228e-77
Syp	Pvalb	0.62278	1	0.896	9.09985e-14
Nrsn2	Pvalb	0.6223	0.653	0.13	7.58502e-24
Sat1	Pvalb	0.621723	0.673	0.075	6.20407e-52
Snap91	Pvalb	0.620853	1	0.801	7.8598e-10
Pknox2	Pvalb	0.620092	0.776	0.306	3.78951e-11
Lynx1	Pvalb	0.619635	0.857	0.387	1.02925e-11
Elfn1	Pvalb	0.616102	0.592	0.01	0
Fam210b	Pvalb	0.614631	0.735	0.151	3.40119e-27
Dusp10	Pvalb	0.61423	0.612	0.008	0
Pcdh19	Pvalb	0.613591	0.939	0.632	8.2478e-07
Vgf	Pvalb	0.61331	0.551	0.139	1.36154e-12
Chd5	Pvalb	0.612927	0.878	0.243	7.7321e-22
Srrm4	Pvalb	0.611274	0.878	0.502	3.1799e-08
Tbc1d9	Pvalb	0.609954	0.776	0.184	1.2049e-23
Tmem130	Pvalb	0.609087	0.857	0.318	7.93345e-14
Got2	Pvalb	0.607106	0.939	0.533	6.39711e-12
Rab6b	Pvalb	0.606892	0.98	0.758	5.10326e-12
Nat8l	Pvalb	0.606541	0.878	0.414	4.81062e-10
Dnajc27	Pvalb	0.606	0.837	0.277	8.12733e-17
Fmn1	Pvalb	0.60577	0.776	0.212	1.11026e-18
Limk1	Pvalb	0.604684	0.694	0.055	5.85596e-80
Arrb1	Pvalb	0.604661	0.837	0.252	3.20365e-17
Gap43	Pvalb	0.603922	0.878	0.245	1.67734e-18
Fras1	Pvalb	0.603818	0.49	0.156	1.22587e-08
Dcx	Pvalb	0.603298	0.673	0.094	1.06125e-38
Nudt4	Pvalb	0.60148	0.796	0.223	6.77856e-18
Tubb4a	Pvalb	0.599196	0.98	0.545	2.08511e-12
Hspa9	Pvalb	0.598208	0.939	0.397	1.9517e-13
Atp5b	Pvalb	0.596026	0.98	0.679	3.60439e-08
Pitpna	Pvalb	0.595746	0.939	0.579	2.49993e-10
Lpgat1	Pvalb	0.594334	0.918	0.481	1.7534e-09
Pcdh9	Pvalb	0.593167	1	0.995	0.00259586
Ankrd50	Pvalb	0.592816	0.796	0.099	4.1162e-53
Cycs	Pvalb	0.591562	0.98	0.675	1.33977e-10
Erbin	Pvalb	0.587769	0.816	0.212	3.20587e-19
2011-09-01	Pvalb	0.587753	0.939	0.403	2.82018e-14
Fam43a	Pvalb	0.585917	0.633	0.006	0
Ndufa12	Pvalb	0.584824	0.898	0.372	1.73072e-10
Hsp90aa1	Pvalb	0.584349	0.959	0.479	1.44479e-10
Pfdn2	Pvalb	0.583453	1	0.661	1.62126e-10
Cbarp	Pvalb	0.583405	0.959	0.46	5.11209e-12
Pdxk	Pvalb	0.582803	0.918	0.3	1.25794e-17
Gab2	Pvalb	0.581516	0.796	0.175	3.66564e-25
Ldhb	Pvalb	0.579413	0.816	0.25	1.87832e-16
Scoc	Pvalb	0.579262	1	0.646	5.77778e-11
Gpx4	Pvalb	0.578351	1	0.792	6.1718e-12
Mdga2	Pvalb	0.575133	1	0.96	4.77966e-12
Nfe2l1	Pvalb	0.573925	0.898	0.405	2.70942e-11
Efr3a	Pvalb	0.573799	0.959	0.546	7.89237e-11
Enpp5	Pvalb	0.573225	0.857	0.341	9.06729e-13
Cox5a	Pvalb	0.572355	0.918	0.489	2.42697e-09
Man1c1	Pvalb	0.571234	0.735	0.175	6.64376e-21
Bcl2l11	Pvalb	0.570276	0.571	0.017	1.16256e-186
Pcdh15	Pvalb	0.568747	0.592	0.243	1.45051e-05
Pthlh	Pvalb	0.568396	0.449	0.002	0
Zfp804a	Pvalb	0.568196	0.857	0.625	0.0354122
Cerk	Pvalb	0.566973	0.837	0.16	4.60992e-33
Bach2	Pvalb	0.563442	0.755	0.199	3.99966e-18
Tmem196	Pvalb	0.56287	0.633	0.037	1.54138e-101
Scamp5	Pvalb	0.559309	0.918	0.564	2.32348e-08
Trappc9	Pvalb	0.559254	0.959	0.574	1.13451e-09
Clec2l	Pvalb	0.557848	0.714	0.15	4.03585e-24
Vsnl1	Pvalb	0.556918	0.898	0.549	5.38965e-07
Eps15	Pvalb	0.556722	0.939	0.432	3.73159e-10
Peg3	Pvalb	0.555399	1	0.567	2.00661e-10
Rnf14	Pvalb	0.554844	0.939	0.58	1.40814e-07
Zbtb7c	Pvalb	0.553932	0.469	0.021	3.58157e-101
Wasf3	Pvalb	0.553519	0.98	0.468	1.15548e-12
Ppm1h	Pvalb	0.553397	0.98	0.616	4.8013e-05
Hapln4	Pvalb	0.552768	0.653	0.11	1.50698e-30
Syngr3	Pvalb	0.552352	0.898	0.417	5.19165e-12
Epm2aip1	Pvalb	0.5514	0.939	0.435	4.59119e-10
Kcnk2	Pvalb	0.550981	0.939	0.616	0.00273444
Zmat3	Pvalb	0.548546	0.735	0.207	1.11072e-16
Mafb	Pvalb	0.548273	0.469	0.018	6.68716e-118
Tmem65	Pvalb	0.545689	0.816	0.171	1.87782e-28
Atp1b3	Pvalb	0.545446	0.878	0.291	3.62797e-16
Prkacb	Pvalb	0.545293	0.959	0.793	3.82189e-06
Cds2	Pvalb	0.544508	0.959	0.642	6.30421e-10
Slc1a4	Pvalb	0.544265	0.673	0.107	7.03698e-34
Purb	Pvalb	0.543531	1	0.795	5.10086e-11
Pgk1	Pvalb	0.541857	0.878	0.427	3.39573e-09
Habp4	Pvalb	0.541291	0.878	0.377	7.37181e-12
Rabgef1	Pvalb	0.540533	0.857	0.386	1.55485e-08
Iscu	Pvalb	0.538974	0.898	0.488	5.629e-07
mt-Nd1	Pvalb	0.535352	1	1	7.35668e-11
Canx	Pvalb	0.534616	1	0.745	3.17765e-08
Kif5c	Pvalb	0.53423	1	0.802	2.84952e-10
Stxbp1	Pvalb	0.533769	1	0.784	1.16791e-08
Cspg5	Pvalb	0.532439	0.816	0.162	1.63232e-29
Prkar1a	Pvalb	0.531935	1	0.802	6.16257e-09
Fhod3	Pvalb	0.531513	0.694	0.034	3.05379e-135
Mir124-2hg	Pvalb	0.531241	0.694	0.103	1.83782e-37
Ugcg	Pvalb	0.531031	0.816	0.318	3.11706e-11
Srgap2	Pvalb	0.530437	0.857	0.391	1.39316e-08
Limch1	Pvalb	0.529939	0.898	0.721	5.79369e-05
Aldh5a1	Pvalb	0.529777	0.673	0.191	1.61282e-14
Col26a1	Pvalb	0.528969	0.633	0.01	0
Napb	Pvalb	0.527786	0.98	0.829	7.78803e-09
2007-09-01	Pvalb	0.527488	0.918	0.54	6.42323e-08
Gfpt1	Pvalb	0.525269	0.857	0.29	1.78679e-13
Tuba1b	Pvalb	0.524546	0.918	0.415	9.43073e-10
Ankrd24	Pvalb	0.523228	0.837	0.2	2.93757e-23
Tsc22d3	Pvalb	0.521447	0.776	0.174	5.31153e-24
Sirt3	Pvalb	0.521401	0.816	0.386	6.16971e-08
Aes	Pvalb	0.521126	1	0.809	1.29796e-08
Rps6ka5	Pvalb	0.520097	0.735	0.221	5.16708e-14
Btbd1	Pvalb	0.519134	0.857	0.377	7.16442e-09
Gm28285	Pvalb	0.518459	0.776	0.284	4.60454e-10
5330434G04Rik	Pvalb	0.517858	0.939	0.466	1.26705e-09
Dusp26	Pvalb	0.517154	0.633	0.047	7.24491e-77
Ociad1	Pvalb	0.516779	0.959	0.625	1.11124e-06
Sp9	Pvalb	0.516268	0.592	0.011	0
Atp5a1	Pvalb	0.515888	0.98	0.721	9.05089e-09
Wls	Pvalb	0.515592	0.612	0.05	1.75208e-67
Nxph2	Pvalb	0.5144	0.429	0.004	0
Plcxd2	Pvalb	0.512761	0.551	0.035	2.13413e-80
Cdh12	Pvalb	0.511909	0.898	0.692	0.527069
Arap2	Pvalb	0.511156	0.735	0.165	2.40427e-21
Mpped1	Pvalb	0.511128	0.898	0.248	2.93622e-16
Ifitm10	Pvalb	0.510921	0.592	0.15	2.52745e-13
Bzw1	Pvalb	0.510377	0.939	0.389	3.50673e-10
Asap1	Pvalb	0.509755	0.857	0.326	5.42816e-11
Cib2	Pvalb	0.50905	0.673	0.09	1.85498e-39
Map7d2	Pvalb	0.506712	0.939	0.561	6.39948e-06
Sox2	Pvalb	0.503549	0.653	0.022	9.99138e-185
Paip2	Pvalb	0.503295	0.959	0.573	2.17299e-09
BC029722	Pvalb	0.503131	0.816	0.272	9.04058e-14
Rpp25	Pvalb	0.502398	0.531	0.022	6.48969e-123
Timm8a1	Pvalb	0.50016	0.673	0.118	1.09861e-28
Tmem151b	Pvalb	0.500142	0.816	0.217	5.68666e-18
Rcan3	Pvalb	0.499671	0.694	0.06	9.10946e-69
Ppp1r14b	Pvalb	0.499565	0.673	0.081	6.74724e-47
Snap47	Pvalb	0.499341	0.878	0.463	3.72036e-07
Cox6b1	Pvalb	0.49927	0.98	0.772	4.80021e-06
Dzank1	Pvalb	0.497131	0.857	0.34	9.21189e-11
Adamts15	Pvalb	0.496905	0.551	0.006	0
Klf12	Pvalb	0.496634	0.816	0.418	9.26846e-05
Pik3ca	Pvalb	0.494989	0.918	0.384	4.99077e-09
Rab27b	Pvalb	0.494904	0.918	0.428	7.40246e-09
Mcrip1	Pvalb	0.493971	0.939	0.45	2.84264e-08
Dpysl2	Pvalb	0.493749	1	0.938	5.91229e-06
Hrh3	Pvalb	0.493598	0.653	0.065	2.29073e-56
Grb10	Pvalb	0.492687	0.776	0.16	2.62291e-24
Kcnk3	Pvalb	0.491451	0.612	0.06	4.47224e-54
App	Pvalb	0.49029	1	0.894	5.88146e-09
Slc7a1	Pvalb	0.489646	0.694	0.107	8.66723e-35
Pnkd	Pvalb	0.489152	0.959	0.545	1.05128e-06
Lrrtm3	Pvalb	0.488991	0.898	0.401	6.00769e-08
Larp1	Pvalb	0.488835	0.837	0.322	1.24188e-09
Gnl3l	Pvalb	0.488412	0.959	0.551	2.05374e-07
Rtl8b	Pvalb	0.487467	0.878	0.367	1.28042e-09
Adcy8	Pvalb	0.487348	0.878	0.245	6.2891e-17
Wwox	Pvalb	0.487297	0.796	0.398	0.0001143
Cdh6	Pvalb	0.486744	0.449	0.061	5.34915e-26
Tpi1	Pvalb	0.486187	0.98	0.628	5.46919e-08
Pkm	Pvalb	0.485794	0.98	0.742	1.48686e-06
Nudt19	Pvalb	0.484997	0.939	0.441	4.26086e-08
Atp6v1b2	Pvalb	0.484848	1	0.71	2.4646e-07
Bri3bp	Pvalb	0.48464	0.878	0.406	6.78073e-09
Pcdh10	Pvalb	0.483522	0.571	0.173	2.16492e-08
mt-Nd2	Pvalb	0.482061	1	0.977	2.09617e-08
Elavl3	Pvalb	0.481786	0.959	0.783	3.90055e-06
Lrrc8b	Pvalb	0.481066	0.857	0.352	8.68179e-08
Gm1673	Pvalb	0.480951	0.898	0.421	5.41651e-06
Gm1604a	Pvalb	0.480309	0.612	0.146	3.06796e-15
Aars	Pvalb	0.477339	0.755	0.182	7.60875e-20
Satb1	Pvalb	0.476534	0.49	0.258	0.655972
Parm1	Pvalb	0.474761	0.612	0.358	1
Ndufa4	Pvalb	0.474156	0.959	0.721	0.00148807
Kcnt1	Pvalb	0.473774	0.51	0.035	9.85864e-68
Syt1	Pvalb	0.473202	1	0.991	1.75889e-15
Tenm4	Pvalb	0.472726	0.98	0.46	6.66862e-09
Lnx1	Pvalb	0.472679	0.592	0.035	5.28063e-96
Gpr83	Pvalb	0.472118	0.449	0.034	3.52994e-53
Gemin7	Pvalb	0.471353	0.776	0.317	1.38624e-07
Kcnab3	Pvalb	0.469033	0.51	0.029	6.50502e-84
Rims2	Pvalb	0.468964	0.918	0.558	8.07312e-06
Gaa	Pvalb	0.468789	0.857	0.329	1.08393e-09
Uhmk1	Pvalb	0.468718	0.857	0.396	1.64623e-07
Hdac11	Pvalb	0.468466	0.776	0.259	1.16754e-11
2900097C17Rik	Pvalb	0.467776	1	0.939	6.92916e-09
Wnt5a	Pvalb	0.466473	0.49	0.023	1.79125e-99
Timp2	Pvalb	0.465789	0.857	0.29	6.87369e-12
Dleu7	Pvalb	0.465784	0.551	0.038	4.54217e-75
Rnd3	Pvalb	0.465402	0.49	0.042	9.20272e-51
Fkbp3	Pvalb	0.465069	0.837	0.317	9.44974e-10
mt-Co1	Pvalb	0.464172	1	1	5.19852e-07
Stau2	Pvalb	0.464035	0.939	0.657	1.38103e-05
Ddit3	Pvalb	0.46211	0.755	0.239	2.09613e-11
Plekho1	Pvalb	0.461705	0.571	0.091	2.95991e-26
Ppm1l	Pvalb	0.461364	0.959	0.591	4.54324e-06
Pde10a	Pvalb	0.459277	0.959	0.696	8.39933e-05
Luzp2	Pvalb	0.458907	0.49	0.178	0.000452422
Dnajc5	Pvalb	0.45872	0.98	0.781	1.7809e-08
Rnf187	Pvalb	0.458535	0.98	0.693	5.4096e-07
Farp1	Pvalb	0.457885	0.673	0.159	3.46498e-18
Serinc1	Pvalb	0.457298	1	0.903	8.42704e-06
Disp2	Pvalb	0.456919	0.939	0.504	9.09468e-07
Elovl6	Pvalb	0.456681	0.796	0.31	4.2399e-09
Glrx5	Pvalb	0.456407	0.857	0.446	7.2121e-05
Ogdhl	Pvalb	0.456295	0.49	0.121	2.70959e-09
Dcbld2	Pvalb	0.455094	0.633	0.094	2.27603e-32
Mirg	Pvalb	0.455054	0.714	0.208	5.22462e-12
Sucla2	Pvalb	0.454648	0.857	0.377	4.37873e-07
Scarb2	Pvalb	0.453769	0.816	0.225	2.01274e-16
Tmem50b	Pvalb	0.452747	0.837	0.34	1.99779e-08
Man1a2	Pvalb	0.452566	0.898	0.527	0.000162427
Fchsd2	Pvalb	0.44894	0.776	0.256	2.49969e-11
Ctsb	Pvalb	0.448828	0.857	0.514	0.000133339
Atp2a2	Pvalb	0.448712	1	0.827	2.03478e-06
Tmem179	Pvalb	0.448221	0.878	0.328	1.98762e-10
Atp6v1g1	Pvalb	0.447998	0.898	0.557	2.07525e-05
Gucy1a1	Pvalb	0.447835	0.694	0.081	2.22596e-46
Lmbrd2	Pvalb	0.447488	0.714	0.334	0.000594619
Mrpl12	Pvalb	0.447345	0.918	0.378	6.58864e-10
Mb21d2	Pvalb	0.4457	0.612	0.115	2.05041e-22
Dusp3	Pvalb	0.445219	0.918	0.472	0.000131213
Serf1	Pvalb	0.444532	0.837	0.226	2.12657e-17
Scg5	Pvalb	0.444375	0.837	0.446	9.54372e-05
Map4	Pvalb	0.443769	1	0.785	1.16022e-05
Unc119	Pvalb	0.443694	0.673	0.067	3.77265e-57
Srxn1	Pvalb	0.443603	0.878	0.221	2.63106e-20
G3bp2	Pvalb	0.443457	1	0.735	0.000105523
Prmt2	Pvalb	0.442928	0.776	0.191	7.16526e-18
Rtn3	Pvalb	0.441724	1	0.948	1.28443e-08
Rasgrp2	Pvalb	0.44158	0.367	0.008	1.17553e-167
Cdh4	Pvalb	0.441219	0.571	0.068	1.0682e-39
AI593442	Pvalb	0.440543	0.98	0.766	0.00936072
Ndn	Pvalb	0.439474	0.673	0.268	5.32276e-06
Tpbgl	Pvalb	0.438274	0.429	0.021	4.83856e-80
Gabra3	Pvalb	0.438129	0.531	0.104	1.66486e-18
Mafg	Pvalb	0.437757	0.837	0.233	4.26501e-16
Ctnnbip1	Pvalb	0.437552	0.694	0.211	1.84494e-11
Olfm2	Pvalb	0.437425	0.571	0.069	6.47354e-38
Flywch1	Pvalb	0.436172	0.816	0.422	7.80822e-05
Socs5	Pvalb	0.435875	0.939	0.315	3.74972e-13
Nsg2	Pvalb	0.435398	1	0.927	3.60399e-05
Guk1	Pvalb	0.434701	0.857	0.53	0.000139669
Trp53inp2	Pvalb	0.434698	0.735	0.209	2.05809e-14
Lmbrd1	Pvalb	0.434604	0.837	0.456	7.98782e-05
mt-Co2	Pvalb	0.434337	1	0.999	8.31323e-09
Utrn	Pvalb	0.433878	0.531	0.055	1.17369e-42
Endod1	Pvalb	0.432943	0.531	0.145	1.50582e-10
Nceh1	Pvalb	0.432824	0.796	0.436	5.41314e-05
Myl6b	Pvalb	0.43263	0.51	0.053	2.52564e-41
Blcap	Pvalb	0.431928	0.878	0.307	8.95665e-12
Tcf4	Pvalb	0.431753	1	0.995	2.55959e-08
Cltc	Pvalb	0.431328	0.98	0.697	3.48469e-06
Hapln1	Pvalb	0.429711	0.49	0.031	1.43236e-69
Osbpl9	Pvalb	0.42933	0.939	0.429	5.72629e-08
Ppp2ca	Pvalb	0.427999	0.959	0.69	8.72178e-05
Nefh	Pvalb	0.427949	0.571	0.078	3.84321e-33
Arl5a	Pvalb	0.4278	0.714	0.317	1.53987e-05
Stx1b	Pvalb	0.427769	0.959	0.603	0.000410699
Kif21b	Pvalb	0.426442	0.612	0.073	2.32053e-42
Vapb	Pvalb	0.425514	0.878	0.345	2.24142e-09
Ube2n	Pvalb	0.425055	0.878	0.407	1.40429e-06
Gsk3b	Pvalb	0.424663	0.98	0.79	0.000824554
Minos1	Pvalb	0.424553	0.98	0.653	3.96579e-05
Anapc11	Pvalb	0.423671	0.918	0.469	3.10879e-06
Slc25a3	Pvalb	0.422421	0.918	0.598	0.000906408
Raph1	Pvalb	0.42236	0.878	0.376	5.01567e-07
Spry2	Pvalb	0.422057	0.612	0.19	2.983e-08
1700030F04Rik	Pvalb	0.421915	1	0.761	7.98113e-05
Rab21	Pvalb	0.42149	0.857	0.357	4.66468e-07
Mfn1	Pvalb	0.421121	0.735	0.155	6.0212e-22
Clip4	Pvalb	0.421002	0.837	0.309	4.11971e-09
Fnbp1l	Pvalb	0.420486	0.531	0.105	5.90464e-18
Podxl2	Pvalb	0.420236	0.755	0.267	1.03485e-08
Set	Pvalb	0.419972	1	0.718	0.0121089
Cx3cr1	Pvalb	0.41968	0.51	0.085	9.08036e-21
Rhoq	Pvalb	0.41897	0.714	0.117	1.21173e-31
Tomm5	Pvalb	0.418807	0.898	0.532	0.00529502
Slc9a6	Pvalb	0.418115	0.857	0.337	1.3916e-07
Cox6a1	Pvalb	0.418098	1	0.85	0.00374642
Arl2bp	Pvalb	0.417589	0.939	0.442	3.56456e-07
Rcn2	Pvalb	0.417439	0.837	0.301	1.76927e-09
Camk1	Pvalb	0.417117	0.531	0.047	1.46079e-52
Mif	Pvalb	0.416318	0.939	0.593	0.000357883
Fgd3	Pvalb	0.414674	0.449	0.007	5.80882e-267
AI504432	Pvalb	0.414664	0.571	0.144	6.0553e-12
Ahcyl1	Pvalb	0.414204	0.898	0.528	0.000130342
Slc25a46	Pvalb	0.414196	0.796	0.37	0.000266708
mt-Atp6	Pvalb	0.413723	1	1	3.47905e-07
Clcn3	Pvalb	0.412736	0.959	0.612	0.000146473
Paqr4	Pvalb	0.412467	0.571	0.115	2.24419e-18
Syt4	Pvalb	0.412106	0.918	0.531	0.000136772
Actg1	Pvalb	0.409181	1	0.778	0.000380392
Idnk	Pvalb	0.408707	0.714	0.161	1.5242e-19
Fbxo9	Pvalb	0.408507	0.837	0.431	0.00142726
Flrt2	Pvalb	0.40837	0.694	0.276	5.99198e-05
Gm4131	Pvalb	0.407454	0.959	0.684	0.0282908
Ywhaq	Pvalb	0.407379	0.98	0.645	0.000705775
Inafm1	Pvalb	0.406954	0.653	0.164	6.42751e-15
Elovl4	Pvalb	0.4067	0.714	0.31	6.1449e-05
Retreg1	Pvalb	0.406109	0.714	0.232	3.09889e-09
Furin	Pvalb	0.405099	0.592	0.128	4.14515e-17
Clstn1	Pvalb	0.404131	0.939	0.726	0.00281118
Shd	Pvalb	0.40298	0.531	0.022	2.01947e-122
Gm45323	Pvalb	0.401991	0.367	0.049	7.76464e-21
Serp2	Pvalb	0.401954	1	0.821	0.000991263
Rab11fip5	Pvalb	0.401783	0.633	0.092	6.21299e-33
Atxn7l3	Pvalb	0.401546	0.755	0.258	6.01909e-10
Gadd45a	Pvalb	0.401226	0.429	0.028	1.65227e-59
Enox1	Pvalb	0.401198	0.959	0.801	0.00986685
Gnb1	Pvalb	0.400858	1	0.873	0.62888
Csdc2	Pvalb	0.400388	0.776	0.297	1.84003e-07
Itga6	Pvalb	0.398867	0.51	0.059	2.60309e-35
Kazn	Pvalb	0.396107	0.51	0.082	1.50233e-22
Clip3	Pvalb	0.39557	1	0.717	2.56743e-05
St6gal1	Pvalb	0.394334	0.51	0.064	3.4869e-32
Smdt1	Pvalb	0.393603	0.98	0.771	0.000221917
Manba	Pvalb	0.393246	0.571	0.058	5.56152e-47
Atp6v1c1	Pvalb	0.392255	0.878	0.552	0.00450103
Zmat4	Pvalb	0.392006	0.918	0.709	1
Cacna1a	Pvalb	0.391861	0.959	0.744	0.000328416
Srpk2	Pvalb	0.391848	0.98	0.761	0.0115985
Ap1b1	Pvalb	0.391737	0.755	0.302	3.07738e-06
Cdc37l1	Pvalb	0.391636	0.837	0.386	1.91552e-06
Ubxn2a	Pvalb	0.391159	0.694	0.233	1.11904e-08
Msantd4	Pvalb	0.391115	0.735	0.196	8.4888e-15
Etnk1	Pvalb	0.390274	0.98	0.729	0.000217815
Terf2ip	Pvalb	0.390197	0.755	0.238	3.65059e-10
Fam168b	Pvalb	0.389637	0.939	0.543	0.00141129
mt-Nd4	Pvalb	0.389636	1	0.996	0.00173905
Cltb	Pvalb	0.389595	0.898	0.525	6.57449e-05
Ndufa2	Pvalb	0.387604	1	0.808	0.000122112
Cox7b	Pvalb	0.386834	1	0.724	0.00262552
Tmtc2	Pvalb	0.386725	0.367	0.113	0.000222123
Slc4a3	Pvalb	0.386495	0.653	0.173	7.87015e-13
Rufy3	Pvalb	0.38643	0.918	0.707	0.00342785
Bcl9	Pvalb	0.386186	0.796	0.34	6.60308e-06
Gm10684	Pvalb	0.385116	1	0.788	1
Snrk	Pvalb	0.384346	0.776	0.334	7.04542e-06
Lhfpl3	Pvalb	0.383997	0.449	0.075	4.44392e-19
Armcx3	Pvalb	0.383949	0.776	0.281	1.92785e-08
Frem1	Pvalb	0.382501	0.286	0.019	5.27417e-38
B3gat3	Pvalb	0.382415	0.755	0.304	2.73518e-06
Acot7	Pvalb	0.382105	0.878	0.387	5.78055e-06
Prrg3	Pvalb	0.381111	0.551	0.059	2.13679e-42
Rgs2	Pvalb	0.381032	0.571	0.142	2.06645e-12
Caln1	Pvalb	0.379138	0.837	0.69	1
Uqcrq	Pvalb	0.378642	0.98	0.831	0.00336416
Hs3st1	Pvalb	0.378385	0.551	0.062	1.50719e-39
Grm5	Pvalb	0.37796	1	0.991	0.00871805
Cox6c	Pvalb	0.377304	1	0.896	0.0102296
Ndufb10	Pvalb	0.376644	0.939	0.636	0.00700269
Frmpd3	Pvalb	0.376569	0.531	0.115	2.22288e-15
Fkbp2	Pvalb	0.376535	0.816	0.384	0.000319286
Ndufa11	Pvalb	0.376184	0.796	0.411	0.00538281
Kifap3	Pvalb	0.375748	0.939	0.658	0.00156941
Fam78b	Pvalb	0.375338	0.673	0.188	1.41073e-11
Kctd17	Pvalb	0.375254	0.816	0.391	0.000129922
Mbnl1	Pvalb	0.374214	0.857	0.436	0.000592862
Dnm1l	Pvalb	0.374033	0.918	0.569	0.00119902
Magi1	Pvalb	0.373853	0.939	0.672	0.353083
Cxxc4	Pvalb	0.373366	0.531	0.093	5.71373e-21
Scn1b	Pvalb	0.37282	0.939	0.705	0.0282406
mt-Co3	Pvalb	0.37234	1	1	4.96764e-08
Cox5b	Pvalb	0.372253	0.918	0.66	0.000731331
Tusc2	Pvalb	0.371888	0.898	0.463	0.000206124
Gm48091	Pvalb	0.371855	0.918	0.599	0.0611816
Ogdh	Pvalb	0.371018	0.857	0.493	0.00333629
Mpc1	Pvalb	0.370463	0.878	0.616	0.0115496
Smim13	Pvalb	0.369435	0.959	0.612	0.00458665
Dnajc15	Pvalb	0.369407	0.776	0.316	2.3297e-06
Zbtb4	Pvalb	0.369313	0.816	0.293	6.22579e-09
6430573F11Rik	Pvalb	0.367127	0.408	0.023	1.4387e-65
Tpd52	Pvalb	0.366773	0.776	0.262	3.25607e-09
Eif2s3x	Pvalb	0.366189	0.776	0.354	0.000241594
Aco2	Pvalb	0.365751	0.898	0.51	0.000380823
Spryd7	Pvalb	0.365573	0.857	0.3	1.06494e-09
Fam20b	Pvalb	0.365287	0.776	0.233	6.89614e-12
Esrra	Pvalb	0.365145	0.735	0.22	1.82696e-11
1700020I14Rik	Pvalb	0.364656	0.959	0.752	0.0330188
Tmem106b	Pvalb	0.364324	0.918	0.576	0.00231659
Tenm1	Pvalb	0.364272	0.939	0.828	1
Kras	Pvalb	0.364142	0.857	0.499	0.00403636
Gpr12	Pvalb	0.364076	0.49	0.109	1.91278e-12
Trpc3	Pvalb	0.36397	0.469	0.007	0
Epb41l4a	Pvalb	0.363907	0.49	0.027	1.64535e-82
Hbegf	Pvalb	0.363695	0.51	0.021	2.67762e-119
Pxk	Pvalb	0.363449	0.653	0.162	2.74219e-14
Apba1	Pvalb	0.363297	0.878	0.533	0.0152061
Gm15417	Pvalb	0.362759	0.449	0.035	1.31681e-50
Adam23	Pvalb	0.36252	0.837	0.408	0.000233176
Mllt11	Pvalb	0.362447	0.98	0.841	0.00775712
Crtac1	Pvalb	0.361769	0.714	0.289	7.57179e-05
Usp46	Pvalb	0.361346	0.898	0.457	0.000704656
Itfg1	Pvalb	0.361248	0.898	0.559	0.0136197
Dnaja1	Pvalb	0.361038	0.898	0.533	0.00295724
Efna5	Pvalb	0.360851	0.612	0.113	3.26682e-20
Slc25a5	Pvalb	0.360665	0.898	0.41	0.00013556
Chrnb2	Pvalb	0.360337	0.571	0.139	5.60671e-13
Npepps	Pvalb	0.360124	0.918	0.647	0.0557864
Pde9a	Pvalb	0.360002	0.551	0.073	9.2028e-32
Ndufa6	Pvalb	0.359757	0.98	0.694	0.0442896
Sema4g	Pvalb	0.358778	0.49	0.021	5.51899e-109
Ap2m1	Pvalb	0.358632	0.939	0.488	4.79118e-05
Sdhb	Pvalb	0.358513	0.796	0.352	0.000426472
Ndufb8	Pvalb	0.358339	0.735	0.338	0.000682326
Sbk1	Pvalb	0.358023	0.592	0.141	1.90527e-14
St3gal6	Pvalb	0.357986	0.469	0.01	8.8824e-212
Nlk	Pvalb	0.357946	0.959	0.611	0.00831871
Zcchc18	Pvalb	0.357634	0.939	0.555	0.00923274
Plch2	Pvalb	0.356727	0.653	0.115	3.09689e-25
Zcchc12	Pvalb	0.356423	0.408	0.073	2.8286e-14
Cntn1	Pvalb	0.356107	1	0.932	0.000911092
Phlda3	Pvalb	0.356085	0.51	0.034	3.81752e-70
Ppm1a	Pvalb	0.355749	0.98	0.634	0.000445519
Hs3st2	Pvalb	0.355415	0.224	0.021	2.13176e-19
Selenot	Pvalb	0.355411	0.918	0.565	0.0942399
Sfxn5	Pvalb	0.355397	0.633	0.155	3.02955e-14
Ddx3x	Pvalb	0.355001	0.939	0.598	0.0163545
Dlx1	Pvalb	0.354795	0.429	0.018	3.08569e-94
Hint1	Pvalb	0.354695	0.939	0.697	0.39576
Hdac4	Pvalb	0.354634	0.735	0.271	6.55678e-07
Rab10os	Pvalb	0.354586	0.633	0.274	0.00352615
Fundc2	Pvalb	0.354573	0.755	0.198	1.86639e-14
Ubfd1	Pvalb	0.354347	0.673	0.166	1.90816e-14
Htr2a	Pvalb	0.354302	0.367	0.06	1.70616e-15
Atf5	Pvalb	0.353688	0.531	0.109	4.04627e-15
2006-09-01	Pvalb	0.353534	0.612	0.173	4.87536e-10
Kif3c	Pvalb	0.353218	0.796	0.431	0.0569616
Atp5j	Pvalb	0.353204	1	0.844	0.0131379
Slc35f1	Pvalb	0.35241	0.755	0.28	6.91498e-07
Fbxo3	Pvalb	0.352215	0.796	0.276	7.52711e-09
Slc22a23	Pvalb	0.352036	0.633	0.183	3.8208e-10
Macf1	Pvalb	0.351948	1	0.797	0.00100238
Pafah1b1	Pvalb	0.351687	1	0.87	0.00055074
Pyurf	Pvalb	0.350685	0.571	0.069	8.00141e-37
Ubl3	Pvalb	0.350475	0.918	0.686	0.00593194
Mblac2	Pvalb	0.350239	0.796	0.385	0.00255901
Mrps36	Pvalb	0.350154	0.878	0.353	2.87326e-06
Spred3	Pvalb	0.34961	0.49	0.077	8.8453e-23
Slc25a4	Pvalb	0.349137	1	0.85	0.010963
Dync1li2	Pvalb	0.349097	0.878	0.453	0.00112899
Mme	Pvalb	0.348115	0.408	0.043	8.67973e-31
Ntan1	Pvalb	0.348007	0.837	0.431	0.0011746
Miga2	Pvalb	0.347547	0.694	0.22	2.49271e-09
AI413582	Pvalb	0.347466	0.776	0.299	9.26113e-07
Adar	Pvalb	0.34745	0.857	0.456	0.00449901
Dynlrb1	Pvalb	0.345863	0.959	0.664	0.0286755
Rgmb	Pvalb	0.345817	0.837	0.27	1.00305e-10
Ndufs6	Pvalb	0.345474	0.939	0.502	0.000387377
Ndufb9	Pvalb	0.345169	0.898	0.627	0.0285014
mt-Nd4l	Pvalb	0.345076	0.939	0.607	0.0643534
Smad1	Pvalb	0.344867	0.592	0.206	6.82537e-06
Klc2	Pvalb	0.344605	0.735	0.355	0.00291365
Ccdc184	Pvalb	0.3446	0.469	0.032	8.47157e-62
Appbp2	Pvalb	0.344398	0.796	0.363	7.01599e-05
Ndufa10	Pvalb	0.343803	0.878	0.505	0.00601933
Stambpl1	Pvalb	0.343441	0.531	0.114	1.47893e-14
Bola3	Pvalb	0.343355	0.796	0.362	4.77518e-05
Acsl6	Pvalb	0.34333	0.776	0.296	7.37418e-07
Higd1a	Pvalb	0.343257	0.918	0.483	0.000192013
Agbl1	Pvalb	0.342847	0.367	0.053	1.27347e-17
Sccpdh	Pvalb	0.342709	0.51	0.098	1.77499e-17
Manea	Pvalb	0.342481	0.571	0.16	3.43552e-09
Atp5j2	Pvalb	0.341749	0.939	0.677	0.0433932
Ptpa	Pvalb	0.341698	0.816	0.374	6.71184e-05
Dynlt3	Pvalb	0.341644	0.878	0.509	0.0128879
Cox7a2	Pvalb	0.3416	0.959	0.821	0.00929653
Hunk	Pvalb	0.341582	0.551	0.135	4.62987e-12
Mgst3	Pvalb	0.340936	0.551	0.102	5.65491e-19
mt-Cytb	Pvalb	0.340901	1	1	0.000968656
Tmem127	Pvalb	0.340615	0.653	0.261	4.68957e-05
Eef1e1	Pvalb	0.339629	0.714	0.244	3.75601e-08
Ndufv3	Pvalb	0.339437	0.939	0.644	0.0754667
Psmb10	Pvalb	0.339287	0.571	0.122	6.27054e-16
Klc1	Pvalb	0.339129	0.939	0.688	0.0776079
Krt222	Pvalb	0.338738	0.592	0.153	6.63872e-12
Cd81	Pvalb	0.338684	0.796	0.292	4.63351e-08
Hprt	Pvalb	0.338132	0.714	0.335	0.00332012
Rimklb	Pvalb	0.338113	0.633	0.159	6.93249e-13
Cab39	Pvalb	0.338038	0.918	0.594	0.0110037
Myo5a	Pvalb	0.337904	0.98	0.695	0.128107
Atp6v1e1	Pvalb	0.337801	0.918	0.576	0.0143716
Inpp5a	Pvalb	0.337297	0.673	0.18	2.0429e-12
Cbln2	Pvalb	0.33722	0.306	0.009	5.28812e-106
Synj1	Pvalb	0.337193	0.98	0.769	0.000222773
Glrb	Pvalb	0.337033	0.918	0.609	0.111805
Trim62	Pvalb	0.33591	0.51	0.024	5.46719e-102
Tmem56	Pvalb	0.335525	0.694	0.191	4.28453e-12
Gabbr1	Pvalb	0.33525	1	0.833	0.0140505
Rdx	Pvalb	0.334897	0.653	0.207	3.11206e-08
Atcay	Pvalb	0.334411	0.918	0.525	0.0467429
Ndufb5	Pvalb	0.334375	0.918	0.622	0.0345463
Pxdc1	Pvalb	0.334196	0.531	0.094	8.93867e-19
Dpysl5	Pvalb	0.334164	0.531	0.142	5.69455e-09
Nsd2	Pvalb	0.334082	0.837	0.383	0.000137382
Slc4a10	Pvalb	0.334035	0.98	0.816	0.283894
Cs	Pvalb	0.333745	0.837	0.464	0.00997424
Copg1	Pvalb	0.333623	0.857	0.425	0.000771545
Tsn	Pvalb	0.333215	0.898	0.517	0.000339568
Acsl3	Pvalb	0.332652	0.673	0.26	4.58538e-06
Hecw2	Pvalb	0.332317	0.837	0.361	2.39819e-05
Arnt2	Pvalb	0.332119	0.633	0.334	0.195337
Dlat	Pvalb	0.33182	0.898	0.409	4.4429e-05
Atp5d	Pvalb	0.331501	0.837	0.531	0.0937927
Cartpt	Pvalb	0.33121	0.102	0.012	0.000238643
Fhl1	Pvalb	0.33083	0.633	0.123	4.83416e-20
St13	Pvalb	0.330619	0.98	0.724	0.0111785
Mapk6	Pvalb	0.330525	0.531	0.064	2.67228e-34
Tmem147	Pvalb	0.330423	0.816	0.322	4.78239e-06
Vat1	Pvalb	0.330326	0.49	0.023	2.79336e-99
Fam219a	Pvalb	0.330211	0.878	0.471	0.00850085
Tgoln1	Pvalb	0.330121	0.878	0.47	0.00328469
Prkaca	Pvalb	0.329442	0.898	0.49	0.000924365
Ankrd55	Pvalb	0.329215	0.449	0.042	1.28562e-39
Azin1	Pvalb	0.329147	0.898	0.421	6.15203e-05
Ahr	Pvalb	0.32832	0.469	0.067	1.96209e-24
Alkal2	Pvalb	0.328292	0.367	0.04	2.60958e-26
Slc7a5	Pvalb	0.328188	0.551	0.099	6.37979e-20
Igsf11	Pvalb	0.328098	0.633	0.239	0.000136248
Gnao1	Pvalb	0.327872	0.898	0.657	0.0883418
Mff	Pvalb	0.327841	0.918	0.572	0.00282044
Necap1	Pvalb	0.327611	0.878	0.475	0.00290011
Pygm	Pvalb	0.327385	0.347	0.001	0
Mical3	Pvalb	0.326424	0.918	0.486	0.00101084
Ncapd3	Pvalb	0.326389	0.347	0.181	1
Cfap46	Pvalb	0.325874	0.796	0.48	0.118316
Gm17276	Pvalb	0.32564	0.49	0.092	7.91732e-16
Stip1	Pvalb	0.325557	0.714	0.32	0.00142382
Strbp	Pvalb	0.325416	1	0.881	0.00159663
Nf1	Pvalb	0.325399	0.939	0.539	0.00356533
P3h2	Pvalb	0.325174	0.469	0.085	4.92506e-17
Pnpla8	Pvalb	0.325029	0.898	0.429	0.0027169
Fam49a	Pvalb	0.324733	0.918	0.66	0.0464541
Zfp651	Pvalb	0.324252	0.673	0.229	3.18582e-07
Ckap4	Pvalb	0.324231	0.592	0.111	8.20766e-20
Lamp1	Pvalb	0.323903	0.776	0.365	0.00180333
Oxct1	Pvalb	0.323877	0.918	0.72	0.0203494
9330182L06Rik	Pvalb	0.323162	0.531	0.115	2.01746e-14
Bex3	Pvalb	0.322527	0.959	0.682	0.166579
L3mbtl3	Pvalb	0.322471	0.653	0.22	1.61564e-06
Csrnp3	Pvalb	0.321843	0.918	0.634	0.127275
Slc12a5	Pvalb	0.321683	0.98	0.754	0.0391267
Nln	Pvalb	0.32167	0.531	0.164	6.40231e-07
Map3k20	Pvalb	0.321399	0.449	0.06	2.46688e-24
Arhgef37	Pvalb	0.321182	0.408	0.018	8.0675e-88
Stk32c	Pvalb	0.320871	0.776	0.391	0.0699789
Rab1a	Pvalb	0.320679	0.918	0.602	0.0218269
Vamp1	Pvalb	0.320317	0.51	0.153	7.45447e-07
Magee1	Pvalb	0.320136	0.755	0.248	2.42305e-08
Ttc19	Pvalb	0.31978	0.918	0.598	0.0297086
Dst	Pvalb	0.319605	0.939	0.719	0.0886228
Ptpn11	Pvalb	0.319396	0.857	0.362	7.04101e-05
Anks1	Pvalb	0.318469	0.531	0.099	1.51435e-17
Dlst	Pvalb	0.31819	0.796	0.388	0.00164737
Tmem255a	Pvalb	0.317921	0.449	0.104	2.99866e-10
Nap1l1	Pvalb	0.317304	0.918	0.475	0.0634581
Lrrc4	Pvalb	0.317106	0.816	0.518	0.654718
Oaz2	Pvalb	0.317098	0.959	0.638	1
Tmx4	Pvalb	0.316889	0.98	0.69	0.156069
Fez1	Pvalb	0.315892	0.796	0.43	0.0142761
Wwp1	Pvalb	0.315819	0.776	0.271	7.85146e-08
Sec62	Pvalb	0.31557	0.98	0.744	0.0144342
Sox1	Pvalb	0.315241	0.388	0.012	1.21835e-120
Extl2	Pvalb	0.315168	0.796	0.311	1.11956e-05
B3glct	Pvalb	0.314634	0.571	0.114	1.5699e-17
Ptges3	Pvalb	0.3144	0.98	0.672	0.549478
Tigar	Pvalb	0.314372	0.653	0.204	1.89219e-08
Cdc14b	Pvalb	0.314188	0.633	0.157	5.59506e-13
Lysmd4	Pvalb	0.314125	0.714	0.225	1.14779e-08
Coro6	Pvalb	0.313888	0.388	0.01	3.50691e-141
Abcg4	Pvalb	0.313809	0.551	0.211	0.000295271
Gm47710	Pvalb	0.313399	0.408	0.018	2.15812e-86
Lonrf2	Pvalb	0.312903	0.816	0.499	0.304682
Cav2	Pvalb	0.312895	0.408	0.023	6.73862e-68
Uqcrh	Pvalb	0.312372	1	0.899	0.113617
Clmp	Pvalb	0.312352	0.633	0.236	7.92236e-05
Steap2	Pvalb	0.312282	0.49	0.011	2.55492e-219
Ltbp1	Pvalb	0.311904	0.327	0.014	1.04991e-71
1500009C09Rik	Pvalb	0.311408	0.816	0.366	0.000710618
Mrps11	Pvalb	0.311114	0.592	0.143	8.75789e-13
Scd2	Pvalb	0.311051	0.878	0.474	0.000760345
Gpr158	Pvalb	0.310842	0.98	0.736	1
Scn2b	Pvalb	0.310195	0.98	0.721	0.880373
Prkaa2	Pvalb	0.309292	0.531	0.158	2.18244e-07
Chp1	Pvalb	0.309184	0.878	0.418	0.00048507
Gm11273	Pvalb	0.308642	0.735	0.305	6.7374e-05
Ina	Pvalb	0.308434	0.878	0.665	0.595747
St6gal2	Pvalb	0.308422	0.551	0.161	5.01449e-08
Fam49b	Pvalb	0.308236	0.898	0.479	0.020948
Ube2j1	Pvalb	0.307937	0.796	0.272	3.00551e-08
Cux1	Pvalb	0.307858	0.612	0.189	1.10375e-07
Cd164	Pvalb	0.307311	0.714	0.181	1.99627e-13
Aktip	Pvalb	0.306875	0.816	0.431	0.0167822
Ndufs7	Pvalb	0.306834	0.796	0.373	0.015784
Fam19a5	Pvalb	0.30682	0.898	0.563	0.916925
Tcp11l1	Pvalb	0.306348	0.776	0.307	1.20823e-05
Vps13d	Pvalb	0.306307	0.816	0.397	0.00447645
Slc23a2	Pvalb	0.306018	0.918	0.513	0.0620888
Fkbp1b	Pvalb	0.305623	0.673	0.154	3.50718e-16
Ndufa5	Pvalb	0.305613	0.918	0.599	0.582502
Slc36a1	Pvalb	0.304975	0.531	0.105	9.79863e-17
Ak1	Pvalb	0.304897	0.714	0.264	6.33034e-06
Akt1	Pvalb	0.304801	0.633	0.236	5.07015e-05
Ccdc85c	Pvalb	0.304191	0.327	0.069	2.65936e-07
Hcn2	Pvalb	0.303914	0.551	0.137	1.56348e-11
Lamtor2	Pvalb	0.303801	0.857	0.482	0.586796
Ran	Pvalb	0.303771	0.837	0.435	0.037868
Man2a2	Pvalb	0.303583	0.776	0.388	0.0609444
Dnajc6	Pvalb	0.303579	0.959	0.733	0.950341
Cmpk1	Pvalb	0.303364	0.857	0.405	0.0128176
Nol3	Pvalb	0.303168	0.449	0.051	5.33945e-31
Tgfb3	Pvalb	0.303149	0.408	0.026	2.3557e-56
2610507B11Rik	Pvalb	0.302896	0.837	0.358	0.000324761
Efhd2	Pvalb	0.30272	0.796	0.428	0.0959635
9330158H04Rik	Pvalb	0.302269	0.327	0.002	0
Stk40	Pvalb	0.302254	0.551	0.135	2.0883e-11
Bnip3	Pvalb	0.302099	0.755	0.211	1.45011e-11
Cox14	Pvalb	0.302061	0.939	0.737	1
Whrn	Pvalb	0.301988	0.408	0.009	4.90538e-187
Myh10	Pvalb	0.30169	0.796	0.406	0.0198277
Ppp2r1a	Pvalb	0.301255	0.898	0.468	0.0229952
Rab11b	Pvalb	0.301192	0.857	0.443	0.00712003
Hmgcll1	Pvalb	0.301164	0.714	0.176	1.05565e-14
Fgf11	Pvalb	0.301115	0.449	0.084	7.39645e-15
Leprotl1	Pvalb	0.300707	0.735	0.262	6.15738e-06
Stx7	Pvalb	0.300654	0.878	0.414	0.000899208
Alg2	Pvalb	0.300434	0.776	0.409	0.133323
Bsg	Pvalb	0.300305	0.898	0.548	0.0596253
Mdh2	Pvalb	0.300248	0.776	0.34	0.00182584
Wbp4	Pvalb	0.299876	0.796	0.403	0.0275429
Mob4	Pvalb	0.299671	0.939	0.479	0.00925057
Nipal2	Pvalb	0.299587	0.531	0.087	9.74694e-22
Dnajb14	Pvalb	0.29929	0.959	0.609	0.345148
Rap1gds1	Pvalb	0.299107	0.878	0.546	0.194431
Kif3a	Pvalb	0.298468	0.837	0.37	0.000648828
Gabarapl1	Pvalb	0.298303	0.98	0.92	0.0391301
Selenoi	Pvalb	0.297933	0.755	0.214	2.52861e-11
Praf2	Pvalb	0.297919	0.755	0.298	4.18563e-05
Tmem151a	Pvalb	0.297413	0.857	0.405	0.0023342
Dlx6	Pvalb	0.2974	0.388	0.009	1.18313e-166
Fryl	Pvalb	0.296931	0.735	0.37	0.0611302
Pigt	Pvalb	0.296874	0.633	0.216	1.91934e-06
Pclo	Pvalb	0.296593	1	0.852	0.104467
Rgs4	Pvalb	0.296468	0.612	0.277	0.172747
Atp5f1	Pvalb	0.295788	0.857	0.563	0.193531
Dusp22	Pvalb	0.295704	0.51	0.148	2.03671e-07
Sdhaf3	Pvalb	0.295588	0.633	0.228	1.74312e-05
Slc25a12	Pvalb	0.295438	0.878	0.524	0.48951
Cxadr	Pvalb	0.294982	0.531	0.09	1.26203e-20
Iars	Pvalb	0.294774	0.612	0.191	9.23398e-08
Epb41l1	Pvalb	0.294701	0.98	0.739	0.0700736
Sulf2	Pvalb	0.294451	0.469	0.079	2.03522e-18
Lcor	Pvalb	0.294195	0.98	0.698	0.697661
Tomm40	Pvalb	0.293861	0.714	0.261	9.63794e-06
Rgs17	Pvalb	0.293842	0.857	0.534	1
Wnt5b	Pvalb	0.293814	0.388	0.036	1.84867e-34
Calr	Pvalb	0.293265	0.959	0.704	0.483602
Atp5c1	Pvalb	0.293227	0.857	0.471	0.219783
Gfpt2	Pvalb	0.293056	0.327	0.011	9.57095e-90
Sacm1l	Pvalb	0.293032	0.816	0.356	0.000114306
Gm14296	Pvalb	0.292563	0.571	0.14	7.00416e-12
Pacsin2	Pvalb	0.292512	0.714	0.298	0.000465069
Ttyh3	Pvalb	0.292489	0.776	0.36	0.0112752
Rusc2	Pvalb	0.29242	0.653	0.199	1.43735e-08
Vopp1	Pvalb	0.292404	0.755	0.279	6.62231e-06
Ankrd12	Pvalb	0.292285	0.939	0.609	1
Fam69b	Pvalb	0.292236	0.673	0.26	6.92176e-05
Ngrn	Pvalb	0.292103	0.633	0.183	2.52509e-09
Thy1	Pvalb	0.292059	1	0.832	0.237074
Glrx	Pvalb	0.292023	0.551	0.128	1.56592e-12
Chga	Pvalb	0.291912	0.592	0.179	2.8304e-07
Sms	Pvalb	0.291859	0.898	0.529	0.0552323
Mtfp1	Pvalb	0.291813	0.755	0.384	0.0839176
Gcsh	Pvalb	0.291707	0.735	0.221	7.23744e-10
Ywhab	Pvalb	0.291581	1	0.969	0.000550849
Etv5	Pvalb	0.291548	0.51	0.12	3.48044e-11
Gpx1	Pvalb	0.291306	0.673	0.255	0.000107188
Pafah1b2	Pvalb	0.291026	0.939	0.563	0.102799
Patj	Pvalb	0.290748	0.408	0.115	8.27297e-06
Dzip1	Pvalb	0.290644	0.653	0.204	5.09686e-08
Slc4a8	Pvalb	0.290299	0.592	0.232	0.00223112
Sdha	Pvalb	0.290161	0.918	0.59	0.647246
Ttc28	Pvalb	0.289606	0.694	0.199	1.45157e-09
Cep170b	Pvalb	0.289597	0.755	0.232	1.91338e-09
Kcng4	Pvalb	0.288852	0.265	0.001	0
Fbxo44	Pvalb	0.288826	0.51	0.168	3.56947e-05
Amigo1	Pvalb	0.288578	0.653	0.231	1.81558e-05
Csnk1e	Pvalb	0.288556	0.735	0.341	0.0253119
Samd4	Pvalb	0.288496	0.449	0.078	2.92226e-16
Gde1	Pvalb	0.288354	0.837	0.443	0.0859882
Adcyap1r1	Pvalb	0.288302	0.776	0.363	0.00625136
Evl	Pvalb	0.288269	0.857	0.524	0.176026
Csk	Pvalb	0.288116	0.51	0.075	2.21715e-24
Gm13205	Pvalb	0.287573	0.327	0.025	1.2533e-36
Scai	Pvalb	0.287535	0.898	0.562	1
Grin2d	Pvalb	0.28742	0.612	0.131	1.35912e-15
Atox1	Pvalb	0.286851	0.918	0.523	0.37975
Apbb2	Pvalb	0.286508	0.694	0.394	1
CT025619.1	Pvalb	0.286238	0.429	0.061	1.65495e-22
Mcrip2	Pvalb	0.286193	0.51	0.078	5.17231e-23
Psme3	Pvalb	0.28616	0.714	0.29	0.000307013
Cntnap1	Pvalb	0.286134	0.694	0.286	0.00252203
Armcx1	Pvalb	0.286041	0.612	0.191	1.34137e-07
Ppip5k2	Pvalb	0.285848	0.531	0.129	1.14787e-10
Osbpl8	Pvalb	0.285513	0.878	0.474	0.0101816
Xxylt1	Pvalb	0.285119	0.531	0.08	3.00449e-24
Hspe1	Pvalb	0.284771	0.939	0.652	0.567892
Klhl13	Pvalb	0.284755	0.449	0.09	9.70146e-13
Grsf1	Pvalb	0.284571	0.653	0.285	0.00285937
Lamb1	Pvalb	0.28452	0.531	0.111	4.19332e-14
Pole4	Pvalb	0.284312	0.735	0.322	0.000920201
Cirbp	Pvalb	0.283937	0.612	0.206	4.00999e-06
Tm9sf3	Pvalb	0.283321	0.857	0.476	0.220635
Bnip3l	Pvalb	0.282212	0.837	0.489	0.693953
Nudt18	Pvalb	0.282024	0.571	0.152	6.35193e-10
Abca5	Pvalb	0.281991	0.653	0.291	0.0144071
Pebp1	Pvalb	0.281255	0.918	0.737	1
Tcte2	Pvalb	0.281134	0.633	0.24	0.000144019
Sgpp1	Pvalb	0.281035	0.653	0.24	3.96108e-05
Cdipt	Pvalb	0.280986	0.776	0.334	0.00186226
Apc2	Pvalb	0.280904	0.571	0.195	1.83869e-05
Mpdu1	Pvalb	0.280703	0.653	0.153	2.69031e-14
Pacsin1	Pvalb	0.280451	0.98	0.783	0.187448
Phyhipl	Pvalb	0.28045	0.796	0.488	1
Hexim1	Pvalb	0.280208	0.571	0.174	5.84029e-07
Bc1	Pvalb	0.280134	0.469	0.118	4.36947e-09
Kctd2	Pvalb	0.280047	0.612	0.159	3.88226e-11
Pink1	Pvalb	0.279948	0.694	0.287	0.00231883
Amotl1	Pvalb	0.279772	0.347	0.037	3.9993e-25
Smim19	Pvalb	0.279702	0.612	0.17	1.10004e-09
Ccdc32	Pvalb	0.279683	0.714	0.268	1.21502e-05
Sec61a1	Pvalb	0.279238	0.694	0.304	0.0143449
Dbt	Pvalb	0.278914	0.633	0.186	1.20761e-08
Grip2	Pvalb	0.278643	0.367	0.011	8.34209e-125
Cfl2	Pvalb	0.27807	0.816	0.425	0.481031
Spred1	Pvalb	0.277829	0.796	0.422	0.0358033
Yes1	Pvalb	0.27708	0.469	0.117	3.14368e-08
Trappc2	Pvalb	0.276759	0.735	0.334	0.00707463
Dhx36	Pvalb	0.276749	0.796	0.367	0.0077843
Tmem192	Pvalb	0.27657	0.551	0.127	1.97561e-12
Lrrc4b	Pvalb	0.276474	0.796	0.478	1
Uchl5	Pvalb	0.276419	0.673	0.236	4.67816e-06
Mei4	Pvalb	0.27607	0.327	0.09	0.000182951
mt-Nd3	Pvalb	0.27575	0.959	0.822	0.374013
Hccs	Pvalb	0.27572	0.551	0.146	2.3929e-09
Tmem184b	Pvalb	0.275554	0.633	0.162	1.54476e-11
Vdac2	Pvalb	0.275313	0.816	0.45	0.0974736
Uggt1	Pvalb	0.274117	0.633	0.212	1.83835e-06
Lypd6b	Pvalb	0.27411	0.245	0.005	9.57089e-114
Prkar2a	Pvalb	0.274045	0.755	0.348	0.00461629
Arl2	Pvalb	0.273675	0.612	0.191	3.10497e-07
Pdcl3	Pvalb	0.273599	0.551	0.136	1.01447e-10
Pnpo	Pvalb	0.273296	0.51	0.08	2.42044e-22
Dph3	Pvalb	0.272687	0.653	0.196	1.21611e-08
Rab3gap2	Pvalb	0.272625	0.735	0.324	0.00692544
Vps8	Pvalb	0.272449	0.694	0.268	0.00108646
Tmem35a	Pvalb	0.272446	0.653	0.245	9.48528e-05
Scg3	Pvalb	0.272188	0.673	0.208	2.61844e-08
Akr1b10	Pvalb	0.272149	0.388	0.02	1.30874e-68
Ell2	Pvalb	0.272045	0.531	0.169	8.86885e-06
Cstf2	Pvalb	0.271809	0.735	0.277	2.57001e-05
Cmc2	Pvalb	0.271404	0.551	0.119	4.01914e-14
Ndufv2	Pvalb	0.271348	0.755	0.399	0.175875
Plxdc2	Pvalb	0.271305	0.796	0.36	0.00234243
Ndrg2	Pvalb	0.271261	0.408	0.023	1.21367e-64
Stat5b	Pvalb	0.271142	0.49	0.028	1.79473e-78
Trnp1	Pvalb	0.270911	0.571	0.233	0.0112822
Araf	Pvalb	0.270686	0.898	0.711	0.396883
Sema6c	Pvalb	0.270659	0.367	0.05	1.89094e-19
Tmem160	Pvalb	0.270403	0.776	0.322	0.000375724
Hspd1	Pvalb	0.27029	0.735	0.325	0.0044636
Vdac3	Pvalb	0.268707	0.694	0.323	0.0256906
Txnl4a	Pvalb	0.268526	0.633	0.195	7.7075e-08
Slitrk4	Pvalb	0.268517	0.653	0.244	0.000493206
Eml2	Pvalb	0.268194	0.653	0.279	0.0104753
Dlx5	Pvalb	0.26813	0.347	0.007	1.49625e-157
Cars	Pvalb	0.267928	0.51	0.146	4.72093e-07
Cadm3	Pvalb	0.267798	0.816	0.477	1
Lsm1	Pvalb	0.267235	0.776	0.364	0.0187535
Mapre3	Pvalb	0.266821	0.898	0.618	0.538632
Adarb1	Pvalb	0.266795	0.857	0.448	0.0894991
Phactr2	Pvalb	0.266236	0.449	0.068	1.74115e-20
Fam103a1	Pvalb	0.266027	0.837	0.393	0.0205882
Rfk	Pvalb	0.265826	0.612	0.205	5.34924e-06
Dmac2	Pvalb	0.26517	0.551	0.153	2.6439e-08
Dnm1	Pvalb	0.265082	0.959	0.795	1
Fam199x	Pvalb	0.26487	0.49	0.075	2.16252e-22
Prdx2	Pvalb	0.264733	0.755	0.406	0.258172
Zranb2	Pvalb	0.264638	0.959	0.607	0.441839
Vwc2l	Pvalb	0.264235	0.245	0.007	1.16606e-79
Aig1	Pvalb	0.264143	0.878	0.474	0.119639
Dck	Pvalb	0.263947	0.469	0.124	5.67364e-08
Cpeb2	Pvalb	0.263885	0.551	0.172	1.92877e-06
Ggt7	Pvalb	0.263716	0.816	0.349	0.0013739
Depdc5	Pvalb	0.263603	0.673	0.35	0.931942
Cfl1	Pvalb	0.263425	1	0.913	0.541554
Tstd3	Pvalb	0.263354	0.531	0.137	1.47235e-09
Rab7	Pvalb	0.263327	0.939	0.625	0.286101
Fam84a	Pvalb	0.263277	0.898	0.518	0.85299
Tagap1	Pvalb	0.263071	0.571	0.139	1.51396e-11
Ap2s1	Pvalb	0.263067	0.837	0.375	0.00294393
Vat1l	Pvalb	0.262932	0.327	0.024	7.68469e-39
Adamts8	Pvalb	0.262725	0.184	0.006	1.19354e-48
Nap1l2	Pvalb	0.262676	0.653	0.203	1.11262e-07
Hypk	Pvalb	0.26227	0.755	0.365	0.0713427
Lancl3	Pvalb	0.262237	0.367	0.016	7.66765e-81
Sgtb	Pvalb	0.262214	0.51	0.132	2.60862e-09
Cptp	Pvalb	0.2621	0.429	0.056	4.41017e-24
Zbtb7a	Pvalb	0.262066	0.939	0.672	1
Bag1	Pvalb	0.261923	0.918	0.675	1
Slc30a9	Pvalb	0.261871	0.816	0.447	0.471153
Cpeb3	Pvalb	0.261715	0.959	0.757	0.313117
Uqcrc1	Pvalb	0.261666	0.714	0.292	0.000907185
Mfn2	Pvalb	0.261654	0.755	0.394	0.167731
Bcap29	Pvalb	0.261616	0.653	0.354	1
Ttc3	Pvalb	0.261501	1	0.964	0.101507
Ralbp1	Pvalb	0.261438	0.857	0.485	0.344534
Snap25	Pvalb	0.26117	1	0.979	0.00625703
Fam174b	Pvalb	0.261159	0.531	0.175	3.081e-05
Tmem132c	Pvalb	0.261098	0.204	0.011	3.36111e-35
Uqcr10	Pvalb	0.260994	0.98	0.903	0.161582
St8sia5	Pvalb	0.260859	0.449	0.101	5.72019e-11
Gadd45gip1	Pvalb	0.260577	0.633	0.188	2.72147e-08
Dnajb2	Pvalb	0.260562	0.531	0.119	1.54449e-12
Bend4	Pvalb	0.260396	0.429	0.079	6.86515e-14
Slc6a8	Pvalb	0.260358	0.612	0.18	1.98141e-08
Cyc1	Pvalb	0.26011	0.816	0.415	0.0772647
Tmem141	Pvalb	0.260083	0.429	0.058	2.02193e-23
Usp25	Pvalb	0.259927	0.735	0.331	0.00743969
Mboat7	Pvalb	0.259896	0.653	0.241	6.37642e-05
Ppp2r5c	Pvalb	0.259721	0.878	0.526	0.900799
Far2	Pvalb	0.259534	0.531	0.19	0.000617663
Emc7	Pvalb	0.259505	0.796	0.369	0.0102984
2610002M06Rik	Pvalb	0.259171	0.592	0.171	1.83468e-08
Xbp1	Pvalb	0.259081	0.653	0.301	0.146547
Zc3h15	Pvalb	0.258783	0.878	0.548	1
Sdhd	Pvalb	0.257999	0.694	0.268	0.000333224
Optn	Pvalb	0.257525	0.347	0.017	1.75478e-67
Wdr6	Pvalb	0.257122	0.653	0.158	5.87056e-13
Atp6v0e2	Pvalb	0.256497	0.939	0.724	1
Lrrtm2	Pvalb	0.256164	0.653	0.255	0.000325239
Gatad1	Pvalb	0.256028	0.714	0.301	0.00416266
Atp6ap1	Pvalb	0.25595	0.816	0.502	0.750228
Nipsnap2	Pvalb	0.255797	0.735	0.33	0.0224989
Prelid3b	Pvalb	0.255524	0.551	0.195	0.000116176
Tenm3	Pvalb	0.255457	0.816	0.352	1.8506e-05
Gpr149	Pvalb	0.255296	0.224	0.005	9.47401e-106
1700037H04Rik	Pvalb	0.254765	0.51	0.128	1.2219e-09
Atp5h	Pvalb	0.254322	0.857	0.575	1
Ndufc2	Pvalb	0.254022	0.735	0.376	0.612679
Nicn1	Pvalb	0.253688	0.735	0.309	0.0030778
Ntn4	Pvalb	0.253414	0.327	0.006	1.91373e-172
Mrpl34	Pvalb	0.253408	0.612	0.193	6.6977e-07
Ppfia4	Pvalb	0.253358	0.571	0.2	7.654e-05
Frmd3	Pvalb	0.253289	0.449	0.142	0.000186534
Lrp11	Pvalb	0.253052	0.857	0.641	1
Vbp1	Pvalb	0.253032	0.735	0.315	0.00598778
Bcl7c	Pvalb	0.25301	0.449	0.056	7.23893e-27
mt-Nd5	Pvalb	0.252895	1	0.727	1
Ociad2	Pvalb	0.252767	0.714	0.296	0.00447551
Drap1	Pvalb	0.252564	0.816	0.418	0.179636
Nbeal1	Pvalb	0.252469	0.653	0.222	4.9228e-06
Slc24a3	Pvalb	0.252438	0.939	0.761	1
Micu3	Pvalb	0.252285	0.959	0.641	1
St8sia4	Pvalb	0.252249	0.449	0.147	0.000708851
Abca2	Pvalb	0.252051	0.633	0.235	0.000230585
Sfxn3	Pvalb	0.251996	0.714	0.237	3.77865e-07
Hspbp1	Pvalb	0.25185	0.551	0.153	2.208e-08
Krt12	Pvalb	0.251215	0.347	0.076	1.39257e-07
Nap1l3	Pvalb	0.251197	0.612	0.163	4.77334e-10
Txnl1	Pvalb	0.250863	0.673	0.21	1.056e-07
Snx27	Pvalb	0.250627	0.939	0.491	0.0445306
Fem1b	Pvalb	0.250483	0.714	0.335	0.0332392
Mgrn1	Pvalb	0.25047	0.735	0.407	0.606963
Cables2	Pvalb	0.250433	0.469	0.085	3.65912e-16
Pomp	Pvalb	0.250357	0.878	0.505	1

## Sheet: Vip
gene	cluster	avg_logFC	pct.1	pct.2	p_val_adj
Vip	Vip	3.13962	0.858	0.014	0
Erbb4	Vip	3.1307	1	0.122	0
Npas3	Vip	2.44025	0.958	0.109	0
Cnr1	Vip	2.24692	0.981	0.218	3.13866e-292
Grik1	Vip	2.19609	0.874	0.05	0
Adarb2	Vip	2.11215	0.996	0.825	6.74102e-159
Grm8	Vip	2.04348	0.743	0.09	0
Grip1	Vip	2.01414	0.996	0.516	1.01367e-167
Cit	Vip	1.97763	0.889	0.062	0
Cntnap2	Vip	1.96938	0.996	0.695	8.18345e-127
Fxyd6	Vip	1.93752	0.946	0.209	2.704e-272
Ntm	Vip	1.89174	0.931	0.342	5.34196e-152
Cxcl14	Vip	1.87048	0.498	0.019	0
Nap1l5	Vip	1.85773	0.985	0.496	4.29609e-170
Kcnc2	Vip	1.85352	0.897	0.229	2.14792e-198
Nrxn3	Vip	1.82562	1	0.856	3.50127e-159
Galntl6	Vip	1.76248	0.996	0.441	1.91795e-150
Rbms3	Vip	1.73581	0.939	0.092	0
Gpc6	Vip	1.71999	0.851	0.07	0
Dlx6os1	Vip	1.70491	0.877	0.032	0
Slc35f1	Vip	1.67851	0.954	0.278	7.2799e-217
Kcnip1	Vip	1.66237	0.839	0.048	0
Gad2	Vip	1.64572	0.931	0.069	0
Rgs10	Vip	1.61626	0.831	0.066	0
Mgat4c	Vip	1.61441	0.797	0.232	6.46927e-136
Kcnmb2	Vip	1.6139	0.851	0.051	0
Igf1	Vip	1.59297	0.854	0.018	0
Thrb	Vip	1.59071	0.966	0.375	4.88827e-180
Etl4	Vip	1.52761	0.9	0.257	4.90525e-171
Pcdh15	Vip	1.52546	0.87	0.241	6.87351e-176
Snhg11	Vip	1.51334	1	0.79	4.20637e-145
Grid2	Vip	1.45848	0.992	0.625	4.16284e-145
Lrrc4c	Vip	1.45044	0.996	0.842	3.59711e-136
Slc6a1	Vip	1.43554	0.95	0.151	0
Gabrg3	Vip	1.4295	0.939	0.381	1.12326e-140
Cbln2	Vip	1.42753	0.732	0.006	0
Fstl5	Vip	1.40158	0.866	0.12	0
Meg3	Vip	1.40109	1	0.994	2.3958e-151
Zfp804a	Vip	1.39871	0.935	0.624	2.76556e-94
Dpp10	Vip	1.3938	0.77	0.124	1.35139e-248
Robo1	Vip	1.38879	0.973	0.588	2.3091e-128
Cntn6	Vip	1.37616	0.751	0.032	0
Pcdh7	Vip	1.37474	0.958	0.391	1.28139e-135
Brinp3	Vip	1.36828	0.874	0.303	9.51547e-138
Sdk1	Vip	1.31235	0.801	0.173	1.42337e-200
Cntn4	Vip	1.30635	0.736	0.461	2.72582e-43
Maf	Vip	1.28831	0.682	0.029	0
Sorcs3	Vip	1.28009	0.897	0.317	1.97727e-139
Vwc2	Vip	1.27204	0.502	0.014	0
Kcnq5	Vip	1.27194	0.981	0.507	7.0567e-126
Nhs	Vip	1.26661	0.789	0.064	0
Rab3c	Vip	1.26445	0.943	0.462	2.26386e-119
Btbd11	Vip	1.25072	0.728	0.022	0
Vsnl1	Vip	1.23855	0.943	0.548	5.20994e-106
Dlx1as	Vip	1.2279	0.755	0.035	0
Elavl4	Vip	1.2107	0.816	0.193	1.44381e-188
Cdh10	Vip	1.20369	0.912	0.335	3.19129e-137
Nrip3	Vip	1.20206	0.835	0.229	4.70276e-155
Dlx1	Vip	1.18823	0.739	0.016	0
Nr2f2	Vip	1.18141	0.728	0.14	1.06711e-191
Arl4c	Vip	1.17737	0.766	0.036	0
Nrxn1	Vip	1.15883	1	0.993	3.65908e-152
Vstm2l	Vip	1.1538	0.774	0.187	1.45357e-172
Crh	Vip	1.1499	0.395	0.003	0
Chrm3	Vip	1.1487	0.916	0.302	2.63594e-123
Gad1	Vip	1.1457	0.935	0.355	2.99123e-147
Dlc1	Vip	1.13774	0.843	0.152	1.21523e-248
Gria4	Vip	1.11877	0.939	0.481	6.55486e-117
Penk	Vip	1.10823	0.651	0.081	3.0033e-265
Tmsb10	Vip	1.09655	0.962	0.475	7.27039e-99
Magi3	Vip	1.08968	0.808	0.196	1.10116e-174
Rcan2	Vip	1.07536	0.736	0.058	0
Wnt5b	Vip	1.06989	0.571	0.034	0
Ap1s2	Vip	1.06977	0.87	0.339	2.44392e-120
Pcdh10	Vip	1.06823	0.774	0.171	6.75139e-185
Vstm2a	Vip	1.05361	0.954	0.573	6.90185e-99
Pde4b	Vip	1.04672	0.847	0.257	5.75621e-147
Adra1b	Vip	1.04311	0.552	0.008	0
Calb2	Vip	1.04287	0.513	0.017	0
A230057D06Rik	Vip	1.02656	0.969	0.634	1.08056e-105
Sema6a	Vip	1.02196	0.674	0.061	0
Htr3a	Vip	1.02157	0.506	0.005	0
Myl1	Vip	1.01866	0.207	0.027	9.04463e-68
Rgs12	Vip	1.00354	0.556	0.02	0
Synpr	Vip	0.998527	0.996	0.827	7.30275e-95
Zfp536	Vip	0.996707	0.889	0.348	2.6062e-110
Elfn1	Vip	0.982689	0.571	0.008	0
Trhde	Vip	0.975359	0.728	0.277	4.61377e-83
A230006K03Rik	Vip	0.971873	0.82	0.35	6.99141e-94
Kcnt2	Vip	0.964298	0.958	0.725	5.13749e-81
Slc32a1	Vip	0.963253	0.682	0.027	0
Rpp25	Vip	0.962259	0.625	0.02	0
Pde5a	Vip	0.960889	0.548	0.016	0
Ptprz1	Vip	0.953302	0.835	0.413	3.86962e-76
Car10	Vip	0.952118	0.9	0.53	1.5606e-75
Kcnb2	Vip	0.948659	0.954	0.787	1.5664e-66
Ano4	Vip	0.947199	0.682	0.189	8.81539e-112
Fgf12	Vip	0.936526	0.966	0.785	3.22675e-95
Enho	Vip	0.935002	0.598	0.084	1.00755e-210
Ablim1	Vip	0.927454	0.904	0.516	3.88931e-88
Tmem130	Vip	0.923977	0.808	0.317	1.77809e-105
Necab1	Vip	0.922802	0.655	0.167	1.07792e-112
Egfr	Vip	0.915146	0.475	0.029	0
Ppm1l	Vip	0.898085	0.828	0.59	2.90121e-46
Ptprt	Vip	0.885128	0.318	0.091	2.79357e-37
Timp2	Vip	0.879405	0.843	0.288	4.38713e-109
Fnbp1l	Vip	0.876091	0.644	0.104	2.35274e-199
C130073E24Rik	Vip	0.864969	0.421	0.084	3.40101e-86
Sema5b	Vip	0.864948	0.563	0.104	9.50084e-139
Impact	Vip	0.862046	0.874	0.528	3.07044e-70
Usp29	Vip	0.861359	0.866	0.475	2.52452e-66
Elavl2	Vip	0.856177	0.674	0.182	2.44539e-109
Pdzrn3	Vip	0.855462	0.349	0.026	2.9816e-231
Pde4d	Vip	0.853968	0.992	0.838	3.69201e-81
Gabra1	Vip	0.853211	0.889	0.741	2.19957e-38
Prr16	Vip	0.850069	0.605	0.255	3.67153e-48
Limch1	Vip	0.846655	0.954	0.72	1.45293e-64
Olfm2	Vip	0.845014	0.613	0.067	9.00147e-279
Zmat4	Vip	0.841555	0.935	0.708	1.11305e-56
Cntn5	Vip	0.840642	0.831	0.776	1.03815e-13
Dnm3	Vip	0.84051	0.851	0.502	3.25915e-70
Grin3a	Vip	0.840506	0.506	0.183	3.69732e-45
Dcc	Vip	0.836459	0.935	0.839	8.46441e-45
Dner	Vip	0.836267	0.755	0.224	1.75248e-113
Npas1	Vip	0.831615	0.556	0.008	0
Mtss1	Vip	0.829657	0.594	0.077	3.90619e-224
Gm45768	Vip	0.827835	0.571	0.077	1.82388e-200
Tac2	Vip	0.825778	0.322	0.004	0
Camk2n2	Vip	0.822682	0.67	0.133	2.62102e-160
Farp1	Vip	0.819277	0.674	0.157	8.94368e-136
Sorcs1	Vip	0.818266	0.778	0.622	2.58487e-20
Rnf144b	Vip	0.814187	0.475	0.022	0
Chd3os	Vip	0.809343	0.962	0.765	2.7007e-80
Grb10	Vip	0.806043	0.674	0.159	1.76765e-129
Sobp	Vip	0.804825	0.969	0.865	1.75388e-74
Gng3	Vip	0.797663	0.904	0.542	7.32964e-67
Pam	Vip	0.795317	0.897	0.721	5.90503e-38
Rims3	Vip	0.792532	0.575	0.022	0
Ntrk2	Vip	0.791391	0.95	0.704	2.54135e-63
Cntnap5c	Vip	0.790926	0.582	0.253	1.50634e-37
Cdh20	Vip	0.78991	0.494	0.044	3.17612e-269
Caln1	Vip	0.786445	0.82	0.69	2.45774e-40
Gap43	Vip	0.786137	0.693	0.244	4.4838e-72
Astn2	Vip	0.780766	0.755	0.613	1.8725e-15
Glra2	Vip	0.77785	0.575	0.094	5.81053e-164
Asic1	Vip	0.773499	0.533	0.066	3.94735e-208
Gm26905	Vip	0.769397	0.529	0.131	3.85552e-89
Hcn1	Vip	0.766165	0.862	0.336	1.43173e-74
Sema3c	Vip	0.764306	0.421	0.063	2.31699e-124
Gm9844	Vip	0.759427	0.732	0.285	1.84905e-69
Thsd7b	Vip	0.755776	0.372	0.353	1
Gm28175	Vip	0.755187	0.517	0.096	7.59071e-127
Apba1	Vip	0.753828	0.831	0.532	7.64752e-54
Tspyl4	Vip	0.748597	0.885	0.599	4.11849e-67
Kcnc1	Vip	0.743143	0.751	0.389	7.93975e-57
Elmo1	Vip	0.73513	0.483	0.113	2.16444e-83
Efhd2	Vip	0.734781	0.797	0.427	7.41064e-61
Igsf3	Vip	0.733804	0.644	0.254	9.8388e-55
Clstn3	Vip	0.733198	0.766	0.366	4.74441e-64
Dusp26	Vip	0.73177	0.571	0.045	0
Galnt14	Vip	0.731589	0.705	0.308	1.70829e-58
Pcsk1n	Vip	0.730784	0.989	0.91	8.60124e-64
Slc24a3	Vip	0.728722	0.954	0.76	5.3291e-52
Tmem178b	Vip	0.724746	0.835	0.412	1.21554e-64
Pdzrn4	Vip	0.722783	0.686	0.265	7.84691e-66
Rgs8	Vip	0.722363	0.602	0.247	3.82531e-53
Bach2	Vip	0.721712	0.617	0.198	2.80967e-78
Agbl4	Vip	0.721421	0.778	0.364	1.8011e-60
Rtl8a	Vip	0.718024	0.808	0.463	4.1929e-55
Arhgap26	Vip	0.71148	0.812	0.439	5.18665e-58
Gnas	Vip	0.705938	0.962	0.811	5.63998e-62
Lhfpl3	Vip	0.704488	0.548	0.073	3.93124e-194
Bend6	Vip	0.704438	0.808	0.457	1.00609e-51
Tcf4	Vip	0.703477	1	0.995	1.05619e-114
Camk2d	Vip	0.702336	0.533	0.1	3.51049e-122
Podxl2	Vip	0.70194	0.663	0.266	4.77548e-64
Lrrtm3	Vip	0.699612	0.77	0.401	1.97057e-47
Abat	Vip	0.699095	0.598	0.161	4.18127e-92
Garnl3	Vip	0.69211	0.556	0.139	8.59527e-93
Sh3bgrl	Vip	0.687225	0.828	0.444	1.66583e-59
Ppp2r2b	Vip	0.683819	0.854	0.398	7.33564e-57
Bex1	Vip	0.682737	0.667	0.279	1.5463e-61
Htr2c	Vip	0.68243	0.333	0.085	1.08522e-46
Tmem196	Vip	0.679178	0.475	0.036	0
Ptpn4	Vip	0.675921	0.835	0.487	4.57397e-53
Aff2	Vip	0.674575	0.778	0.477	2.08243e-38
Nacc2	Vip	0.673217	0.398	0.024	0
Gpx4	Vip	0.670056	0.92	0.791	2.13664e-52
Olfm3	Vip	0.669614	0.506	0.167	1.76636e-52
C530008M17Rik	Vip	0.667172	0.716	0.308	2.1821e-57
Ctnna2	Vip	0.665655	0.992	0.961	1.23729e-50
Klf12	Vip	0.665337	0.805	0.416	3.9995e-55
Reep5	Vip	0.664719	0.851	0.562	1.1154e-49
Cplx1	Vip	0.663971	0.812	0.503	7.86151e-48
Alcam	Vip	0.661435	0.579	0.526	0.000131996
Stmn2	Vip	0.658504	0.705	0.331	3.10364e-43
Mef2c	Vip	0.658456	0.916	0.83	8.01777e-26
Asic4	Vip	0.656879	0.46	0.027	0
Cdh4	Vip	0.656373	0.402	0.068	8.54726e-107
Runx1t1	Vip	0.655391	0.686	0.241	1.28142e-60
Hdac11	Vip	0.650956	0.667	0.258	1.29854e-64
Asic2	Vip	0.64834	0.762	0.76	2.02071e-13
Hecw2	Vip	0.64765	0.739	0.36	7.35488e-51
Atf4	Vip	0.646679	0.736	0.379	4.49007e-50
5330434G04Rik	Vip	0.646427	0.801	0.465	7.32835e-51
Inpp5f	Vip	0.643704	0.69	0.274	2.89348e-64
Gab2	Vip	0.643159	0.567	0.174	3.99936e-71
Eif4a2	Vip	0.642626	0.981	0.952	7.35587e-51
Plcb4	Vip	0.642109	0.51	0.05	9.78961e-250
Zcchc12	Vip	0.634619	0.494	0.072	1.47294e-156
Zfp804b	Vip	0.632874	0.521	0.283	4.17331e-17
Thsd7a	Vip	0.630939	0.755	0.717	8.82204e-08
Socs2	Vip	0.628058	0.383	0.059	2.23227e-110
Cacng2	Vip	0.624778	0.709	0.337	4.46416e-50
Lbh	Vip	0.624653	0.441	0.028	0
Peg3	Vip	0.620395	0.854	0.567	7.14011e-42
Fbxo36	Vip	0.619984	0.513	0.33	9.31768e-10
Ptprn2	Vip	0.618392	0.95	0.696	8.50905e-49
Wnt5a	Vip	0.618014	0.391	0.022	0
Arnt2	Vip	0.616594	0.682	0.333	6.88294e-46
Reln	Vip	0.614539	0.272	0.051	5.1536e-55
Thy1	Vip	0.614115	0.958	0.832	7.97474e-50
Magi1	Vip	0.60897	0.931	0.671	6.14792e-45
Col26a1	Vip	0.606563	0.406	0.009	0
Ogt	Vip	0.606006	0.981	0.867	6.15174e-53
Snrpn	Vip	0.605923	0.54	0.193	9.57048e-52
1700030F04Rik	Vip	0.601236	0.912	0.76	4.50094e-44
Frmpd4	Vip	0.600198	0.973	0.929	5.87524e-22
Rims2	Vip	0.600079	0.843	0.557	4.72719e-41
Endod1	Vip	0.597918	0.49	0.144	2.47309e-64
Parm1	Vip	0.597626	0.46	0.358	0.00129837
Prkar1b	Vip	0.595241	0.893	0.607	1.5065e-44
Gm9866	Vip	0.592785	0.51	0.144	2.37018e-72
Frmpd3	Vip	0.592677	0.467	0.114	1.05871e-78
Cbarp	Vip	0.59168	0.77	0.459	2.58614e-38
Slc2a13	Vip	0.590523	0.981	0.88	2.80653e-44
Igfbp4	Vip	0.584147	0.456	0.147	7.3394e-47
Myo16	Vip	0.580974	0.51	0.135	2.03533e-76
Ctnna3	Vip	0.579158	0.716	0.355	5.66211e-37
Cacna2d3	Vip	0.579089	0.95	0.744	5.7758e-44
Srrm4	Vip	0.578873	0.751	0.502	4.23803e-28
Fchsd2	Vip	0.577207	0.648	0.255	2.99254e-58
CT025619.1	Vip	0.573899	0.441	0.059	1.24758e-153
A830082K12Rik	Vip	0.573714	0.69	0.397	1.31491e-33
Syngr1	Vip	0.571785	0.797	0.437	1.2403e-44
Pfdn2	Vip	0.570806	0.889	0.66	3.45971e-42
Cp	Vip	0.570212	0.31	0.027	6.33263e-171
Gm16083	Vip	0.569493	0.441	0.082	2.4507e-101
Cbln4	Vip	0.567922	0.345	0.012	0
Plpp4	Vip	0.56789	0.41	0.096	6.40415e-66
Slc38a1	Vip	0.567423	0.67	0.351	3.81072e-39
Osbpl3	Vip	0.564643	0.437	0.128	1.95264e-52
Pik3r1	Vip	0.564254	0.594	0.26	4.13112e-40
Fgf1	Vip	0.561872	0.368	0.029	6.37043e-227
Qrfpr	Vip	0.561231	0.276	0.003	0
Oxr1	Vip	0.561026	0.923	0.776	4.93171e-22
Map1lc3a	Vip	0.55974	0.877	0.648	8.33787e-37
Cpne2	Vip	0.559297	0.395	0.043	1.81904e-172
Rab6a	Vip	0.55804	0.962	0.835	5.0182e-45
Wwox	Vip	0.557255	0.667	0.397	9.70366e-27
Sv2a	Vip	0.555345	0.874	0.64	2.83514e-35
Pcp4l1	Vip	0.555003	0.28	0.029	1.27497e-125
Ttc28	Vip	0.553508	0.552	0.198	4.62784e-49
Grik2	Vip	0.552959	0.977	0.971	1.90745e-17
Ankrd55	Vip	0.550511	0.383	0.041	8.87304e-167
Mdga2	Vip	0.550221	1	0.96	1.7004e-53
Sox2	Vip	0.548705	0.383	0.022	0
Rspo2	Vip	0.548371	0.326	0.064	3.06881e-67
Pbx3	Vip	0.546431	0.322	0.093	1.06765e-36
Osbpl9	Vip	0.543953	0.739	0.428	3.4059e-39
Zwint	Vip	0.541112	0.908	0.739	2.62948e-39
Vgf	Vip	0.540639	0.364	0.139	1.24744e-25
Dpysl2	Vip	0.538873	0.969	0.938	4.36846e-23
Adam12	Vip	0.536712	0.372	0.093	7.13661e-57
Nrsn1	Vip	0.536131	0.843	0.647	6.81081e-27
Plcxd2	Vip	0.534771	0.395	0.034	1.4446e-220
Edil3	Vip	0.534133	0.862	0.646	2.17066e-24
Sncb	Vip	0.533309	0.966	0.856	3.06519e-39
Cpeb2	Vip	0.532333	0.506	0.171	3.7537e-52
Ubash3b	Vip	0.530799	0.739	0.411	3.39949e-33
Hmgcll1	Vip	0.524862	0.479	0.176	3.00144e-43
Tmem91	Vip	0.523933	0.406	0.069	5.01652e-101
Gm39185	Vip	0.523684	0.28	0.01	0
Slc5a7	Vip	0.523051	0.23	0.001	0
Macf1	Vip	0.520071	0.958	0.796	5.66044e-41
Dlx2	Vip	0.519403	0.36	0.008	0
Sntg1	Vip	0.519243	0.973	0.952	1.58206e-31
Phlda3	Vip	0.519032	0.395	0.033	4.01915e-231
Marcks	Vip	0.515526	0.912	0.746	8.40379e-27
Nrxn2	Vip	0.514926	0.958	0.778	5.2769e-40
Grpr	Vip	0.514559	0.314	0.001	0
Mirg	Vip	0.513914	0.525	0.207	3.50927e-41
Aplp2	Vip	0.509936	0.851	0.675	7.8375e-27
Gnai1	Vip	0.509436	0.693	0.44	1.81766e-24
Gm1673	Vip	0.509381	0.682	0.42	1.24978e-27
Kcnn2	Vip	0.507491	0.621	0.34	1.20742e-25
Socs5	Vip	0.505749	0.582	0.314	1.13279e-26
Mir124-2hg	Vip	0.501885	0.456	0.102	1.14465e-82
Mtss1l	Vip	0.50181	0.402	0.062	3.29212e-113
Ankrd34b	Vip	0.50035	0.402	0.047	3.36519e-159
Gm42303	Vip	0.499611	0.307	0.027	1.72334e-162
2510009E07Rik	Vip	0.499144	0.494	0.188	1.34678e-40
Dzank1	Vip	0.497267	0.655	0.339	7.75208e-36
Pou3f3	Vip	0.496434	0.594	0.27	8.2487e-37
Dynll2	Vip	0.49531	0.954	0.852	2.85527e-41
Mast2	Vip	0.49333	0.663	0.391	6.39935e-29
Cdh7	Vip	0.492431	0.337	0.067	1.49293e-67
Bmper	Vip	0.489678	0.291	0.008	0
Kazn	Vip	0.488985	0.41	0.081	1.17313e-84
Adra1a	Vip	0.487366	0.36	0.057	1.68089e-95
4930590L20Rik	Vip	0.487096	0.533	0.215	1.51718e-36
Sall1	Vip	0.486084	0.349	0.003	0
Csmd3	Vip	0.486017	0.996	0.965	3.21956e-41
Serf1	Vip	0.485146	0.548	0.225	1.51441e-39
Mxra7	Vip	0.484935	0.326	0.038	3.6981e-125
Cadps	Vip	0.482094	0.958	0.856	8.57464e-39
Afap1	Vip	0.481648	0.368	0.074	6.69819e-72
Slc35f4	Vip	0.481254	0.705	0.482	7.11183e-19
Bc1	Vip	0.480795	0.364	0.118	1.7784e-35
Nrtn	Vip	0.48	0.291	0.016	4.2286e-268
Polr2m	Vip	0.479177	0.724	0.481	1.8896e-24
Mir670hg	Vip	0.478837	0.295	0.075	3.80681e-40
Kit	Vip	0.477591	0.326	0.112	3.00474e-26
Scoc	Vip	0.474952	0.835	0.645	1.44152e-24
Serpine2	Vip	0.471216	0.249	0.058	1.70895e-37
Rab3b	Vip	0.469053	0.345	0.042	4.94244e-126
Atf5	Vip	0.468911	0.387	0.108	3.84309e-48
Nr2e1	Vip	0.468412	0.314	0.007	0
Ubxn2a	Vip	0.467988	0.487	0.232	2.10061e-25
Cend1	Vip	0.466298	0.659	0.438	5.51224e-20
Asap1	Vip	0.465999	0.598	0.325	3.8583e-23
Shtn1	Vip	0.465917	0.678	0.406	1.72899e-26
Cd200	Vip	0.465086	0.494	0.215	5.12521e-31
Krt1	Vip	0.464986	0.387	0.083	1.39679e-72
Gm4131	Vip	0.463186	0.854	0.684	2.76556e-25
Rora	Vip	0.462343	0.866	0.768	1.67399e-18
Gng4	Vip	0.460993	0.314	0.038	7.48935e-118
Gm26782	Vip	0.460748	0.341	0.033	7.41955e-165
Nenf	Vip	0.460299	0.743	0.512	1.20831e-24
Trappc9	Vip	0.459754	0.774	0.574	7.28399e-23
Cited2	Vip	0.459465	0.444	0.168	5.36295e-34
Sez6	Vip	0.45823	0.579	0.26	3.05498e-33
Cspg5	Vip	0.458211	0.513	0.161	1.02709e-55
Hpcal1	Vip	0.458191	0.429	0.165	8.29071e-31
Gm29683	Vip	0.457838	0.261	0.016	2.43848e-210
Gnao1	Vip	0.457794	0.881	0.656	6.65141e-26
Ccser1	Vip	0.457213	0.969	0.944	5.97763e-11
Rex1bd	Vip	0.456825	0.686	0.453	1.35339e-22
Msi2	Vip	0.45649	0.632	0.345	7.89219e-27
Scg5	Vip	0.456332	0.724	0.446	2.61296e-25
Hint1	Vip	0.456177	0.858	0.697	3.44461e-21
Traf6	Vip	0.456075	0.383	0.146	3.61903e-28
Gm45323	Vip	0.454959	0.28	0.048	4.81413e-66
4930555F03Rik	Vip	0.454032	0.284	0.041	2.47674e-83
Stmn1	Vip	0.451672	0.64	0.452	1.03449e-13
Nap1l1	Vip	0.45084	0.693	0.475	3.46184e-19
Hs6st2	Vip	0.450664	0.433	0.168	2.88207e-31
Atp6v1g1	Vip	0.450647	0.77	0.557	6.34466e-22
Frmd4a	Vip	0.450639	0.992	0.932	4.53766e-40
Tcte2	Vip	0.44808	0.513	0.239	2.02917e-27
Samd4	Vip	0.442598	0.395	0.077	2.57153e-78
Pak3	Vip	0.442368	0.935	0.815	1.30078e-23
Pthlh	Vip	0.441278	0.234	0.002	0
Nr2f1	Vip	0.441017	0.69	0.436	5.41893e-23
Rev3l	Vip	0.440515	0.701	0.526	9.30632e-17
Ccdc136	Vip	0.439024	0.391	0.108	3.49709e-48
2001-03-01	Vip	0.437852	0.908	0.827	8.89934e-11
Tbl1x	Vip	0.437777	0.506	0.18	5.39968e-45
Ly6h	Vip	0.437464	0.897	0.719	5.57773e-22
Svil	Vip	0.436152	0.318	0.06	2.46165e-65
Raph1	Vip	0.435921	0.617	0.375	3.54038e-20
Lgi2	Vip	0.435601	0.345	0.043	5.01807e-123
Tspan5	Vip	0.434747	0.862	0.816	2.64064e-11
Frmd3	Vip	0.434496	0.448	0.141	3.63795e-46
Klhl13	Vip	0.434306	0.341	0.089	3.57944e-46
Atp1b2	Vip	0.434229	0.667	0.437	2.36667e-20
Tcerg1l	Vip	0.432467	0.268	0.062	2.88148e-41
Sgk1	Vip	0.43144	0.598	0.309	7.00237e-24
Cib2	Vip	0.430538	0.398	0.09	2.94885e-68
Gm15398	Vip	0.429919	0.31	0.056	2.25365e-69
Dpysl3	Vip	0.429819	0.372	0.109	1.18356e-43
Akap9	Vip	0.429416	0.736	0.504	3.06978e-22
Ncam1	Vip	0.428742	0.977	0.966	5.82028e-31
Hnrnpa1	Vip	0.428714	0.854	0.674	6.78752e-23
St13	Vip	0.427936	0.843	0.724	3.15952e-13
Ppm1h	Vip	0.426984	0.797	0.616	1.01394e-18
Spock1	Vip	0.425479	0.483	0.142	7.0723e-50
Chrna4	Vip	0.425223	0.337	0.027	1.18823e-197
Dennd2a	Vip	0.423229	0.536	0.299	1.0867e-18
Lrrc3b	Vip	0.422443	0.441	0.189	3.33104e-24
6330403K07Rik	Vip	0.42235	0.812	0.603	1.31544e-18
Chst2	Vip	0.422005	0.441	0.243	2.35685e-14
Hmgcs1	Vip	0.421595	0.471	0.215	2.53883e-25
Ankrd24	Vip	0.421439	0.471	0.2	5.39133e-30
Alk	Vip	0.421378	0.307	0.052	8.58535e-71
Hs3st5	Vip	0.420991	0.291	0.039	7.37775e-94
Gm3764	Vip	0.417764	0.728	0.455	3.73115e-26
BC029722	Vip	0.416137	0.536	0.272	1.5511e-24
Reps2	Vip	0.416086	0.816	0.67	2.46668e-16
Homer2	Vip	0.416009	0.533	0.272	1.41397e-22
Chchd10	Vip	0.415392	0.828	0.716	1.07061e-13
Pnoc	Vip	0.415305	0.249	0.021	8.09718e-137
Zcchc18	Vip	0.41528	0.797	0.554	3.09966e-22
Ctnnd2	Vip	0.415172	0.985	0.917	2.52005e-35
Tmem200a	Vip	0.413095	0.387	0.139	3.55964e-31
BC030500	Vip	0.412695	0.395	0.12	2.40031e-43
Gm45881	Vip	0.412178	0.33	0.082	8.91294e-47
Pdgfa	Vip	0.411951	0.582	0.328	7.01417e-23
Cav2	Vip	0.411867	0.299	0.022	1.70527e-195
Ostm1	Vip	0.409855	0.49	0.249	4.52598e-21
St8sia5	Vip	0.408526	0.372	0.101	2.09372e-49
Ankrd12	Vip	0.408109	0.789	0.608	1.85874e-18
Nyap2	Vip	0.407872	0.494	0.238	1.89551e-22
Tubb4a	Vip	0.407771	0.816	0.544	6.32805e-25
Cadm4	Vip	0.407657	0.383	0.137	2.02427e-31
Efr3b	Vip	0.407248	0.471	0.194	3.68679e-29
Hipk2	Vip	0.407125	0.483	0.286	7.62897e-14
Amotl1	Vip	0.405027	0.31	0.036	2.30905e-118
Cntnap4	Vip	0.404511	0.261	0.039	1.99158e-71
Dpysl5	Vip	0.404104	0.444	0.142	1.02732e-42
Macrod1	Vip	0.404053	0.418	0.166	3.85542e-28
Diras1	Vip	0.404004	0.536	0.253	5.42928e-27
Slc1a4	Vip	0.403958	0.379	0.107	1.82784e-46
Ccnd2	Vip	0.402822	0.548	0.428	6.15788e-05
AI413582	Vip	0.40176	0.525	0.299	7.69802e-18
Slc44a5	Vip	0.401077	0.659	0.646	1
Sh3gl3	Vip	0.400355	0.521	0.25	9.44364e-24
Dync1i1	Vip	0.400083	0.793	0.668	1.5377e-12
2610001J05Rik	Vip	0.397793	0.621	0.383	1.27872e-20
Luzp2	Vip	0.39627	0.345	0.178	1.48301e-10
Gpr176	Vip	0.395996	0.425	0.214	2.75813e-17
Ripor2	Vip	0.394641	0.709	0.542	4.62456e-10
Rnf11	Vip	0.393281	0.828	0.678	9.35635e-17
Prmt2	Vip	0.393014	0.452	0.191	4.60649e-28
Chd5	Vip	0.392633	0.49	0.243	2.56281e-22
Epb41l3	Vip	0.392486	0.602	0.33	3.95002e-21
Id4	Vip	0.391231	0.299	0.014	0
Rtl8b	Vip	0.390867	0.59	0.367	2.91728e-17
Use1	Vip	0.389381	0.716	0.504	1.84636e-17
Phlda1	Vip	0.389055	0.272	0.061	1.88478e-45
Bcl2	Vip	0.387503	0.314	0.053	3.70073e-78
Bex4	Vip	0.386563	0.379	0.142	1.51028e-27
Vstm5	Vip	0.386472	0.322	0.063	6.58844e-65
Rimklb	Vip	0.38607	0.398	0.159	1.58863e-26
Epb41l2	Vip	0.386025	0.272	0.027	4.98233e-125
Ralbp1	Vip	0.385814	0.693	0.485	9.3412e-16
Tsc22d3	Vip	0.385106	0.448	0.174	1.44294e-32
Ptpn5	Vip	0.384622	0.49	0.245	9.75526e-21
Naaladl2	Vip	0.383386	0.567	0.353	8.39213e-13
1810037I17Rik	Vip	0.383143	0.609	0.412	7.02482e-14
Esrrg	Vip	0.383034	0.498	0.277	2.29936e-15
Zfp385a	Vip	0.382989	0.333	0.055	2.2201e-83
Pde1c	Vip	0.382801	0.414	0.244	2.71795e-10
Scn1a	Vip	0.382028	0.716	0.502	2.48967e-16
Gm13052	Vip	0.381715	0.299	0.047	8.28336e-79
Rp9	Vip	0.381201	0.621	0.432	1.04938e-12
Smyd3	Vip	0.380933	0.648	0.485	1.0575e-11
Wnt7a	Vip	0.377927	0.284	0.042	3.27017e-82
Cntn3	Vip	0.377722	0.594	0.472	3.46455e-07
Gabarapl1	Vip	0.376715	0.962	0.92	3.71422e-22
Sars	Vip	0.375368	0.571	0.331	1.89659e-17
Gpd1	Vip	0.375062	0.452	0.435	1
A330102I10Rik	Vip	0.374572	0.59	0.384	5.78367e-12
Sec62	Vip	0.374322	0.912	0.743	1.56726e-23
Pcbd1	Vip	0.373822	0.272	0.014	1.41052e-261
Gnl3l	Vip	0.373088	0.751	0.55	6.20734e-17
Pitpnm3	Vip	0.371656	0.295	0.057	1.06023e-60
Fhl1	Vip	0.370432	0.364	0.123	1.57944e-31
Cerk	Vip	0.369273	0.364	0.16	7.16928e-18
Dock1	Vip	0.368345	0.299	0.05	7.9519e-73
Gatsl2	Vip	0.367826	0.659	0.447	2.22668e-15
Inafm1	Vip	0.367554	0.372	0.163	7.89926e-20
Adcy8	Vip	0.367405	0.429	0.245	6.45855e-11
Nbdy	Vip	0.367136	0.575	0.35	1.72112e-16
Phka1	Vip	0.366778	0.318	0.061	2.27263e-63
Bcat1	Vip	0.366573	0.372	0.127	1.90345e-32
Tuba1b	Vip	0.366552	0.598	0.415	7.19424e-12
Flywch1	Vip	0.366533	0.628	0.421	1.41955e-14
Scrn1	Vip	0.365963	0.529	0.297	2.29588e-17
Rasgrp2	Vip	0.365521	0.257	0.007	0
Myl6b	Vip	0.364693	0.28	0.053	1.5e-58
Resp18	Vip	0.3638	0.295	0.075	1.04803e-39
Prune2	Vip	0.363514	0.536	0.363	1.05908e-08
Angpt1	Vip	0.363234	0.211	0.025	9.04402e-76
Sfxn1	Vip	0.362794	0.571	0.347	2.06783e-15
Tbc1d4	Vip	0.36045	0.276	0.038	2.1017e-84
Gabra3	Vip	0.35983	0.31	0.104	4.66786e-27
Fam213b	Vip	0.358067	0.448	0.235	1.3347e-15
Cadps2	Vip	0.357254	0.483	0.429	1
Afdn	Vip	0.357223	0.636	0.477	5.0114e-12
Rps27rt	Vip	0.357004	0.992	0.994	3.96144e-22
Gkap1	Vip	0.356554	0.383	0.161	6.18457e-21
Vav2	Vip	0.35651	0.264	0.016	3.99225e-206
Nbeal1	Vip	0.356268	0.456	0.222	7.51439e-21
Elovl6	Vip	0.355971	0.49	0.309	5.78831e-11
Evi5	Vip	0.354711	0.556	0.358	6.88862e-13
Pik3ca	Vip	0.353698	0.602	0.384	1.81405e-13
Araf	Vip	0.353582	0.835	0.71	1.58443e-14
Arx	Vip	0.352612	0.284	0.017	3.02457e-233
Atp1b3	Vip	0.3525	0.517	0.291	1.00797e-16
Kif6	Vip	0.351831	0.226	0.031	1.63931e-70
Lnpk	Vip	0.351105	0.54	0.354	1.2652e-12
Ttll7	Vip	0.350817	0.644	0.427	2.94705e-13
Nbea	Vip	0.350305	1	0.984	9.18902e-26
Coprs	Vip	0.349981	0.402	0.145	7.6614e-31
Spock2	Vip	0.349357	0.847	0.694	1.08403e-16
Col19a1	Vip	0.349227	0.195	0.043	3.48792e-30
Cdkl5	Vip	0.349169	0.697	0.538	3.35946e-09
Prkar2b	Vip	0.348999	0.502	0.29	2.40095e-13
Fhod3	Vip	0.348585	0.28	0.034	1.02114e-103
Pdxk	Vip	0.348148	0.498	0.299	3.05889e-12
Orc5	Vip	0.348071	0.931	0.886	4.36834e-19
Cxxc4	Vip	0.347589	0.326	0.092	5.00166e-38
St3gal1	Vip	0.347073	0.337	0.13	1.72493e-20
Gm2516	Vip	0.34684	0.241	0.03	2.88811e-83
Basp1	Vip	0.346643	0.958	0.89	1.15359e-16
Npy1r	Vip	0.346217	0.421	0.209	2.12598e-16
Ctxn2	Vip	0.34614	0.517	0.31	2.82348e-13
Pknox2	Vip	0.345624	0.529	0.306	6.21017e-15
Kcna6	Vip	0.345463	0.398	0.149	1.39525e-27
Tmem181a	Vip	0.344961	0.632	0.41	2.46025e-15
Sergef	Vip	0.344741	0.444	0.233	1.26102e-16
Cdv3	Vip	0.342768	0.54	0.35	2.41779e-11
Csdc2	Vip	0.342682	0.529	0.297	6.49961e-15
Zbtb16	Vip	0.342163	0.728	0.614	7.56106e-07
Ube3a	Vip	0.341941	0.992	0.961	1.24218e-24
Npm1	Vip	0.341536	0.762	0.653	1.58056e-09
Tacc2	Vip	0.34144	0.525	0.32	4.01487e-14
Srcin1	Vip	0.341109	0.674	0.458	1.12312e-13
2210408I21Rik	Vip	0.340974	0.559	0.363	2.41547e-10
Hdgfl3	Vip	0.340679	0.693	0.542	7.81406e-10
Vat1l	Vip	0.339897	0.184	0.023	4.66334e-62
Ugcg	Vip	0.339643	0.544	0.318	1.75142e-15
Cacna1b	Vip	0.338981	0.697	0.51	6.66727e-14
Arhgap18	Vip	0.33774	0.245	0.027	3.78475e-98
Gng2	Vip	0.337475	0.92	0.838	2.07321e-16
Siah3	Vip	0.337085	0.272	0.057	2.25724e-48
Ostf1	Vip	0.336723	0.23	0.03	6.14243e-77
Gnai2	Vip	0.336334	0.467	0.253	4.57657e-15
Cers5	Vip	0.335246	0.529	0.305	1.44349e-14
Amer2	Vip	0.334998	0.506	0.324	3.34932e-10
Ndufa11	Vip	0.334973	0.579	0.41	1.0964e-09
Plekhb2	Vip	0.333734	0.54	0.374	9.17282e-10
Plppr3	Vip	0.333562	0.287	0.053	1.68641e-60
Amy1	Vip	0.333539	0.375	0.177	5.38061e-16
Plcxd3	Vip	0.332448	0.192	0.052	1.50203e-20
Gm29514	Vip	0.33215	0.387	0.162	2.01252e-20
Gsk3b	Vip	0.330546	0.92	0.79	1.83321e-14
Stat5b	Vip	0.330529	0.261	0.027	3.93114e-113
Stk32a	Vip	0.330007	0.192	0.004	0
Cd81	Vip	0.329633	0.521	0.291	5.00059e-17
Stmn3	Vip	0.329399	0.854	0.73	3.59346e-12
Nars	Vip	0.328378	0.594	0.374	2.61601e-13
Mn1	Vip	0.328316	0.352	0.199	3.48968e-08
E130307A14Rik	Vip	0.328298	0.613	0.454	9.71232e-08
Prkar2a	Vip	0.328068	0.536	0.348	3.13398e-11
Slc8a3	Vip	0.327963	0.345	0.109	1.32958e-31
Rnd3	Vip	0.327358	0.241	0.041	4.11506e-57
Tspan2	Vip	0.327073	0.287	0.051	4.56178e-65
Impad1	Vip	0.326656	0.663	0.451	4.76476e-13
Cygb	Vip	0.326647	0.579	0.385	2.53531e-08
4930415C11Rik	Vip	0.32645	0.395	0.162	5.05697e-21
Pard6g	Vip	0.326244	0.238	0.033	2.35201e-73
Arhgdig	Vip	0.326099	0.352	0.149	2.21196e-19
Vmp1	Vip	0.326014	0.992	0.985	2.71551e-23
Pid1	Vip	0.32487	0.425	0.21	5.98634e-14
Tceal9	Vip	0.323841	0.693	0.504	9.12507e-12
Paip1	Vip	0.323409	0.529	0.385	1.07392e-05
Nell1	Vip	0.322865	0.383	0.231	1.3495e-05
Rgs16	Vip	0.322013	0.226	0.006	0
Daam1	Vip	0.321491	0.529	0.35	3.28672e-09
Tmem121	Vip	0.321285	0.418	0.211	2.60079e-15
Fbln2	Vip	0.320254	0.249	0.03	3.48101e-91
Rpl22l1	Vip	0.318945	0.87	0.825	1.16091e-11
Scml4	Vip	0.318379	0.218	0.028	2.71808e-73
Uchl3	Vip	0.316863	0.464	0.265	1.93573e-12
Ppargc1a	Vip	0.316388	0.51	0.308	6.81316e-12
Tmem145	Vip	0.316101	0.318	0.105	2.8968e-26
D030068K23Rik	Vip	0.3142	0.295	0.094	6.07911e-27
Dst	Vip	0.313824	0.797	0.719	1.28515e-09
Rac3	Vip	0.31339	0.276	0.087	1.05713e-25
Cfl2	Vip	0.312066	0.621	0.425	7.49306e-12
Kif5a	Vip	0.311998	0.556	0.388	2.67479e-08
Zdhhc22	Vip	0.31177	0.264	0.043	3.42852e-64
Mcrip1	Vip	0.3116	0.605	0.45	7.24757e-09
Ube2ql1	Vip	0.310818	0.598	0.433	1.32596e-07
Ctnnbip1	Vip	0.310232	0.418	0.211	2.76616e-15
Xkr4	Vip	0.310056	0.969	0.906	7.80099e-15
Txn1	Vip	0.30988	0.464	0.268	1.43879e-11
Camk1	Vip	0.30987	0.284	0.046	7.89719e-71
Acadsb	Vip	0.30968	0.483	0.323	3.19853e-07
Hmgb3	Vip	0.308337	0.245	0.034	2.53148e-75
Kidins220	Vip	0.308236	0.801	0.704	3.59723e-07
Gm13629	Vip	0.307962	0.222	0.016	1.74584e-145
Lancl1	Vip	0.307738	0.594	0.467	2.55387e-06
Ankrd29	Vip	0.307208	0.261	0.068	4.14375e-33
Sox1	Vip	0.306936	0.226	0.012	5.38145e-214
Egfem1	Vip	0.306554	0.958	0.936	0.0117445
Cars	Vip	0.306067	0.364	0.145	4.46022e-22
Cdc14b	Vip	0.305995	0.341	0.157	1.25439e-14
Eps15	Vip	0.304455	0.621	0.432	5.49163e-10
Gm26763	Vip	0.303858	0.502	0.312	1.09667e-10
2003-03-01	Vip	0.30325	0.234	0.097	3.41329e-11
Foxn3	Vip	0.30301	0.824	0.628	9.53227e-13
Enah	Vip	0.30242	0.797	0.687	2.68351e-09
Grin2d	Vip	0.302199	0.349	0.13	5.40097e-23
Ap4s1	Vip	0.301875	0.521	0.353	8.09546e-08
Gatad1	Vip	0.300662	0.437	0.301	2.80154e-06
Anapc11	Vip	0.30056	0.586	0.469	3.70864e-06
Pcdh18	Vip	0.299604	0.184	0.003	0
Paip2	Vip	0.299564	0.686	0.573	1.7837e-07
Iscu	Vip	0.298932	0.609	0.488	3.20142e-05
Syngr3	Vip	0.297997	0.567	0.417	1.80417e-06
Purg	Vip	0.29736	0.732	0.574	7.41154e-09
Hspa4l	Vip	0.297094	0.655	0.48	1.08172e-08
Pantr1	Vip	0.2969	0.632	0.36	4.52812e-15
Vwc2l	Vip	0.296883	0.153	0.007	1.72025e-164
Atxn7l3b	Vip	0.296731	0.858	0.792	2.12332e-09
Insig1	Vip	0.296719	0.268	0.128	3.54993e-08
Cxadr	Vip	0.296486	0.295	0.09	1.3831e-28
Dusp10	Vip	0.295987	0.211	0.008	1.64297e-280
Srgap2	Vip	0.295846	0.598	0.39	5.6726e-11
Selenom	Vip	0.295105	0.851	0.738	1.48551e-08
Hcrtr2	Vip	0.294916	0.218	0.034	1.1644e-57
Cacng4	Vip	0.294768	0.226	0.015	1.61114e-162
Lnx1	Vip	0.294699	0.226	0.034	5.08468e-62
Catsperd	Vip	0.294688	0.245	0.077	1.26583e-21
Atp6ap2	Vip	0.294306	0.605	0.416	4.45113e-09
Rere	Vip	0.293468	0.935	0.874	2.19983e-09
Fbxo9	Vip	0.293302	0.54	0.431	6.66111e-05
Tgoln1	Vip	0.29242	0.64	0.47	1.19299e-08
Cux2	Vip	0.292048	0.218	0.023	1.21443e-90
Rit2	Vip	0.291957	0.72	0.603	8.4651e-07
Cab39l	Vip	0.29194	0.444	0.234	5.20887e-14
Fam49a	Vip	0.291282	0.755	0.659	0.000855285
Ccdc82	Vip	0.291025	0.314	0.119	2.78412e-19
Steap2	Vip	0.290987	0.195	0.01	1.68045e-176
AI504432	Vip	0.290866	0.326	0.144	2.16252e-13
Epha3	Vip	0.290331	0.571	0.456	0.0202556
Kantr	Vip	0.290233	0.559	0.377	8.73579e-10
L1cam	Vip	0.289559	0.383	0.188	2.41628e-14
Arl2bp	Vip	0.289309	0.559	0.442	1.2076e-05
Snrk	Vip	0.288864	0.513	0.334	5.22687e-10
Rnf14	Vip	0.288463	0.755	0.58	1.26623e-10
Pgap1	Vip	0.288055	0.28	0.088	2.25907e-25
Mafg	Vip	0.287503	0.372	0.233	4.86287e-06
Sdk2	Vip	0.287277	0.295	0.178	0.00052696
Slc7a1	Vip	0.287029	0.307	0.107	1.27507e-23
Hsd17b4	Vip	0.286399	0.375	0.158	6.95992e-19
Traf3	Vip	0.286117	0.429	0.259	1.27501e-08
Elavl3	Vip	0.285771	0.87	0.783	2.04293e-08
Tmem65	Vip	0.284922	0.337	0.171	1.88489e-11
4930570B17Rik	Vip	0.284664	0.502	0.305	1.8844e-10
Zfp618	Vip	0.284176	0.215	0.028	8.93119e-71
Lima1	Vip	0.283984	0.337	0.122	5.76742e-23
Rcn2	Vip	0.28387	0.487	0.301	4.4052e-10
Hs3st2	Vip	0.283761	0.172	0.02	2.45814e-63
Rph3a	Vip	0.283455	0.789	0.602	3.13063e-08
Gm48321	Vip	0.282086	0.195	0.027	1.22923e-58
Kat2b	Vip	0.281774	0.257	0.075	1.49024e-25
Hs6st3	Vip	0.281715	0.805	0.582	1.28338e-12
Fam149a	Vip	0.281671	0.195	0.012	4.02043e-148
Lmbrd1	Vip	0.28138	0.575	0.455	5.26489e-05
2008-03-01	Vip	0.281361	0.33	0.141	2.73619e-16
Pld5	Vip	0.281204	0.218	0.054	1.13098e-27
Psmb10	Vip	0.281051	0.31	0.122	1.94193e-18
Vegfb	Vip	0.280297	0.372	0.218	5.53289e-08
9330182L06Rik	Vip	0.280184	0.287	0.115	1.71065e-16
Shisa6	Vip	0.280114	0.916	0.869	8.63169e-10
Gfpt1	Vip	0.280048	0.464	0.29	4.3507e-08
Rdx	Vip	0.279995	0.383	0.207	5.22508e-10
Bex3	Vip	0.279512	0.805	0.682	1.00646e-08
Dscam	Vip	0.279442	0.969	0.896	2.6956e-12
Pgrmc1	Vip	0.278992	0.824	0.64	3.00349e-07
Iars	Vip	0.278203	0.383	0.191	7.29734e-14
Gprin3	Vip	0.278167	0.238	0.059	4.84236e-32
Ndn	Vip	0.277871	0.425	0.268	9.49977e-07
Tmem131l	Vip	0.277793	0.349	0.154	4.47138e-16
Gm40841	Vip	0.277425	0.548	0.355	9.70141e-09
Phf1	Vip	0.277297	0.234	0.065	2.8404e-26
Dlgap3	Vip	0.2766	0.586	0.457	1.39205e-06
Sh3rf3	Vip	0.276539	0.628	0.497	0.000274087
Gemin7	Vip	0.276475	0.464	0.317	1.4699e-06
Nap1l3	Vip	0.276384	0.337	0.163	3.46013e-12
Ndufa2	Vip	0.276085	0.866	0.808	9.73915e-09
Tmtc2	Vip	0.275841	0.295	0.113	1.05373e-17
Metap1d	Vip	0.275426	0.437	0.27	4.38075e-08
Slc6a11	Vip	0.275378	0.245	0.069	2.76949e-26
Chl1	Vip	0.274943	0.893	0.812	1.39294e-08
Adam19	Vip	0.274766	0.207	0.045	4.13272e-34
Etv5	Vip	0.2747	0.28	0.12	1.82285e-12
Nf1	Vip	0.274429	0.682	0.539	9.35494e-08
Gm28928	Vip	0.273754	0.115	0.019	1.40692e-24
Rab3a	Vip	0.273137	0.801	0.68	4.40416e-07
Sclt1	Vip	0.271812	0.487	0.318	5.92844e-08
Unc119	Vip	0.271733	0.287	0.067	1.11496e-42
Zfp641	Vip	0.27153	0.287	0.094	6.75413e-24
Map7d2	Vip	0.271212	0.728	0.561	4.84963e-07
B3galnt1	Vip	0.270961	0.387	0.217	7.69887e-09
Erp29	Vip	0.270569	0.575	0.429	1.60485e-05
Eif2s2	Vip	0.270337	0.644	0.519	1.35503e-05
B230209E15Rik	Vip	0.268927	0.716	0.629	0.00137652
L3mbtl3	Vip	0.268034	0.375	0.22	1.73152e-07
Qpct	Vip	0.267743	0.184	0.016	1.03698e-93
Srpk2	Vip	0.267471	0.847	0.761	4.46861e-08
Mapk6	Vip	0.267282	0.241	0.064	4.36852e-29
Rufy3	Vip	0.267015	0.797	0.707	9.02356e-07
Rps11	Vip	0.26665	0.92	0.882	2.38591e-07
Rps8	Vip	0.266432	0.977	0.981	1.42292e-12
Acaca	Vip	0.266338	0.475	0.362	0.0282243
Sesn3	Vip	0.266085	0.475	0.271	3.0059e-10
Tmem192	Vip	0.266078	0.291	0.126	1.79905e-13
Cask	Vip	0.266039	0.644	0.531	2.82938e-05
Reep1	Vip	0.265988	0.67	0.55	2.21756e-05
Nol4	Vip	0.265947	0.824	0.728	1.93332e-06
Nipal2	Vip	0.265823	0.264	0.087	1.52986e-21
Tcf12	Vip	0.265581	0.77	0.693	0.00033405
Zmynd8	Vip	0.265433	0.762	0.622	1.76305e-06
Fndc5	Vip	0.265309	0.498	0.35	4.25111e-05
Dleu7	Vip	0.264883	0.192	0.037	3.77733e-36
Nrbp2	Vip	0.264863	0.307	0.144	9.21331e-12
Rcan3	Vip	0.264853	0.241	0.06	4.49636e-31
Tmx3	Vip	0.264848	0.487	0.311	1.10925e-08
Gabarap	Vip	0.264588	0.762	0.614	1.81174e-07
Epb41l4b	Vip	0.26454	0.352	0.192	1.14286e-08
Disp2	Vip	0.264416	0.617	0.504	0.000988669
Gm44511	Vip	0.264305	0.605	0.519	0.0122541
2007-09-01	Vip	0.26399	0.682	0.54	3.72564e-06
Gipc2	Vip	0.263757	0.199	0.022	7.75853e-81
Chsy3	Vip	0.263593	0.517	0.457	1
Osbpl8	Vip	0.263545	0.64	0.474	1.61282e-06
Aldoc	Vip	0.263217	0.241	0.014	8.25801e-197
Rgs6	Vip	0.262957	0.418	0.242	3.42517e-07
Lancl3	Vip	0.262926	0.184	0.015	1.75665e-101
Anapc13	Vip	0.262562	0.533	0.369	3.9252e-07
Sp8	Vip	0.262537	0.146	0.003	0
Ankrd44	Vip	0.262317	0.207	0.045	2.35038e-32
Clip3	Vip	0.262171	0.831	0.716	8.30273e-08
Kif21a	Vip	0.261987	0.881	0.76	2.14026e-08
Ttc9	Vip	0.261695	0.326	0.151	1.22943e-12
1500011B03Rik	Vip	0.261154	0.778	0.639	1.78086e-05
Lasp1	Vip	0.261141	0.337	0.148	2.74401e-15
G0s2	Vip	0.260868	0.169	0.017	1.61895e-75
Tcp11l1	Vip	0.260793	0.467	0.307	1.14002e-06
Msmo1	Vip	0.260435	0.31	0.151	8.04345e-11
Shd	Vip	0.260339	0.203	0.022	8.78256e-84
Hrh2	Vip	0.260217	0.195	0.027	3.41095e-58
Trpc7	Vip	0.260095	0.172	0.033	2.09231e-33
Sccpdh	Vip	0.259639	0.268	0.097	1.37973e-18
B630019K06Rik	Vip	0.259532	0.352	0.19	2.96754e-09
Zfp941	Vip	0.259518	0.249	0.069	1.17533e-27
Igsf9b	Vip	0.259464	0.287	0.155	3.86156e-06
Dnajb2	Vip	0.259181	0.299	0.118	5.64998e-17
Ache	Vip	0.258921	0.211	0.047	1.08853e-32
Lgals8	Vip	0.258909	0.241	0.057	4.72549e-34
Zfp612	Vip	0.258414	0.395	0.224	2.87926e-09
Rnf180	Vip	0.257949	0.276	0.142	4.45108e-07
Stxbp1	Vip	0.257913	0.874	0.784	6.74672e-07
Uqcc2	Vip	0.257728	0.77	0.658	8.36961e-06
Dock7	Vip	0.25759	0.571	0.393	1.84269e-07
Zc3h15	Vip	0.257545	0.667	0.548	0.000821312
Gfod2	Vip	0.257482	0.333	0.168	1.84251e-10
Nsd2	Vip	0.25706	0.544	0.382	1.52746e-06
Mast1	Vip	0.256032	0.28	0.122	2.16566e-12
Wrb	Vip	0.255647	0.402	0.27	0.000512897
Uri1	Vip	0.255542	0.582	0.464	0.000120636
Ccnd1	Vip	0.255362	0.356	0.185	9.62231e-10
Mllt11	Vip	0.255188	0.904	0.841	3.61474e-08
Fam20c	Vip	0.254966	0.222	0.062	6.34325e-24
Hdac9	Vip	0.254067	0.778	0.668	0.00421838
Clic4	Vip	0.253655	0.146	0.017	1.04523e-51
Sox5	Vip	0.253645	0.218	0.146	1
Nmnat2	Vip	0.253615	0.736	0.644	3.06851e-05
1500009L16Rik	Vip	0.253067	0.383	0.247	3.67345e-05
Fis1	Vip	0.252574	0.751	0.633	3.95015e-07
Eef1e1	Vip	0.252499	0.387	0.244	8.68112e-06
Rabac1	Vip	0.252442	0.464	0.296	1.37004e-06
Rpgr	Vip	0.251354	0.314	0.149	2.85268e-11
Dynlrb1	Vip	0.250904	0.805	0.664	4.27845e-06
Nt5c3	Vip	0.250833	0.395	0.233	2.93319e-08
Kcnq4	Vip	0.250553	0.188	0.013	1.12292e-126
Hcn3	Vip	0.250388	0.218	0.037	3.18976e-50
Mblac2	Vip	0.250167	0.483	0.385	0.0393276

## Sheet: Sst
gene	cluster	avg_logFC	pct.1	pct.2	p_val_adj
Sst	Sst	3.72358	0.865	0.024	0
Nxph1	Sst	2.39961	1	0.052	0
Npy	Sst	2.24412	0.784	0.054	4.0875e-262
Gad2	Sst	2.09702	1	0.071	0
Kcnc2	Sst	2.08939	1	0.23	3.92736e-124
Etl4	Sst	2.08058	1	0.258	1.32058e-110
Grik1	Sst	2.00136	0.919	0.052	0
Nap1l5	Sst	1.9832	0.982	0.497	1.8573e-71
Dpp10	Sst	1.97455	0.964	0.125	1.84223e-187
Cort	Sst	1.92495	0.703	0.014	0
Kcnmb2	Sst	1.90664	0.964	0.053	0
Col19a1	Sst	1.90513	0.901	0.042	0
Rab3b	Sst	1.83766	0.946	0.042	0
Erbb4	Sst	1.83689	0.865	0.124	1.39604e-129
Crhbp	Sst	1.8089	0.757	0.003	0
Ptprt	Sst	1.80475	0.811	0.091	2.06016e-165
Rbms3	Sst	1.77441	0.973	0.094	7.84898e-244
Grip1	Sst	1.73051	0.991	0.517	1.03515e-69
Slc6a1	Sst	1.72109	0.991	0.153	3.60036e-160
Reln	Sst	1.70682	0.766	0.051	2.23524e-259
Vgf	Sst	1.69878	0.883	0.139	3.78052e-134
Unc5d	Sst	1.69746	0.874	0.308	5.71784e-52
Gria4	Sst	1.69121	1	0.482	1.61495e-69
Elavl2	Sst	1.66592	1	0.183	6.92793e-146
Npas3	Sst	1.66505	0.829	0.111	7.01117e-140
Cplx1	Sst	1.64169	0.991	0.503	2.16383e-69
Rcan2	Sst	1.63884	0.955	0.059	0
Ptprm	Sst	1.61226	0.928	0.052	0
Gad1	Sst	1.56919	1	0.356	7.333e-82
Gpc6	Sst	1.54175	0.784	0.072	1.47431e-190
C130073E24Rik	Sst	1.54002	0.595	0.085	4.55487e-81
Nrxn3	Sst	1.53476	1	0.856	1.69693e-61
Slc32a1	Sst	1.50993	0.937	0.028	0
Kctd8	Sst	1.47806	0.892	0.036	0
Cit	Sst	1.46259	0.937	0.064	0
Maf	Sst	1.44832	0.919	0.03	0
Serpini1	Sst	1.4229	1	0.351	4.24736e-79
Rab3c	Sst	1.40767	1	0.463	2.95878e-67
Pcdh15	Sst	1.38971	0.964	0.242	2.30972e-94
Grin3a	Sst	1.38473	0.937	0.183	1.63511e-114
Tmem130	Sst	1.37416	0.928	0.318	4.08848e-74
Il1rapl2	Sst	1.37095	0.676	0.215	6.56634e-37
Oxr1	Sst	1.34674	0.991	0.776	2.60197e-49
Ntm	Sst	1.34486	0.964	0.343	1.19744e-57
Lypd6	Sst	1.33276	0.766	0.01	0
Sgcz	Sst	1.29287	0.856	0.233	1.50676e-63
Sv2a	Sst	1.28838	1	0.641	4.41654e-63
Satb1	Sst	1.28124	0.901	0.257	8.84897e-71
Vstm2a	Sst	1.2611	0.991	0.574	2.54696e-54
Snhg11	Sst	1.24532	1	0.791	3.5289e-49
Zwint	Sst	1.229	1	0.739	1.07969e-59
Cntnap4	Sst	1.2161	0.73	0.039	0
Mgat4c	Sst	1.2148	0.523	0.234	1.22497e-11
Meg3	Sst	1.21103	1	0.994	7.35781e-56
Abat	Sst	1.20752	0.91	0.161	3.73712e-121
Cntnap5c	Sst	1.20202	0.946	0.253	1.89137e-73
Hcn1	Sst	1.17867	0.964	0.336	6.5241e-53
Syngr1	Sst	1.17817	0.973	0.438	6.24415e-61
Timp2	Sst	1.17101	0.964	0.289	5.27458e-75
Dner	Sst	1.16254	0.964	0.225	9.18475e-95
Timp3	Sst	1.15928	0.757	0.034	0
Spock1	Sst	1.15015	0.883	0.142	5.54736e-111
Kcnc1	Sst	1.14865	0.937	0.389	1.34944e-49
Elfn1	Sst	1.14583	0.721	0.009	0
Impact	Sst	1.14029	0.982	0.529	4.78269e-53
Efna5	Sst	1.13951	0.838	0.112	2.85208e-132
Cdh13	Sst	1.12819	0.766	0.368	3.09485e-21
Trhde	Sst	1.12371	0.712	0.278	6.64985e-28
Asic2	Sst	1.11889	0.883	0.76	2.64386e-21
Grid2	Sst	1.11437	0.991	0.625	1.00351e-33
Cbarp	Sst	1.10768	0.955	0.459	1.16678e-52
Fgf12	Sst	1.10723	0.991	0.785	5.07617e-50
Igfbp4	Sst	1.10697	0.82	0.147	5.80113e-97
Dlc1	Sst	1.10695	0.928	0.154	7.16654e-125
Tmsb10	Sst	1.10579	0.901	0.476	4.52498e-27
Clstn3	Sst	1.10257	0.955	0.367	1.90767e-55
Pam	Sst	1.09566	0.991	0.722	2.25204e-41
[truncated: 1,087 more rows]

## Sheet: Sncg
gene	cluster	avg_logFC	pct.1	pct.2	p_val_adj
[truncated: 1,005 more rows]

[truncated: 4 more sheets: CA1, CA2, CA3, DG]
