# Supplementary material for: Cell type specificity of glucocorticoid signaling in the adult mouse hippocampus
Source: J Neuroendocrinol. 2021 Dec 22;34(2):e13072. doi: 10.1111/jne.13072 (PMC9286676; doi:10.1111/jne.13072)
Supplement: Supplementary file 5 — Table S2 [file JNE-34-0-s002.xlsx]

## Sheet: included.studies
Study	First author	Date	DOI	Species	Genetic background	Housing/Culture conditions	Food and water availability	Light-dark cycle	Age	Sex	Specifics	Tissue/Cells	Compound	Dose	Treatment	Vehicle	Latency	Analysis	Data availability
RNA_1	Juszczak	2017	https://doi.org/10.1016/j.pnpbp.2017.11.020
	Carter	2012	https://doi.org/10.1152/physiolgenomics.00097.2012	Mouse	C57BL/6J	6 mice/litter	N/A	N/A	P0-P2	N/A	Primary cell culture	Astrocytes	Dex/Cort	100nM	Diluted in 10% CS-FBS/DMEM	soluent	Dex (0.25h-24h) - Cort (2h-6h)	Microarray	NCBI GEO: GSE39270 and GSE39272
	Gray	2014	https://doi.org/10.1038/mp.2013.175	Mouse	C57BL/6J	4 to 5 mice per standard cage	ad libitum	12:12 light-dark cycle	42 day-old	Male	N/A	Hippocampus	Cort	15mg/kg	Injection	DMSO	1h	Microarray	N/A
	Slezak	2013	https://doi.org/10.1002/glia.22460	Mouse	C57BL/6J	N/A	N/A	N/A	P1-P2 (astrocytes), E19 (neurons)	N/A	Primary cell culture	Astrocytes, Neurons	Dex	10nM	N/A	N/A	1h or 4h	Microarray + RT-qPCR	N/A
	Peffer	2014	https://doi.org/10.1128/mcb.01121-13	Mouse	C57BL/6J	Three-dimensional neuroshpere cultures	N/A	N/A	E14.5	N/A	N/A	Neural stem cells	Dex	100nM	N/A	N/A	4h	Microarray + RT-qPCR	NCBI GEO: GSE49804
	Morsink	2006	https://doi.org/10.1111/j.1471-4159.2006.04187.x	Rat	PC12 cell line	150 x 25 mm culture dishes	N/A	N/A	Passage 15	N/A	N/A	Neuronal PC12 cells	Cort	100nM	20min pulse; Diluted in 2% HS, 2% FBS DMEM	0.009% Ethanol	1h-3h	Microarray + RT-qPCR	N/A
	Morsink	2006	https://doi.org/10.1111/j.1365-2826.2006.01413.x	Rat	Wistar	Standard cages	ad libitum; drinking water 0.9% NaCl	12:12 light-dark cycle	Young (< 200g)	Male	Adrenalectomized animals	Hippocampal slices	Cort	100nM	20min pulse	0.009% Ethanol	3h-5h	Microarray + RT-qPCR	N/A
	Sato	2008	https://doi.org/10.1111/j.1471-4159.2008.05489.x	Rat	Sprague-Dawley	Standard cages	ad libitum	12:12 light-dark cycle	Adult (250-350g)	Male	N/A	Hypothalamus	Dex	2mg/kg	Intraperitoneal injection	Saline	2h-6h-24h	Microarray	N/A
	Datson	2013	https://doi.org/10.1210/en.2012-2233	Rat	Sprague-Dawley	Standard cages	ad libitum	12:12 light-dark cycle	Adult (70 days)	Male	N/A	Dentate gyrus	Cort	5mg/kg	Subcutaneous injection	no injection	3h	Microarray + RT-qPCR	N/A
	Datson	2011	https://doi.org/10.1210/en.2011-0287	Rat	Sprague-Dawley	Standard cages (group-housed)	ad libitum	12:12 light-dark cycle	Adult (250g)	Male	All manipulations done in the morning	Dentate gyrus	Cort	5mg/kg	Subcutaneous injection	N/A	3h	Microarray	N/A
	Polman	2012	https://doi.org/10.1210/en.2012-1255	Rat	Sprague-Dawley	N/A	N/A	N/A	Adult (70 days)	Male	N/A	Dentate gyrus	Cort	5mg/kg	Subcutaneous injection	N/A	3h	Microarray + RT-qPCR	N/A
	Datson	2001	https://doi.org/10.1046/j.0953-816x.2001.01685.x	Rat	Wistar	Standard cages	ad libitum; drinking water 0.9% NaCl	12:12 light-dark cycle	Young adult (~100g)	Male	Adrenalectomized animals	Hippocampus	Cort	20mg in a pellet + 1mg/kg	Subcutaneous implantation and injection	N/A	3 days with pellet + injection 3h prior to sacrifice	SAGE sequencing	N/A
	Jenkins	2014	https://doi.org/10.1021/cn400167n	Rat	Sprague-Dawley	N/A	N/A	N/A	P1-P3	N/A	Primary mixed glial cultures	Microglia, astrocytes, oligodendrocytes precursor cells, oligodendrocytes	Dex	1uM	cf. reference for medium details	0.27% Ethanol	48h	Microarray + RT-qPCR	ArrayExpress: E-MTAB-1695
	Fukumoto	2009	https://doi.org/10.1038/mp.2009.60	Rat	Wistar	Pregnant rats were single-housed	N/A	N/A	E15.5 embryos	N/A	Monolayer NPC cultures	Neuronal precursor cells	Cort	1uM	cf. reference for medium details	DMSO	48h	Microarray + RT-qPCR	N/A
	Chen	2013	https://doi.org/10.1210/en.2013-1139	Rat	Fischer 344	Single-housed for 3 months after ADX surgery	Isotonic saline + 1% sucrose drinking water	N/A	14-15 month-old	Male	Adrenalectomized animals, decapitation between 8:00 and 10:00	CA1 (Hippocampus)	Cort	Medium basal level	cf. reference for medium details	N/A	3 months	Microarray	N/A
	Anacker	2013	https://doi.org/10.1038/npp.2012.253	Human	HPC03A/07	N/A	N/A	N/A	N/A	N/A	Immortalized multipotent cells	Hippocampal progenitor cells	Cort	100nM-2mM	N/A	Ethanol	12h	Microarray + RT-qPCR	N/A
	Salaria	2006	https://doi.org/10.1016/j.nbd.2006.05.003	Human	N/A	N/A	N/A	N/A	14-18 weeks gestation	N/A	Human fetal brain tissue	Cells from fetal brain	Cort	500nM	N/A	N/A	3 weeks	Microarray	N/A
	Alfonso	2004	https://doi.org/10.1002/jnr.20328	Tree shrew	Tupaia belangeri	Single-housed	ad libitum	12:12 light-dark cycle	Adult	Male	Cortisol hemisuccinate	Hippocampus	Cort	10mg/kg/day	Treatment in drinking water	N/A	28 days	RNA-sequencing + RT-qPCR	GenBank: CF525284 to CF527594
RNA_2	Viho	2021	Current study	Mouse	C57BL/6J	Group-housed (n=4) in standard cages	ad libitum	12:12 light-dark cycle	Adult (8-week-old)	Male	Injections between 9:00 and 10:00, decapitation between 12:00 and 13:00	Ventral hippocampus	Cort	3mg/kg	Injection	Injection	3 hours	RNA-sequencing	NCBI GEO: pending
ChIP_1	Van Weert	2017	https://doi.org/10.1210/en.2016-1422	Rat	Sprague-Dawley	N/A	ad libitum	12:12 light-dark cycle	Adult	Male	Adrenalectomized animals	Hippocampus	Cort	300ug/kg or 3mg/kg	Introperitoneal injection	IgG	60min	ChIP-seq against GR and MR	ENA: PRJEB18916
ChIP_2	Buurstede	2021	https://doi.org/10.1111/ejn.15226	Rat	Sprague-Dawley	Single-housed	ad libitum	12:12 light-dark cycle	Adult (340-400g)	Male	N/A	Hippocampus	Cort	3mg/kg	Injection	IgG	45min	ChIP-seq against GR only	NCBI GEO: GSE160806

## Sheet: RNA.seq_current.study
ENSEMBL_ID	baseMean	log2FoldChange	lfcSE	stat	pvalue	padj	gene_name	description
ENSMUSG00000024222	2130.6	0.756747	0.0918306	8.24068	1.71234e-16	2.54797e-12	Fkbp5	FK506 binding protein 5 [Source:MGI Symbol;Acc:MGI:104670]
ENSMUSG00000030711	194.312	0.932114	0.146137	6.37834	1.79015e-10	9.79581e-07	Sult1a1	sulfotransferase family 1A, phenol-preferring, member 1 [Source:MGI Symbol;Acc:MGI:102896]
ENSMUSG00000052336	927.093	-0.766295	0.120425	-6.36328	1.97496e-10	9.79581e-07	Cx3cr1	chemokine (C-X3-C motif) receptor 1 [Source:MGI Symbol;Acc:MGI:1333815]
ENSMUSG00000008090	217.486	-0.794932	0.131484	-6.04586	1.48611e-09	5.52833e-06	Fgfrl1	fibroblast growth factor receptor-like 1 [Source:MGI Symbol;Acc:MGI:2150920]
ENSMUSG00000026227	174.374	-0.839074	0.14974	-5.60352	2.10042e-08	6.25085e-05	2810459M11Rik	RIKEN cDNA 2810459M11 gene [Source:MGI Symbol;Acc:MGI:1920042]
ENSMUSG00000005667	204.086	0.903685	0.168052	5.37741	7.55657e-08	0.000160631	Mthfd2	methylenetetrahydrofolate dehydrogenase (NAD+ dependent), methenyltetrahydrofolate cyclohydrolase [Source:MGI Symbol;Acc:MGI:1338850]
ENSMUSG00000035376	1085.86	0.401907	0.0745814	5.38884	7.0915e-08	0.000160631	Hacd2	3-hydroxyacyl-CoA dehydratase 2 [Source:MGI Symbol;Acc:MGI:1918007]
ENSMUSG00000031875	245.255	0.734319	0.139038	5.28141	1.28196e-07	0.000238444	Cmtm3	CKLF-like MARVEL transmembrane domain containing 3 [Source:MGI Symbol;Acc:MGI:2447162]
ENSMUSG00000026822	19.776	2.42424	0.466822	5.19306	2.06861e-07	0.00034201	Lcn2	lipocalin 2 [Source:MGI Symbol;Acc:MGI:96757]
ENSMUSG00000019803	270.867	-0.628788	0.122208	-5.14521	2.67216e-07	0.000397617	Nr2e1	nuclear receptor subfamily 2, group E, member 1 [Source:MGI Symbol;Acc:MGI:1100526]
ENSMUSG00000015243	827.129	0.471868	0.0947547	4.97989	6.36191e-07	0.000860593	Abca1	ATP-binding cassette, sub-family A (ABC1), member 1 [Source:MGI Symbol;Acc:MGI:99607]
ENSMUSG00000074457	934.802	-0.38953	0.078619	-4.95466	7.24578e-07	0.000898476	S100a16	S100 calcium binding protein A16 [Source:MGI Symbol;Acc:MGI:1915110]
ENSMUSG00000056313	29.4332	1.54214	0.31473	4.89989	9.58904e-07	0.00109758	1810011O10Rik	RIKEN cDNA 1810011O10 gene [Source:MGI Symbol;Acc:MGI:1916318]
ENSMUSG00000002831	130.391	1.31479	0.270054	4.86861	1.12387e-06	0.00119451	Plin4	perilipin 4 [Source:MGI Symbol;Acc:MGI:1929709]
ENSMUSG00000034209	489.577	-0.588838	0.122154	-4.82045	1.43234e-06	0.00142088	Rasl10a	RAS-like, family 10, member A [Source:MGI Symbol;Acc:MGI:1922918]
ENSMUSG00000049791	357.322	0.626274	0.130508	4.79874	1.59667e-06	0.00148491	Fzd4	frizzled class receptor 4 [Source:MGI Symbol;Acc:MGI:108520]
ENSMUSG00000031825	66.7783	0.926157	0.193869	4.77723	1.77723e-06	0.0015556	Crispld2	cysteine-rich secretory protein LCCL domain containing 2 [Source:MGI Symbol;Acc:MGI:1926142]
ENSMUSG00000025915	213.279	0.803745	0.170404	4.71671	2.39689e-06	0.00198143	Sgk3	serum/glucocorticoid regulated kinase 3 [Source:MGI Symbol;Acc:MGI:2182368]
ENSMUSG00000028967	1316.16	0.495029	0.105411	4.69617	2.65091e-06	0.00207608	Errfi1	ERBB receptor feedback inhibitor 1 [Source:MGI Symbol;Acc:MGI:1921405]
ENSMUSG00000032375	855.491	0.342084	0.073466	4.65636	3.21855e-06	0.00228057	Aph1b	aph1 homolog B, gamma secretase subunit [Source:MGI Symbol;Acc:MGI:3522097]
ENSMUSG00000085007	148.115	0.553844	0.118877	4.65898	3.17787e-06	0.00228057	Gm11549	predicted gene 11549 [Source:MGI Symbol;Acc:MGI:3650339]
ENSMUSG00000001768	727.222	0.429518	0.0930777	4.61462	3.93816e-06	0.00266363	Rin2	Ras and Rab interactor 2 [Source:MGI Symbol;Acc:MGI:1921280]
ENSMUSG00000029313	479.331	0.528171	0.115143	4.58709	4.49457e-06	0.00278663	Aff1	AF4/FMR2 family, member 1 [Source:MGI Symbol;Acc:MGI:1100819]
ENSMUSG00000040055	1383.36	0.439541	0.095643	4.59565	4.31405e-06	0.00278663	Gjb6	gap junction protein, beta 6 [Source:MGI Symbol;Acc:MGI:107588]
ENSMUSG00000000567	269.626	-0.691708	0.151454	-4.56711	4.94493e-06	0.00283002	Sox9	SRY (sex determining region Y)-box 9 [Source:MGI Symbol;Acc:MGI:98371]
ENSMUSG00000063260	118.423	0.737769	0.161272	4.57468	4.76945e-06	0.00283002	Syt10	synaptotagmin X [Source:MGI Symbol;Acc:MGI:1859546]
ENSMUSG00000048782	43.0804	-1.27697	0.281234	-4.54058	5.60988e-06	0.00309167	Insc	inscuteable homolog (Drosophila) [Source:MGI Symbol;Acc:MGI:1917942]
ENSMUSG00000007682	1472.59	0.600951	0.132888	4.52223	6.11913e-06	0.00325115	Dio2	deiodinase, iodothyronine, type II [Source:MGI Symbol;Acc:MGI:1338833]
ENSMUSG00000033006	469.285	-0.779498	0.172699	-4.51361	6.37327e-06	0.00325115	Sox10	SRY (sex determining region Y)-box 10 [Source:MGI Symbol;Acc:MGI:98358]
ENSMUSG00000055322	696.476	0.37423	0.0830209	4.50766	6.55473e-06	0.00325115	Tns1	tensin 1 [Source:MGI Symbol;Acc:MGI:104552]
ENSMUSG00000036353	586.049	-0.469096	0.105565	-4.44368	8.84314e-06	0.00424471	P2ry12	purinergic receptor P2Y, G-protein coupled 12 [Source:MGI Symbol;Acc:MGI:1918089]
ENSMUSG00000079003	308.27	-0.429247	0.097382	-4.40787	1.04392e-05	0.00485421	Samd1	sterile alpha motif domain containing 1 [Source:MGI Symbol;Acc:MGI:2142433]
ENSMUSG00000097156	587.112	-0.580976	0.13212	-4.39732	1.09596e-05	0.00494177	Gm3764	predicted gene 3764 [Source:MGI Symbol;Acc:MGI:3781938]
ENSMUSG00000078234	516.519	0.529588	0.120922	4.37958	1.18908e-05	0.00520399	Klhdc7a	kelch domain containing 7A [Source:MGI Symbol;Acc:MGI:2444612]
ENSMUSG00000031700	1642.88	0.319138	0.0734143	4.34708	1.37959e-05	0.00570231	Gpt2	glutamic pyruvate transaminase (alanine aminotransferase) 2 [Source:MGI Symbol;Acc:MGI:1915391]
ENSMUSG00000036908	203.067	-0.69037	0.158808	-4.34719	1.37891e-05	0.00570231	Unc93b1	unc-93 homolog B1 (C. elegans) [Source:MGI Symbol;Acc:MGI:1859307]
ENSMUSG00000034235	1445.48	0.347204	0.0801395	4.3325	1.47428e-05	0.00577299	Usp54	ubiquitin specific peptidase 54 [Source:MGI Symbol;Acc:MGI:1926037]
ENSMUSG00000038059	256.821	0.537657	0.124077	4.33325	1.46926e-05	0.00577299	Smim3	small integral membrane protein 3 [Source:MGI Symbol;Acc:MGI:1917088]
ENSMUSG00000049038	273.052	0.45702	0.105805	4.31945	1.56419e-05	0.005968	Mterf2	mitochondrial transcription termination factor 2 [Source:MGI Symbol;Acc:MGI:1921488]
ENSMUSG00000036907	1187.23	-0.423577	0.0984017	-4.30456	1.67314e-05	0.0062241	C1ql2	complement component 1, q subcomponent-like 2 [Source:MGI Symbol;Acc:MGI:3032521]
ENSMUSG00000030660	562.842	0.493463	0.115116	4.28667	1.81369e-05	0.00658237	Pik3c2a	phosphatidylinositol 3-kinase, C2 domain containing, alpha polypeptide [Source:MGI Symbol;Acc:MGI:1203729]
ENSMUSG00000021750	8717.03	0.248035	0.0579354	4.28122	1.85869e-05	0.00658508	Fam107a	family with sequence similarity 107, member A [Source:MGI Symbol;Acc:MGI:3041256]
ENSMUSG00000036111	322.642	-0.574246	0.134578	-4.267	1.98119e-05	0.00670003	Lmo1	LIM domain only 1 [Source:MGI Symbol;Acc:MGI:102812]
ENSMUSG00000057604	84.4614	-0.718886	0.168449	-4.26767	1.97522e-05	0.00670003	Lmcd1	LIM and cysteine-rich domains 1 [Source:MGI Symbol;Acc:MGI:1353635]
ENSMUSG00000045664	145.953	-0.548913	0.129328	-4.24434	2.1924e-05	0.00724954	Cdc42ep2	CDC42 effector protein (Rho GTPase binding) 2 [Source:MGI Symbol;Acc:MGI:1929744]
ENSMUSG00000028655	644.181	0.551	0.130653	4.21727	2.4728e-05	0.00799896	Mfsd2a	major facilitator superfamily domain containing 2A [Source:MGI Symbol;Acc:MGI:1923824]
ENSMUSG00000034579	43.7894	1.13295	0.270799	4.18372	2.86775e-05	0.00907917	Pla2g3	phospholipase A2, group III [Source:MGI Symbol;Acc:MGI:2444945]
ENSMUSG00000005686	449.659	0.374526	0.0898305	4.16926	3.05596e-05	0.00937903	Ampd3	adenosine monophosphate deaminase 3 [Source:MGI Symbol;Acc:MGI:1096344]
ENSMUSG00000015112	48.0603	1.07176	0.257212	4.16684	3.08852e-05	0.00937903	Slc25a13	solute carrier family 25 (mitochondrial carrier, adenine nucleotide translocator), member 13 [Source:MGI Symbol;Acc:MGI:1354721]
ENSMUSG00000018008	268.063	-0.430805	0.104127	-4.1373	3.51421e-05	0.0104583	Cyth4	cytohesin 4 [Source:MGI Symbol;Acc:MGI:2441702]
ENSMUSG00000031209	173.519	0.501707	0.121585	4.12638	3.68523e-05	0.0107522	Heph	hephaestin [Source:MGI Symbol;Acc:MGI:1332240]
ENSMUSG00000002603	86.0243	-0.693121	0.168719	-4.10814	3.98853e-05	0.0113353	Tgfb1	transforming growth factor, beta 1 [Source:MGI Symbol;Acc:MGI:98725]
ENSMUSG00000073530	37.6306	1.14846	0.279749	4.10533	4.03744e-05	0.0113353	Pappa2	pappalysin 2 [Source:MGI Symbol;Acc:MGI:3051647]
ENSMUSG00000037348	1098.16	-0.314758	0.0770108	-4.08719	4.36627e-05	0.0118872	Paqr7	progestin and adipoQ receptor family member VII [Source:MGI Symbol;Acc:MGI:1919154]
ENSMUSG00000103502	56.6434	0.831853	0.203599	4.08573	4.39377e-05	0.0118872	9330121J05Rik	RIKEN cDNA 9330121J05 gene [Source:MGI Symbol;Acc:MGI:3704218]
ENSMUSG00000062760	1495.97	-0.311169	0.0764778	-4.06875	4.7267e-05	0.0125595	1810041L15Rik	RIKEN cDNA 1810041L15 gene [Source:MGI Symbol;Acc:MGI:1919551]
ENSMUSG00000027695	134.171	0.55789	0.13759	4.05473	5.01922e-05	0.0131028	Pld1	phospholipase D1 [Source:MGI Symbol;Acc:MGI:109585]
ENSMUSG00000039960	1128.39	0.388135	0.0962858	4.03107	5.55243e-05	0.0142449	Rhou	ras homolog family member U [Source:MGI Symbol;Acc:MGI:1916831]
ENSMUSG00000020326	1767.62	0.37816	0.0946483	3.99542	6.45798e-05	0.0162872	Ccng1	cyclin G1 [Source:MGI Symbol;Acc:MGI:102890]
ENSMUSG00000027947	194.173	0.44067	0.110423	3.99073	6.58708e-05	0.0163359	Il6ra	interleukin 6 receptor, alpha [Source:MGI Symbol;Acc:MGI:105304]
ENSMUSG00000023067	512.247	1.54629	0.390141	3.96342	7.38827e-05	0.0180225	Cdkn1a	cyclin-dependent kinase inhibitor 1A (P21) [Source:MGI Symbol;Acc:MGI:104556]
ENSMUSG00000028266	2898.66	-0.22308	0.0565274	-3.94641	7.93327e-05	0.0190399	Lmo4	LIM domain only 4 [Source:MGI Symbol;Acc:MGI:109360]
ENSMUSG00000024827	779.863	-0.389105	0.0991481	-3.92448	8.69156e-05	0.020072	Gldc	glycine decarboxylase [Source:MGI Symbol;Acc:MGI:1341155]
ENSMUSG00000052133	257.664	-0.529783	0.134952	-3.92571	8.64759e-05	0.020072	Sema5b	sema domain, seven thrombospondin repeats (type 1 and type 1-like), transmembrane domain (TM) and short cytoplasmic domain, (semaphorin) 5B [Source:MGI Symbol;Acc:MGI:107555]
ENSMUSG00000066270	172.793	0.471803	0.120285	3.92238	8.76802e-05	0.020072	Gm10157	predicted gene 10157 [Source:MGI Symbol;Acc:MGI:3642264]
ENSMUSG00000019577	243.29	0.566048	0.144626	3.91387	9.08283e-05	0.020172	Pdk4	pyruvate dehydrogenase kinase, isoenzyme 4 [Source:MGI Symbol;Acc:MGI:1351481]
ENSMUSG00000070532	187.39	-0.574342	0.146649	-3.91645	8.9862e-05	0.020172	Ccdc190	coiled-coil domain containing 190 [Source:MGI Symbol;Acc:MGI:1925715]
ENSMUSG00000049577	437.586	-0.6201	0.159176	-3.8957	9.7917e-05	0.0212525	Zfpm1	zinc finger protein, multitype 1 [Source:MGI Symbol;Acc:MGI:1095400]
ENSMUSG00000053470	771.503	0.315326	0.0809745	3.89414	9.85497e-05	0.0212525	Kdm3a	lysine (K)-specific demethylase 3A [Source:MGI Symbol;Acc:MGI:98847]
ENSMUSG00000024236	135.835	0.54981	0.141339	3.89	0.000100244	0.021309	Svil	supervillin [Source:MGI Symbol;Acc:MGI:2147319]
ENSMUSG00000028211	274.871	0.728297	0.187784	3.87837	0.000105158	0.0220387	Trp53inp1	transformation related protein 53 inducible nuclear protein 1 [Source:MGI Symbol;Acc:MGI:1926609]
ENSMUSG00000039713	1856.85	-0.287236	0.0742987	-3.86596	0.000110651	0.0228679	Plekhg5	pleckstrin homology domain containing, family G (with RhoGef domain) member 5 [Source:MGI Symbol;Acc:MGI:2652860]
ENSMUSG00000053475	116.41	-0.83842	0.217203	-3.86007	0.000113354	0.0228904	Tnfaip6	tumor necrosis factor alpha induced protein 6 [Source:MGI Symbol;Acc:MGI:1195266]
ENSMUSG00000060477	356.207	0.407272	0.105627	3.85575	0.000115375	0.0228904	Irak2	interleukin-1 receptor-associated kinase 2 [Source:MGI Symbol;Acc:MGI:2429603]
ENSMUSG00000071847	355.611	-0.340891	0.0883794	-3.85713	0.000114724	0.0228904	Apcdd1	adenomatosis polyposis coli down-regulated 1 [Source:MGI Symbol;Acc:MGI:3513977]
ENSMUSG00000022197	668.004	0.36909	0.0958227	3.85181	0.00011725	0.0229563	Pdzd2	PDZ domain containing 2 [Source:MGI Symbol;Acc:MGI:1922394]
ENSMUSG00000004328	178.224	0.587572	0.153547	3.82665	0.000129902	0.0251031	Hif3a	hypoxia inducible factor 3, alpha subunit [Source:MGI Symbol;Acc:MGI:1859778]
ENSMUSG00000021215	550.18	0.463482	0.12153	3.81372	0.000136892	0.0261149	Net1	neuroepithelial cell transforming gene 1 [Source:MGI Symbol;Acc:MGI:1927138]
ENSMUSG00000031665	292.426	-0.541822	0.14245	-3.8036	0.000142606	0.0268604	Sall1	sal-like 1 (Drosophila) [Source:MGI Symbol;Acc:MGI:1889585]
ENSMUSG00000070808	445.348	-0.342684	0.0908939	-3.77015	0.000163147	0.0303453	Gltscr1	glioma tumor suppressor candidate region gene 1 [Source:MGI Symbol;Acc:MGI:2154263]
ENSMUSG00000061778	219.159	0.437598	0.116237	3.76471	0.000166742	0.0306312	Mospd2	motile sperm domain containing 2 [Source:MGI Symbol;Acc:MGI:1924013]
ENSMUSG00000021895	2151.83	0.255056	0.067965	3.75276	0.0001749	0.0316449	Arhgef3	Rho guanine nucleotide exchange factor (GEF) 3 [Source:MGI Symbol;Acc:MGI:1918954]
ENSMUSG00000029780	744.067	0.368189	0.0981717	3.75046	0.000176514	0.0316449	Nt5c3	5'-nucleotidase, cytosolic III [Source:MGI Symbol;Acc:MGI:1927186]
ENSMUSG00000079227	37.1685	-1.04563	0.279478	-3.74139	0.000183005	0.0324181	Ccr5	chemokine (C-C motif) receptor 5 [Source:MGI Symbol;Acc:MGI:107182]
ENSMUSG00000028599	66.0346	-0.684972	0.183967	-3.72335	0.0001966	0.0344166	Tnfrsf1b	tumor necrosis factor receptor superfamily, member 1b [Source:MGI Symbol;Acc:MGI:1314883]
ENSMUSG00000054400	64.4228	0.664414	0.178862	3.71467	0.000203468	0.0352047	Cklf	chemokine-like factor [Source:MGI Symbol;Acc:MGI:1922708]
ENSMUSG00000027864	334.715	0.517449	0.139446	3.71075	0.000206649	0.035344	Ptgfrn	prostaglandin F2 receptor negative regulator [Source:MGI Symbol;Acc:MGI:1277114]
ENSMUSG00000037458	3326.74	0.301975	0.0819371	3.68544	0.000228304	0.0386042	Azin1	antizyme inhibitor 1 [Source:MGI Symbol;Acc:MGI:1859169]
ENSMUSG00000048997	302.589	-0.378871	0.103123	-3.67398	0.000238801	0.0395533	Atxn7l2	ataxin 7-like 2 [Source:MGI Symbol;Acc:MGI:1919772]
ENSMUSG00000066043	182.875	0.457838	0.124632	3.67352	0.000239233	0.0395533	Phactr4	phosphatase and actin regulator 4 [Source:MGI Symbol;Acc:MGI:2140327]
ENSMUSG00000032135	267.11	-0.651582	0.177661	-3.66757	0.00024487	0.0400403	Mcam	melanoma cell adhesion molecule [Source:MGI Symbol;Acc:MGI:1933966]
ENSMUSG00000030554	1083.81	0.26304	0.0719033	3.65825	0.000253947	0.0407328	Synm	synemin, intermediate filament protein [Source:MGI Symbol;Acc:MGI:2661187]
ENSMUSG00000035615	322.72	0.433255	0.118453	3.65761	0.00025458	0.0407328	Frmpd1	FERM and PDZ domain containing 1 [Source:MGI Symbol;Acc:MGI:2446274]
ENSMUSG00000038351	2275.55	-0.268795	0.0736251	-3.65086	0.000261361	0.0413729	Sgsm2	small G protein signaling modulator 2 [Source:MGI Symbol;Acc:MGI:2144695]
ENSMUSG00000030849	650.878	-0.41898	0.11496	-3.64458	0.000267825	0.0419498	Fgfr2	fibroblast growth factor receptor 2 [Source:MGI Symbol;Acc:MGI:95523]
ENSMUSG00000044583	90.8398	0.909089	0.24991	3.63766	0.000275123	0.0422044	Tlr7	toll-like receptor 7 [Source:MGI Symbol;Acc:MGI:2176882]
ENSMUSG00000048385	1615.25	-0.390864	0.107397	-3.63942	0.000273256	0.0422044	Scrt1	scratch family zinc finger 1 [Source:MGI Symbol;Acc:MGI:2176606]
ENSMUSG00000037640	732.151	0.351739	0.0970165	3.62556	0.000288336	0.0437799	Zfp60	zinc finger protein 60 [Source:MGI Symbol;Acc:MGI:99207]
ENSMUSG00000031608	209.46	0.450202	0.124393	3.61918	0.000295538	0.0444202	Galnt7	UDP-N-acetyl-alpha-D-galactosamine: polypeptide N-acetylgalactosaminyltransferase 7 [Source:MGI Symbol;Acc:MGI:1349449]
ENSMUSG00000018750	2711.48	-0.176331	0.0487614	-3.6162	0.000298956	0.0444847	Zbtb4	zinc finger and BTB domain containing 4 [Source:MGI Symbol;Acc:MGI:1922830]
ENSMUSG00000033174	4079.81	-0.219513	0.0608309	-3.60857	0.000307888	0.0451607	Mgll	monoglyceride lipase [Source:MGI Symbol;Acc:MGI:1346042]
ENSMUSG00000033685	423.276	0.562008	0.155803	3.60716	0.00030957	0.0451607	Ucp2	uncoupling protein 2 (mitochondrial, proton carrier) [Source:MGI Symbol;Acc:MGI:109354]
ENSMUSG00000024066	105.437	0.674825	0.187538	3.59834	0.000320258	0.0456242	Xdh	xanthine dehydrogenase [Source:MGI Symbol;Acc:MGI:98973]
ENSMUSG00000025324	166.238	0.503406	0.139953	3.59697	0.000321945	0.0456242	Atp10a	ATPase, class V, type 10A [Source:MGI Symbol;Acc:MGI:1330809]
ENSMUSG00000028330	1187.21	0.234911	0.0652553	3.59988	0.000318367	0.0456242	Ncbp1	nuclear cap binding protein subunit 1 [Source:MGI Symbol;Acc:MGI:1891840]
ENSMUSG00000026173	434.398	0.429889	0.1196	3.59438	0.000325163	0.0456455	Plcd4	phospholipase C, delta 4 [Source:MGI Symbol;Acc:MGI:107469]
ENSMUSG00000028581	718.256	-0.25369	0.0707365	-3.58641	0.000335265	0.046192	Laptm5	lysosomal-associated protein transmembrane 5 [Source:MGI Symbol;Acc:MGI:108046]
ENSMUSG00000050822	589.885	-0.430231	0.119952	-3.58668	0.000334918	0.046192	Slc29a4	solute carrier family 29 (nucleoside transporters), member 4 [Source:MGI Symbol;Acc:MGI:2385330]
ENSMUSG00000026303	55.7847	0.768735	0.215058	3.57455	0.000350828	0.0478928	Mlph	melanophilin [Source:MGI Symbol;Acc:MGI:2176380]
ENSMUSG00000040138	124.039	-0.495352	0.138684	-3.57179	0.000354549	0.0479608	Ndp	Norrie disease (pseudoglioma) (human) [Source:MGI Symbol;Acc:MGI:102570]
ENSMUSG00000018381	55.736	-0.732451	0.206169	-3.55266	0.000381352	0.0499197	Abi3	ABI gene family, member 3 [Source:MGI Symbol;Acc:MGI:1913860]
ENSMUSG00000024816	280.224	-0.542232	0.152373	-3.55858	0.000372867	0.0499197	Frmd8	FERM domain containing 8 [Source:MGI Symbol;Acc:MGI:1914707]
ENSMUSG00000034997	159.977	0.546066	0.153712	3.55253	0.00038155	0.0499197	Htr2a	5-hydroxytryptamine (serotonin) receptor 2A [Source:MGI Symbol;Acc:MGI:109521]
ENSMUSG00000074637	296.523	-0.564135	0.158826	-3.55191	0.000382449	0.0499197	Sox2	SRY (sex determining region Y)-box 2 [Source:MGI Symbol;Acc:MGI:98364]
ENSMUSG00000019818	1263.56	0.3295	0.0930156	3.54241	0.000396484	0.0511563	Cd164	CD164 antigen [Source:MGI Symbol;Acc:MGI:1859568]
ENSMUSG00000023284	334.271	0.448193	0.126591	3.54049	0.000399386	0.0511563	Zfp605	zinc finger protein 605 [Source:MGI Symbol;Acc:MGI:2444933]
ENSMUSG00000044033	252.34	0.370947	0.104828	3.53861	0.000402237	0.0511563	Ccdc141	coiled-coil domain containing 141 [Source:MGI Symbol;Acc:MGI:1919735]
ENSMUSG00000028919	254.835	-0.582638	0.165117	-3.52863	0.000417711	0.0526741	Arhgef19	Rho guanine nucleotide exchange factor (GEF) 19 [Source:MGI Symbol;Acc:MGI:1925912]
ENSMUSG00000026923	370.122	-0.458159	0.13063	-3.50731	0.000452662	0.0566017	Notch1	notch 1 [Source:MGI Symbol;Acc:MGI:97363]
ENSMUSG00000041598	530.802	-0.399508	0.113984	-3.50494	0.000456704	0.0566313	Cdc42ep4	CDC42 effector protein (Rho GTPase binding) 4 [Source:MGI Symbol;Acc:MGI:1929760]
ENSMUSG00000031431	1798.62	0.454732	0.130067	3.49614	0.000472033	0.0571045	Tsc22d3	TSC22 domain family, member 3 [Source:MGI Symbol;Acc:MGI:1196284]
ENSMUSG00000046668	899.687	-0.39316	0.112419	-3.49726	0.000470056	0.0571045	Cxxc5	CXXC finger 5 [Source:MGI Symbol;Acc:MGI:1914643]
ENSMUSG00000070697	647.595	0.258007	0.0737571	3.49806	0.000468659	0.0571045	Utp3	UTP3 small subunit processome component [Source:MGI Symbol;Acc:MGI:1919230]
ENSMUSG00000042515	87.019	0.544329	0.155972	3.48992	0.000483171	0.0579805	Mum1l1	melanoma associated antigen (mutated) 1-like 1 [Source:MGI Symbol;Acc:MGI:2445062]
ENSMUSG00000087478	24.7851	-1.14274	0.32818	-3.48205	0.000497582	0.0592321	4930506C21Rik	RIKEN cDNA 4930506C21 gene [Source:MGI Symbol;Acc:MGI:1922310]
ENSMUSG00000048832	429.45	-0.356818	0.102672	-3.47532	0.000510253	0.0602585	Vps37c	vacuolar protein sorting 37C [Source:MGI Symbol;Acc:MGI:2147661]
ENSMUSG00000048537	1316.03	-0.537128	0.154699	-3.47209	0.000516422	0.0605068	Phldb1	pleckstrin homology like domain, family B, member 1 [Source:MGI Symbol;Acc:MGI:2143230]
ENSMUSG00000022280	1114.93	0.233034	0.0673361	3.46076	0.00053865	0.0614608	Rnf19a	ring finger protein 19A [Source:MGI Symbol;Acc:MGI:1353623]
ENSMUSG00000034472	1170.48	-0.420404	0.12152	-3.45955	0.000541086	0.0614608	Rasd2	RASD family, member 2 [Source:MGI Symbol;Acc:MGI:1922391]
ENSMUSG00000037235	1950.38	0.314509	0.0908384	3.46229	0.00053559	0.0614608	Mxd4	Max dimerization protein 4 [Source:MGI Symbol;Acc:MGI:104991]
ENSMUSG00000069171	1321.76	-0.23612	0.0682298	-3.46066	0.000538858	0.0614608	Nr2f1	nuclear receptor subfamily 2, group F, member 1 [Source:MGI Symbol;Acc:MGI:1352451]
ENSMUSG00000031099	735.508	0.386667	0.111993	3.45259	0.00055524	0.0625907	Smarca1	SWI/SNF related, matrix associated, actin dependent regulator of chromatin, subfamily a, member 1 [Source:MGI Symbol;Acc:MGI:1935127]
ENSMUSG00000017009	1664.78	0.260728	0.0756214	3.4478	0.000565171	0.0627592	Sdc4	syndecan 4 [Source:MGI Symbol;Acc:MGI:1349164]
ENSMUSG00000022272	551.066	-0.4238	0.12287	-3.44917	0.000562314	0.0627592	Myo10	myosin X [Source:MGI Symbol;Acc:MGI:107716]
ENSMUSG00000039701	438.599	0.471513	0.137081	3.43967	0.000582426	0.0641963	Usp53	ubiquitin specific peptidase 53 [Source:MGI Symbol;Acc:MGI:2139607]
ENSMUSG00000032131	1597.74	-0.241201	0.070326	-3.42975	0.000604132	0.0656166	Abcg4	ATP-binding cassette, sub-family G (WHITE), member 4 [Source:MGI Symbol;Acc:MGI:1890594]
ENSMUSG00000047735	62.8997	0.747162	0.217789	3.43066	0.000602116	0.0656166	Samd9l	sterile alpha motif domain containing 9-like [Source:MGI Symbol;Acc:MGI:1343184]
ENSMUSG00000040170	23.814	1.18128	0.344654	3.42745	0.000609289	0.0656973	Fmo2	flavin containing monooxygenase 2 [Source:MGI Symbol;Acc:MGI:1916776]
ENSMUSG00000045092	2503.45	-0.28408	0.0829813	-3.42342	0.000618392	0.0660555	S1pr1	sphingosine-1-phosphate receptor 1 [Source:MGI Symbol;Acc:MGI:1096355]
ENSMUSG00000066278	434.981	-0.408274	0.119307	-3.42206	0.00062149	0.0660555	Vps37b	vacuolar protein sorting 37B [Source:MGI Symbol;Acc:MGI:1916724]
ENSMUSG00000023484	26.1683	1.12114	0.328181	3.41621	0.000634981	0.0666303	Prph	peripherin [Source:MGI Symbol;Acc:MGI:97774]
ENSMUSG00000054720	714.517	0.38984	0.114191	3.41393	0.000640331	0.0666303	Lrrc8c	leucine rich repeat containing 8 family, member C [Source:MGI Symbol;Acc:MGI:2140839]
ENSMUSG00000055733	1058.81	0.286538	0.0839282	3.41409	0.00063996	0.0666303	Nap1l3	nucleosome assembly protein 1-like 3 [Source:MGI Symbol;Acc:MGI:1859565]
ENSMUSG00000016024	47.4287	1.12553	0.330488	3.40567	0.00066001	0.0677307	Lbp	lipopolysaccharide binding protein [Source:MGI Symbol;Acc:MGI:1098776]
ENSMUSG00000026932	2171.54	-0.219317	0.064363	-3.4075	0.000655603	0.0677307	Nacc2	nucleus accumbens associated 2, BEN and BTB (POZ) domain containing [Source:MGI Symbol;Acc:MGI:1915241]
ENSMUSG00000024349	57.5372	-0.938071	0.275839	-3.4008	0.000671894	0.0677494	Tmem173	transmembrane protein 173 [Source:MGI Symbol;Acc:MGI:1919762]
ENSMUSG00000024780	884.84	0.312873	0.091973	3.40179	0.000669456	0.0677494	Cdc37l1	cell division cycle 37-like 1 [Source:MGI Symbol;Acc:MGI:1914322]
ENSMUSG00000028645	1975.48	0.458663	0.134901	3.4	0.000673851	0.0677494	Slc2a1	solute carrier family 2 (facilitated glucose transporter), member 1 [Source:MGI Symbol;Acc:MGI:95755]
ENSMUSG00000024978	685.054	-0.251576	0.0742521	-3.38814	0.000703691	0.0698062	Gpam	glycerol-3-phosphate acyltransferase, mitochondrial [Source:MGI Symbol;Acc:MGI:109162]
ENSMUSG00000062038	76.0659	-0.575121	0.169694	-3.38917	0.000701043	0.0698062	Gm10108	predicted pseudogene 10108 [Source:MGI Symbol;Acc:MGI:3642431]
ENSMUSG00000021466	755.999	-0.310499	0.0917452	-3.38436	0.000713451	0.0703056	Ptch1	patched 1 [Source:MGI Symbol;Acc:MGI:105373]
ENSMUSG00000022206	497.658	0.416884	0.123538	3.37453	0.00073942	0.072194	Npr3	natriuretic peptide receptor 3 [Source:MGI Symbol;Acc:MGI:97373]
ENSMUSG00000024659	21.2673	1.51261	0.448385	3.37345	0.000742318	0.072194	Anxa1	annexin A1 [Source:MGI Symbol;Acc:MGI:96819]
ENSMUSG00000005958	222.437	-0.583609	0.173316	-3.36732	0.000759034	0.0733404	Ephb3	Eph receptor B3 [Source:MGI Symbol;Acc:MGI:104770]
ENSMUSG00000071856	161.998	0.461061	0.13736	3.35659	0.000789088	0.0757525	Mcc	mutated in colorectal cancers [Source:MGI Symbol;Acc:MGI:96930]
ENSMUSG00000006403	286.239	-0.61637	0.183778	-3.35388	0.000796881	0.0757991	Adamts4	a disintegrin-like and metallopeptidase (reprolysin type) with thrombospondin type 1 motif, 4 [Source:MGI Symbol;Acc:MGI:1339949]
ENSMUSG00000018849	1631.77	-0.272495	0.0812755	-3.35273	0.000800194	0.0757991	Wwc1	WW, C2 and coiled-coil domain containing 1 [Source:MGI Symbol;Acc:MGI:2388637]
ENSMUSG00000034471	327.107	-0.518157	0.154622	-3.35112	0.000804856	0.0757991	Caskin2	CASK-interacting protein 2 [Source:MGI Symbol;Acc:MGI:2157062]
ENSMUSG00000050721	177.633	-0.560751	0.167422	-3.34932	0.0008101	0.0758131	Plekho2	pleckstrin homology domain containing, family O member 2 [Source:MGI Symbol;Acc:MGI:2143132]
ENSMUSG00000028413	189.621	0.692602	0.207094	3.34438	0.000824669	0.0764576	B4galt1	UDP-Gal:betaGlcNAc beta 1,4- galactosyltransferase, polypeptide 1 [Source:MGI Symbol;Acc:MGI:95705]
ENSMUSG00000042116	209.031	-0.481171	0.143912	-3.34351	0.000827263	0.0764576	Vwa1	von Willebrand factor A domain containing 1 [Source:MGI Symbol;Acc:MGI:2179729]
ENSMUSG00000036362	132.817	-0.599031	0.180045	-3.32711	0.000877517	0.0801152	P2ry13	purinergic receptor P2Y, G-protein coupled 13 [Source:MGI Symbol;Acc:MGI:1921441]
ENSMUSG00000041378	216.814	-0.723128	0.217457	-3.32538	0.00088299	0.0801152	Cldn5	claudin 5 [Source:MGI Symbol;Acc:MGI:1276112]
ENSMUSG00000070509	733.404	-0.466909	0.140366	-3.32636	0.000879896	0.0801152	Rgma	repulsive guidance molecule family member A [Source:MGI Symbol;Acc:MGI:2679262]
ENSMUSG00000049521	192.578	-0.676901	0.204238	-3.31428	0.000918781	0.0828574	Cdc42ep1	CDC42 effector protein (Rho GTPase binding) 1 [Source:MGI Symbol;Acc:MGI:1929763]
ENSMUSG00000035948	24.477	0.958535	0.289805	3.30752	0.000941254	0.0838675	Acss3	acyl-CoA synthetase short-chain family member 3 [Source:MGI Symbol;Acc:MGI:2685720]
ENSMUSG00000037824	617.527	-0.259552	0.0784658	-3.30784	0.000940193	0.0838675	Tspan14	tetraspanin 14 [Source:MGI Symbol;Acc:MGI:1196325]
ENSMUSG00000050288	262.817	0.532459	0.161358	3.29985	0.00096736	0.0856804	Fzd2	frizzled class receptor 2 [Source:MGI Symbol;Acc:MGI:1888513]
ENSMUSG00000000149	1961.6	-0.30304	0.0919398	-3.29607	0.000980478	0.0858045	Gna12	guanine nucleotide binding protein, alpha 12 [Source:MGI Symbol;Acc:MGI:95767]
ENSMUSG00000022837	601.034	0.354872	0.107645	3.29669	0.000978298	0.0858045	Iqcb1	IQ calmodulin-binding motif containing 1 [Source:MGI Symbol;Acc:MGI:2443764]
ENSMUSG00000025509	412.861	0.451711	0.137112	3.29447	0.00098606	0.0858045	Pnpla2	patatin-like phospholipase domain containing 2 [Source:MGI Symbol;Acc:MGI:1914103]
ENSMUSG00000032754	77.1638	-0.669959	0.203573	-3.291	0.000998302	0.0863647	Slc8b1	solute carrier family 8 (sodium/lithium/calcium exchanger), member B1 [Source:MGI Symbol;Acc:MGI:2180781]
ENSMUSG00000087006	142.204	-0.722175	0.219709	-3.28696	0.00101274	0.0871077	Gm13889	predicted gene 13889 [Source:MGI Symbol;Acc:MGI:3652053]
ENSMUSG00000020961	173.997	-0.467805	0.142759	-3.27688	0.00104961	0.0872523	Ston2	stonin 2 [Source:MGI Symbol;Acc:MGI:1918272]
ENSMUSG00000035237	590.747	-0.332144	0.101173	-3.28292	0.00102739	0.0872523	Lcat	lecithin cholesterol acyltransferase [Source:MGI Symbol;Acc:MGI:96755]
ENSMUSG00000036192	254.784	-0.452089	0.13787	-3.2791	0.00104138	0.0872523	Rorb	RAR-related orphan receptor beta [Source:MGI Symbol;Acc:MGI:1343464]
ENSMUSG00000043811	1098.66	-0.38441	0.117253	-3.27848	0.00104368	0.0872523	Rtn4r	reticulon 4 receptor [Source:MGI Symbol;Acc:MGI:2136886]
ENSMUSG00000074165	681.338	0.427428	0.130388	3.27812	0.00104502	0.0872523	Zfp788	zinc finger protein 788 [Source:MGI Symbol;Acc:MGI:1914857]
ENSMUSG00000105703	52.6991	1.17241	0.357197	3.28225	0.00102981	0.0872523	Gm43305	predicted gene 43305 [Source:MGI Symbol;Acc:MGI:5663442]
ENSMUSG00000020886	11264.6	-0.253859	0.0775534	-3.27335	0.00106281	0.0878593	Dlg4	discs, large homolog 4 (Drosophila) [Source:MGI Symbol;Acc:MGI:1277959]
ENSMUSG00000021981	648.494	0.347187	0.106462	3.26112	0.00110973	0.0912306	Cab39l	calcium binding protein 39-like [Source:MGI Symbol;Acc:MGI:1914081]
ENSMUSG00000047446	656.777	0.287747	0.088387	3.25553	0.00113179	0.0925333	Arl4a	ADP-ribosylation factor-like 4A [Source:MGI Symbol;Acc:MGI:99437]
ENSMUSG00000024175	37.8638	1.03165	0.317281	3.25152	0.0011479	0.0933371	Tekt4	tektin 4 [Source:MGI Symbol;Acc:MGI:1919090]
ENSMUSG00000027889	1286.24	-0.258226	0.0794948	-3.24833	0.00116083	0.0938756	Ampd2	adenosine monophosphate deaminase 2 [Source:MGI Symbol;Acc:MGI:88016]
ENSMUSG00000022246	121.55	0.613591	0.189354	3.24045	0.00119342	0.0959895	Rai14	retinoic acid induced 14 [Source:MGI Symbol;Acc:MGI:1922896]
ENSMUSG00000022560	181.465	-0.458475	0.141639	-3.23692	0.00120826	0.0966608	Slc52a2	solute carrier protein 52, member 2 [Source:MGI Symbol;Acc:MGI:1289288]
ENSMUSG00000021782	1057.67	0.257686	0.0798772	3.22602	0.00125524	0.0998824	Dlg5	discs, large homolog 5 (Drosophila) [Source:MGI Symbol;Acc:MGI:1918478]
ENSMUSG00000029151	998.518	-0.388325	0.120532	-3.22176	0.00127408	0.100215	Slc30a3	solute carrier family 30 (zinc transporter), member 3 [Source:MGI Symbol;Acc:MGI:1345280]
ENSMUSG00000030678	2845.53	-0.288992	0.089735	-3.22051	0.00127963	0.100215	Maz	MYC-associated zinc finger protein (purine-binding transcription factor) [Source:MGI Symbol;Acc:MGI:1338823]
ENSMUSG00000070867	48.6847	0.771256	0.239298	3.223	0.00126856	0.100215	Trabd2b	TraB domain containing 2B [Source:MGI Symbol;Acc:MGI:3650152]
ENSMUSG00000018599	246.296	-0.392131	0.121882	-3.21729	0.00129407	0.100815	Mief2	mitochondrial elongation factor 2 [Source:MGI Symbol;Acc:MGI:2144199]
ENSMUSG00000027714	757.645	0.223274	0.0694813	3.21343	0.00131158	0.100838	Exosc9	exosome component 9 [Source:MGI Symbol;Acc:MGI:1355319]
ENSMUSG00000028576	543.523	0.3187	0.0991676	3.21375	0.00131014	0.100838	Ift74	intraflagellar transport 74 [Source:MGI Symbol;Acc:MGI:1914944]
ENSMUSG00000030888	260.674	0.417809	0.130047	3.21275	0.00131469	0.100838	Rrp8	ribosomal RNA processing 8, methyltransferase, homolog (yeast) [Source:MGI Symbol;Acc:MGI:1914251]
ENSMUSG00000020014	92.6127	0.672566	0.209772	3.20618	0.0013451	0.102641	Cfap54	cilia and flagella associated protein 54 [Source:MGI Symbol;Acc:MGI:1922208]
ENSMUSG00000041205	945.091	-0.320748	0.100238	-3.19984	0.00137502	0.103859	Map6d1	MAP6 domain containing 1 [Source:MGI Symbol;Acc:MGI:3607784]
ENSMUSG00000055053	1274.97	-0.299242	0.0934869	-3.2009	0.00137	0.103859	Nfic	nuclear factor I/C [Source:MGI Symbol;Acc:MGI:109591]
ENSMUSG00000027314	30.4431	-0.836015	0.261536	-3.19655	0.00139079	0.10452	Dll4	delta-like 4 (Drosophila) [Source:MGI Symbol;Acc:MGI:1859388]
ENSMUSG00000041309	67.9134	-0.954422	0.298947	-3.19261	0.00140993	0.105426	Nkx6-2	NK6 homeobox 2 [Source:MGI Symbol;Acc:MGI:1352738]
ENSMUSG00000002341	3662.28	-0.239018	0.0749781	-3.18783	0.00143343	0.106642	Ncan	neurocan [Source:MGI Symbol;Acc:MGI:104694]
ENSMUSG00000026509	1355.47	0.16915	0.0530933	3.1859	0.00144305	0.106642	Capn2	calpain 2 [Source:MGI Symbol;Acc:MGI:88264]
ENSMUSG00000026814	241.646	-0.426763	0.134046	-3.18369	0.00145409	0.106642	Eng	endoglin [Source:MGI Symbol;Acc:MGI:95392]
ENSMUSG00000078202	346.513	-0.368514	0.115756	-3.18354	0.00145486	0.106642	Nrarp	Notch-regulated ankyrin repeat protein [Source:MGI Symbol;Acc:MGI:1914372]
ENSMUSG00000001750	112.85	-0.556616	0.174935	-3.18185	0.00146336	0.106739	Tcirg1	T cell, immune regulator 1, ATPase, H+ transporting, lysosomal V0 protein A3 [Source:MGI Symbol;Acc:MGI:1350931]
ENSMUSG00000037411	17.3323	1.17982	0.371593	3.17503	0.00149823	0.10875	Serpine1	serine (or cysteine) peptidase inhibitor, clade E, member 1 [Source:MGI Symbol;Acc:MGI:97608]
ENSMUSG00000015224	662.714	0.252719	0.0799211	3.16211	0.00156631	0.109421	Cyp2j9	cytochrome P450, family 2, subfamily j, polypeptide 9 [Source:MGI Symbol;Acc:MGI:1921769]
ENSMUSG00000023892	80.258	0.541516	0.171036	3.16609	0.00154501	0.109421	Zfp51	zinc finger protein 51 [Source:MGI Symbol;Acc:MGI:99198]
ENSMUSG00000026566	353.467	-0.331989	0.104922	-3.16416	0.0015553	0.109421	Mpzl1	myelin protein zero-like 1 [Source:MGI Symbol;Acc:MGI:1915731]
ENSMUSG00000030201	1053.92	0.254717	0.0804039	3.16796	0.00153511	0.109421	Lrp6	low density lipoprotein receptor-related protein 6 [Source:MGI Symbol;Acc:MGI:1298218]
ENSMUSG00000033763	3216.76	-0.385422	0.121857	-3.16292	0.00156196	0.109421	Mtss1l	metastasis suppressor 1-like [Source:MGI Symbol;Acc:MGI:3039591]
ENSMUSG00000034112	54.1121	0.730712	0.231019	3.16299	0.00156157	0.109421	Atp2c2	ATPase, Ca++ transporting, type 2C, member 2 [Source:MGI Symbol;Acc:MGI:1916297]
ENSMUSG00000061517	127.775	-0.535482	0.16926	-3.16366	0.00155798	0.109421	Sox21	SRY (sex determining region Y)-box 21 [Source:MGI Symbol;Acc:MGI:2654070]
ENSMUSG00000064036	232.144	0.342808	0.10817	3.16916	0.0015288	0.109421	Mro	maestro [Source:MGI Symbol;Acc:MGI:2152817]
ENSMUSG00000063382	914.708	-0.360744	0.114177	-3.15952	0.00158031	0.109883	Bcl9l	B cell CLL/lymphoma 9-like [Source:MGI Symbol;Acc:MGI:1933114]
ENSMUSG00000020811	2062.58	-0.37	0.117516	-3.14851	0.00164108	0.110174	Wscd1	WSC domain containing 1 [Source:MGI Symbol;Acc:MGI:2448493]
ENSMUSG00000021273	1870.41	0.194901	0.0618735	3.14998	0.0016328	0.110174	Fdft1	farnesyl diphosphate farnesyl transferase 1 [Source:MGI Symbol;Acc:MGI:102706]
ENSMUSG00000021494	576.448	-0.293328	0.093217	-3.14672	0.00165113	0.110174	Ddx41	DEAD (Asp-Glu-Ala-Asp) box polypeptide 41 [Source:MGI Symbol;Acc:MGI:1920185]
ENSMUSG00000024620	251.246	-0.314277	0.0996025	-3.15531	0.00160326	0.110174	Pdgfrb	platelet derived growth factor receptor, beta polypeptide [Source:MGI Symbol;Acc:MGI:97531]
ENSMUSG00000030590	388.096	-0.370946	0.117876	-3.14692	0.00165	0.110174	Fam98c	family with sequence similarity 98, member C [Source:MGI Symbol;Acc:MGI:1921083]
ENSMUSG00000037624	909.094	0.216882	0.0688102	3.15189	0.00162219	0.110174	Kcnk2	potassium channel, subfamily K, member 2 [Source:MGI Symbol;Acc:MGI:109366]
ENSMUSG00000043154	1224.38	0.358453	0.113819	3.14933	0.00163646	0.110174	Ppp2r3a	protein phosphatase 2, regulatory subunit B'', alpha [Source:MGI Symbol;Acc:MGI:2442104]
ENSMUSG00000054863	2516.44	-0.246116	0.0782131	-3.14674	0.00165104	0.110174	Fam19a5	family with sequence similarity 19, member A5 [Source:MGI Symbol;Acc:MGI:2146182]
ENSMUSG00000057363	736.701	0.250495	0.07936	3.15644	0.00159706	0.110174	Uxs1	UDP-glucuronate decarboxylase 1 [Source:MGI Symbol;Acc:MGI:1915133]
ENSMUSG00000001062	892.806	-0.2487	0.0792001	-3.14015	0.00168861	0.110456	Vps9d1	VPS9 domain containing 1 [Source:MGI Symbol;Acc:MGI:1914143]
ENSMUSG00000014075	141.526	-0.439869	0.139919	-3.14373	0.00166807	0.110456	Tctex1d2	Tctex1 domain containing 2 [Source:MGI Symbol;Acc:MGI:1913311]
ENSMUSG00000019338	582.942	-0.297213	0.0946568	-3.1399	0.00169003	0.110456	Zfp687	zinc finger protein 687 [Source:MGI Symbol;Acc:MGI:1925516]
ENSMUSG00000027007	888.392	0.189885	0.0604961	3.13879	0.00169644	0.110456	Ssfa2	sperm specific antigen 2 [Source:MGI Symbol;Acc:MGI:1917849]
ENSMUSG00000038020	4103.47	-0.272724	0.0868885	-3.13879	0.00169649	0.110456	Rapgefl1	Rap guanine nucleotide exchange factor (GEF)-like 1 [Source:MGI Symbol;Acc:MGI:3611446]
ENSMUSG00000040857	399.957	-0.371574	0.118452	-3.13692	0.00170731	0.110456	Erf	Ets2 repressor factor [Source:MGI Symbol;Acc:MGI:109637]
ENSMUSG00000041117	56.973	-0.617732	0.196868	-3.13779	0.00170226	0.110456	Ccdc8	coiled-coil domain containing 8 [Source:MGI Symbol;Acc:MGI:3612184]
ENSMUSG00000068551	233.788	-0.406734	0.12981	-3.1333	0.00172855	0.111345	Zfp467	zinc finger protein 467 [Source:MGI Symbol;Acc:MGI:1916160]
ENSMUSG00000059552	415.764	-0.29973	0.0958189	-3.12809	0.00175949	0.11285	Trp53	transformation related protein 53 [Source:MGI Symbol;Acc:MGI:98834]
ENSMUSG00000026447	175.068	-0.459672	0.147094	-3.12503	0.00177787	0.11354	Pik3c2b	phosphoinositide-3-kinase, class 2, beta polypeptide [Source:MGI Symbol;Acc:MGI:2685045]
ENSMUSG00000020464	386.039	0.338339	0.108329	3.12327	0.00178856	0.113734	Pnpt1	polyribonucleotide nucleotidyltransferase 1 [Source:MGI Symbol;Acc:MGI:1918951]
ENSMUSG00000078429	1385.08	-0.222209	0.0711928	-3.12123	0.00180096	0.114036	Ctdsp2	CTD (carboxy-terminal domain, RNA polymerase II, polypeptide A) small phosphatase 2 [Source:MGI Symbol;Acc:MGI:1098748]
ENSMUSG00000037703	3462.18	-0.295658	0.0948106	-3.1184	0.00181834	0.114164	Lzts3	leucine zipper, putative tumor suppressor family member 3 [Source:MGI Symbol;Acc:MGI:2656976]
ENSMUSG00000090125	754.433	-0.497693	0.159586	-3.11866	0.00181677	0.114164	Pou3f1	POU domain, class 3, transcription factor 1 [Source:MGI Symbol;Acc:MGI:101896]
ENSMUSG00000021294	92.3058	-0.660971	0.21246	-3.11103	0.00186435	0.11559	Kif26a	kinesin family member 26A [Source:MGI Symbol;Acc:MGI:2447072]
ENSMUSG00000029599	854.546	-0.308823	0.099254	-3.11144	0.00186179	0.11559	Ddx54	DEAD (Asp-Glu-Ala-Asp) box polypeptide 54 [Source:MGI Symbol;Acc:MGI:1919240]
ENSMUSG00000031661	169.625	-0.460527	0.147956	-3.1126	0.00185446	0.11559	Nkd1	naked cuticle 1 homolog (Drosophila) [Source:MGI Symbol;Acc:MGI:2135954]
ENSMUSG00000008958	454.244	-0.283068	0.0910838	-3.10778	0.00188498	0.116384	Vps72	vacuolar protein sorting 72 [Source:MGI Symbol;Acc:MGI:1202305]
ENSMUSG00000034640	546.177	0.531546	0.171146	3.1058	0.00189766	0.116683	Tiparp	TCDD-inducible poly(ADP-ribose) polymerase [Source:MGI Symbol;Acc:MGI:2159210]
ENSMUSG00000038546	1896.21	0.255077	0.082173	3.10415	0.00190828	0.116853	Ranbp9	RAN binding protein 9 [Source:MGI Symbol;Acc:MGI:1928741]
ENSMUSG00000024998	308.698	0.445338	0.143551	3.10229	0.00192028	0.117106	Plce1	phospholipase C, epsilon 1 [Source:MGI Symbol;Acc:MGI:1921305]
ENSMUSG00000034158	1352.43	0.28643	0.0924579	3.09795	0.00194866	0.118351	Lrrc58	leucine rich repeat containing 58 [Source:MGI Symbol;Acc:MGI:2443542]
ENSMUSG00000097789	2616.04	-0.306188	0.0989399	-3.09469	0.00197021	0.119174	Gm2115	predicted gene 2115 [Source:MGI Symbol;Acc:MGI:3780284]
ENSMUSG00000035486	233.372	-0.48531	0.157077	-3.08963	0.00200405	0.12073	Plk5	polo-like kinase 5 [Source:MGI Symbol;Acc:MGI:3026984]
ENSMUSG00000023990	103.14	-0.586777	0.190465	-3.08076	0.0020647	0.123882	Tfeb	transcription factor EB [Source:MGI Symbol;Acc:MGI:103270]
ENSMUSG00000000326	1309.96	-0.229548	0.0745522	-3.07902	0.0020768	0.124108	Comt	catechol-O-methyltransferase [Source:MGI Symbol;Acc:MGI:88470]
ENSMUSG00000035735	2820.8	-0.361671	0.117605	-3.07531	0.00210286	0.125162	Dagla	diacylglycerol lipase, alpha [Source:MGI Symbol;Acc:MGI:2677061]
ENSMUSG00000001911	4749.32	-0.257741	0.0840013	-3.0683	0.0021528	0.127624	Nfix	nuclear factor I/X [Source:MGI Symbol;Acc:MGI:97311]
ENSMUSG00000025591	293.379	0.449847	0.146732	3.06578	0.00217103	0.128194	Tma16	translation machinery associated 16 [Source:MGI Symbol;Acc:MGI:1913532]
ENSMUSG00000025867	33264.8	-0.236234	0.0771695	-3.06124	0.00220424	0.12964	Cplx2	complexin 2 [Source:MGI Symbol;Acc:MGI:104726]
ENSMUSG00000035984	187.731	0.383284	0.125376	3.05708	0.00223501	0.13042	Nme5	NME/NM23 family member 5 [Source:MGI Symbol;Acc:MGI:1922783]
ENSMUSG00000069631	408.206	-0.238963	0.0781406	-3.05812	0.00222733	0.13042	Strada	STE20-related kinase adaptor alpha [Source:MGI Symbol;Acc:MGI:1919399]
ENSMUSG00000037679	1450.01	-0.340139	0.111446	-3.05206	0.00227278	0.131591	Inf2	inverted formin, FH2 and WH2 domain containing [Source:MGI Symbol;Acc:MGI:1917685]
ENSMUSG00000044986	366.85	-0.480216	0.15734	-3.0521	0.00227247	0.131591	Tst	thiosulfate sulfurtransferase, mitochondrial [Source:MGI Symbol;Acc:MGI:98852]
ENSMUSG00000052310	548.168	-0.272946	0.0895214	-3.04895	0.00229641	0.132444	Slc39a1	solute carrier family 39 (zinc transporter), member 1 [Source:MGI Symbol;Acc:MGI:1353474]
ENSMUSG00000105843	221.495	0.680083	0.223371	3.04464	0.00232961	0.13384	Gm42644	predicted gene 42644 [Source:MGI Symbol;Acc:MGI:5662781]
ENSMUSG00000030499	184.658	-0.466557	0.153452	-3.0404	0.00236263	0.135215	Kctd15	potassium channel tetramerisation domain containing 15 [Source:MGI Symbol;Acc:MGI:2385276]
ENSMUSG00000030956	452.125	-0.3199	0.105259	-3.03917	0.00237228	0.135247	Fam53b	family with sequence similarity 53, member B [Source:MGI Symbol;Acc:MGI:1925188]
ENSMUSG00000023008	157.874	-0.372663	0.122702	-3.03715	0.00238825	0.135638	Fmnl3	formin-like 3 [Source:MGI Symbol;Acc:MGI:109569]
ENSMUSG00000028927	637.408	-0.35179	0.115886	-3.03566	0.00240012	0.135794	Padi2	peptidyl arginine deiminase, type II [Source:MGI Symbol;Acc:MGI:1338892]
ENSMUSG00000031762	2206.18	0.440876	0.145378	3.03261	0.00242448	0.136652	Mt2	metallothionein 2 [Source:MGI Symbol;Acc:MGI:97172]
ENSMUSG00000018166	89.5022	-0.727816	0.240098	-3.03133	0.00243481	0.136717	Erbb3	erb-b2 receptor tyrosine kinase 3 [Source:MGI Symbol;Acc:MGI:95411]
ENSMUSG00000003623	697.737	0.233938	0.0773466	3.02454	0.00249012	0.137947	Crot	carnitine O-octanoyltransferase [Source:MGI Symbol;Acc:MGI:1921364]
ENSMUSG00000014361	911.055	0.255649	0.0844924	3.02571	0.0024805	0.137947	Mertk	c-mer proto-oncogene tyrosine kinase [Source:MGI Symbol;Acc:MGI:96965]
ENSMUSG00000024186	306.386	-0.348603	0.115186	-3.02644	0.00247456	0.137947	Rgs11	regulator of G-protein signaling 11 [Source:MGI Symbol;Acc:MGI:1354739]
ENSMUSG00000051375	5474.4	-0.353979	0.117053	-3.02409	0.00249381	0.137947	Pcdh1	protocadherin 1 [Source:MGI Symbol;Acc:MGI:104692]
ENSMUSG00000026241	39.9026	0.773421	0.256224	3.01854	0.00253996	0.13998	Nppc	natriuretic peptide type C [Source:MGI Symbol;Acc:MGI:97369]
ENSMUSG00000094626	1110.89	-0.341255	0.113231	-3.01379	0.0025801	0.141668	Cecr6	cat eye syndrome chromosome region, candidate 6 [Source:MGI Symbol;Acc:MGI:2136977]
ENSMUSG00000033808	729.125	0.239987	0.0797833	3.00798	0.00262987	0.143869	Tmem87a	transmembrane protein 87A [Source:MGI Symbol;Acc:MGI:2441844]
ENSMUSG00000078695	370.627	-0.254189	0.0845514	-3.00632	0.00264429	0.144129	Cisd3	CDGSH iron sulfur domain 3 [Source:MGI Symbol;Acc:MGI:101788]
ENSMUSG00000001552	491.728	-0.3795	0.12632	-3.00428	0.00266209	0.144216	Jup	junction plakoglobin [Source:MGI Symbol;Acc:MGI:96650]
ENSMUSG00000008035	1091.04	-0.319232	0.106311	-3.00281	0.00267498	0.144216	Mid1ip1	Mid1 interacting protein 1 (gastrulation specific G12-like (zebrafish)) [Source:MGI Symbol;Acc:MGI:1915291]
ENSMUSG00000015176	1453.41	0.184129	0.0612988	3.00379	0.0026664	0.144216	Nolc1	nucleolar and coiled-body phosphoprotein 1 [Source:MGI Symbol;Acc:MGI:1918019]
ENSMUSG00000001700	271.721	-0.364223	0.12144	-2.99919	0.00270701	0.144893	Gramd3	GRAM domain containing 3 [Source:MGI Symbol;Acc:MGI:1914815]
ENSMUSG00000069833	354.769	0.420736	0.140252	2.99986	0.00270102	0.144893	Ahnak	AHNAK nucleoprotein (desmoyokin) [Source:MGI Symbol;Acc:MGI:1316648]
ENSMUSG00000109715	143.883	-0.4294	0.143239	-2.99779	0.00271945	0.145037	Gm45606	predicted gene 45606 [Source:MGI Symbol;Acc:MGI:5791442]
ENSMUSG00000019979	594.611	0.366974	0.122469	2.99646	0.00273134	0.145151	Apaf1	apoptotic peptidase activating factor 1 [Source:MGI Symbol;Acc:MGI:1306796]
ENSMUSG00000015484	311.451	-0.280406	0.0937692	-2.99038	0.00278629	0.145215	Fam163a	family with sequence similarity 163, member A [Source:MGI Symbol;Acc:MGI:3618859]
ENSMUSG00000022623	5177.7	-0.302455	0.101206	-2.9885	0.00280351	0.145215	Shank3	SH3/ankyrin domain gene 3 [Source:MGI Symbol;Acc:MGI:1930016]
ENSMUSG00000024213	5100.45	-0.152983	0.0510913	-2.9943	0.00275076	0.145215	Nudt3	nudix (nucleotide diphosphate linked moiety X)-type motif 3 [Source:MGI Symbol;Acc:MGI:1928484]
ENSMUSG00000027884	458.567	0.263208	0.0879644	2.99221	0.00276964	0.145215	Clcc1	chloride channel CLIC-like 1 [Source:MGI Symbol;Acc:MGI:2385186]
ENSMUSG00000031788	714.704	-0.408443	0.136473	-2.99285	0.00276384	0.145215	Kifc3	kinesin family member C3 [Source:MGI Symbol;Acc:MGI:109202]
ENSMUSG00000032875	5180.94	-0.282583	0.0946114	-2.98678	0.00281933	0.145215	Arhgef17	Rho guanine nucleotide exchange factor (GEF) 17 [Source:MGI Symbol;Acc:MGI:2673002]
ENSMUSG00000038255	2599.86	-0.357435	0.119563	-2.98951	0.00279423	0.145215	Neurod2	neurogenic differentiation 2 [Source:MGI Symbol;Acc:MGI:107755]
ENSMUSG00000044857	442.409	-0.358059	0.119886	-2.98667	0.00282037	0.145215	Lemd2	LEM domain containing 2 [Source:MGI Symbol;Acc:MGI:2385045]
ENSMUSG00000072969	521.917	0.337318	0.112755	2.9916	0.00277515	0.145215	Armcx5	armadillo repeat containing, X-linked 5 [Source:MGI Symbol;Acc:MGI:2148026]
ENSMUSG00000021645	329.473	0.281907	0.0945575	2.98133	0.00287001	0.146876	Smn1	survival motor neuron 1 [Source:MGI Symbol;Acc:MGI:109257]
ENSMUSG00000052392	28.7573	-0.82101	0.275407	-2.98108	0.00287237	0.146876	Acot4	acyl-CoA thioesterase 4 [Source:MGI Symbol;Acc:MGI:2159621]
ENSMUSG00000001910	2809.66	-0.20549	0.0690507	-2.97594	0.00292096	0.148277	Nacc1	nucleus accumbens associated 1, BEN and BTB (POZ) domain containing [Source:MGI Symbol;Acc:MGI:1914080]
ENSMUSG00000025034	1165.51	-0.277351	0.0933348	-2.97157	0.00296279	0.148277	Trim8	tripartite motif-containing 8 [Source:MGI Symbol;Acc:MGI:1933302]
ENSMUSG00000029528	499.126	-0.290829	0.0978932	-2.97088	0.00296952	0.148277	Pxn	paxillin [Source:MGI Symbol;Acc:MGI:108295]
ENSMUSG00000030145	269.941	0.354572	0.119138	2.97615	0.00291896	0.148277	Zfp248	zinc finger protein 248 [Source:MGI Symbol;Acc:MGI:1919970]
ENSMUSG00000034007	966.676	0.246153	0.0828249	2.97197	0.00295895	0.148277	Scaper	S phase cyclin A-associated protein in the ER [Source:MGI Symbol;Acc:MGI:1925976]
ENSMUSG00000053907	3654.63	0.306568	0.103162	2.97171	0.00296147	0.148277	Mat2a	methionine adenosyltransferase II, alpha [Source:MGI Symbol;Acc:MGI:2443731]
ENSMUSG00000096606	106.637	-0.447162	0.150422	-2.97271	0.00295183	0.148277	Tpbgl	trophoblast glycoprotein-like [Source:MGI Symbol;Acc:MGI:3646425]
ENSMUSG00000052861	39.1218	1.33487	0.450392	2.9638	0.0030387	0.151224	Dnah6	dynein, axonemal, heavy chain 6 [Source:MGI Symbol;Acc:MGI:107744]
ENSMUSG00000038593	293.906	-0.288984	0.0975531	-2.96232	0.00305326	0.151442	Tctn1	tectonic family member 1 [Source:MGI Symbol;Acc:MGI:3603820]
ENSMUSG00000025227	497.868	-0.332325	0.112383	-2.95708	0.00310569	0.15353	Mfsd13a	major facilitator superfamily domain containing 13a [Source:MGI Symbol;Acc:MGI:1922396]
ENSMUSG00000031095	726.723	0.30402	0.102886	2.95491	0.0031276	0.153593	Cul4b	cullin 4B [Source:MGI Symbol;Acc:MGI:1919834]
ENSMUSG00000048070	102.443	0.597458	0.202145	2.95559	0.00312077	0.153593	Pirt	phosphoinositide-interacting regulator of transient receptor potential channels [Source:MGI Symbol;Acc:MGI:2443635]
ENSMUSG00000063160	2219.91	-0.33928	0.115088	-2.94801	0.00319824	0.156545	Numbl	numb-like [Source:MGI Symbol;Acc:MGI:894702]
ENSMUSG00000029408	535.085	-0.382581	0.130044	-2.94193	0.00326174	0.15913	Abcb9	ATP-binding cassette, sub-family B (MDR/TAP), member 9 [Source:MGI Symbol;Acc:MGI:1861729]
ENSMUSG00000034220	2263.97	-0.317889	0.108129	-2.93991	0.00328308	0.159648	Gpc1	glypican 1 [Source:MGI Symbol;Acc:MGI:1194891]
ENSMUSG00000074939	76.3182	0.67452	0.229534	2.93865	0.0032965	0.159778	Chrm5	cholinergic receptor, muscarinic 5 [Source:MGI Symbol;Acc:MGI:109248]
ENSMUSG00000058748	212.7	0.442869	0.15076	2.93757	0.00330799	0.159814	Zfp958	zinc finger protein 958 [Source:MGI Symbol;Acc:MGI:2385298]
ENSMUSG00000006386	200.298	-0.435749	0.148459	-2.93515	0.00333388	0.160068	Tek	endothelial-specific receptor tyrosine kinase [Source:MGI Symbol;Acc:MGI:98664]
ENSMUSG00000027848	378.671	-0.297383	0.101386	-2.93318	0.0033551	0.160068	Olfml3	olfactomedin-like 3 [Source:MGI Symbol;Acc:MGI:1914877]
ENSMUSG00000044285	1795.6	0.268369	0.0914976	2.93307	0.00335627	0.160068	Gm1821	predicted gene 1821 [Source:MGI Symbol;Acc:MGI:3037679]
ENSMUSG00000109130	61.0818	0.495137	0.168791	2.93343	0.00335234	0.160068	Gm45187	predicted gene 45187 [Source:MGI Symbol;Acc:MGI:5753763]
ENSMUSG00000068882	2561.28	0.323294	0.110263	2.93202	0.0033676	0.160096	Ssb	Sjogren syndrome antigen B [Source:MGI Symbol;Acc:MGI:98423]
ENSMUSG00000006362	686.173	-0.400306	0.137381	-2.91383	0.00357022	0.168839	Cbfa2t3	core-binding factor, runt domain, alpha subunit 2, translocated to, 3 (human) [Source:MGI Symbol;Acc:MGI:1338013]
ENSMUSG00000052085	83.0976	-0.542791	0.186303	-2.91348	0.00357421	0.168839	Dock8	dedicator of cytokinesis 8 [Source:MGI Symbol;Acc:MGI:1921396]
ENSMUSG00000016087	44.808	-0.699391	0.240625	-2.90656	0.00365423	0.170024	Fli1	Friend leukemia integration 1 [Source:MGI Symbol;Acc:MGI:95554]
ENSMUSG00000016382	6638.66	0.224177	0.0771623	2.90527	0.0036694	0.170024	Pls3	plastin 3 (T-isoform) [Source:MGI Symbol;Acc:MGI:104807]
ENSMUSG00000034675	5332.56	-0.208054	0.0715049	-2.90965	0.00361831	0.170024	Dbn1	drebrin 1 [Source:MGI Symbol;Acc:MGI:1931838]
ENSMUSG00000037907	1371.78	-0.35691	0.122773	-2.90707	0.00364831	0.170024	Ankrd13b	ankyrin repeat domain 13b [Source:MGI Symbol;Acc:MGI:2144501]
ENSMUSG00000038042	769.018	0.271768	0.0935873	2.9039	0.0036855	0.170024	Ptpdc1	protein tyrosine phosphatase domain containing 1 [Source:MGI Symbol;Acc:MGI:2145430]
ENSMUSG00000038695	613.798	-0.381489	0.131435	-2.90249	0.00370214	0.170024	Josd2	Josephin domain containing 2 [Source:MGI Symbol;Acc:MGI:1913374]
ENSMUSG00000039634	801.008	0.360819	0.124296	2.90291	0.00369717	0.170024	Zfp189	zinc finger protein 189 [Source:MGI Symbol;Acc:MGI:2444707]
ENSMUSG00000040918	348.724	0.321104	0.110488	2.90622	0.00365822	0.170024	Slc19a2	solute carrier family 19 (thiamine transporter), member 2 [Source:MGI Symbol;Acc:MGI:1928761]
ENSMUSG00000054263	994.96	0.298394	0.102697	2.90558	0.0036657	0.170024	Lifr	leukemia inhibitory factor receptor [Source:MGI Symbol;Acc:MGI:96788]
ENSMUSG00000028137	2412.67	-0.368392	0.12705	-2.89957	0.0037367	0.170559	Celf3	CUGBP, Elav-like family member 3 [Source:MGI Symbol;Acc:MGI:1926034]
ENSMUSG00000040563	5940.9	-0.32226	0.111137	-2.89967	0.00373559	0.170559	Plppr2	phospholipid phosphatase related 2 [Source:MGI Symbol;Acc:MGI:2384575]
ENSMUSG00000002289	57.6731	0.703675	0.243345	2.89168	0.00383184	0.171825	Angptl4	angiopoietin-like 4 [Source:MGI Symbol;Acc:MGI:1888999]
ENSMUSG00000009828	409.622	-0.280938	0.097207	-2.89011	0.00385112	0.171825	Ick	intestinal cell kinase [Source:MGI Symbol;Acc:MGI:1934157]
ENSMUSG00000032382	1654.87	0.166683	0.0576831	2.88964	0.00385682	0.171825	Snx1	sorting nexin 1 [Source:MGI Symbol;Acc:MGI:1928395]
ENSMUSG00000037035	127.169	-0.625691	0.216426	-2.89102	0.00383997	0.171825	Inhbb	inhibin beta-B [Source:MGI Symbol;Acc:MGI:96571]
ENSMUSG00000040441	75.305	-0.805181	0.278286	-2.89336	0.00381143	0.171825	Slc26a10	solute carrier family 26, member 10 [Source:MGI Symbol;Acc:MGI:2143920]
ENSMUSG00000049580	31.0097	0.868052	0.299928	2.8942	0.00380127	0.171825	Tsku	tsukushi, small leucine rich proteoglycan [Source:MGI Symbol;Acc:MGI:2443855]
ENSMUSG00000051041	212.856	-0.365792	0.126299	-2.89624	0.00377664	0.171825	Olfml1	olfactomedin-like 1 [Source:MGI Symbol;Acc:MGI:2679264]
ENSMUSG00000058743	41.674	-0.653102	0.225875	-2.89143	0.00383494	0.171825	Kcnj14	potassium inwardly-rectifying channel, subfamily J, member 14 [Source:MGI Symbol;Acc:MGI:2384820]
ENSMUSG00000019986	4785.77	0.181181	0.0627461	2.88753	0.00388286	0.172468	Ahi1	Abelson helper integration site 1 [Source:MGI Symbol;Acc:MGI:87971]
ENSMUSG00000002032	909.725	-0.234853	0.0814325	-2.88402	0.00392629	0.172585	Tmem25	transmembrane protein 25 [Source:MGI Symbol;Acc:MGI:1918937]
ENSMUSG00000022552	673.409	-0.233384	0.0808925	-2.88511	0.00391274	0.172585	Sharpin	SHANK-associated RH domain interacting protein [Source:MGI Symbol;Acc:MGI:1913331]
ENSMUSG00000041040	1548.8	0.296065	0.102673	2.88358	0.00393187	0.172585	Fam117b	family with sequence similarity 117, member B [Source:MGI Symbol;Acc:MGI:1920000]
ENSMUSG00000043336	72.8781	0.660538	0.2289	2.88571	0.00390532	0.172585	Filip1l	filamin A interacting protein 1-like [Source:MGI Symbol;Acc:MGI:1925999]
ENSMUSG00000033730	610.414	-0.491946	0.17083	-2.87975	0.00397992	0.172608	Egr3	early growth response 3 [Source:MGI Symbol;Acc:MGI:1306780]
ENSMUSG00000034317	172.758	-0.544236	0.188809	-2.88246	0.00394578	0.172608	Trim59	tripartite motif-containing 59 [Source:MGI Symbol;Acc:MGI:1914199]
ENSMUSG00000048240	4081.23	-0.206922	0.0718748	-2.87892	0.00399039	0.172608	Gng7	guanine nucleotide binding protein (G protein), gamma 7 [Source:MGI Symbol;Acc:MGI:95787]
ENSMUSG00000058975	3280.69	-0.200983	0.0698055	-2.87919	0.00398701	0.172608	Kcnc1	potassium voltage gated channel, Shaw-related subfamily, member 1 [Source:MGI Symbol;Acc:MGI:96667]
ENSMUSG00000059851	143.424	-0.379351	0.131693	-2.88057	0.00396961	0.172608	Kmt5c	lysine methyltransferase 5C [Source:MGI Symbol;Acc:MGI:2385262]
ENSMUSG00000019804	2121.23	-0.156238	0.0543386	-2.87526	0.00403689	0.17361	Snx3	sorting nexin 3 [Source:MGI Symbol;Acc:MGI:1860188]
ENSMUSG00000028862	104.812	0.578968	0.201305	2.87607	0.00402658	0.17361	Map3k6	mitogen-activated protein kinase kinase kinase 6 [Source:MGI Symbol;Acc:MGI:1855691]
ENSMUSG00000022614	318.593	-0.307846	0.10722	-2.87116	0.00408975	0.175302	Lmf2	lipase maturation factor 2 [Source:MGI Symbol;Acc:MGI:2146015]
ENSMUSG00000089715	6716.12	-0.243749	0.0849187	-2.87038	0.0040998	0.175302	Cbx6	chromobox 6 [Source:MGI Symbol;Acc:MGI:3512628]
ENSMUSG00000071042	203.551	-0.355473	0.123892	-2.86921	0.00411504	0.175449	Rasgrp3	RAS, guanyl releasing protein 3 [Source:MGI Symbol;Acc:MGI:3028579]
ENSMUSG00000004040	724.167	-0.193348	0.0675104	-2.86397	0.0041837	0.176623	Stat3	signal transducer and activator of transcription 3 [Source:MGI Symbol;Acc:MGI:103038]
ENSMUSG00000017929	813.843	-0.212437	0.0741209	-2.86608	0.00415586	0.176623	B4galt5	UDP-Gal:betaGlcNAc beta 1,4-galactosyltransferase, polypeptide 5 [Source:MGI Symbol;Acc:MGI:1927169]
ENSMUSG00000050855	315.825	0.301621	0.105333	2.86349	0.00419006	0.176623	Zfp940	zinc finger protein 940 [Source:MGI Symbol;Acc:MGI:2446235]
ENSMUSG00000094242	33.11	0.90075	0.314481	2.86424	0.00418008	0.176623	Gm5456	predicted gene 5456 [Source:MGI Symbol;Acc:MGI:3643775]
ENSMUSG00000031351	50.6156	0.632184	0.220922	2.86157	0.00421548	0.177193	Zfp185	zinc finger protein 185 [Source:MGI Symbol;Acc:MGI:108095]
ENSMUSG00000031879	224.998	-0.337215	0.11792	-2.85969	0.00424061	0.177747	Fam96b	family with sequence similarity 96, member B [Source:MGI Symbol;Acc:MGI:1915773]
ENSMUSG00000079139	1838.03	0.268975	0.0940924	2.85862	0.00425488	0.177844	Gm4204	predicted gene 4204 [Source:MGI Symbol;Acc:MGI:3782381]
ENSMUSG00000021256	327.752	-0.382475	0.134097	-2.85223	0.00434141	0.177962	Vash1	vasohibin 1 [Source:MGI Symbol;Acc:MGI:2442543]
ENSMUSG00000026821	2074.11	-0.301824	0.105814	-2.8524	0.0043391	0.177962	Ralgds	ral guanine nucleotide dissociation stimulator [Source:MGI Symbol;Acc:MGI:107485]
ENSMUSG00000039501	1045.46	0.234356	0.0821256	2.85363	0.00432233	0.177962	Znfx1	zinc finger, NFX1-type containing 1 [Source:MGI Symbol;Acc:MGI:2138982]
ENSMUSG00000040964	413.416	-0.364226	0.1276	-2.85443	0.00431144	0.177962	Arhgef10l	Rho guanine nucleotide exchange factor (GEF) 10-like [Source:MGI Symbol;Acc:MGI:1920004]
ENSMUSG00000049721	112.736	-0.621595	0.217635	-2.85614	0.00428826	0.177962	Gal3st1	galactose-3-O-sulfotransferase 1 [Source:MGI Symbol;Acc:MGI:1858277]
ENSMUSG00000059213	30125	-0.285688	0.100142	-2.85283	0.00433318	0.177962	Ddn	dendrin [Source:MGI Symbol;Acc:MGI:108101]
ENSMUSG00000063146	2822.96	-0.24091	0.0844455	-2.85285	0.00433295	0.177962	Clip2	CAP-GLY domain containing linker protein 2 [Source:MGI Symbol;Acc:MGI:1313136]
ENSMUSG00000052397	919.899	0.2769	0.0971221	2.85105	0.00435752	0.178131	Ezr	ezrin [Source:MGI Symbol;Acc:MGI:98931]
ENSMUSG00000025738	19778.5	-0.30539	0.107231	-2.84795	0.00440015	0.178404	Fbxl16	F-box and leucine-rich repeat protein 16 [Source:MGI Symbol;Acc:MGI:2448488]
ENSMUSG00000027845	236.938	0.406724	0.142743	2.84935	0.00438089	0.178404	Dclre1b	DNA cross-link repair 1B [Source:MGI Symbol;Acc:MGI:2156057]
ENSMUSG00000049532	1295.63	-0.266475	0.093558	-2.84824	0.00439621	0.178404	Sall2	sal-like 2 (Drosophila) [Source:MGI Symbol;Acc:MGI:1354373]
ENSMUSG00000025017	24.4671	-0.96103	0.337652	-2.84622	0.0044242	0.178892	Pik3ap1	phosphoinositide-3-kinase adaptor protein 1 [Source:MGI Symbol;Acc:MGI:1933177]
ENSMUSG00000063430	1605.67	-0.304539	0.107296	-2.83832	0.00453524	0.182884	Wscd2	WSC domain containing 2 [Source:MGI Symbol;Acc:MGI:2445030]
ENSMUSG00000020902	136.884	-0.396573	0.139809	-2.83654	0.00456048	0.183405	Ntn1	netrin 1 [Source:MGI Symbol;Acc:MGI:105088]
ENSMUSG00000034858	1057.24	0.265647	0.0937855	2.8325	0.00461859	0.185241	Fam214a	family with sequence similarity 214, member A [Source:MGI Symbol;Acc:MGI:2387648]
ENSMUSG00000001419	4860.01	-0.221228	0.0781443	-2.83102	0.00464002	0.185263	Mef2d	myocyte enhancer factor 2D [Source:MGI Symbol;Acc:MGI:99533]
ENSMUSG00000033191	156.144	-0.416759	0.147258	-2.83013	0.00465294	0.185263	Tie1	tyrosine kinase with immunoglobulin-like and EGF-like domains 1 [Source:MGI Symbol;Acc:MGI:99906]
ENSMUSG00000071723	771.687	0.275101	0.0972129	2.82989	0.00465647	0.185263	Gspt2	G1 to S phase transition 2 [Source:MGI Symbol;Acc:MGI:1316727]
ENSMUSG00000000295	227.703	0.364708	0.129021	2.82674	0.00470244	0.186593	Hddc2	HD domain containing 2 [Source:MGI Symbol;Acc:MGI:1916942]
ENSMUSG00000019966	505.504	0.420677	0.149086	2.82172	0.00477671	0.18673	Kitl	kit ligand [Source:MGI Symbol;Acc:MGI:96974]
ENSMUSG00000020273	499.214	0.274595	0.0973954	2.81938	0.00481163	0.18673	Papolg	poly(A) polymerase gamma [Source:MGI Symbol;Acc:MGI:2442119]
ENSMUSG00000026176	377.622	-0.284657	0.100902	-2.82113	0.00478553	0.18673	Ctdsp1	CTD (carboxy-terminal domain, RNA polymerase II, polypeptide A) small phosphatase 1 [Source:MGI Symbol;Acc:MGI:2654470]
ENSMUSG00000027330	226.585	-0.318764	0.112854	-2.82456	0.00473455	0.18673	Cdc25b	cell division cycle 25B [Source:MGI Symbol;Acc:MGI:99701]
ENSMUSG00000039621	1636.32	-0.309587	0.109825	-2.8189	0.00481884	0.18673	Prex1	phosphatidylinositol-3,4,5-trisphosphate-dependent Rac exchange factor 1 [Source:MGI Symbol;Acc:MGI:3040696]
ENSMUSG00000045268	83.7516	-0.432679	0.153137	-2.82544	0.00472152	0.18673	Zfp691	zinc finger protein 691 [Source:MGI Symbol;Acc:MGI:3041163]
ENSMUSG00000050132	799.385	-0.267149	0.094652	-2.82244	0.00476598	0.18673	Sarm1	sterile alpha and HEAT/Armadillo motif containing 1 [Source:MGI Symbol;Acc:MGI:2136419]
ENSMUSG00000095597	1825.3	0.226784	0.0804304	2.81962	0.00480802	0.18673	Gm6472	predicted pseudogene 6472 [Source:MGI Symbol;Acc:MGI:3648396]
ENSMUSG00000098112	87.6798	-0.474366	0.168266	-2.81915	0.00481509	0.18673	Bin2	bridging integrator 2 [Source:MGI Symbol;Acc:MGI:3611448]
ENSMUSG00000040016	45.3426	0.727306	0.258177	2.81708	0.00484628	0.187305	Ptger3	prostaglandin E receptor 3 (subtype EP3) [Source:MGI Symbol;Acc:MGI:97795]
ENSMUSG00000047242	671.577	0.263114	0.0934628	2.81518	0.00487506	0.18793	Taf9b	TATA-box binding protein associated factor 9B [Source:MGI Symbol;Acc:MGI:3039562]
ENSMUSG00000026424	3349.4	-0.251053	0.0892701	-2.81229	0.00491904	0.189135	Gpr37l1	G protein-coupled receptor 37-like 1 [Source:MGI Symbol;Acc:MGI:1928503]
ENSMUSG00000029545	78.3255	-0.471297	0.167697	-2.81041	0.0049478	0.189371	Acads	acyl-Coenzyme A dehydrogenase, short chain [Source:MGI Symbol;Acc:MGI:87868]
ENSMUSG00000059325	1234.49	-0.242537	0.0863052	-2.81023	0.00495064	0.189371	Hopx	HOP homeobox [Source:MGI Symbol;Acc:MGI:1916782]
ENSMUSG00000031378	258.751	-0.313758	0.111708	-2.80873	0.00497372	0.189767	Abcd1	ATP-binding cassette, sub-family D (ALD), member 1 [Source:MGI Symbol;Acc:MGI:1349215]
ENSMUSG00000040479	7553.48	-0.297226	0.10596	-2.80506	0.00503065	0.191448	Dgkz	diacylglycerol kinase zeta [Source:MGI Symbol;Acc:MGI:1278339]
ENSMUSG00000043448	156.846	-0.706038	0.251802	-2.80394	0.00504817	0.191624	Gjc2	gap junction protein, gamma 2 [Source:MGI Symbol;Acc:MGI:2153060]
ENSMUSG00000026872	3790	-0.284015	0.101327	-2.80295	0.00506374	0.191726	Zeb2	zinc finger E-box binding homeobox 2 [Source:MGI Symbol;Acc:MGI:1344407]
ENSMUSG00000030559	26.568	-1.06136	0.378905	-2.80113	0.00509239	0.191835	Rab38	RAB38, member RAS oncogene family [Source:MGI Symbol;Acc:MGI:1919683]
ENSMUSG00000031170	38.3505	-0.707552	0.252572	-2.80139	0.00508834	0.191835	Slc38a5	solute carrier family 38, member 5 [Source:MGI Symbol;Acc:MGI:2148066]
ENSMUSG00000047797	170.862	-0.583939	0.208662	-2.79849	0.00513418	0.192921	Gjb1	gap junction protein, beta 1 [Source:MGI Symbol;Acc:MGI:95719]
ENSMUSG00000048897	322.939	-0.376571	0.134672	-2.7962	0.00517073	0.193805	Zfp710	zinc finger protein 710 [Source:MGI Symbol;Acc:MGI:1921747]
ENSMUSG00000020176	633.885	0.333478	0.119391	2.79316	0.00521965	0.19478	Grb10	growth factor receptor bound protein 10 [Source:MGI Symbol;Acc:MGI:103232]
ENSMUSG00000061589	685.429	-0.25025	0.0896004	-2.79295	0.00522294	0.19478	Dot1l	DOT1-like, histone H3 methyltransferase (S. cerevisiae) [Source:MGI Symbol;Acc:MGI:2143886]
ENSMUSG00000024053	106.546	0.613647	0.219779	2.79211	0.00523649	0.194797	Emilin2	elastin microfibril interfacer 2 [Source:MGI Symbol;Acc:MGI:2389136]
ENSMUSG00000107770	187.993	0.401344	0.143801	2.79097	0.00525496	0.194997	Gm44126	predicted gene, 44126 [Source:MGI Symbol;Acc:MGI:5690518]
ENSMUSG00000036529	4443.2	-0.266804	0.0956981	-2.78798	0.00530382	0.196321	Sbf1	SET binding factor 1 [Source:MGI Symbol;Acc:MGI:1925230]
ENSMUSG00000030315	296.488	-0.384555	0.138026	-2.78611	0.00533441	0.196475	Vgll4	vestigial like family member 4 [Source:MGI Symbol;Acc:MGI:2652840]
ENSMUSG00000066687	1173.45	0.257891	0.0925536	2.78639	0.00532984	0.196475	Zbtb16	zinc finger and BTB domain containing 16 [Source:MGI Symbol;Acc:MGI:103222]
ENSMUSG00000059708	339.372	0.327157	0.117567	2.78272	0.00539046	0.198049	Akap17b	A kinase (PRKA) anchor protein 17B [Source:MGI Symbol;Acc:MGI:2443758]
ENSMUSG00000024521	37.5887	1.15294	0.414741	2.77991	0.00543741	0.198793	Pmaip1	phorbol-12-myristate-13-acetate-induced protein 1 [Source:MGI Symbol;Acc:MGI:1930146]
ENSMUSG00000044786	114.434	0.633294	0.227756	2.78058	0.00542618	0.198793	Zfp36	zinc finger protein 36 [Source:MGI Symbol;Acc:MGI:99180]
ENSMUSG00000029095	1922.14	-0.198484	0.0714635	-2.77742	0.00547924	0.199553	Ablim2	actin-binding LIM protein 2 [Source:MGI Symbol;Acc:MGI:2385758]
ENSMUSG00000032712	241.494	0.35346	0.127278	2.77708	0.00548502	0.199553	2810474O19Rik	RIKEN cDNA 2810474O19 gene [Source:MGI Symbol;Acc:MGI:1914496]
ENSMUSG00000035109	95.1461	-0.492193	0.177468	-2.77342	0.00554698	0.201315	Shc4	SHC (Src homology 2 domain containing) family, member 4 [Source:MGI Symbol;Acc:MGI:2655364]
ENSMUSG00000000340	513.958	0.232186	0.0837488	2.77241	0.00556425	0.20145	Dbt	dihydrolipoamide branched chain transacylase E2 [Source:MGI Symbol;Acc:MGI:105386]
ENSMUSG00000036915	199.736	0.419259	0.151542	2.76662	0.00566401	0.204069	Kirrel2	kin of IRRE like 2 (Drosophila) [Source:MGI Symbol;Acc:MGI:2442334]
ENSMUSG00000061755	2032.16	0.257825	0.0931841	2.76684	0.00566024	0.204069	Bod1l	biorientation of chromosomes in cell division 1-like [Source:MGI Symbol;Acc:MGI:2444804]
ENSMUSG00000024955	598.056	-0.36819	0.133175	-2.76471	0.00569728	0.204772	Esrra	estrogen related receptor, alpha [Source:MGI Symbol;Acc:MGI:1346831]
ENSMUSG00000024533	3895.41	0.14803	0.0535751	2.76304	0.00572661	0.204836	Spire1	spire homolog 1 (Drosophila) [Source:MGI Symbol;Acc:MGI:1915416]
ENSMUSG00000025156	833.623	-0.218096	0.078922	-2.76344	0.0057195	0.204836	Gps1	G protein pathway suppressor 1 [Source:MGI Symbol;Acc:MGI:2384801]
ENSMUSG00000001802	1466.18	-0.275084	0.0996433	-2.76069	0.00576793	0.204837	Lrp3	low density lipoprotein receptor-related protein 3 [Source:MGI Symbol;Acc:MGI:3584516]
ENSMUSG00000020009	315.294	0.305221	0.110536	2.76127	0.00575764	0.204837	Ifngr1	interferon gamma receptor 1 [Source:MGI Symbol;Acc:MGI:107655]
ENSMUSG00000038576	2860.98	-0.16973	0.0614519	-2.76199	0.00574494	0.204837	Susd4	sushi domain containing 4 [Source:MGI Symbol;Acc:MGI:2138351]
ENSMUSG00000021127	291.622	-0.302706	0.109886	-2.75472	0.00587425	0.208116	Zfp36l1	zinc finger protein 36, C3H type-like 1 [Source:MGI Symbol;Acc:MGI:107946]
ENSMUSG00000034928	2576.48	-0.259008	0.0940624	-2.75358	0.0058948	0.208348	Rnf44	ring finger protein 44 [Source:MGI Symbol;Acc:MGI:2145310]
ENSMUSG00000058966	827.434	-0.330161	0.119937	-2.75278	0.00590914	0.20836	Fam57b	family with sequence similarity 57, member B [Source:MGI Symbol;Acc:MGI:1916202]
ENSMUSG00000002968	1327.6	-0.295001	0.107264	-2.75023	0.00595543	0.209496	Med25	mediator complex subunit 25 [Source:MGI Symbol;Acc:MGI:1922863]
ENSMUSG00000007872	240.674	-0.614703	0.223782	-2.74688	0.00601644	0.210275	Id3	inhibitor of DNA binding 3 [Source:MGI Symbol;Acc:MGI:96398]
ENSMUSG00000020733	545.763	-0.335856	0.122237	-2.74759	0.0060035	0.210275	Slc9a3r1	solute carrier family 9 (sodium/hydrogen exchanger), member 3 regulator 1 [Source:MGI Symbol;Acc:MGI:1349482]
ENSMUSG00000063281	644.162	0.282189	0.102738	2.74669	0.00601997	0.210275	Zfp35	zinc finger protein 35 [Source:MGI Symbol;Acc:MGI:99179]
ENSMUSG00000033863	3417.07	0.187702	0.0683726	2.74528	0.00604598	0.210689	Klf9	Kruppel-like factor 9 [Source:MGI Symbol;Acc:MGI:1333856]
ENSMUSG00000050900	305.537	0.330967	0.120651	2.74317	0.00608493	0.211533	Gm7327	predicted gene 7327 [Source:MGI Symbol;Acc:MGI:3646274]
ENSMUSG00000073680	582.146	-0.63882	0.232939	-2.74243	0.00609863	0.211533	Tmem88b	transmembrane protein 88B [Source:MGI Symbol;Acc:MGI:2444329]
ENSMUSG00000038366	2401.53	-0.270315	0.0986036	-2.74143	0.00611725	0.211685	Lasp1	LIM and SH3 protein 1 [Source:MGI Symbol;Acc:MGI:109656]
ENSMUSG00000044912	1236.08	0.196638	0.0717555	2.74039	0.00613658	0.211862	Syt16	synaptotagmin XVI [Source:MGI Symbol;Acc:MGI:2673872]
ENSMUSG00000019878	643.731	0.284766	0.104038	2.73714	0.00619765	0.212229	Hsf2	heat shock factor 2 [Source:MGI Symbol;Acc:MGI:96239]
ENSMUSG00000032006	76.0675	0.575789	0.210389	2.73679	0.00620426	0.212229	Pdgfd	platelet-derived growth factor, D polypeptide [Source:MGI Symbol;Acc:MGI:1919035]
ENSMUSG00000040365	819.924	-0.231367	0.0844807	-2.73869	0.00616842	0.212229	Trim41	tripartite motif-containing 41 [Source:MGI Symbol;Acc:MGI:2384814]
ENSMUSG00000082896	1115.27	0.247703	0.0904628	2.73817	0.00617821	0.212229	Gm5844	predicted gene 5844 [Source:MGI Symbol;Acc:MGI:3645252]
ENSMUSG00000033386	31.6682	0.708158	0.25888	2.73547	0.0062292	0.212593	Frrs1	ferric-chelate reductase 1 [Source:MGI Symbol;Acc:MGI:108076]
ENSMUSG00000032911	344.316	-0.376623	0.137761	-2.7339	0.00625899	0.212634	Cspg4	chondroitin sulfate proteoglycan 4 [Source:MGI Symbol;Acc:MGI:2153093]
ENSMUSG00000079555	91.1894	0.596524	0.218146	2.73452	0.00624707	0.212634	Haus3	HAUS augmin-like complex, subunit 3 [Source:MGI Symbol;Acc:MGI:2387633]
ENSMUSG00000035413	150.799	-0.385201	0.140959	-2.73271	0.00628163	0.212838	Tmem98	transmembrane protein 98 [Source:MGI Symbol;Acc:MGI:1923457]
ENSMUSG00000051790	3848.48	-0.225757	0.082632	-2.73208	0.0062936	0.212838	Nlgn2	neuroligin 2 [Source:MGI Symbol;Acc:MGI:2681835]
ENSMUSG00000028337	700.259	0.203144	0.0743865	2.73093	0.00631558	0.213097	Coro2a	coronin, actin binding protein 2A [Source:MGI Symbol;Acc:MGI:1345966]
ENSMUSG00000002409	286.159	-0.432244	0.158416	-2.72854	0.0063616	0.213553	Dyrk1b	dual-specificity tyrosine-(Y)-phosphorylation regulated kinase 1b [Source:MGI Symbol;Acc:MGI:1330302]
ENSMUSG00000004661	62.4277	-0.547123	0.200776	-2.72504	0.00642938	0.213553	Arid3b	AT rich interactive domain 3B (BRIGHT-like) [Source:MGI Symbol;Acc:MGI:1930768]
ENSMUSG00000011877	8131.06	-0.253772	0.0931463	-2.72444	0.00644104	0.213553	Git1	G protein-coupled receptor kinase-interactor 1 [Source:MGI Symbol;Acc:MGI:1927140]
ENSMUSG00000022791	3506.63	-0.291468	0.106817	-2.72867	0.0063591	0.213553	Tnk2	tyrosine kinase, non-receptor, 2 [Source:MGI Symbol;Acc:MGI:1858308]
ENSMUSG00000023991	776.569	-0.306831	0.112609	-2.72473	0.00643539	0.213553	Foxp4	forkhead box P4 [Source:MGI Symbol;Acc:MGI:1921373]
ENSMUSG00000027495	838.381	-0.199815	0.0733569	-2.72388	0.00645205	0.213553	Fam210b	family with sequence similarity 210, member B [Source:MGI Symbol;Acc:MGI:1914267]
ENSMUSG00000029422	1807.31	0.272775	0.100016	2.72732	0.00638505	0.213553	Rsrc2	arginine/serine-rich coiled-coil 2 [Source:MGI Symbol;Acc:MGI:1913489]
ENSMUSG00000032637	2461.64	-0.178653	0.0655488	-2.72549	0.00642054	0.213553	Atxn2l	ataxin 2-like [Source:MGI Symbol;Acc:MGI:2446242]
ENSMUSG00000045205	561.291	0.277271	0.101819	2.72316	0.00646604	0.213553	Dpy19l4	dpy-19-like 4 (C. elegans) [Source:MGI Symbol;Acc:MGI:2685869]
ENSMUSG00000090015	340.199	0.323644	0.118863	2.72283	0.0064726	0.213553	Gm15446	predicted gene 15446 [Source:MGI Symbol;Acc:MGI:3709333]
ENSMUSG00000040415	3278.56	-0.228147	0.0838441	-2.72109	0.0065067	0.214203	Dtx3	deltex 3, E3 ubiquitin ligase [Source:MGI Symbol;Acc:MGI:2135752]
ENSMUSG00000022353	685.542	-0.198025	0.0728503	-2.71825	0.00656287	0.215575	Mtss1	metastasis suppressor 1 [Source:MGI Symbol;Acc:MGI:2384818]
ENSMUSG00000028864	82.0681	0.51179	0.18845	2.71579	0.00661177	0.216703	Hgf	hepatocyte growth factor [Source:MGI Symbol;Acc:MGI:96079]
ENSMUSG00000032816	812.05	-0.217132	0.0800038	-2.71403	0.00664709	0.217382	Igdcc4	immunoglobulin superfamily, DCC subclass, member 4 [Source:MGI Symbol;Acc:MGI:1858497]
ENSMUSG00000027748	1066.32	0.211254	0.0780396	2.70701	0.00678913	0.220573	Trpc4	transient receptor potential cation channel, subfamily C, member 4 [Source:MGI Symbol;Acc:MGI:109525]
ENSMUSG00000032534	422.72	0.242831	0.0896885	2.7075	0.00677931	0.220573	Cep63	centrosomal protein 63 [Source:MGI Symbol;Acc:MGI:2158560]
ENSMUSG00000099397	39.7106	0.657995	0.243005	2.70775	0.0067741	0.220573	Gm7809	predicted gene 7809 [Source:MGI Symbol;Acc:MGI:3643362]
ENSMUSG00000020099	482.113	-0.438231	0.162104	-2.7034	0.00686348	0.220594	Unc5b	unc-5 netrin receptor B [Source:MGI Symbol;Acc:MGI:894703]
ENSMUSG00000022661	2063.51	0.28359	0.10488	2.70395	0.00685204	0.220594	Cd200	CD200 antigen [Source:MGI Symbol;Acc:MGI:1196990]
ENSMUSG00000027386	18.2282	1.12947	0.417796	2.70339	0.00686359	0.220594	Fbln7	fibulin 7 [Source:MGI Symbol;Acc:MGI:1917620]
ENSMUSG00000046711	303.318	-0.406263	0.150299	-2.70304	0.00687094	0.220594	Hmga1	high mobility group AT-hook 1 [Source:MGI Symbol;Acc:MGI:96160]
ENSMUSG00000050248	704.885	-0.313925	0.116154	-2.70266	0.00687873	0.220594	Evc2	Ellis van Creveld syndrome 2 [Source:MGI Symbol;Acc:MGI:1915775]
ENSMUSG00000051341	70.4985	0.614752	0.227217	2.70557	0.00681864	0.220594	Zfp52	zinc finger protein 52 [Source:MGI Symbol;Acc:MGI:99199]
ENSMUSG00000022119	760.865	0.293701	0.108779	2.69998	0.00693447	0.221759	Rbm26	RNA binding motif protein 26 [Source:MGI Symbol;Acc:MGI:1921463]
ENSMUSG00000034258	36.3565	0.968976	0.35895	2.69948	0.00694489	0.221759	Mfsd7c	major facilitator superfamily domain containing 7C [Source:MGI Symbol;Acc:MGI:2384974]
ENSMUSG00000020462	1929.98	0.18729	0.0694523	2.69667	0.00700371	0.22228	Cfap36	cilia and flagella associated protein 36 [Source:MGI Symbol;Acc:MGI:1913994]
ENSMUSG00000026288	210.473	-0.367815	0.136385	-2.69688	0.00699916	0.22228	Inpp5d	inositol polyphosphate-5-phosphatase D [Source:MGI Symbol;Acc:MGI:107357]
ENSMUSG00000029231	1029.73	0.195519	0.072526	2.69585	0.00702096	0.22228	Pdgfra	platelet derived growth factor receptor, alpha polypeptide [Source:MGI Symbol;Acc:MGI:97530]
ENSMUSG00000029670	405.744	0.214472	0.0795492	2.69609	0.00701582	0.22228	Ing3	inhibitor of growth family, member 3 [Source:MGI Symbol;Acc:MGI:1919027]
ENSMUSG00000037902	6663.87	-0.164045	0.0608925	-2.69402	0.00705965	0.222559	Sirpa	signal-regulatory protein alpha [Source:MGI Symbol;Acc:MGI:108563]
ENSMUSG00000038039	1601.26	0.259067	0.0961567	2.69421	0.00705549	0.222559	Gcc2	GRIP and coiled-coil domain containing 2 [Source:MGI Symbol;Acc:MGI:1917547]
ENSMUSG00000025265	380.876	-0.274319	0.101941	-2.69096	0.00712468	0.22319	Fgd1	FYVE, RhoGEF and PH domain containing 1 [Source:MGI Symbol;Acc:MGI:104566]
ENSMUSG00000030134	6187.32	-0.14941	0.0555138	-2.69141	0.0071151	0.22319	Rasgef1a	RasGEF domain family, member 1A [Source:MGI Symbol;Acc:MGI:1917977]
ENSMUSG00000097145	38.0614	0.678638	0.252174	2.69115	0.00712069	0.22319	9230114K14Rik	RIKEN cDNA 9230114K14 gene [Source:MGI Symbol;Acc:MGI:3041212]
ENSMUSG00000078861	226.693	0.453707	0.168788	2.68803	0.00718751	0.224214	Zfp931	zinc finger protein 931 [Source:MGI Symbol;Acc:MGI:2441662]
ENSMUSG00000079484	27.3268	0.766879	0.285222	2.68871	0.0071728	0.224214	Phyhd1	phytanoyl-CoA dioxygenase domain containing 1 [Source:MGI Symbol;Acc:MGI:3612860]
ENSMUSG00000031590	434.855	0.253554	0.0944839	2.68357	0.00728405	0.225336	Frg1	FSHD region gene 1 [Source:MGI Symbol;Acc:MGI:893597]
ENSMUSG00000034714	614.547	-0.492188	0.183326	-2.68477	0.00725806	0.225336	Ttyh2	tweety family member 2 [Source:MGI Symbol;Acc:MGI:2157091]
ENSMUSG00000056755	1314.01	0.211333	0.0787343	2.68413	0.00727184	0.225336	Grm7	glutamate receptor, metabotropic 7 [Source:MGI Symbol;Acc:MGI:1351344]
ENSMUSG00000092416	306.53	0.301961	0.112448	2.68534	0.00724559	0.225336	Zfp141	zinc finger protein 141 [Source:MGI Symbol;Acc:MGI:3584269]
ENSMUSG00000038459	847.45	-0.214474	0.0800832	-2.67814	0.00740331	0.227626	Abhd17c	abhydrolase domain containing 17C [Source:MGI Symbol;Acc:MGI:1917428]
ENSMUSG00000043323	913.106	-0.328343	0.122572	-2.67877	0.00738924	0.227626	Fbrsl1	fibrosin-like 1 [Source:MGI Symbol;Acc:MGI:1920907]
ENSMUSG00000086567	402.718	-0.258758	0.0966271	-2.6779	0.00740852	0.227626	Gm2830	predicted gene 2830 [Source:MGI Symbol;Acc:MGI:3781002]
ENSMUSG00000091989	91.0267	0.463292	0.173037	2.67742	0.00741926	0.227626	Ndufab1-ps	NADH dehydrogenase (ubiquinone) 1, alpha/beta subcomplex 1, pseudogene [Source:MGI Symbol;Acc:MGI:4936891]
ENSMUSG00000084946	106.261	-0.389926	0.145785	-2.67467	0.00748034	0.229028	Dlx1as	distal-less homeobox 1, antisense [Source:MGI Symbol;Acc:MGI:1195983]
ENSMUSG00000025409	365.242	-0.303162	0.11341	-2.67314	0.00751443	0.229599	Mbd6	methyl-CpG binding domain protein 6 [Source:MGI Symbol;Acc:MGI:106378]
ENSMUSG00000001128	109.236	-0.411732	0.154318	-2.66808	0.0076286	0.231407	Cfp	complement factor properdin [Source:MGI Symbol;Acc:MGI:97545]
ENSMUSG00000003418	77.435	0.632008	0.236873	2.66813	0.00762754	0.231407	St8sia6	ST8 alpha-N-acetyl-neuraminide alpha-2,8-sialyltransferase 6 [Source:MGI Symbol;Acc:MGI:2386797]
ENSMUSG00000024677	22.7318	0.817865	0.306573	2.66776	0.00763582	0.231407	Ms4a6b	membrane-spanning 4-domains, subfamily A, member 6B [Source:MGI Symbol;Acc:MGI:1917024]
ENSMUSG00000030595	272.026	-0.300568	0.112634	-2.66852	0.00761851	0.231407	Nfkbib	nuclear factor of kappa light polypeptide gene enhancer in B cells inhibitor, beta [Source:MGI Symbol;Acc:MGI:104752]
ENSMUSG00000097428	331.122	-0.372198	0.139952	-2.65947	0.00782644	0.236702	AW047730	expressed sequence AW047730 [Source:MGI Symbol;Acc:MGI:2139951]
ENSMUSG00000041891	758.231	0.166337	0.0625949	2.65735	0.00787576	0.237152	Lman1	lectin, mannose-binding, 1 [Source:MGI Symbol;Acc:MGI:1917611]
ENSMUSG00000073236	165.2	0.383227	0.144235	2.65696	0.00788498	0.237152	2500004C02Rik	RIKEN cDNA 2500004C02 gene [Source:MGI Symbol;Acc:MGI:1919576]
ENSMUSG00000079598	663.517	-0.400279	0.150663	-2.65678	0.00788911	0.237152	Clec2l	C-type lectin domain family 2, member L [Source:MGI Symbol;Acc:MGI:2141402]
ENSMUSG00000110277	152.17	0.36487	0.137409	2.65537	0.00792217	0.237665	Gm45871	predicted gene 45871 [Source:MGI Symbol;Acc:MGI:5804986]
ENSMUSG00000081137	51.2176	0.552418	0.208168	2.65372	0.00796104	0.238351	BC022960	cDNA sequence BC022960 [Source:MGI Symbol;Acc:MGI:2670977]
ENSMUSG00000022247	473.955	0.308747	0.116431	2.65175	0.00800765	0.239265	Brix1	BRX1, biogenesis of ribosomes [Source:MGI Symbol;Acc:MGI:1915082]
ENSMUSG00000033096	1182.87	0.18689	0.0705198	2.65017	0.00804504	0.2399	Apmap	adipocyte plasma membrane associated protein [Source:MGI Symbol;Acc:MGI:1919131]
ENSMUSG00000038525	473.063	0.23031	0.0870173	2.64671	0.00812783	0.240921	Armc10	armadillo repeat containing 10 [Source:MGI Symbol;Acc:MGI:1914461]
ENSMUSG00000073838	292.758	-0.289635	0.109421	-2.64698	0.00812146	0.240921	Tufm	Tu translation elongation factor, mitochondrial [Source:MGI Symbol;Acc:MGI:1923686]
ENSMUSG00000078154	131.685	-0.442522	0.167157	-2.64734	0.00811288	0.240921	Gm12184	predicted gene 12184 [Source:MGI Symbol;Acc:MGI:3652174]
ENSMUSG00000045515	1253.09	-0.239555	0.0905611	-2.64523	0.00816343	0.241495	Pou3f3	POU domain, class 3, transcription factor 3 [Source:MGI Symbol;Acc:MGI:102564]
ENSMUSG00000079499	154.657	-0.410523	0.155237	-2.64449	0.00818131	0.241543	6530402F18Rik	RIKEN cDNA 6530402F18 gene [Source:MGI Symbol;Acc:MGI:1923470]
ENSMUSG00000052415	54.8536	0.508892	0.192528	2.6432	0.00821255	0.241986	Tchh	trichohyalin [Source:MGI Symbol;Acc:MGI:2177944]
ENSMUSG00000003546	252.472	-0.340365	0.128988	-2.63873	0.00832169	0.242359	Klc4	kinesin light chain 4 [Source:MGI Symbol;Acc:MGI:1922014]
ENSMUSG00000026021	1336.88	0.210011	0.0796096	2.63802	0.00833922	0.242359	Sumo1	small ubiquitin-like modifier 1 [Source:MGI Symbol;Acc:MGI:1197010]
ENSMUSG00000031697	398.526	0.263392	0.0997532	2.64044	0.00827995	0.242359	Orc6	origin recognition complex, subunit 6 [Source:MGI Symbol;Acc:MGI:1929285]
ENSMUSG00000048142	5171.14	-0.289535	0.109657	-2.64037	0.00828159	0.242359	Nat8l	N-acetyltransferase 8-like [Source:MGI Symbol;Acc:MGI:2447776]
ENSMUSG00000062785	3351.97	-0.265981	0.100818	-2.63822	0.00833418	0.242359	Kcnc3	potassium voltage gated channel, Shaw-related subfamily, member 3 [Source:MGI Symbol;Acc:MGI:96669]
ENSMUSG00000096146	655.505	-0.23334	0.0883252	-2.64183	0.00824592	0.242359	Kcnj11	potassium inwardly rectifying channel, subfamily J, member 11 [Source:MGI Symbol;Acc:MGI:107501]
ENSMUSG00000096942	957.737	-0.232011	0.0879327	-2.63851	0.00832723	0.242359	Rps19-ps6	ribosomal protein S19, pseudogene 6 [Source:MGI Symbol;Acc:MGI:5011818]
ENSMUSG00000023150	1849.74	0.218515	0.0828608	2.63713	0.00836098	0.242517	Ivns1abp	influenza virus NS1A binding protein [Source:MGI Symbol;Acc:MGI:2152389]
ENSMUSG00000034659	527.242	-0.341374	0.12952	-2.63568	0.00839681	0.243083	Tmem109	transmembrane protein 109 [Source:MGI Symbol;Acc:MGI:1915789]
ENSMUSG00000000957	236.101	-0.306921	0.116863	-2.62634	0.00863098	0.244627	Mmp14	matrix metallopeptidase 14 (membrane-inserted) [Source:MGI Symbol;Acc:MGI:101900]
ENSMUSG00000021823	628.941	-0.226293	0.0861127	-2.62787	0.00859209	0.244627	Vcl	vinculin [Source:MGI Symbol;Acc:MGI:98927]
ENSMUSG00000032199	1861.36	0.174014	0.0662295	2.62744	0.008603	0.244627	Polr2m	polymerase (RNA) II (DNA directed) polypeptide M [Source:MGI Symbol;Acc:MGI:107282]
ENSMUSG00000035011	2024.97	-0.261935	0.0997218	-2.62666	0.00862278	0.244627	Zbtb7a	zinc finger and BTB domain containing 7a [Source:MGI Symbol;Acc:MGI:1335091]
ENSMUSG00000035697	68.2897	-0.516303	0.196307	-2.63008	0.00853642	0.244627	Arhgap45	Rho GTPase activating protein 45 [Source:MGI Symbol;Acc:MGI:1917969]
ENSMUSG00000035781	4477.01	-0.175082	0.0666234	-2.62794	0.00859049	0.244627	R3hdm4	R3H domain containing 4 [Source:MGI Symbol;Acc:MGI:1924814]
ENSMUSG00000038060	39.6093	0.733203	0.27899	2.62806	0.00858742	0.244627	Dlec1	deleted in lung and esophageal cancer 1 [Source:MGI Symbol;Acc:MGI:2443671]
ENSMUSG00000048218	554.914	0.284214	0.108061	2.63012	0.00853541	0.244627	Amigo2	adhesion molecule with Ig like domain 2 [Source:MGI Symbol;Acc:MGI:2145995]
ENSMUSG00000060639	21.289	-0.761481	0.289834	-2.6273	0.00860652	0.244627	Hist1h4i	histone cluster 1, H4i [Source:MGI Symbol;Acc:MGI:2448432]
ENSMUSG00000068479	577.517	0.216618	0.0824425	2.6275	0.00860142	0.244627	Mfap1a	microfibrillar-associated protein 1A [Source:MGI Symbol;Acc:MGI:1914782]
ENSMUSG00000091754	41.5818	0.661619	0.251744	2.62814	0.0085853	0.244627	Gm3636	predicted gene 3636 [Source:MGI Symbol;Acc:MGI:3781812]
ENSMUSG00000013367	501.963	-0.290955	0.110922	-2.62307	0.00871422	0.244914	Iglon5	IgLON family member 5 [Source:MGI Symbol;Acc:MGI:2686277]
ENSMUSG00000021112	881.236	0.22645	0.0862622	2.62513	0.00866153	0.244914	Mpp5	membrane protein, palmitoylated 5 (MAGUK p55 subfamily member 5) [Source:MGI Symbol;Acc:MGI:1927339]
ENSMUSG00000021209	1435.11	0.257245	0.0980836	2.62271	0.00872342	0.244914	Ppp4r4	protein phosphatase 4, regulatory subunit 4 [Source:MGI Symbol;Acc:MGI:1921771]
ENSMUSG00000026048	435.91	0.266396	0.101535	2.6237	0.00869809	0.244914	Ercc5	excision repair cross-complementing rodent repair deficiency, complementation group 5 [Source:MGI Symbol;Acc:MGI:103582]
ENSMUSG00000033228	1281.83	0.238261	0.0907816	2.62455	0.00867647	0.244914	Scaf11	SR-related CTD-associated factor 11 [Source:MGI Symbol;Acc:MGI:1919443]
ENSMUSG00000052446	229.807	0.350769	0.133787	2.62185	0.00874546	0.24507	Zfp961	zinc finger protein 961 [Source:MGI Symbol;Acc:MGI:3583954]
ENSMUSG00000044609	235.422	0.336826	0.128513	2.62095	0.00876862	0.245258	Gm9294	predicted pseudogene 9294 [Source:MGI Symbol;Acc:MGI:3648888]
ENSMUSG00000051238	208.548	-0.301997	0.115407	-2.6168	0.00887571	0.247787	Swsap1	SWIM type zinc finger 7 associated protein 1 [Source:MGI Symbol;Acc:MGI:1914212]
ENSMUSG00000024220	1265.07	-0.377068	0.144216	-2.61461	0.00893296	0.248918	Zfp523	zinc finger protein 523 [Source:MGI Symbol;Acc:MGI:2687278]
ENSMUSG00000024451	137.539	-0.412311	0.157866	-2.61179	0.00900701	0.250253	Arap3	ArfGAP with RhoGAP domain, ankyrin repeat and PH domain 3 [Source:MGI Symbol;Acc:MGI:2147274]
ENSMUSG00000034201	1069.27	-0.324173	0.124133	-2.6115	0.00901448	0.250253	Gas2l1	growth arrest-specific 2 like 1 [Source:MGI Symbol;Acc:MGI:1926176]
ENSMUSG00000022793	598.189	0.180006	0.0690351	2.60746	0.00912161	0.251817	B4galt4	UDP-Gal:betaGlcNAc beta 1,4-galactosyltransferase, polypeptide 4 [Source:MGI Symbol;Acc:MGI:1928387]
ENSMUSG00000027525	2570.86	0.141868	0.0543994	2.6079	0.00911007	0.251817	Phactr3	phosphatase and actin regulator 3 [Source:MGI Symbol;Acc:MGI:1921439]
ENSMUSG00000029420	2241.88	-0.205424	0.0787712	-2.60785	0.00911128	0.251817	Rimbp2	RIMS binding protein 2 [Source:MGI Symbol;Acc:MGI:2443235]
ENSMUSG00000005973	344.853	0.277736	0.106632	2.60463	0.0091974	0.25344	Rcn1	reticulocalbin 1 [Source:MGI Symbol;Acc:MGI:104559]
ENSMUSG00000025612	223.664	0.303231	0.116465	2.60361	0.00922473	0.253723	Bach1	BTB and CNC homology 1, basic leucine zipper transcription factor 1 [Source:MGI Symbol;Acc:MGI:894680]
ENSMUSG00000020572	1407.04	0.245618	0.094398	2.60194	0.00926972	0.254021	Nampt	nicotinamide phosphoribosyltransferase [Source:MGI Symbol;Acc:MGI:1929865]
ENSMUSG00000047879	2526.83	0.238895	0.0918136	2.60196	0.00926926	0.254021	Usp14	ubiquitin specific peptidase 14 [Source:MGI Symbol;Acc:MGI:1928898]
ENSMUSG00000035392	1319.67	-0.182771	0.070262	-2.60128	0.00928777	0.254035	Dennd1a	DENN/MADD domain containing 1A [Source:MGI Symbol;Acc:MGI:2442794]
ENSMUSG00000044068	1528.1	0.18779	0.0722086	2.60066	0.00930439	0.254035	Zrsr1	zinc finger (CCCH type), RNA binding motif and serine/arginine rich 1 [Source:MGI Symbol;Acc:MGI:98885]
ENSMUSG00000045055	201.679	-0.293063	0.112825	-2.59749	0.0093907	0.255922	Rpsa-ps2	ribosomal protein SA, pseudogene 2 [Source:MGI Symbol;Acc:MGI:3643356]
ENSMUSG00000028923	432.293	-0.248516	0.0957629	-2.59512	0.00945573	0.257223	Necap2	NECAP endocytosis associated 2 [Source:MGI Symbol;Acc:MGI:1913397]
ENSMUSG00000021585	110.862	0.464019	0.178944	2.5931	0.00951149	0.257871	Cast	calpastatin [Source:MGI Symbol;Acc:MGI:1098236]
ENSMUSG00000039345	306.548	-0.285601	0.110143	-2.593	0.0095142	0.257871	Mettl22	methyltransferase like 22 [Source:MGI Symbol;Acc:MGI:2384301]
ENSMUSG00000081603	801.248	0.404867	0.15619	2.59214	0.00953816	0.25805	Gm14681	predicted gene 14681 [Source:MGI Symbol;Acc:MGI:3705734]
ENSMUSG00000000823	1189.4	-0.21325	0.0822897	-2.59145	0.00955711	0.258094	Zfp512b	zinc finger protein 512B [Source:MGI Symbol;Acc:MGI:2685478]
ENSMUSG00000018654	70.0285	0.583999	0.225785	2.58652	0.00969495	0.258318	Ikzf1	IKAROS family zinc finger 1 [Source:MGI Symbol;Acc:MGI:1342540]
ENSMUSG00000020424	75.0491	0.494921	0.191144	2.58925	0.00961848	0.258318	Gatsl3	GATS protein-like 3 [Source:MGI Symbol;Acc:MGI:1919212]
ENSMUSG00000020776	1332.5	0.206602	0.0799247	2.58496	0.00973899	0.258318	Fbf1	Fas (TNFRSF6) binding factor 1 [Source:MGI Symbol;Acc:MGI:1922033]
ENSMUSG00000021598	430.2	-0.260889	0.10085	-2.5869	0.00968429	0.258318	Med10	mediator complex subunit 10 [Source:MGI Symbol;Acc:MGI:106331]
ENSMUSG00000023495	2006.58	-0.321123	0.123984	-2.59005	0.00959629	0.258318	Pcbp4	poly(rC) binding protein 4 [Source:MGI Symbol;Acc:MGI:1890471]
ENSMUSG00000024219	460.258	-0.303154	0.117257	-2.58539	0.009727	0.258318	Anks1	ankyrin repeat and SAM domain containing 1 [Source:MGI Symbol;Acc:MGI:2446180]
ENSMUSG00000026393	1076.21	0.267767	0.103443	2.58855	0.00963803	0.258318	Nek7	NIMA (never in mitosis gene a)-related expressed kinase 7 [Source:MGI Symbol;Acc:MGI:1890645]
ENSMUSG00000039936	479.909	-0.267989	0.103588	-2.58706	0.00967977	0.258318	Pik3cd	phosphatidylinositol 3-kinase catalytic delta polypeptide [Source:MGI Symbol;Acc:MGI:1098211]
ENSMUSG00000091086	256.471	0.286711	0.110881	2.58575	0.00971672	0.258318	Rpl6l	ribosomal protein L6-like [Source:MGI Symbol;Acc:MGI:3647789]
ENSMUSG00000099662	79.1106	0.51884	0.200364	2.58949	0.0096119	0.258318	Ppp1r2-ps2	protein phosphatase 1, regulatory (inhibitor) subunit 2, pseudogene 2 [Source:MGI Symbol;Acc:MGI:3647847]
ENSMUSG00000019738	317.464	-0.263351	0.102009	-2.58165	0.00983295	0.259504	Polr2i	polymerase (RNA) II (DNA directed) polypeptide I [Source:MGI Symbol;Acc:MGI:1917170]
ENSMUSG00000027981	240.515	0.316063	0.122432	2.58154	0.00983605	0.259504	Rnpc3	RNA-binding region (RNP1, RRM) containing 3 [Source:MGI Symbol;Acc:MGI:1914475]
ENSMUSG00000074519	174.897	0.392093	0.151851	2.58209	0.0098203	0.259504	Zfp971	zinc finger protein 971 [Source:MGI Symbol;Acc:MGI:1261426]
ENSMUSG00000000561	474.009	0.212255	0.0822828	2.57958	0.00989203	0.260519	Wdr77	WD repeat domain 77 [Source:MGI Symbol;Acc:MGI:1917715]
ENSMUSG00000051703	703.885	-0.357419	0.138651	-2.57783	0.00994216	0.261147	Tmem198	transmembrane protein 198 [Source:MGI Symbol;Acc:MGI:2443133]
ENSMUSG00000074766	102.032	0.438369	0.170073	2.57753	0.00995095	0.261147	Ism1	isthmin 1, angiogenesis inhibitor [Source:MGI Symbol;Acc:MGI:2442963]
ENSMUSG00000026749	868.717	-0.179487	0.069737	-2.57378	0.0100595	0.263531	Nek6	NIMA (never in mitosis gene a)-related expressed kinase 6 [Source:MGI Symbol;Acc:MGI:1891638]
ENSMUSG00000041229	588.894	0.201037	0.0781491	2.57248	0.0100971	0.264052	Phf8	PHD finger protein 8 [Source:MGI Symbol;Acc:MGI:2444341]
ENSMUSG00000024570	389.369	-0.308836	0.120092	-2.57166	0.0101211	0.264214	Rbfa	ribosome binding factor A [Source:MGI Symbol;Acc:MGI:1915981]
ENSMUSG00000096768	94.5205	-0.970601	0.377566	-2.57068	0.0101499	0.264502	Erdr1	erythroid differentiation regulator 1 [Source:MGI Symbol;Acc:MGI:2384747]
ENSMUSG00000041115	4327.6	-0.247305	0.0962537	-2.56931	0.0101902	0.265086	Iqsec2	IQ motif and Sec7 domain 2 [Source:MGI Symbol;Acc:MGI:3528396]
ENSMUSG00000004054	341.357	-0.345816	0.134686	-2.56758	0.0102412	0.265684	Map3k11	mitogen-activated protein kinase kinase kinase 11 [Source:MGI Symbol;Acc:MGI:1346880]
ENSMUSG00000021891	260.319	0.302499	0.117937	2.56491	0.0103203	0.265684	Mettl6	methyltransferase like 6 [Source:MGI Symbol;Acc:MGI:1914261]
ENSMUSG00000029629	881.855	0.234434	0.0913971	2.56501	0.0103173	0.265684	Phf14	PHD finger protein 14 [Source:MGI Symbol;Acc:MGI:1923539]
ENSMUSG00000031820	1382.55	-0.189582	0.0738804	-2.56607	0.0102857	0.265684	Babam1	BRISC and BRCA1 A complex member 1 [Source:MGI Symbol;Acc:MGI:1915501]
ENSMUSG00000033722	99.3917	-0.438942	0.171076	-2.56577	0.0102947	0.265684	BC034090	cDNA sequence BC034090 [Source:MGI Symbol;Acc:MGI:2672904]
ENSMUSG00000048458	1878.28	-0.219388	0.0855286	-2.56508	0.0103152	0.265684	Fam212b	family with sequence similarity 212, member B [Source:MGI Symbol;Acc:MGI:1923497]
ENSMUSG00000004105	29.5107	0.968406	0.377876	2.56276	0.0103844	0.266413	Angptl2	angiopoietin-like 2 [Source:MGI Symbol;Acc:MGI:1347002]
ENSMUSG00000039219	1113.52	0.232811	0.0908429	2.56279	0.0103836	0.266413	Arid4b	AT rich interactive domain 4B (RBP1-like) [Source:MGI Symbol;Acc:MGI:2137512]
ENSMUSG00000001918	20.605	0.901814	0.352071	2.56146	0.0104235	0.266678	Slc1a5	solute carrier family 1 (neutral amino acid transporter), member 5 [Source:MGI Symbol;Acc:MGI:105305]
ENSMUSG00000021302	829.589	0.267814	0.104565	2.56122	0.0104305	0.266678	Ggps1	geranylgeranyl diphosphate synthase 1 [Source:MGI Symbol;Acc:MGI:1341724]
ENSMUSG00000004929	826.232	-0.32745	0.127914	-2.55993	0.0104693	0.267208	Thop1	thimet oligopeptidase 1 [Source:MGI Symbol;Acc:MGI:1354165]
ENSMUSG00000003575	5206.9	-0.280038	0.109857	-2.54911	0.0107999	0.268285	Crtc1	CREB regulated transcription coactivator 1 [Source:MGI Symbol;Acc:MGI:2142523]
ENSMUSG00000018559	1222.99	-0.199818	0.0783732	-2.54957	0.0107855	0.268285	Ctdnep1	CTD nuclear envelope phosphatase 1 [Source:MGI Symbol;Acc:MGI:1914431]
ENSMUSG00000025171	142.746	-0.404252	0.158564	-2.54945	0.0107893	0.268285	Ubtd1	ubiquitin domain containing 1 [Source:MGI Symbol;Acc:MGI:2385092]
ENSMUSG00000025318	4316.76	-0.295893	0.116001	-2.55077	0.0107484	0.268285	Jph3	junctophilin 3 [Source:MGI Symbol;Acc:MGI:1891497]
ENSMUSG00000027835	385.212	0.288787	0.113068	2.5541	0.0106463	0.268285	Pdcd10	programmed cell death 10 [Source:MGI Symbol;Acc:MGI:1928396]
ENSMUSG00000029649	1649	0.145454	0.0569759	2.55291	0.0106829	0.268285	Pomp	proteasome maturation protein [Source:MGI Symbol;Acc:MGI:1913787]
ENSMUSG00000031790	328.286	-0.340482	0.13325	-2.5552	0.0106126	0.268285	Mmp15	matrix metallopeptidase 15 [Source:MGI Symbol;Acc:MGI:109320]
ENSMUSG00000032582	1014.86	0.227086	0.0889275	2.55361	0.0106613	0.268285	Rbm6	RNA binding motif protein 6 [Source:MGI Symbol;Acc:MGI:1338037]
ENSMUSG00000033972	189.876	0.364928	0.142987	2.55218	0.0107051	0.268285	Zfp944	zinc finger protein 944 [Source:MGI Symbol;Acc:MGI:2442394]
ENSMUSG00000035202	638.542	-0.257309	0.100879	-2.55066	0.010752	0.268285	Lars2	leucyl-tRNA synthetase, mitochondrial [Source:MGI Symbol;Acc:MGI:2142973]
ENSMUSG00000035275	863.01	-0.232569	0.0909684	-2.55659	0.0105702	0.268285	Raver2	ribonucleoprotein, PTB-binding 2 [Source:MGI Symbol;Acc:MGI:2443623]
ENSMUSG00000052384	240.867	0.518046	0.202948	2.5526	0.0106922	0.268285	Nrros	negative regulator of reactive oxygen species [Source:MGI Symbol;Acc:MGI:2445095]
ENSMUSG00000056069	503.432	0.208663	0.0818384	2.5497	0.0107816	0.268285	Fam105a	family with sequence similarity 105, member A [Source:MGI Symbol;Acc:MGI:2687281]
ENSMUSG00000056895	217.485	-0.478871	0.18778	-2.55017	0.010767	0.268285	Hist3h2ba	histone cluster 3, H2ba [Source:MGI Symbol;Acc:MGI:1925553]
ENSMUSG00000075012	910.771	-0.357642	0.139857	-2.55721	0.0105516	0.268285	Fjx1	four jointed box 1 (Drosophila) [Source:MGI Symbol;Acc:MGI:1341907]
ENSMUSG00000109887	36.1425	0.703328	0.275464	2.55325	0.0106723	0.268285	Gm28756	predicted gene 28756 [Source:MGI Symbol;Acc:MGI:5579462]
ENSMUSG00000019173	2642.66	-0.210458	0.082608	-2.54767	0.0108444	0.268942	Rab5c	RAB5C, member RAS oncogene family [Source:MGI Symbol;Acc:MGI:105306]
ENSMUSG00000048878	1191.45	-0.217173	0.0852732	-2.54679	0.0108719	0.269174	Hexim1	hexamethylene bis-acetamide inducible 1 [Source:MGI Symbol;Acc:MGI:2385923]
ENSMUSG00000087334	34.492	0.708237	0.278175	2.54601	0.0108961	0.269325	AW495222	expressed sequence AW495222 [Source:MGI Symbol;Acc:MGI:2145435]
ENSMUSG00000064023	180.344	-0.475075	0.186714	-2.54441	0.0109464	0.27012	Klk8	kallikrein related-peptidase 8 [Source:MGI Symbol;Acc:MGI:1343327]
ENSMUSG00000033855	77.7827	0.475978	0.187245	2.54201	0.0110218	0.271532	Ston1	stonin 1 [Source:MGI Symbol;Acc:MGI:1924307]
ENSMUSG00000052713	474.297	-0.260229	0.102436	-2.5404	0.0110726	0.272332	Zfp608	zinc finger protein 608 [Source:MGI Symbol;Acc:MGI:2442338]
ENSMUSG00000047843	335.369	-0.375933	0.148033	-2.53953	0.0111003	0.272561	Bri3	brain protein I3 [Source:MGI Symbol;Acc:MGI:1933174]
ENSMUSG00000001542	504.385	0.268089	0.105595	2.53883	0.0111224	0.272601	Ell2	elongation factor RNA polymerase II 2 [Source:MGI Symbol;Acc:MGI:2183438]
ENSMUSG00000037031	323.488	-0.30206	0.119	-2.53832	0.0111386	0.272601	Tspan15	tetraspanin 15 [Source:MGI Symbol;Acc:MGI:1917673]
ENSMUSG00000006315	920.817	-0.179866	0.0711524	-2.5279	0.0114747	0.274804	Tmem147	transmembrane protein 147 [Source:MGI Symbol;Acc:MGI:1915011]
ENSMUSG00000015852	482.626	-0.230746	0.0913708	-2.52538	0.0115575	0.274804	Fcrls	Fc receptor-like S, scavenger receptor [Source:MGI Symbol;Acc:MGI:1933397]
ENSMUSG00000022176	200.884	-0.416231	0.164651	-2.52797	0.0114725	0.274804	Rem2	rad and gem related GTP binding protein 2 [Source:MGI Symbol;Acc:MGI:2155260]
ENSMUSG00000022594	9435.68	-0.159814	0.0632419	-2.52703	0.0115033	0.274804	Lynx1	Ly6/neurotoxin 1 [Source:MGI Symbol;Acc:MGI:1345180]
ENSMUSG00000028747	79.3874	-0.554993	0.219566	-2.52768	0.0114819	0.274804	Htr6	5-hydroxytryptamine (serotonin) receptor 6 [Source:MGI Symbol;Acc:MGI:1196627]
ENSMUSG00000029513	277.38	-0.311199	0.123192	-2.52614	0.0115325	0.274804	Prkab1	protein kinase, AMP-activated, beta 1 non-catalytic subunit [Source:MGI Symbol;Acc:MGI:1336167]
ENSMUSG00000030854	2606.34	-0.193706	0.0767093	-2.52519	0.0115636	0.274804	Ptpn5	protein tyrosine phosphatase, non-receptor type 5 [Source:MGI Symbol;Acc:MGI:97807]
ENSMUSG00000031202	946.087	0.197713	0.0782049	2.52814	0.0114667	0.274804	Rab39b	RAB39B, member RAS oncogene family [Source:MGI Symbol;Acc:MGI:1915040]
ENSMUSG00000031775	662.8	-0.395414	0.156082	-2.53337	0.0112973	0.274804	Pllp	plasma membrane proteolipid [Source:MGI Symbol;Acc:MGI:1915051]
ENSMUSG00000031808	1382.18	-0.26084	0.103258	-2.5261	0.0115335	0.274804	Slc27a1	solute carrier family 27 (fatty acid transporter), member 1 [Source:MGI Symbol;Acc:MGI:1347098]
ENSMUSG00000031834	2526.16	-0.268392	0.106132	-2.52885	0.0114438	0.274804	Pik3r2	phosphatidylinositol 3-kinase, regulatory subunit, polypeptide 2 (p85 beta) [Source:MGI Symbol;Acc:MGI:1098772]
ENSMUSG00000032293	1298.98	0.257251	0.101678	2.53006	0.0114042	0.274804	Ireb2	iron responsive element binding protein 2 [Source:MGI Symbol;Acc:MGI:1928268]
ENSMUSG00000032328	7420.87	0.205353	0.0811393	2.53087	0.0113779	0.274804	Tmem30a	transmembrane protein 30A [Source:MGI Symbol;Acc:MGI:106402]
ENSMUSG00000037262	189.543	0.31845	0.125915	2.52909	0.011436	0.274804	Kin	Kin17 DNA and RNA binding protein [Source:MGI Symbol;Acc:MGI:96676]
ENSMUSG00000050105	18.0463	-0.77769	0.308031	-2.52471	0.0115794	0.274804	Grrp1	glycine/arginine rich protein 1 [Source:MGI Symbol;Acc:MGI:1919940]
ENSMUSG00000051579	844.004	0.247166	0.097645	2.53127	0.0113651	0.274804	Tceal8	transcription elongation factor A (SII)-like 8 [Source:MGI Symbol;Acc:MGI:1913934]
ENSMUSG00000054256	262.967	-0.295455	0.116893	-2.52756	0.0114858	0.274804	Msi1	musashi RNA-binding protein 1 [Source:MGI Symbol;Acc:MGI:107376]
ENSMUSG00000059237	139.847	0.459931	0.181818	2.52963	0.0114183	0.274804	Ppp1r2-ps4	protein phosphatase 1, regulatory (inhibitor) subunit 2, pseudogene 4 [Source:MGI Symbol;Acc:MGI:3645199]
ENSMUSG00000060548	1043.3	-0.197088	0.0778681	-2.53105	0.0113721	0.274804	Tnfrsf19	tumor necrosis factor receptor superfamily, member 19 [Source:MGI Symbol;Acc:MGI:1352474]
ENSMUSG00000007888	398.929	-0.346982	0.137626	-2.5212	0.0116956	0.274931	Crlf1	cytokine receptor-like factor 1 [Source:MGI Symbol;Acc:MGI:1340030]
ENSMUSG00000022095	793.688	-0.249916	0.0990592	-2.5229	0.0116392	0.274931	Fam160b2	family with sequence similarity 160, member B2 [Source:MGI Symbol;Acc:MGI:3036290]
ENSMUSG00000027907	49.8401	0.790184	0.313345	2.52177	0.0116766	0.274931	S100a11	S100 calcium binding protein A11 [Source:MGI Symbol;Acc:MGI:1338798]
ENSMUSG00000058301	1049.8	-0.247996	0.0983081	-2.52264	0.0116479	0.274931	Upf1	UPF1 regulator of nonsense transcripts homolog (yeast) [Source:MGI Symbol;Acc:MGI:107995]
ENSMUSG00000058454	672.265	-0.208443	0.0826733	-2.52128	0.0116928	0.274931	Dhcr7	7-dehydrocholesterol reductase [Source:MGI Symbol;Acc:MGI:1298378]
ENSMUSG00000082321	326.803	0.348779	0.138337	2.52122	0.0116948	0.274931	Gm14253	predicted gene 14253 [Source:MGI Symbol;Acc:MGI:3650994]
ENSMUSG00000035397	697.246	-0.301355	0.119562	-2.5205	0.011719	0.274997	Klf16	Kruppel-like factor 16 [Source:MGI Symbol;Acc:MGI:2153049]
ENSMUSG00000039568	2076.06	-0.262265	0.104073	-2.52	0.0117354	0.274997	Ubald1	UBA-like domain containing 1 [Source:MGI Symbol;Acc:MGI:1916255]
ENSMUSG00000020211	635.505	-0.221079	0.0877777	-2.51863	0.0117813	0.275111	Sf3a2	splicing factor 3a, subunit 2 [Source:MGI Symbol;Acc:MGI:104912]
ENSMUSG00000026074	2132.74	-0.164008	0.0651157	-2.51871	0.0117785	0.275111	Map4k4	mitogen-activated protein kinase kinase kinase kinase 4 [Source:MGI Symbol;Acc:MGI:1349394]
ENSMUSG00000039741	351.088	-0.37621	0.149397	-2.5182	0.0117957	0.275111	Bahcc1	BAH domain and coiled-coil containing 1 [Source:MGI Symbol;Acc:MGI:2679272]
ENSMUSG00000004843	1086.2	0.186545	0.0740998	2.51748	0.0118196	0.275236	Chmp2b	charged multivesicular body protein 2B [Source:MGI Symbol;Acc:MGI:1916192]
ENSMUSG00000024187	328.1	-0.262819	0.104466	-2.51584	0.0118748	0.27609	Fam234a	family with sequence similarity 234, member A [Source:MGI Symbol;Acc:MGI:2146854]
ENSMUSG00000067719	1528.66	-0.292026	0.116106	-2.51518	0.0118972	0.276179	Gm10221	predicted gene 10221 [Source:MGI Symbol;Acc:MGI:3708709]
ENSMUSG00000036435	988.208	0.213516	0.0849909	2.51222	0.0119975	0.27635	Exoc1	exocyst complex component 1 [Source:MGI Symbol;Acc:MGI:2445020]
ENSMUSG00000038152	30.9549	-0.66346	0.264037	-2.51275	0.0119793	0.27635	5033430I15Rik	RIKEN cDNA 5033430I15 gene [Source:MGI Symbol;Acc:MGI:1923250]
ENSMUSG00000071398	34.1226	0.935296	0.372168	2.5131	0.0119674	0.27635	2410004P03Rik	RIKEN cDNA 2410004P03 gene [Source:MGI Symbol;Acc:MGI:1920917]
ENSMUSG00000072964	1539.81	0.246743	0.0981521	2.51388	0.0119411	0.27635	Bhlhb9	basic helix-loop-helix domain containing, class B9 [Source:MGI Symbol;Acc:MGI:1917487]
ENSMUSG00000087679	1198.48	-0.186757	0.0743373	-2.51229	0.011995	0.27635	C330006A16Rik	RIKEN cDNA C330006A16 gene [Source:MGI Symbol;Acc:MGI:1924939]
ENSMUSG00000112160	55.529	0.652576	0.259831	2.51154	0.0120206	0.276456	RP24-406I15.3
ENSMUSG00000025425	960.723	-0.193507	0.0770652	-2.51095	0.0120408	0.276493	St8sia5	ST8 alpha-N-acetyl-neuraminide alpha-2,8-sialyltransferase 5 [Source:MGI Symbol;Acc:MGI:109243]
ENSMUSG00000050121	344.822	-0.63642	0.253635	-2.5092	0.0121006	0.277178	Opalin	oligodendrocytic myelin paranodal and inner loop protein [Source:MGI Symbol;Acc:MGI:2657025]
ENSMUSG00000086693	49.412	0.515106	0.205305	2.50898	0.0121079	0.277178	A730081D07Rik	RIKEN cDNA A730081D07 gene [Source:MGI Symbol;Acc:MGI:2441825]
ENSMUSG00000014303	144.978	-0.393911	0.1572	-2.5058	0.0122175	0.277331	Glis2	GLIS family zinc finger 2 [Source:MGI Symbol;Acc:MGI:1932535]
ENSMUSG00000015217	181.793	0.389507	0.155433	2.50595	0.0122124	0.277331	Hmgb3	high mobility group box 3 [Source:MGI Symbol;Acc:MGI:1098219]
ENSMUSG00000021365	332.764	0.274102	0.109354	2.50656	0.0121911	0.277331	Nedd9	neural precursor cell expressed, developmentally down-regulated gene 9 [Source:MGI Symbol;Acc:MGI:97302]
ENSMUSG00000026443	5620.92	-0.207052	0.0825872	-2.50707	0.0121737	0.277331	Lrrn2	leucine rich repeat protein 2, neuronal [Source:MGI Symbol;Acc:MGI:106037]
ENSMUSG00000037166	136.765	-0.573829	0.228972	-2.5061	0.012207	0.277331	Ppp1r14a	protein phosphatase 1, regulatory (inhibitor) subunit 14A [Source:MGI Symbol;Acc:MGI:1931139]
ENSMUSG00000042707	25.8508	0.941306	0.375932	2.50393	0.0122823	0.277331	Dnali1	dynein, axonemal, light intermediate polypeptide 1 [Source:MGI Symbol;Acc:MGI:1922813]
ENSMUSG00000052488	1311.05	-0.191273	0.0763596	-2.5049	0.0122487	0.277331	Cherp	calcium homeostasis endoplasmic reticulum protein [Source:MGI Symbol;Acc:MGI:106417]
ENSMUSG00000064065	738.506	0.295829	0.118142	2.504	0.0122796	0.277331	Ipcef1	interaction protein for cytohesin exchange factors 1 [Source:MGI Symbol;Acc:MGI:2444159]
ENSMUSG00000070348	735.887	-0.322374	0.128726	-2.50433	0.0122682	0.277331	Ccnd1	cyclin D1 [Source:MGI Symbol;Acc:MGI:88313]
ENSMUSG00000002948	840.178	-0.14148	0.0565436	-2.50214	0.0123445	0.278277	Map2k7	mitogen-activated protein kinase kinase 7 [Source:MGI Symbol;Acc:MGI:1346871]
ENSMUSG00000006335	316.405	-0.23732	0.095377	-2.48823	0.012838	0.278277	Tfpt	TCF3 (E2A) fusion partner [Source:MGI Symbol;Acc:MGI:1916964]
ENSMUSG00000015478	905.346	-0.318636	0.127465	-2.49979	0.0124267	0.278277	Rnf5	ring finger protein 5 [Source:MGI Symbol;Acc:MGI:1860076]
ENSMUSG00000019087	7426.49	0.0984477	0.0394846	2.49332	0.0126555	0.278277	Atp6ap1	ATPase, H+ transporting, lysosomal accessory protein 1 [Source:MGI Symbol;Acc:MGI:109629]
ENSMUSG00000021692	199.899	0.30744	0.123495	2.48949	0.0127927	0.278277	Dimt1	DIM1 dimethyladenosine transferase 1-like (S. cerevisiae) [Source:MGI Symbol;Acc:MGI:1913504]
ENSMUSG00000022205	5096.61	0.209889	0.0841548	2.49409	0.0126281	0.278277	Sub1	SUB1 homolog (S. cerevisiae) [Source:MGI Symbol;Acc:MGI:104811]
ENSMUSG00000025204	1105.42	-0.391266	0.157232	-2.48847	0.0128296	0.278277	Ndufb8	NADH dehydrogenase (ubiquinone) 1 beta subcomplex 8 [Source:MGI Symbol;Acc:MGI:1914514]
ENSMUSG00000025375	5371.1	-0.301686	0.120929	-2.49473	0.0126053	0.278277	Aatk	apoptosis-associated tyrosine kinase [Source:MGI Symbol;Acc:MGI:1197518]
ENSMUSG00000027828	2776.99	0.228713	0.0916276	2.49612	0.0125561	0.278277	Ssr3	signal sequence receptor, gamma [Source:MGI Symbol;Acc:MGI:1914687]
ENSMUSG00000027883	324.683	0.236962	0.0951579	2.4902	0.0127672	0.278277	Gpsm2	G-protein signalling modulator 2 (AGS3-like, C. elegans) [Source:MGI Symbol;Acc:MGI:1923373]
ENSMUSG00000028013	791.322	0.18685	0.0749908	2.49163	0.0127157	0.278277	Ppa2	pyrophosphatase (inorganic) 2 [Source:MGI Symbol;Acc:MGI:1922026]
ENSMUSG00000028949	1217.51	-0.221119	0.0885996	-2.49571	0.0125704	0.278277	Smarcd3	SWI/SNF related, matrix associated, actin dependent regulator of chromatin, subfamily d, member 3 [Source:MGI Symbol;Acc:MGI:1914243]
ENSMUSG00000029580	16674.5	-0.241147	0.0964581	-2.50002	0.0124186	0.278277	Actb	actin, beta [Source:MGI Symbol;Acc:MGI:87904]
ENSMUSG00000030754	1405.71	0.218497	0.0877485	2.49004	0.0127729	0.278277	Copb1	coatomer protein complex, subunit beta 1 [Source:MGI Symbol;Acc:MGI:1917599]
ENSMUSG00000031922	298.787	0.314015	0.125536	2.5014	0.0123702	0.278277	Cep57	centrosomal protein 57 [Source:MGI Symbol;Acc:MGI:1915551]
ENSMUSG00000036352	734.067	-0.187452	0.0752818	-2.49	0.0127743	0.278277	Ubac1	ubiquitin associated domain containing 1 [Source:MGI Symbol;Acc:MGI:1920995]
ENSMUSG00000039899	46.9727	0.691689	0.277986	2.48822	0.0128385	0.278277	Fgl2	fibrinogen-like protein 2 [Source:MGI Symbol;Acc:MGI:103266]
ENSMUSG00000042388	5076.31	-0.380735	0.152532	-2.4961	0.0125567	0.278277	Dlgap3	discs, large (Drosophila) homolog-associated protein 3 [Source:MGI Symbol;Acc:MGI:3039563]
ENSMUSG00000048758	1213.87	-0.397161	0.159198	-2.49477	0.012604	0.278277	Rpl29	ribosomal protein L29 [Source:MGI Symbol;Acc:MGI:99687]
ENSMUSG00000048865	40.1113	-0.635618	0.254905	-2.49355	0.0126472	0.278277	Arhgap30	Rho GTPase activating protein 30 [Source:MGI Symbol;Acc:MGI:2684948]
ENSMUSG00000052087	1717.93	-0.318042	0.127702	-2.4905	0.0127562	0.278277	Rgs14	regulator of G-protein signaling 14 [Source:MGI Symbol;Acc:MGI:1859709]
ENSMUSG00000052676	349.553	0.321519	0.129145	2.4896	0.0127886	0.278277	Zmat1	zinc finger, matrin type 1 [Source:MGI Symbol;Acc:MGI:2442284]
ENSMUSG00000053774	803.478	0.246742	0.0990866	2.49017	0.0127683	0.278277	Ubxn7	UBX domain protein 7 [Source:MGI Symbol;Acc:MGI:2146388]
ENSMUSG00000058503	668.507	0.233567	0.0938792	2.48796	0.0128479	0.278277	Fam133b	family with sequence similarity 133, member B [Source:MGI Symbol;Acc:MGI:1915402]
ENSMUSG00000074733	350.765	0.262877	0.105351	2.49524	0.0125871	0.278277	Zfp950	zinc finger protein 950 [Source:MGI Symbol;Acc:MGI:2652824]
ENSMUSG00000075415	2204.26	-0.220314	0.0882579	-2.49626	0.0125512	0.278277	Fnbp1	formin binding protein 1 [Source:MGI Symbol;Acc:MGI:109606]
ENSMUSG00000078134	37.4622	0.561373	0.22553	2.48913	0.0128058	0.278277	Gm12355	predicted gene 12355 [Source:MGI Symbol;Acc:MGI:3649769]
ENSMUSG00000111964	407.785	0.227417	0.0913303	2.49005	0.0127725	0.278277	RP23-70B19.5
ENSMUSG00000026672	338.112	0.236856	0.0952447	2.48681	0.0128893	0.278768	Optn	optineurin [Source:MGI Symbol;Acc:MGI:1918898]
ENSMUSG00000027433	1086.98	0.218007	0.087715	2.4854	0.0129407	0.27927	Xrn2	5'-3' exoribonuclease 2 [Source:MGI Symbol;Acc:MGI:894687]
ENSMUSG00000039257	645.24	-0.345673	0.139096	-2.48514	0.01295	0.27927	Vstm2b	V-set and transmembrane domain containing 2B [Source:MGI Symbol;Acc:MGI:1914525]
ENSMUSG00000025576	5056.65	-0.189499	0.0762892	-2.48395	0.0129933	0.279798	Rbfox3	RNA binding protein, fox-1 homolog (C. elegans) 3 [Source:MGI Symbol;Acc:MGI:106368]
ENSMUSG00000020747	1129.94	-0.274641	0.110641	-2.48227	0.0130549	0.280717	Tmem94	transmembrane protein 94 [Source:MGI Symbol;Acc:MGI:1919197]
ENSMUSG00000008734	3582.81	-0.161898	0.065253	-2.48108	0.0130986	0.28125	Gprc5b	G protein-coupled receptor, family C, group 5, member B [Source:MGI Symbol;Acc:MGI:1927596]
ENSMUSG00000035621	557.078	-0.344407	0.138844	-2.48054	0.0131183	0.281269	Midn	midnolin [Source:MGI Symbol;Acc:MGI:1890222]
ENSMUSG00000021967	394.254	-0.278106	0.11223	-2.478	0.0132122	0.282224	Mrpl57	mitochondrial ribosomal protein L57 [Source:MGI Symbol;Acc:MGI:1915090]
ENSMUSG00000036943	1335.58	0.192643	0.0777329	2.47826	0.0132023	0.282224	Rab8b	RAB8B, member RAS oncogene family [Source:MGI Symbol;Acc:MGI:2442982]
ENSMUSG00000041957	779.153	0.279497	0.112801	2.47779	0.0132198	0.282224	Pkp2	plakophilin 2 [Source:MGI Symbol;Acc:MGI:1914701]
ENSMUSG00000029469	619.607	0.328628	0.132806	2.47449	0.0133425	0.284437	Ift81	intraflagellar transport 81 [Source:MGI Symbol;Acc:MGI:1098597]
ENSMUSG00000003534	1122.64	-0.353013	0.142901	-2.47033	0.013499	0.285127	Ddr1	discoidin domain receptor family, member 1 [Source:MGI Symbol;Acc:MGI:99216]
ENSMUSG00000019795	2856.54	0.119212	0.0482664	2.46987	0.0135161	0.285127	Pcmt1	protein-L-isoaspartate (D-aspartate) O-methyltransferase 1 [Source:MGI Symbol;Acc:MGI:97502]
ENSMUSG00000024824	131.843	-0.322501	0.13046	-2.47203	0.0134349	0.285127	Rad9a	RAD9 checkpoint clamp component A [Source:MGI Symbol;Acc:MGI:1328356]
ENSMUSG00000025875	377.907	-0.314033	0.127092	-2.47092	0.0134765	0.285127	Tspan17	tetraspanin 17 [Source:MGI Symbol;Acc:MGI:1921507]
ENSMUSG00000030208	34.4334	1.00493	0.406414	2.47268	0.0134102	0.285127	Emp1	epithelial membrane protein 1 [Source:MGI Symbol;Acc:MGI:107941]
ENSMUSG00000031060	735.78	-0.271756	0.109988	-2.47076	0.0134825	0.285127	Rbm10	RNA binding motif protein 10 [Source:MGI Symbol;Acc:MGI:2384310]
ENSMUSG00000035027	1169.26	-0.318883	0.129118	-2.46971	0.0135222	0.285127	Map2k2	mitogen-activated protein kinase kinase 2 [Source:MGI Symbol;Acc:MGI:1346867]
ENSMUSG00000086844	19.6142	-0.912521	0.369509	-2.46955	0.0135282	0.285127	B230206H07Rik	RIKEN cDNA B230206H07 gene [Source:MGI Symbol;Acc:MGI:2444929]
ENSMUSG00000019856	409.102	0.246638	0.100006	2.46622	0.0136546	0.287025	Fam184a	family with sequence similarity 184, member A [Source:MGI Symbol;Acc:MGI:1923156]
ENSMUSG00000024965	57.8715	-0.457796	0.185707	-2.46515	0.0136954	0.287025	Fermt3	fermitin family member 3 [Source:MGI Symbol;Acc:MGI:2147790]
ENSMUSG00000027223	6708.66	-0.279137	0.113197	-2.46594	0.0136654	0.287025	Mapk8ip1	mitogen-activated protein kinase 8 interacting protein 1 [Source:MGI Symbol;Acc:MGI:1309464]
ENSMUSG00000037236	6820.72	0.298505	0.121072	2.46552	0.0136816	0.287025	Matr3	matrin 3 [Source:MGI Symbol;Acc:MGI:1298379]
ENSMUSG00000021143	2537.99	-0.22889	0.092902	-2.46378	0.0137481	0.287725	Pacs2	phosphofurin acidic cluster sorting protein 2 [Source:MGI Symbol;Acc:MGI:1924399]
ENSMUSG00000006731	2220.28	-0.260785	0.105972	-2.46088	0.0138596	0.287734	B4galnt1	beta-1,4-N-acetyl-galactosaminyl transferase 1 [Source:MGI Symbol;Acc:MGI:1342057]
ENSMUSG00000015451	27.4318	-0.7467	0.303272	-2.46215	0.0138108	0.287734	C4a	complement component 4A (Rodgers blood group) [Source:MGI Symbol;Acc:MGI:98320]
ENSMUSG00000020982	1081.1	0.230724	0.0937313	2.46155	0.0138339	0.287734	Nemf	nuclear export mediator factor [Source:MGI Symbol;Acc:MGI:1918305]
ENSMUSG00000025235	1209.2	0.197009	0.0801216	2.45888	0.0139372	0.287734	Bbs4	Bardet-Biedl syndrome 4 (human) [Source:MGI Symbol;Acc:MGI:2143311]
ENSMUSG00000025980	2688.07	0.145096	0.0590237	2.45826	0.0139613	0.287734	Hspd1	heat shock protein 1 (chaperonin) [Source:MGI Symbol;Acc:MGI:96242]
ENSMUSG00000026836	646.467	-0.205088	0.0832986	-2.46208	0.0138136	0.287734	Acvr1	activin A receptor, type 1 [Source:MGI Symbol;Acc:MGI:87911]
ENSMUSG00000029253	458.846	0.295164	0.11997	2.46031	0.0138818	0.287734	Cenpc1	centromere protein C1 [Source:MGI Symbol;Acc:MGI:99700]
ENSMUSG00000033726	128.174	-0.476504	0.193558	-2.46181	0.0138239	0.287734	Emx1	empty spiracles homeobox 1 [Source:MGI Symbol;Acc:MGI:95387]
ENSMUSG00000033799	569.281	0.344063	0.139936	2.45871	0.0139437	0.287734	Fam208b	family with sequence similarity 208, member B [Source:MGI Symbol;Acc:MGI:2145274]
ENSMUSG00000047658	1084.09	-0.310694	0.126374	-2.45852	0.013951	0.287734	Gal3st3	galactose-3-O-sulfotransferase 3 [Source:MGI Symbol;Acc:MGI:3617843]
ENSMUSG00000106037	752.986	0.198527	0.0807341	2.45902	0.0139318	0.287734	Gm4332	predicted gene 4332 [Source:MGI Symbol;Acc:MGI:3782515]
ENSMUSG00000052105	513.354	-0.27463	0.111757	-2.45738	0.0139954	0.288038	Mtcl1	microtubule crosslinking factor 1 [Source:MGI Symbol;Acc:MGI:1915867]
ENSMUSG00000002346	532.394	-0.289722	0.118445	-2.44604	0.0144433	0.288915	Slc25a42	solute carrier family 25, member 42 [Source:MGI Symbol;Acc:MGI:1920345]
ENSMUSG00000003184	228.874	-0.309135	0.126342	-2.44681	0.0144127	0.288915	Irf3	interferon regulatory factor 3 [Source:MGI Symbol;Acc:MGI:1859179]
ENSMUSG00000006005	2935.2	0.210168	0.0856855	2.45278	0.0141756	0.288915	Tpr	translocated promoter region, nuclear basket protein [Source:MGI Symbol;Acc:MGI:1922066]
ENSMUSG00000006476	17675.7	-0.209404	0.0854856	-2.44958	0.0143024	0.288915	Nsmf	NMDA receptor synaptonuclear signaling and neuronal migration factor [Source:MGI Symbol;Acc:MGI:1861755]
ENSMUSG00000023328	994.911	-0.262797	0.107392	-2.44707	0.0144021	0.288915	Ache	acetylcholinesterase [Source:MGI Symbol;Acc:MGI:87876]
ENSMUSG00000023971	185.251	-0.28147	0.114735	-2.45321	0.0141586	0.288915	Rrp36	ribosomal RNA processing 36 homolog (S. cerevisiae) [Source:MGI Symbol;Acc:MGI:2385053]
ENSMUSG00000025503	1386.82	-0.326965	0.133518	-2.44885	0.0143312	0.288915	Taldo1	transaldolase 1 [Source:MGI Symbol;Acc:MGI:1274789]
ENSMUSG00000027397	1776.07	-0.184926	0.0754138	-2.45215	0.0142004	0.288915	Slc20a1	solute carrier family 20, member 1 [Source:MGI Symbol;Acc:MGI:108392]
ENSMUSG00000029447	3558.44	0.128574	0.0523586	2.45565	0.014063	0.288915	Cct6a	chaperonin containing Tcp1, subunit 6a (zeta) [Source:MGI Symbol;Acc:MGI:107943]
ENSMUSG00000029860	706.305	-0.318541	0.130012	-2.45009	0.014282	0.288915	Zyx	zyxin [Source:MGI Symbol;Acc:MGI:103072]
ENSMUSG00000031245	382.072	0.304488	0.124504	2.44562	0.0144603	0.288915	Hmgn5	high-mobility group nucleosome binding domain 5 [Source:MGI Symbol;Acc:MGI:1355295]
ENSMUSG00000033039	991.248	-0.248662	0.101702	-2.44502	0.0144846	0.288915	Micall1	microtubule associated monooxygenase, calponin and LIM domain containing -like 1 [Source:MGI Symbol;Acc:MGI:105870]
ENSMUSG00000034792	17.5133	-0.86958	0.355564	-2.44564	0.0144597	0.288915	Gna15	guanine nucleotide binding protein, alpha 15 [Source:MGI Symbol;Acc:MGI:95770]
ENSMUSG00000035279	36.6948	-0.60167	0.245658	-2.44922	0.0143167	0.288915	Ssc5d	scavenger receptor cysteine rich family, 5 domains [Source:MGI Symbol;Acc:MGI:3606211]
ENSMUSG00000039717	1723.76	0.146733	0.0599949	2.44576	0.0144546	0.288915	Ralyl	RALY RNA binding protein-like [Source:MGI Symbol;Acc:MGI:1924147]
ENSMUSG00000044067	2485.24	0.229497	0.093815	2.44628	0.014434	0.288915	Gpr22	G protein-coupled receptor 22 [Source:MGI Symbol;Acc:MGI:1920260]
ENSMUSG00000046785	2798.78	0.196298	0.0801985	2.44765	0.0143792	0.288915	Epm2aip1	EPM2A (laforin) interacting protein 1 [Source:MGI Symbol;Acc:MGI:1925031]
ENSMUSG00000048001	99.9013	-0.670356	0.27391	-2.44736	0.0143908	0.288915	Hes5	hairy and enhancer of split 5 (Drosophila) [Source:MGI Symbol;Acc:MGI:104876]
ENSMUSG00000053716	967.58	-0.237447	0.0968318	-2.45216	0.0142	0.288915	Dusp7	dual specificity phosphatase 7 [Source:MGI Symbol;Acc:MGI:2387100]
ENSMUSG00000054675	351.916	-0.360983	0.147625	-2.44527	0.0144744	0.288915	Tmem119	transmembrane protein 119 [Source:MGI Symbol;Acc:MGI:2385228]
ENSMUSG00000089782	915.011	0.18234	0.0744935	2.44773	0.0143757	0.288915	Gm3531	predicted pseudogene 3531 [Source:MGI Symbol;Acc:MGI:3781708]
ENSMUSG00000095432	297.511	0.36131	0.147329	2.45241	0.0141904	0.288915	Zfp748	zinc finger protein 748 [Source:MGI Symbol;Acc:MGI:1916455]
ENSMUSG00000105779	57.7425	0.520664	0.212113	2.45465	0.0141023	0.288915	Gm6439	predicted gene 6439 [Source:MGI Symbol;Acc:MGI:3647442]
ENSMUSG00000003410	4839.89	-0.203487	0.0832829	-2.44332	0.0145527	0.289613	Elavl3	ELAV (embryonic lethal, abnormal vision, Drosophila)-like 3 (Hu antigen C) [Source:MGI Symbol;Acc:MGI:109157]
ENSMUSG00000068328	984.261	-0.221589	0.0906972	-2.44318	0.0145585	0.289613	Aup1	ancient ubiquitous protein 1 [Source:MGI Symbol;Acc:MGI:107789]
ENSMUSG00000027015	139.18	0.305309	0.125063	2.44124	0.0146369	0.290783	Cybrd1	cytochrome b reductase 1 [Source:MGI Symbol;Acc:MGI:2654575]
ENSMUSG00000025231	293.511	-0.235432	0.0965026	-2.43965	0.0147017	0.291293	Sufu	suppressor of fused homolog (Drosophila) [Source:MGI Symbol;Acc:MGI:1345643]
ENSMUSG00000039533	3680.62	-0.129716	0.0531655	-2.43985	0.0146933	0.291293	Mmd2	monocyte to macrophage differentiation-associated 2 [Source:MGI Symbol;Acc:MGI:1922354]
ENSMUSG00000102758	32.4419	0.768878	0.315345	2.43821	0.0147602	0.292063	Naaladl2	N-acetylated alpha-linked acidic dipeptidase-like 2 [Source:MGI Symbol;Acc:MGI:2685867]
ENSMUSG00000039004	59.7636	0.73652	0.302151	2.43759	0.0147856	0.292178	Bmp6	bone morphogenetic protein 6 [Source:MGI Symbol;Acc:MGI:88182]
ENSMUSG00000026811	2304.79	-0.182789	0.0750517	-2.43551	0.0148708	0.293471	St6galnac6	ST6 (alpha-N-acetyl-neuraminyl-2,3-beta-galactosyl-1,3)-N-acetylgalactosaminide alpha-2,6-sialyltransferase 6 [Source:MGI Symbol;Acc:MGI:1355316]
ENSMUSG00000005575	2093.27	-0.170799	0.0702338	-2.43186	0.0150215	0.294277	Ube2m	ubiquitin-conjugating enzyme E2M [Source:MGI Symbol;Acc:MGI:108278]
ENSMUSG00000026238	1298.19	-0.186129	0.0764992	-2.43308	0.0149709	0.294277	Ptma	prothymosin alpha [Source:MGI Symbol;Acc:MGI:97803]
ENSMUSG00000044726	22.2231	-0.708643	0.291219	-2.43337	0.0149591	0.294277	Erich5	glutamate rich 5 [Source:MGI Symbol;Acc:MGI:2447772]
ENSMUSG00000045287	1774.14	-0.193254	0.0794448	-2.43255	0.0149928	0.294277	Rtn4rl1	reticulon 4 receptor-like 1 [Source:MGI Symbol;Acc:MGI:2661375]
ENSMUSG00000058093	277.416	0.319078	0.13117	2.43255	0.0149928	0.294277	Zfp729b	zinc finger protein 729b [Source:MGI Symbol;Acc:MGI:2145180]
ENSMUSG00000061132	65.4179	-0.527533	0.216945	-2.43165	0.0150303	0.294277	Blnk	B cell linker [Source:MGI Symbol;Acc:MGI:96878]
ENSMUSG00000037846	59.05	0.580155	0.238688	2.4306	0.0150739	0.294743	Rtkn2	rhotekin 2 [Source:MGI Symbol;Acc:MGI:2158417]
ENSMUSG00000022816	887.441	0.210552	0.0866938	2.42868	0.0151537	0.294755	Fstl1	follistatin-like 1 [Source:MGI Symbol;Acc:MGI:102793]
ENSMUSG00000024663	163.326	-0.392159	0.161403	-2.4297	0.0151115	0.294755	Rab3il1	RAB3A interacting protein (rabin3)-like 1 [Source:MGI Symbol;Acc:MGI:1922010]
ENSMUSG00000026353	1885.27	0.15457	0.0636292	2.42924	0.0151306	0.294755	Ubxn4	UBX domain protein 4 [Source:MGI Symbol;Acc:MGI:1915062]
ENSMUSG00000042807	688.615	0.216237	0.0890177	2.42915	0.0151344	0.294755	Hecw2	HECT, C2 and WW domain containing E3 ubiquitin protein ligase 2 [Source:MGI Symbol;Acc:MGI:2685817]
ENSMUSG00000024194	681.48	-0.282955	0.116622	-2.42626	0.0152555	0.294898	Cuta	cutA divalent cation tolerance homolog [Source:MGI Symbol;Acc:MGI:1914925]
ENSMUSG00000024777	2699.19	-0.14078	0.0579992	-2.42728	0.0152126	0.294898	Ppp2r5b	protein phosphatase 2, regulatory subunit B', beta [Source:MGI Symbol;Acc:MGI:2388480]
ENSMUSG00000044763	268.808	0.270111	0.111355	2.42567	0.01528	0.294898	Trmt10c	tRNA methyltransferase 10C [Source:MGI Symbol;Acc:MGI:1196261]
ENSMUSG00000049421	1664.25	0.209351	0.0863009	2.42582	0.0152738	0.294898	Zfp260	zinc finger protein 260 [Source:MGI Symbol;Acc:MGI:1347071]
ENSMUSG00000067424	124.815	0.336918	0.1388	2.42736	0.015209	0.294898	Zfp563	zinc finger protein 563 [Source:MGI Symbol;Acc:MGI:2677168]
ENSMUSG00000078640	46.095	0.576599	0.237599	2.42677	0.0152339	0.294898	Gm11627	predicted gene 11627 [Source:MGI Symbol;Acc:MGI:3650659]
ENSMUSG00000003644	185.826	-0.34568	0.142655	-2.42318	0.0153851	0.295394	Rps6ka1	ribosomal protein S6 kinase polypeptide 1 [Source:MGI Symbol;Acc:MGI:104558]
ENSMUSG00000023236	2776.45	0.135491	0.0558989	2.42387	0.0153563	0.295394	Scg5	secretogranin V [Source:MGI Symbol;Acc:MGI:98289]
ENSMUSG00000045655	17.8306	1.23145	0.508138	2.42346	0.0153733	0.295394	Fam216b	family with sequence similarity 216, member B [Source:MGI Symbol;Acc:MGI:2145738]
ENSMUSG00000063785	406.66	0.256122	0.105645	2.42436	0.0153355	0.295394	Utp14a	UTP14A small subunit processome component [Source:MGI Symbol;Acc:MGI:1919804]
ENSMUSG00000006301	528.763	-0.337431	0.139705	-2.41531	0.0157219	0.295802	Tmbim1	transmembrane BAX inhibitor motif containing 1 [Source:MGI Symbol;Acc:MGI:1916910]
ENSMUSG00000006651	23011.8	-0.291009	0.120297	-2.41909	0.0155594	0.295802	Aplp1	amyloid beta (A4) precursor-like protein 1 [Source:MGI Symbol;Acc:MGI:88046]
ENSMUSG00000009216	2507.53	-0.23645	0.0977057	-2.42003	0.0155193	0.295802	Fam163b	family with sequence similarity 163, member B [Source:MGI Symbol;Acc:MGI:1926106]
ENSMUSG00000015094	4217.23	-0.26898	0.111366	-2.41528	0.0157232	0.295802	Npdc1	neural proliferation, differentiation and control 1 [Source:MGI Symbol;Acc:MGI:1099802]
ENSMUSG00000022262	105.218	0.395808	0.163795	2.41649	0.0156708	0.295802	Dnah5	dynein, axonemal, heavy chain 5 [Source:MGI Symbol;Acc:MGI:107718]
ENSMUSG00000025372	4576.91	-0.257709	0.106543	-2.41882	0.0155708	0.295802	Baiap2	brain-specific angiogenesis inhibitor 1-associated protein 2 [Source:MGI Symbol;Acc:MGI:2137336]
ENSMUSG00000028522	635.803	0.260275	0.107631	2.41822	0.0155967	0.295802	Mier1	MEIR1 treanscription regulator [Source:MGI Symbol;Acc:MGI:1918398]
ENSMUSG00000030584	767.495	-0.247534	0.102348	-2.41856	0.0155821	0.295802	Dpf1	D4, zinc and double PHD fingers family 1 [Source:MGI Symbol;Acc:MGI:1352748]
ENSMUSG00000031511	2161.59	-0.126524	0.0523682	-2.41605	0.0156898	0.295802	Arhgef7	Rho guanine nucleotide exchange factor (GEF7) [Source:MGI Symbol;Acc:MGI:1860493]
ENSMUSG00000032532	4244.04	-0.288856	0.119332	-2.4206	0.0154947	0.295802	Cck	cholecystokinin [Source:MGI Symbol;Acc:MGI:88297]
ENSMUSG00000035297	1527.53	0.164578	0.0680781	2.41748	0.0156282	0.295802	Cops4	COP9 signalosome subunit 4 [Source:MGI Symbol;Acc:MGI:1349414]
ENSMUSG00000038793	109.357	-0.474166	0.196322	-2.41525	0.0157244	0.295802	Lefty1	left right determination factor 1 [Source:MGI Symbol;Acc:MGI:107405]
ENSMUSG00000040943	479.123	0.239009	0.0989433	2.41562	0.0157086	0.295802	Tet2	tet methylcytosine dioxygenase 2 [Source:MGI Symbol;Acc:MGI:2443298]
ENSMUSG00000060166	1265.9	-0.27337	0.113014	-2.4189	0.0155676	0.295802	Zdhhc8	zinc finger, DHHC domain containing 8 [Source:MGI Symbol;Acc:MGI:1338012]
ENSMUSG00000062960	136.791	-0.363888	0.150568	-2.41677	0.015659	0.295802	Kdr	kinase insert domain protein receptor [Source:MGI Symbol;Acc:MGI:96683]
ENSMUSG00000102748	178.269	-0.400001	0.165566	-2.41597	0.0156935	0.295802	Pcdhgb2	protocadherin gamma subfamily B, 2 [Source:MGI Symbol;Acc:MGI:1935170]
ENSMUSG00000021448	289.279	-0.3005	0.124456	-2.41452	0.0157561	0.296024	Shc3	src homology 2 domain-containing transforming protein C3 [Source:MGI Symbol;Acc:MGI:106179]
ENSMUSG00000025780	633.218	0.267534	0.110937	2.41159	0.0158833	0.297503	Itih5	inter-alpha (globulin) inhibitor H5 [Source:MGI Symbol;Acc:MGI:1925751]
ENSMUSG00000026484	844.74	0.225356	0.0934226	2.41222	0.0158556	0.297503	Rnf2	ring finger protein 2 [Source:MGI Symbol;Acc:MGI:1101759]
ENSMUSG00000053841	716.505	-0.200636	0.0832525	-2.40997	0.0159539	0.297503	Txlna	taxilin alpha [Source:MGI Symbol;Acc:MGI:105968]
ENSMUSG00000061136	932.626	0.263199	0.109158	2.41117	0.0159012	0.297503	Prpf40a	pre-mRNA processing factor 40A [Source:MGI Symbol;Acc:MGI:1860512]
ENSMUSG00000085282	105.899	-0.373479	0.154963	-2.41012	0.0159471	0.297503	Gm15663	predicted gene 15663 [Source:MGI Symbol;Acc:MGI:3783105]
ENSMUSG00000090258	66.705	-0.463135	0.192176	-2.40995	0.0159548	0.297503	Churc1	churchill domain containing 1 [Source:MGI Symbol;Acc:MGI:1923684]
ENSMUSG00000032436	31.158	-0.648741	0.269307	-2.40893	0.0159994	0.297589	Cmtm7	CKLF-like MARVEL transmembrane domain containing 7 [Source:MGI Symbol;Acc:MGI:2447166]
ENSMUSG00000035992	1110.91	0.234993	0.097535	2.40932	0.0159821	0.297589	Fnip1	folliculin interacting protein 1 [Source:MGI Symbol;Acc:MGI:2444668]
ENSMUSG00000105265	371.714	-0.391625	0.162666	-2.40754	0.0160605	0.298352	Sox2ot	SOX2 overlapping transcript (non-protein coding) [Source:MGI Symbol;Acc:MGI:2444112]
ENSMUSG00000019971	345.511	0.355188	0.147921	2.4012	0.0163416	0.298459	Cep290	centrosomal protein 290 [Source:MGI Symbol;Acc:MGI:2384917]
ENSMUSG00000022340	1506.11	-0.134577	0.0559949	-2.40337	0.0162446	0.298459	Sybu	syntabulin (syntaxin-interacting) [Source:MGI Symbol;Acc:MGI:2442392]
ENSMUSG00000023960	5635.16	0.16082	0.0669403	2.40245	0.0162859	0.298459	Enpp5	ectonucleotide pyrophosphatase/phosphodiesterase 5 [Source:MGI Symbol;Acc:MGI:1933830]
ENSMUSG00000026860	2808.81	-0.237985	0.0991237	-2.40089	0.0163552	0.298459	Sh3glb2	SH3-domain GRB2-like endophilin B2 [Source:MGI Symbol;Acc:MGI:2385131]
ENSMUSG00000028163	284.208	-0.258589	0.10765	-2.40213	0.0163001	0.298459	Nfkb1	nuclear factor of kappa light polypeptide gene enhancer in B cells 1, p105 [Source:MGI Symbol;Acc:MGI:97312]
ENSMUSG00000029364	6096.64	-0.136645	0.0568563	-2.40335	0.0162457	0.298459	Wsb2	WD repeat and SOCS box-containing 2 [Source:MGI Symbol;Acc:MGI:2144041]
ENSMUSG00000031442	2099.49	-0.168513	0.0700664	-2.40505	0.0161704	0.298459	Mcf2l	mcf.2 transforming sequence-like [Source:MGI Symbol;Acc:MGI:103263]
ENSMUSG00000034663	223.182	-0.322436	0.134313	-2.40062	0.0163671	0.298459	Bmp2k	BMP2 inducible kinase [Source:MGI Symbol;Acc:MGI:2155456]
ENSMUSG00000035578	53.3816	0.557675	0.231979	2.40399	0.0162171	0.298459	Iqcg	IQ motif containing G [Source:MGI Symbol;Acc:MGI:1916957]
ENSMUSG00000049922	327.105	-0.216801	0.0903053	-2.40075	0.0163613	0.298459	Slc35c1	solute carrier family 35, member C1 [Source:MGI Symbol;Acc:MGI:2443301]
ENSMUSG00000062901	1412.13	0.197071	0.0819812	2.40385	0.0162234	0.298459	Klhl24	kelch-like 24 [Source:MGI Symbol;Acc:MGI:1923035]
ENSMUSG00000063550	853.62	0.194452	0.0809047	2.40347	0.0162403	0.298459	Nup98	nucleoporin 98 [Source:MGI Symbol;Acc:MGI:109404]
ENSMUSG00000078958	21.0468	0.825486	0.34375	2.40141	0.0163319	0.298459	Atp6ap1l	ATPase, H+ transporting, lysosomal accessory protein 1-like [Source:MGI Symbol;Acc:MGI:3648665]
ENSMUSG00000081087	287.871	0.242596	0.101038	2.40104	0.0163484	0.298459	Rps15a-ps7	ribosomal protein S15A, pseudogene 7 [Source:MGI Symbol;Acc:MGI:3650538]
ENSMUSG00000096472	739.232	-0.227368	0.0945888	-2.40375	0.0162278	0.298459	Cdkn2d	cyclin-dependent kinase inhibitor 2D (p19, inhibits CDK4) [Source:MGI Symbol;Acc:MGI:105387]
ENSMUSG00000020923	2080.91	-0.168597	0.0702557	-2.39977	0.0164054	0.298791	Ubtf	upstream binding transcription factor, RNA polymerase I [Source:MGI Symbol;Acc:MGI:98512]
ENSMUSG00000002844	1527.81	-0.19178	0.0799831	-2.39776	0.0164958	0.299999	Adprh	ADP-ribosylarginine hydrolase [Source:MGI Symbol;Acc:MGI:1098234]
ENSMUSG00000036676	277.933	0.336251	0.140257	2.3974	0.0165121	0.299999	Tmtc3	transmembrane and tetratricopeptide repeat containing 3 [Source:MGI Symbol;Acc:MGI:3036255]
ENSMUSG00000001901	39.7129	-0.569567	0.237627	-2.3969	0.0165344	0.300039	Kcnh6	potassium voltage-gated channel, subfamily H (eag-related), member 6 [Source:MGI Symbol;Acc:MGI:2684139]
ENSMUSG00000005442	3096.78	-0.246022	0.102698	-2.39557	0.0165943	0.300394	Cic	capicua transcriptional repressor [Source:MGI Symbol;Acc:MGI:1918972]
ENSMUSG00000037563	91.0813	-0.519827	0.216992	-2.3956	0.016593	0.300394	Rps16	ribosomal protein S16 [Source:MGI Symbol;Acc:MGI:98118]
ENSMUSG00000039989	874.338	-0.229284	0.0957447	-2.39474	0.0166321	0.300712	Cbx4	chromobox 4 [Source:MGI Symbol;Acc:MGI:1195985]
ENSMUSG00000025743	4153.95	-0.221092	0.0923537	-2.39397	0.016667	0.300977	Sdc3	syndecan 3 [Source:MGI Symbol;Acc:MGI:1349163]
ENSMUSG00000028426	4006.63	0.129411	0.0541493	2.38989	0.0168533	0.302492	Rad23b	RAD23 homolog B, nucleotide excision repair protein [Source:MGI Symbol;Acc:MGI:105128]
ENSMUSG00000030654	5729.19	0.110963	0.0464014	2.39138	0.0167854	0.302492	Arl6ip1	ADP-ribosylation factor-like 6 interacting protein 1 [Source:MGI Symbol;Acc:MGI:1858943]
ENSMUSG00000036693	498.975	0.204023	0.0853298	2.39099	0.016803	0.302492	Nop14	NOP14 nucleolar protein [Source:MGI Symbol;Acc:MGI:1922666]
ENSMUSG00000037060	229.325	-0.323335	0.135291	-2.38993	0.0168515	0.302492	Prkcdbp	protein kinase C, delta binding protein [Source:MGI Symbol;Acc:MGI:1923422]
ENSMUSG00000038094	299.939	0.240784	0.100769	2.38947	0.0168729	0.302492	Atp13a4	ATPase type 13A4 [Source:MGI Symbol;Acc:MGI:1924456]
ENSMUSG00000066191	179.953	-0.29696	0.124211	-2.39078	0.0168128	0.302492	Anks6	ankyrin repeat and sterile alpha motif domain containing 6 [Source:MGI Symbol;Acc:MGI:1922941]
ENSMUSG00000020904	18.2719	1.02392	0.428752	2.38814	0.0169338	0.303219	Cfap52	cilia and flagella associated protein 52 [Source:MGI Symbol;Acc:MGI:1919110]
ENSMUSG00000001103	92.5328	-0.491915	0.206697	-2.37988	0.0173181	0.303526	Sebox	SEBOX homeobox [Source:MGI Symbol;Acc:MGI:108012]
ENSMUSG00000017697	44.2215	0.989673	0.415567	2.3815	0.0172423	0.303526	Ada	adenosine deaminase [Source:MGI Symbol;Acc:MGI:87916]
ENSMUSG00000019471	2261.02	-0.157251	0.0660653	-2.38024	0.0173013	0.303526	Cdc37	cell division cycle 37 [Source:MGI Symbol;Acc:MGI:109531]
ENSMUSG00000021470	388.647	0.292341	0.122562	2.38524	0.0170678	0.303526	Ercc6l2	excision repair cross-complementing rodent repair deficiency, complementation group 6 like 2 [Source:MGI Symbol;Acc:MGI:1923501]
ENSMUSG00000022696	1416.05	0.158711	0.0666352	2.38179	0.0172285	0.303526	Sidt1	SID1 transmembrane family, member 1 [Source:MGI Symbol;Acc:MGI:2443155]
ENSMUSG00000023026	1168.89	0.166246	0.0696717	2.38613	0.0170265	0.303526	Dip2b	disco interacting protein 2 homolog B [Source:MGI Symbol;Acc:MGI:2145977]
ENSMUSG00000031028	4900.7	-0.15415	0.0646932	-2.38279	0.0171822	0.303526	Tub	tubby candidate gene [Source:MGI Symbol;Acc:MGI:2651573]
ENSMUSG00000032459	450.155	0.197861	0.0829748	2.38459	0.017098	0.303526	Mrps22	mitochondrial ribosomal protein S22 [Source:MGI Symbol;Acc:MGI:1928137]
ENSMUSG00000034863	707.619	-0.344881	0.144719	-2.38311	0.0171673	0.303526	Ano8	anoctamin 8 [Source:MGI Symbol;Acc:MGI:2687327]
ENSMUSG00000034902	7533.34	-0.200621	0.0842291	-2.38186	0.0172257	0.303526	Pip5k1c	phosphatidylinositol-4-phosphate 5-kinase, type 1 gamma [Source:MGI Symbol;Acc:MGI:1298224]
ENSMUSG00000036898	536.183	0.221435	0.0928303	2.38537	0.0170619	0.303526	Zfp157	zinc finger protein 157 [Source:MGI Symbol;Acc:MGI:1919404]
ENSMUSG00000037885	512.21	-0.185469	0.0777973	-2.38401	0.0171251	0.303526	Stk35	serine/threonine kinase 35 [Source:MGI Symbol;Acc:MGI:1914583]
ENSMUSG00000039830	474.812	-0.413028	0.173063	-2.38657	0.0170062	0.303526	Olig2	oligodendrocyte transcription factor 2 [Source:MGI Symbol;Acc:MGI:1355331]
ENSMUSG00000041417	1563.63	0.234426	0.0983294	2.38409	0.0171216	0.303526	Pik3r1	phosphatidylinositol 3-kinase, regulatory subunit, polypeptide 1 (p85 alpha) [Source:MGI Symbol;Acc:MGI:97583]
ENSMUSG00000042404	779.968	-0.230596	0.0967352	-2.38379	0.0171356	0.303526	Dennd4b	DENN/MADD domain containing 4B [Source:MGI Symbol;Acc:MGI:2446201]
ENSMUSG00000046192	30.0834	0.712758	0.298603	2.38698	0.0169875	0.303526	Iqub	IQ motif and ubiquitin domain containing [Source:MGI Symbol;Acc:MGI:3041159]
ENSMUSG00000068115	125.2	0.307672	0.129257	2.38031	0.0172982	0.303526	Ninl	ninein-like [Source:MGI Symbol;Acc:MGI:1925427]
ENSMUSG00000085030	175.182	0.307653	0.129265	2.38001	0.0173124	0.303526	2810455O05Rik	RIKEN cDNA 2810455O05 gene [Source:MGI Symbol;Acc:MGI:1920072]
ENSMUSG00000024854	127.134	-0.35031	0.147258	-2.37888	0.0173655	0.303536	Pold4	polymerase (DNA-directed), delta 4 [Source:MGI Symbol;Acc:MGI:1916995]
ENSMUSG00000029098	546.275	-0.176397	0.0741588	-2.37864	0.0173769	0.303536	Acox3	acyl-Coenzyme A oxidase 3, pristanoyl [Source:MGI Symbol;Acc:MGI:1933156]
ENSMUSG00000037843	763.691	-0.411873	0.173191	-2.37814	0.0174003	0.303536	Vstm2l	V-set and transmembrane domain containing 2-like [Source:MGI Symbol;Acc:MGI:2685537]
ENSMUSG00000062044	3544.55	-0.356804	0.150025	-2.3783	0.0173927	0.303536	Lmtk3	lemur tyrosine kinase 3 [Source:MGI Symbol;Acc:MGI:3039582]
ENSMUSG00000029468	156.225	-0.350504	0.147421	-2.37756	0.0174274	0.303653	P2rx7	purinergic receptor P2X, ligand-gated ion channel, 7 [Source:MGI Symbol;Acc:MGI:1339957]
ENSMUSG00000044224	523.929	0.266101	0.112004	2.37581	0.0175105	0.304744	Dnajc21	DnaJ heat shock protein family (Hsp40) member C21 [Source:MGI Symbol;Acc:MGI:1925371]
ENSMUSG00000039835	838.643	-0.219829	0.0925725	-2.37467	0.0175647	0.305331	Nhsl1	NHS-like 1 [Source:MGI Symbol;Acc:MGI:106390]
ENSMUSG00000021067	326.726	0.243427	0.102577	2.37311	0.0176391	0.305353	Sav1	salvador family WW domain containing 1 [Source:MGI Symbol;Acc:MGI:1927144]
ENSMUSG00000022075	1408.71	-0.184414	0.0777139	-2.37299	0.0176446	0.305353	Rhobtb2	Rho-related BTB domain containing 2 [Source:MGI Symbol;Acc:MGI:2180557]
ENSMUSG00000034145	1005.01	-0.159429	0.0671523	-2.37414	0.01759	0.305353	Tmem63c	transmembrane protein 63c [Source:MGI Symbol;Acc:MGI:2444386]
ENSMUSG00000095567	1655.02	-0.14537	0.0612623	-2.37292	0.0176481	0.305353	Noc2l	NOC2 like nucleolar associated transcriptional repressor [Source:MGI Symbol;Acc:MGI:1931051]
ENSMUSG00000040532	352.936	-0.204863	0.0863868	-2.37147	0.0177177	0.306202	Abhd11	abhydrolase domain containing 11 [Source:MGI Symbol;Acc:MGI:1916008]
ENSMUSG00000028439	3049.13	-0.209916	0.0885837	-2.36969	0.0178031	0.306965	Fam219a	family with sequence similarity 219, member A [Source:MGI Symbol;Acc:MGI:1919151]
ENSMUSG00000033450	37.5727	1.01127	0.426744	2.36974	0.0178007	0.306965	Tagap	T cell activation Rho GTPase activating protein [Source:MGI Symbol;Acc:MGI:3615484]
ENSMUSG00000006169	1390.6	0.126727	0.0535131	2.36816	0.0178769	0.307169	Clint1	clathrin interactor 1 [Source:MGI Symbol;Acc:MGI:2144243]
ENSMUSG00000027200	1305.84	-0.22861	0.09651	-2.36877	0.0178473	0.307169	Sema6d	sema domain, transmembrane domain (TM), and cytoplasmic domain, (semaphorin) 6D [Source:MGI Symbol;Acc:MGI:2387661]
ENSMUSG00000031843	207.394	0.264385	0.111641	2.36816	0.0178766	0.307169	Mphosph6	M phase phosphoprotein 6 [Source:MGI Symbol;Acc:MGI:1915783]
ENSMUSG00000021392	806.447	0.227942	0.0962784	2.36753	0.0179074	0.307338	Nol8	nucleolar protein 8 [Source:MGI Symbol;Acc:MGI:1918180]
ENSMUSG00000034853	1022.6	0.193088	0.0816072	2.36607	0.0179782	0.308198	Acot11	acyl-CoA thioesterase 11 [Source:MGI Symbol;Acc:MGI:1913736]
ENSMUSG00000000142	273.881	-0.259369	0.109845	-2.36123	0.0182146	0.309021	Axin2	axin 2 [Source:MGI Symbol;Acc:MGI:1270862]
ENSMUSG00000015757	917.798	0.233536	0.0989118	2.36106	0.0182229	0.309021	Ppil4	peptidylprolyl isomerase (cyclophilin)-like 4 [Source:MGI Symbol;Acc:MGI:1914668]
ENSMUSG00000019832	26.812	-0.701388	0.297126	-2.36058	0.0182465	0.309021	Rab32	RAB32, member RAS oncogene family [Source:MGI Symbol;Acc:MGI:1915094]
ENSMUSG00000020935	1017.79	-0.3071	0.130168	-2.35926	0.0183112	0.309021	Dcakd	dephospho-CoA kinase domain containing [Source:MGI Symbol;Acc:MGI:1915337]
ENSMUSG00000026283	311.366	0.245001	0.103789	2.36057	0.0182467	0.309021	Ing5	inhibitor of growth family, member 5 [Source:MGI Symbol;Acc:MGI:1922816]
ENSMUSG00000026491	1157.26	0.224599	0.0950443	2.3631	0.0181229	0.309021	Ahctf1	AT hook containing transcription factor 1 [Source:MGI Symbol;Acc:MGI:1915033]
ENSMUSG00000029598	1091.27	-0.184054	0.0779369	-2.36158	0.0181973	0.309021	Plbd2	phospholipase B domain containing 2 [Source:MGI Symbol;Acc:MGI:1919022]
ENSMUSG00000030351	23.3044	0.862437	0.365263	2.36114	0.0182188	0.309021	Tspan11	tetraspanin 11 [Source:MGI Symbol;Acc:MGI:1915748]
ENSMUSG00000037622	1939.57	-0.268348	0.113555	-2.36316	0.0181201	0.309021	Wdtc1	WD and tetratricopeptide repeats 1 [Source:MGI Symbol;Acc:MGI:2685541]
ENSMUSG00000042213	76.9514	0.411053	0.174186	2.35985	0.0182823	0.309021	Zfand4	zinc finger, AN1-type domain 4 [Source:MGI Symbol;Acc:MGI:1914742]
ENSMUSG00000049420	469.885	-0.284509	0.120349	-2.36404	0.0180769	0.309021	Tmem200a	transmembrane protein 200A [Source:MGI Symbol;Acc:MGI:1924470]
ENSMUSG00000081406	1536.41	0.206563	0.087461	2.36177	0.0181878	0.309021	Rps6-ps4	ribosomal protein S6, pseudogene 4 [Source:MGI Symbol;Acc:MGI:3650907]
ENSMUSG00000085334	205.293	0.281356	0.119272	2.35895	0.0183268	0.309021	Gm12940	predicted gene 12940 [Source:MGI Symbol;Acc:MGI:3702626]
ENSMUSG00000091735	131.976	-0.40992	0.173715	-2.35972	0.0182887	0.309021	Gpr62	G protein-coupled receptor 62 [Source:MGI Symbol;Acc:MGI:3525078]
ENSMUSG00000101795	1243.37	-0.166993	0.0707981	-2.35873	0.0183377	0.309021	Gm5835	predicted gene 5835 [Source:MGI Symbol;Acc:MGI:3643957]
ENSMUSG00000025245	897.095	0.273477	0.116059	2.35635	0.0184555	0.309254	Lztfl1	leucine zipper transcription factor-like 1 [Source:MGI Symbol;Acc:MGI:1934860]
ENSMUSG00000027599	1660.67	0.182747	0.0775314	2.35708	0.0184195	0.309254	Armc1	armadillo repeat containing 1 [Source:MGI Symbol;Acc:MGI:1921502]
ENSMUSG00000031939	301.716	0.293439	0.124526	2.35645	0.0184504	0.309254	Taf1d	TATA-box binding protein associated factor, RNA polymerase I, D [Source:MGI Symbol;Acc:MGI:1922566]
ENSMUSG00000061175	419.748	0.202337	0.0858634	2.3565	0.0184481	0.309254	Fnip2	folliculin interacting protein 2 [Source:MGI Symbol;Acc:MGI:2683054]
ENSMUSG00000074793	66.5751	-0.408306	0.173226	-2.35707	0.0184196	0.309254	Hspa12b	heat shock protein 12B [Source:MGI Symbol;Acc:MGI:1919880]
ENSMUSG00000018678	294.063	-0.236887	0.100756	-2.35109	0.0187185	0.30929	Sp2	Sp2 transcription factor [Source:MGI Symbol;Acc:MGI:1926162]
ENSMUSG00000021614	351.749	0.252953	0.107444	2.35428	0.0185587	0.30929	Vcan	versican [Source:MGI Symbol;Acc:MGI:102889]
ENSMUSG00000022800	1483.74	0.225646	0.0959869	2.3508	0.018733	0.30929	Fyttd1	forty-two-three domain containing 1 [Source:MGI Symbol;Acc:MGI:1917955]
ENSMUSG00000027111	382.076	-0.28559	0.121278	-2.35484	0.0185306	0.30929	Itga6	integrin alpha 6 [Source:MGI Symbol;Acc:MGI:96605]
ENSMUSG00000028664	509.659	-0.229187	0.0974657	-2.35146	0.0186998	0.30929	Ephb2	Eph receptor B2 [Source:MGI Symbol;Acc:MGI:99611]
ENSMUSG00000029474	1309.3	0.143599	0.0611018	2.35017	0.018765	0.30929	Rnf34	ring finger protein 34 [Source:MGI Symbol;Acc:MGI:2153340]
ENSMUSG00000031007	4207.79	0.114124	0.0485536	2.35047	0.0187499	0.30929	Atp6ap2	ATPase, H+ transporting, lysosomal accessory protein 2 [Source:MGI Symbol;Acc:MGI:1917745]
ENSMUSG00000032128	128.698	-0.519906	0.220864	-2.35397	0.0185744	0.30929	Robo3	roundabout guidance receptor 3 [Source:MGI Symbol;Acc:MGI:1343102]
ENSMUSG00000037280	181.069	-0.458742	0.19508	-2.35156	0.018695	0.30929	Galnt6	UDP-N-acetyl-alpha-D-galactosamine:polypeptide N-acetylgalactosaminyltransferase 6 [Source:MGI Symbol;Acc:MGI:1891640]
ENSMUSG00000041120	1003.02	-0.258068	0.10968	-2.35291	0.0186269	0.30929	Nbl1	neuroblastoma, suppression of tumorigenicity 1 [Source:MGI Symbol;Acc:MGI:104591]
ENSMUSG00000047787	370.465	-0.301894	0.128363	-2.35188	0.018679	0.30929	Flrt1	fibronectin leucine rich transmembrane protein 1 [Source:MGI Symbol;Acc:MGI:3026647]
ENSMUSG00000057614	4197.83	0.159427	0.067839	2.35008	0.0187694	0.30929	Gnai1	guanine nucleotide binding protein (G protein), alpha inhibiting 1 [Source:MGI Symbol;Acc:MGI:95771]
ENSMUSG00000061451	3264.82	-0.297407	0.126535	-2.3504	0.0187534	0.30929	Tmem151a	transmembrane protein 151A [Source:MGI Symbol;Acc:MGI:2147713]
ENSMUSG00000061981	2203.57	-0.182301	0.0775656	-2.35028	0.0187594	0.30929	Flot2	flotillin 2 [Source:MGI Symbol;Acc:MGI:103309]
ENSMUSG00000098198	36.0402	0.588274	0.250066	2.35248	0.0186489	0.30929	Gm9169	predicted gene 9169 [Source:MGI Symbol;Acc:MGI:3648561]
ENSMUSG00000030443	128.789	0.334507	0.142403	2.34902	0.0188229	0.309829	Zfp583	zinc finger protein 583 [Source:MGI Symbol;Acc:MGI:2682297]
ENSMUSG00000058809	684.443	0.292198	0.124433	2.34824	0.0188622	0.310132	Hspd1-ps3	heat shock protein 1 (chaperonin), pseudogene 3 [Source:MGI Symbol;Acc:MGI:3651246]
ENSMUSG00000032528	310.81	-0.295471	0.125912	-2.34665	0.0189431	0.311118	Vipr1	vasoactive intestinal peptide receptor 1 [Source:MGI Symbol;Acc:MGI:109272]
ENSMUSG00000002014	659.529	-0.203329	0.0868123	-2.34216	0.0191723	0.311993	Ssr4	signal sequence receptor, delta [Source:MGI Symbol;Acc:MGI:1099464]
ENSMUSG00000003299	800.058	-0.195114	0.0833286	-2.34151	0.019206	0.311993	Mrpl4	mitochondrial ribosomal protein L4 [Source:MGI Symbol;Acc:MGI:2137210]
ENSMUSG00000013701	120.798	-0.650874	0.277799	-2.34296	0.0191312	0.311993	Timm23	translocase of inner mitochondrial membrane 23 [Source:MGI Symbol;Acc:MGI:1858317]
ENSMUSG00000020534	80.7655	0.459948	0.196426	2.34159	0.0192019	0.311993	Shmt1	serine hydroxymethyltransferase 1 (soluble) [Source:MGI Symbol;Acc:MGI:98299]
ENSMUSG00000021548	1226.11	0.212521	0.0906445	2.34455	0.0190499	0.311993	Ccnh	cyclin H [Source:MGI Symbol;Acc:MGI:1913921]
ENSMUSG00000029120	10550.4	-0.149456	0.0638282	-2.34154	0.0192044	0.311993	Ppp2r2c	protein phosphatase 2, regulatory subunit B, gamma [Source:MGI Symbol;Acc:MGI:2442660]
ENSMUSG00000038402	28.9145	-0.653772	0.27903	-2.34302	0.0191284	0.311993	Foxf2	forkhead box F2 [Source:MGI Symbol;Acc:MGI:1347479]
ENSMUSG00000043059	351.605	-0.288239	0.122996	-2.34348	0.019105	0.311993	Zfp513	zinc finger protein 513 [Source:MGI Symbol;Acc:MGI:2141255]
ENSMUSG00000050953	3264.23	-0.148584	0.0633928	-2.34387	0.0190849	0.311993	Gja1	gap junction protein, alpha 1 [Source:MGI Symbol;Acc:MGI:95713]
ENSMUSG00000073481	703.323	0.160989	0.0686629	2.34463	0.019046	0.311993	Marc2	mitochondrial amidoxime reducing component 2 [Source:MGI Symbol;Acc:MGI:1914497]
ENSMUSG00000031983	1644.87	-0.24082	0.102877	-2.34085	0.0192397	0.312199	2310022B05Rik	RIKEN cDNA 2310022B05 gene [Source:MGI Symbol;Acc:MGI:1916801]
ENSMUSG00000024835	1182.57	-0.183721	0.0786005	-2.33741	0.019418	0.314115	Coro1b	coronin, actin binding protein 1B [Source:MGI Symbol;Acc:MGI:1345963]
ENSMUSG00000044576	210.888	-0.381647	0.163282	-2.33735	0.0194211	0.314115	Garem2	GRB2 associated regulator of MAPK1 subtype 2 [Source:MGI Symbol;Acc:MGI:2685290]
ENSMUSG00000103548	36.7561	0.646844	0.276653	2.3381	0.0193818	0.314115	Gm37670	predicted gene, 37670 [Source:MGI Symbol;Acc:MGI:5610898]
ENSMUSG00000033910	703.466	0.275984	0.118111	2.33664	0.0194579	0.314368	Gucy1a3	guanylate cyclase 1, soluble, alpha 3 [Source:MGI Symbol;Acc:MGI:1926562]
ENSMUSG00000020681	234.278	0.308304	0.132029	2.33513	0.0195368	0.315072	Ace	angiotensin I converting enzyme (peptidyl-dipeptidase A) 1 [Source:MGI Symbol;Acc:MGI:87874]
ENSMUSG00000024072	806.663	0.164967	0.0706531	2.33488	0.0195494	0.315072	Yipf4	Yip1 domain family, member 4 [Source:MGI Symbol;Acc:MGI:1915114]
ENSMUSG00000028982	506.244	0.217472	0.0931523	2.33459	0.0195649	0.315072	Slc25a33	solute carrier family 25, member 33 [Source:MGI Symbol;Acc:MGI:1917806]
ENSMUSG00000002688	264.225	0.218718	0.0938282	2.33105	0.0197507	0.315489	Prkd1	protein kinase D1 [Source:MGI Symbol;Acc:MGI:99879]
ENSMUSG00000010064	806.544	-0.260292	0.111592	-2.33253	0.0196728	0.315489	Slc38a3	solute carrier family 38, member 3 [Source:MGI Symbol;Acc:MGI:1923507]
ENSMUSG00000015476	5001.5	-0.185644	0.0795989	-2.33224	0.0196881	0.315489	Prrt1	proline-rich transmembrane protein 1 [Source:MGI Symbol;Acc:MGI:1932118]
ENSMUSG00000022420	677.16	-0.255132	0.109452	-2.33099	0.0197538	0.315489	Dnal4	dynein, axonemal, light chain 4 [Source:MGI Symbol;Acc:MGI:1859217]
ENSMUSG00000022568	654.053	-0.270878	0.116237	-2.33039	0.0197854	0.315489	Scrib	scribbled planar cell polarity [Source:MGI Symbol;Acc:MGI:2145950]
ENSMUSG00000025892	1373.24	0.191921	0.0823757	2.32983	0.019815	0.315489	Gria4	glutamate receptor, ionotropic, AMPA4 (alpha 4) [Source:MGI Symbol;Acc:MGI:95811]
ENSMUSG00000029162	103.037	-0.434154	0.186342	-2.32988	0.0198126	0.315489	Khk	ketohexokinase [Source:MGI Symbol;Acc:MGI:1096353]
ENSMUSG00000031214	846.689	0.214324	0.0918771	2.33272	0.0196626	0.315489	Ophn1	oligophrenin 1 [Source:MGI Symbol;Acc:MGI:2151070]
ENSMUSG00000031538	820.185	0.166073	0.07128	2.32986	0.0198134	0.315489	Plat	plasminogen activator, tissue [Source:MGI Symbol;Acc:MGI:97610]
ENSMUSG00000031618	4188.9	-0.231573	0.0993391	-2.33113	0.0197463	0.315489	Nr3c2	nuclear receptor subfamily 3, group C, member 2 [Source:MGI Symbol;Acc:MGI:99459]
ENSMUSG00000038502	2641.55	-0.317613	0.136335	-2.32966	0.0198241	0.315489	Ptov1	prostate tumor over expressed gene 1 [Source:MGI Symbol;Acc:MGI:1933946]
ENSMUSG00000032425	364.381	0.225865	0.0969851	2.32887	0.0198662	0.315821	Zfp949	zinc finger protein 949 [Source:MGI Symbol;Acc:MGI:1918890]
ENSMUSG00000023018	2259.18	-0.172881	0.0742577	-2.32812	0.0199056	0.31611	Smarcd1	SWI/SNF related, matrix associated, actin dependent regulator of chromatin, subfamily d, member 1 [Source:MGI Symbol;Acc:MGI:1933623]
ENSMUSG00000024953	2886.18	-0.251512	0.10811	-2.32644	0.0199949	0.316179	Prdx5	peroxiredoxin 5 [Source:MGI Symbol;Acc:MGI:1859821]
ENSMUSG00000030096	1847.87	-0.132216	0.0568207	-2.3269	0.0199704	0.316179	Slc6a6	solute carrier family 6 (neurotransmitter transporter, taurine), member 6 [Source:MGI Symbol;Acc:MGI:98488]
ENSMUSG00000040759	592.806	-0.275074	0.118181	-2.32756	0.0199357	0.316179	Cmtm5	CKLF-like MARVEL transmembrane domain containing 5 [Source:MGI Symbol;Acc:MGI:2447164]
ENSMUSG00000050490	324.649	0.274713	0.118079	2.32651	0.0199912	0.316179	Gm8394	predicted gene 8394 [Source:MGI Symbol;Acc:MGI:3647964]
ENSMUSG00000052681	1196.21	0.212039	0.0911682	2.3258	0.020029	0.316381	Rap1b	RAS related protein 1b [Source:MGI Symbol;Acc:MGI:894315]
ENSMUSG00000011751	1952.17	-0.36737	0.158102	-2.32362	0.0201457	0.316431	Sptbn4	spectrin beta, non-erythrocytic 4 [Source:MGI Symbol;Acc:MGI:1890574]
ENSMUSG00000020167	331.16	-0.351032	0.151284	-2.32036	0.0203216	0.316431	Tcf3	transcription factor 3 [Source:MGI Symbol;Acc:MGI:98510]
ENSMUSG00000026037	651.024	0.264646	0.114062	2.3202	0.0203299	0.316431	Orc2	origin recognition complex, subunit 2 [Source:MGI Symbol;Acc:MGI:1328306]
ENSMUSG00000026586	81.5002	-0.422772	0.182173	-2.32071	0.0203023	0.316431	Prrx1	paired related homeobox 1 [Source:MGI Symbol;Acc:MGI:97712]
ENSMUSG00000033287	1273.76	-0.297337	0.127878	-2.32516	0.0200635	0.316431	Kctd17	potassium channel tetramerisation domain containing 17 [Source:MGI Symbol;Acc:MGI:1920094]
ENSMUSG00000036452	1802.15	0.268602	0.115535	2.32486	0.0200796	0.316431	Arhgap26	Rho GTPase activating protein 26 [Source:MGI Symbol;Acc:MGI:1918552]
ENSMUSG00000039328	81.0444	-0.508377	0.218851	-2.32294	0.0201826	0.316431	Rnf122	ring finger protein 122 [Source:MGI Symbol;Acc:MGI:1916117]
ENSMUSG00000041124	1221.11	0.191191	0.0823132	2.32273	0.0201939	0.316431	Msantd4	Myb/SANT-like DNA-binding domain containing 4 with coiled-coils [Source:MGI Symbol;Acc:MGI:1925350]
ENSMUSG00000043993	32.2958	-0.623235	0.268178	-2.32396	0.0201278	0.316431	2900052L18Rik	RIKEN cDNA 2900052L18 gene [Source:MGI Symbol;Acc:MGI:1924085]
ENSMUSG00000058441	2131.02	-0.294089	0.126733	-2.32053	0.0203121	0.316431	Panx2	pannexin 2 [Source:MGI Symbol;Acc:MGI:1890615]
ENSMUSG00000066838	211.02	0.314368	0.135444	2.32101	0.0202863	0.316431	Zfp772	zinc finger protein 772 [Source:MGI Symbol;Acc:MGI:2385265]
ENSMUSG00000070729	577.275	0.318012	0.137036	2.32064	0.0203064	0.316431	Gm12966	predicted gene 12966 [Source:MGI Symbol;Acc:MGI:3652043]
ENSMUSG00000072487	32.4878	-0.684129	0.294393	-2.32386	0.0201328	0.316431	Mroh5	maestro heat-like repeat family member 5 [Source:MGI Symbol;Acc:MGI:2685474]
ENSMUSG00000091845	74.4707	-0.672206	0.289431	-2.32251	0.0202055	0.316431	Gm4604	predicted gene 4604 [Source:MGI Symbol;Acc:MGI:3782787]
ENSMUSG00000003934	3075.84	-0.184868	0.0798067	-2.31644	0.020534	0.317776	Efnb3	ephrin B3 [Source:MGI Symbol;Acc:MGI:109196]
ENSMUSG00000005949	234.862	-0.273264	0.118275	-2.31042	0.020865	0.317776	Ctns	cystinosis, nephropathic [Source:MGI Symbol;Acc:MGI:1932872]
ENSMUSG00000020064	552.531	0.268762	0.116149	2.31394	0.0206708	0.317776	Herc4	hect domain and RLD 4 [Source:MGI Symbol;Acc:MGI:1914595]
ENSMUSG00000021218	5415.36	0.154624	0.0668547	2.31284	0.0207316	0.317776	Gdi2	guanosine diphosphate (GDP) dissociation inhibitor 2 [Source:MGI Symbol;Acc:MGI:99845]
ENSMUSG00000022463	3684.01	-0.214954	0.0929002	-2.31382	0.0206777	0.317776	Srebf2	sterol regulatory element binding factor 2 [Source:MGI Symbol;Acc:MGI:107585]
ENSMUSG00000022490	1165.55	-0.228889	0.0990521	-2.3108	0.0208441	0.317776	Ppp1r1a	protein phosphatase 1, regulatory (inhibitor) subunit 1A [Source:MGI Symbol;Acc:MGI:1889595]
ENSMUSG00000024248	2135.09	-0.135862	0.0586443	-2.31671	0.0205196	0.317776	Cox7a2l	cytochrome c oxidase subunit VIIa polypeptide 2-like [Source:MGI Symbol;Acc:MGI:106015]
ENSMUSG00000024654	4230.66	-0.120187	0.0520243	-2.3102	0.020877	0.317776	Asrgl1	asparaginase like 1 [Source:MGI Symbol;Acc:MGI:1913764]
ENSMUSG00000027562	2929.58	-0.188107	0.0812621	-2.31482	0.020623	0.317776	Car2	carbonic anhydrase 2 [Source:MGI Symbol;Acc:MGI:88269]
ENSMUSG00000029438	1800.04	-0.157599	0.0682031	-2.31073	0.0208479	0.317776	Bcl7a	B cell CLL/lymphoma 7A [Source:MGI Symbol;Acc:MGI:1924295]
ENSMUSG00000030093	189.422	-0.418708	0.180851	-2.31521	0.0206014	0.317776	Wnt7a	wingless-type MMTV integration site family, member 7A [Source:MGI Symbol;Acc:MGI:98961]
ENSMUSG00000030530	623.156	-0.256354	0.110934	-2.31088	0.0208397	0.317776	Furin	furin (paired basic amino acid cleaving enzyme) [Source:MGI Symbol;Acc:MGI:97513]
ENSMUSG00000032252	565.339	0.248073	0.107264	2.31272	0.0207378	0.317776	Glce	glucuronyl C5-epimerase [Source:MGI Symbol;Acc:MGI:2136405]
ENSMUSG00000034730	6400.53	-0.237836	0.102599	-2.31812	0.020443	0.317776	Adgrb1	adhesion G protein-coupled receptor B1 [Source:MGI Symbol;Acc:MGI:1933736]
ENSMUSG00000042423	624.937	-0.271702	0.117618	-2.31004	0.0208861	0.317776	Fbrs	fibrosin [Source:MGI Symbol;Acc:MGI:104648]
ENSMUSG00000043670	1903.25	-0.203875	0.0880966	-2.31422	0.0206556	0.317776	Diras1	DIRAS family, GTP-binding RAS-like 1 [Source:MGI Symbol;Acc:MGI:2183442]
ENSMUSG00000054766	1604.94	-0.127576	0.0551265	-2.31425	0.020654	0.317776	Set	SET nuclear oncogene [Source:MGI Symbol;Acc:MGI:1860267]
ENSMUSG00000056158	1359.39	0.231712	0.100184	2.31286	0.0207302	0.317776	Car10	carbonic anhydrase 10 [Source:MGI Symbol;Acc:MGI:1919855]
ENSMUSG00000058761	672.106	0.166701	0.0720549	2.31353	0.0206933	0.317776	Rnf169	ring finger protein 169 [Source:MGI Symbol;Acc:MGI:1920257]
ENSMUSG00000059897	267.954	0.312917	0.135149	2.31535	0.0205936	0.317776	Zfp930	zinc finger protein 930 [Source:MGI Symbol;Acc:MGI:2675306]
ENSMUSG00000067629	5852.13	-0.255023	0.110365	-2.31073	0.0208479	0.317776	Syngap1	synaptic Ras GTPase activating protein 1 homolog (rat) [Source:MGI Symbol;Acc:MGI:3039785]
ENSMUSG00000073599	30.8198	-0.666023	0.287371	-2.31764	0.0204688	0.317776	Ecscr	endothelial cell surface expressed chemotaxis and apoptosis regulator [Source:MGI Symbol;Acc:MGI:1915795]
ENSMUSG00000028975	742.3	-0.291624	0.126283	-2.30929	0.0209278	0.317917	Pex14	peroxisomal biogenesis factor 14 [Source:MGI Symbol;Acc:MGI:1927868]
ENSMUSG00000031453	1467.02	-0.140074	0.0606616	-2.3091	0.0209381	0.317917	Rasa3	RAS p21 protein activator 3 [Source:MGI Symbol;Acc:MGI:1197013]
ENSMUSG00000028782	10026	-0.266006	0.115359	-2.30589	0.0211165	0.318675	Adgrb2	adhesion G protein-coupled receptor B2 [Source:MGI Symbol;Acc:MGI:2451244]
ENSMUSG00000031641	292.525	0.260637	0.113009	2.30633	0.0210924	0.318675	Cbr4	carbonyl reductase 4 [Source:MGI Symbol;Acc:MGI:2384567]
ENSMUSG00000035545	2037.03	-0.220218	0.0954624	-2.30685	0.0210632	0.318675	Leng8	leukocyte receptor cluster (LRC) member 8 [Source:MGI Symbol;Acc:MGI:2142195]
ENSMUSG00000040536	2107.63	0.321337	0.139351	2.30595	0.0211133	0.318675	Necab1	N-terminal EF-hand calcium binding protein 1 [Source:MGI Symbol;Acc:MGI:1916602]
ENSMUSG00000040940	504.926	-0.251583	0.109047	-2.30711	0.0210484	0.318675	Arhgef1	Rho guanine nucleotide exchange factor (GEF) 1 [Source:MGI Symbol;Acc:MGI:1353510]
ENSMUSG00000054556	22.139	0.741711	0.321446	2.30742	0.0210314	0.318675	Gm4876	predicted gene 4876 [Source:MGI Symbol;Acc:MGI:3647654]
ENSMUSG00000006589	491.474	-0.282284	0.122514	-2.3041	0.0212172	0.318703	Aprt	adenine phosphoribosyl transferase [Source:MGI Symbol;Acc:MGI:88061]
ENSMUSG00000020231	1316.82	-0.187442	0.0813403	-2.30442	0.0211991	0.318703	Dip2a	disco interacting protein 2 homolog A [Source:MGI Symbol;Acc:MGI:2385920]
ENSMUSG00000022336	1907.43	0.205819	0.0893277	2.30409	0.0212178	0.318703	Eif3e	eukaryotic translation initiation factor 3, subunit E [Source:MGI Symbol;Acc:MGI:99257]
ENSMUSG00000026775	2047.81	0.226369	0.0982525	2.30395	0.0212255	0.318703	Yme1l1	YME1-like 1 (S. cerevisiae) [Source:MGI Symbol;Acc:MGI:1351651]
ENSMUSG00000027253	848.509	-0.211712	0.0918703	-2.30446	0.0211967	0.318703	Lrp4	low density lipoprotein receptor-related protein 4 [Source:MGI Symbol;Acc:MGI:2442252]
ENSMUSG00000026204	10597.7	-0.219797	0.0954428	-2.30292	0.0212835	0.319067	Ptprn	protein tyrosine phosphatase, receptor type, N [Source:MGI Symbol;Acc:MGI:102765]
ENSMUSG00000040521	175.969	-0.356746	0.154921	-2.30276	0.0212926	0.319067	Tsfm	Ts translation elongation factor, mitochondrial [Source:MGI Symbol;Acc:MGI:1913649]
ENSMUSG00000000740	385.326	-0.357972	0.155497	-2.30211	0.0213291	0.319293	Rpl13	ribosomal protein L13 [Source:MGI Symbol;Acc:MGI:105922]
ENSMUSG00000029053	3691.82	-0.135532	0.0588941	-2.30129	0.0213754	0.319664	Prkcz	protein kinase C, zeta [Source:MGI Symbol;Acc:MGI:97602]
ENSMUSG00000002111	41.6416	-0.53467	0.234284	-2.28215	0.0224805	0.319759	Spi1	spleen focus forming virus (SFFV) proviral integration oncogene [Source:MGI Symbol;Acc:MGI:98282]
ENSMUSG00000005534	784.379	0.204835	0.0893436	2.29267	0.021867	0.319759	Insr	insulin receptor [Source:MGI Symbol;Acc:MGI:96575]
ENSMUSG00000006057	1755.56	-0.175082	0.0762124	-2.2973	0.0216019	0.319759	Atp5g1	ATP synthase, H+ transporting, mitochondrial F0 complex, subunit C1 (subunit 9) [Source:MGI Symbol;Acc:MGI:107653]
ENSMUSG00000007827	326.222	0.241566	0.105826	2.28267	0.0224498	0.319759	Ankrd26	ankyrin repeat domain 26 [Source:MGI Symbol;Acc:MGI:1917887]
ENSMUSG00000015932	2950.92	0.14588	0.0640227	2.27857	0.0226926	0.319759	Dstn	destrin [Source:MGI Symbol;Acc:MGI:1929270]
ENSMUSG00000016409	376.795	0.205498	0.0897064	2.29079	0.0219758	0.319759	Nkap	NFKB activating protein [Source:MGI Symbol;Acc:MGI:1914300]
ENSMUSG00000017314	3675.69	-0.168191	0.0731979	-2.29776	0.0215756	0.319759	Mpp2	membrane protein, palmitoylated 2 (MAGUK p55 subfamily member 2) [Source:MGI Symbol;Acc:MGI:1858257]
ENSMUSG00000020335	83.6577	0.379969	0.165523	2.29557	0.0217003	0.319759	Zfp354b	zinc finger protein 354B [Source:MGI Symbol;Acc:MGI:1351476]
ENSMUSG00000020393	376.32	-0.234201	0.102392	-2.2873	0.0221784	0.319759	Kremen1	kringle containing transmembrane protein 1 [Source:MGI Symbol;Acc:MGI:1933988]
ENSMUSG00000020593	548.119	0.196926	0.0860637	2.28814	0.0221294	0.319759	Lpin1	lipin 1 [Source:MGI Symbol;Acc:MGI:1891340]
ENSMUSG00000020919	312.37	0.214717	0.0939749	2.28484	0.0223222	0.319759	Stat5b	signal transducer and activator of transcription 5B [Source:MGI Symbol;Acc:MGI:103035]
ENSMUSG00000021039	1606.78	0.161429	0.0708033	2.27997	0.0226097	0.319759	Snw1	SNW domain containing 1 [Source:MGI Symbol;Acc:MGI:1913604]
ENSMUSG00000021832	1389.23	0.211707	0.0922659	2.29454	0.0217597	0.319759	Psmc6	proteasome (prosome, macropain) 26S subunit, ATPase, 6 [Source:MGI Symbol;Acc:MGI:1914339]
ENSMUSG00000021957	2574.71	-0.217902	0.0947537	-2.29967	0.0214669	0.319759	Tkt	transketolase [Source:MGI Symbol;Acc:MGI:105992]
ENSMUSG00000022098	551.618	-0.263301	0.114839	-2.29278	0.0218606	0.319759	Bmp1	bone morphogenetic protein 1 [Source:MGI Symbol;Acc:MGI:88176]
ENSMUSG00000022523	2195.29	0.283318	0.123596	2.29229	0.0218891	0.319759	Fgf12	fibroblast growth factor 12 [Source:MGI Symbol;Acc:MGI:109183]
ENSMUSG00000022965	1528.96	-0.162939	0.071016	-2.29439	0.021768	0.319759	Ifngr2	interferon gamma receptor 2 [Source:MGI Symbol;Acc:MGI:107654]
ENSMUSG00000023191	217.23	-0.299974	0.131214	-2.28614	0.0222461	0.319759	P3h3	prolyl 3-hydroxylase 3 [Source:MGI Symbol;Acc:MGI:1315208]
ENSMUSG00000024033	50.2727	0.66007	0.289421	2.28066	0.0225688	0.319759	Rsph1	radial spoke head 1 homolog (Chlamydomonas) [Source:MGI Symbol;Acc:MGI:1194909]
ENSMUSG00000024104	2253.8	0.158504	0.0689901	2.29749	0.021591	0.319759	Washc2	WASH complex subunit 2` [Source:MGI Symbol;Acc:MGI:106463]
ENSMUSG00000025290	1925.19	-0.274522	0.119869	-2.29019	0.0220104	0.319759	Rps24	ribosomal protein S24 [Source:MGI Symbol;Acc:MGI:98147]
ENSMUSG00000026155	2112.05	0.164669	0.0722502	2.27915	0.022658	0.319759	Smap1	small ArfGAP 1 [Source:MGI Symbol;Acc:MGI:2138261]
ENSMUSG00000026269	481.548	-0.288466	0.125801	-2.29302	0.0218467	0.319759	Rnpepl1	arginyl aminopeptidase (aminopeptidase B)-like 1 [Source:MGI Symbol;Acc:MGI:1914170]
ENSMUSG00000026389	110.027	-0.349044	0.151918	-2.29758	0.0215859	0.319759	Steap3	STEAP family member 3 [Source:MGI Symbol;Acc:MGI:1915678]
ENSMUSG00000027487	192.096	0.36312	0.159116	2.28211	0.0224831	0.319759	Cdk5rap1	CDK5 regulatory subunit associated protein 1 [Source:MGI Symbol;Acc:MGI:1914221]
ENSMUSG00000030688	275.895	-0.339368	0.148884	-2.27941	0.0226427	0.319759	Stard10	START domain containing 10 [Source:MGI Symbol;Acc:MGI:1860093]
ENSMUSG00000030759	1385.73	0.217626	0.0953054	2.28346	0.0224034	0.319759	Far1	fatty acyl CoA reductase 1 [Source:MGI Symbol;Acc:MGI:1914670]
ENSMUSG00000031681	373.614	0.229117	0.100539	2.27889	0.0226736	0.319759	Smad1	SMAD family member 1 [Source:MGI Symbol;Acc:MGI:109452]
ENSMUSG00000031714	449.153	-0.303078	0.131862	-2.29844	0.0215365	0.319759	Gab1	growth factor receptor bound protein 2-associated protein 1 [Source:MGI Symbol;Acc:MGI:108088]
ENSMUSG00000031765	2615.35	0.276057	0.120783	2.28556	0.02228	0.319759	Mt1	metallothionein 1 [Source:MGI Symbol;Acc:MGI:97171]
ENSMUSG00000031955	1028.14	-0.229624	0.100426	-2.28651	0.0222243	0.319759	Bcar1	breast cancer anti-estrogen resistance 1 [Source:MGI Symbol;Acc:MGI:108091]
ENSMUSG00000032812	172.652	-0.391285	0.170694	-2.29232	0.0218871	0.319759	Arap1	ArfGAP with RhoGAP domain, ankyrin repeat and PH domain 1 [Source:MGI Symbol;Acc:MGI:1916960]
ENSMUSG00000033439	100.752	0.378798	0.164883	2.29737	0.0215975	0.319759	Trmt13	tRNA methyltransferase 13 [Source:MGI Symbol;Acc:MGI:1925219]
ENSMUSG00000034265	971.276	-0.203532	0.0886308	-2.2964	0.021653	0.319759	Zdhhc14	zinc finger, DHHC domain containing 14 [Source:MGI Symbol;Acc:MGI:2653229]
ENSMUSG00000035198	744.186	-0.217054	0.0947395	-2.29106	0.0219599	0.319759	Tubg1	tubulin, gamma 1 [Source:MGI Symbol;Acc:MGI:101834]
ENSMUSG00000035441	269.299	-0.35399	0.155025	-2.28344	0.0224047	0.319759	Myo1d	myosin ID [Source:MGI Symbol;Acc:MGI:107728]
ENSMUSG00000037808	240.012	0.352546	0.154099	2.28779	0.02215	0.319759	Fam76b	family with sequence similarity 76, member B [Source:MGI Symbol;Acc:MGI:1920076]
ENSMUSG00000037994	39.3533	0.524137	0.229633	2.2825	0.0224596	0.319759	Slc9b2	solute carrier family 9, subfamily B (NHA2, cation proton antiporter 2), member 2 [Source:MGI Symbol;Acc:MGI:2140077]
ENSMUSG00000038181	668.364	-0.315329	0.137639	-2.29098	0.0219645	0.319759	Chpf2	chondroitin polymerizing factor 2 [Source:MGI Symbol;Acc:MGI:1917522]
ENSMUSG00000038264	2133.57	-0.219604	0.0957136	-2.29439	0.0217684	0.319759	Sema7a	sema domain, immunoglobulin domain (Ig), and GPI membrane anchor, (semaphorin) 7A [Source:MGI Symbol;Acc:MGI:1306826]
ENSMUSG00000039163	180.242	0.262432	0.114651	2.28897	0.022081	0.319759	Cmc1	COX assembly mitochondrial protein 1 [Source:MGI Symbol;Acc:MGI:1915149]
ENSMUSG00000039759	178.03	-0.331019	0.144015	-2.2985	0.0215333	0.319759	Thap3	THAP domain containing, apoptosis associated protein 3 [Source:MGI Symbol;Acc:MGI:1917126]
ENSMUSG00000040276	6733.25	-0.197003	0.0863746	-2.2808	0.02256	0.319759	Pacsin1	protein kinase C and casein kinase substrate in neurons 1 [Source:MGI Symbol;Acc:MGI:1345181]
ENSMUSG00000041377	24.8818	-0.735705	0.32142	-2.28892	0.0220839	0.319759	Ninj2	ninjurin 2 [Source:MGI Symbol;Acc:MGI:1352751]
ENSMUSG00000042251	38.8055	0.530676	0.231333	2.29399	0.0217909	0.319759	Pm20d1	peptidase M20 domain containing 1 [Source:MGI Symbol;Acc:MGI:2442939]
ENSMUSG00000042492	1441.07	-0.187745	0.0818804	-2.29292	0.0218525	0.319759	Tbc1d10b	TBC1 domain family, member 10b [Source:MGI Symbol;Acc:MGI:1915699]
ENSMUSG00000043131	594.12	0.195111	0.0855042	2.28189	0.022496	0.319759	Mob1a	MOB kinase activator 1A [Source:MGI Symbol;Acc:MGI:2442631]
ENSMUSG00000043384	12431.2	0.165448	0.0723019	2.2883	0.0221201	0.319759	Gprasp1	G protein-coupled receptor associated sorting protein 1 [Source:MGI Symbol;Acc:MGI:1917418]
ENSMUSG00000045608	364.819	-0.284106	0.123785	-2.29516	0.0217239	0.319759	Dbx2	developing brain homeobox 2 [Source:MGI Symbol;Acc:MGI:107445]
ENSMUSG00000055373	1219.84	0.310498	0.135871	2.28524	0.0222989	0.319759	Fut9	fucosyltransferase 9 [Source:MGI Symbol;Acc:MGI:1330859]
ENSMUSG00000057367	708.137	0.254796	0.11125	2.29029	0.0220043	0.319759	Birc2	baculoviral IAP repeat-containing 2 [Source:MGI Symbol;Acc:MGI:1197009]
ENSMUSG00000057666	767.4	-0.341864	0.149841	-2.28152	0.0225179	0.319759	Gapdh	glyceraldehyde-3-phosphate dehydrogenase [Source:MGI Symbol;Acc:MGI:95640]
ENSMUSG00000060512	58.0025	-0.614656	0.269743	-2.27867	0.0226866	0.319759	0610040J01Rik	RIKEN cDNA 0610040J01 gene [Source:MGI Symbol;Acc:MGI:1923511]
ENSMUSG00000060733	935.912	0.17863	0.0783633	2.27951	0.022637	0.319759	Ipmk	inositol polyphosphate multikinase [Source:MGI Symbol;Acc:MGI:1916968]
ENSMUSG00000060771	316.903	0.285515	0.124977	2.28454	0.0223396	0.319759	Tsga10	testis specific 10 [Source:MGI Symbol;Acc:MGI:2685063]
ENSMUSG00000063568	655.935	0.217082	0.0950775	2.28321	0.0224181	0.319759	Jazf1	JAZF zinc finger 1 [Source:MGI Symbol;Acc:MGI:2141450]
ENSMUSG00000067925	624.197	-0.226899	0.0993018	-2.28494	0.0223164	0.319759	Cxx1a	CAAX box 1A [Source:MGI Symbol;Acc:MGI:1913408]
ENSMUSG00000079562	1444.33	-0.164556	0.0719713	-2.28641	0.0222303	0.319759	Maea	macrophage erythroblast attacher [Source:MGI Symbol;Acc:MGI:1891748]
ENSMUSG00000089838	367.549	0.242035	0.106219	2.27863	0.0226889	0.319759	Gm2962	predicted pseudogene 2962 [Source:MGI Symbol;Acc:MGI:3781140]
ENSMUSG00000101609	253.25	0.351817	0.153625	2.2901	0.0220155	0.319759	Kcnq1ot1	KCNQ1 overlapping transcript 1 [Source:MGI Symbol;Acc:MGI:1926855]
ENSMUSG00000109536	287.816	0.324023	0.141143	2.2957	0.0216932	0.319759	9330162G02Rik	RIKEN cDNA 9330162G02 gene [Source:MGI Symbol;Acc:MGI:2442217]
ENSMUSG00000024067	510.748	0.214034	0.0940076	2.27677	0.0227999	0.320054	Dpy30	dpy-30, histone methyltransferase complex regulatory subunit [Source:MGI Symbol;Acc:MGI:1913560]
ENSMUSG00000030034	155.911	-0.34417	0.151199	-2.27627	0.0228297	0.320054	Ino80b	INO80 complex subunit B [Source:MGI Symbol;Acc:MGI:1917270]
ENSMUSG00000032624	807.33	0.196721	0.0864306	2.27606	0.0228425	0.320054	Eml4	echinoderm microtubule associated protein like 4 [Source:MGI Symbol;Acc:MGI:1926048]
ENSMUSG00000038070	248.246	0.321954	0.141437	2.27631	0.0228275	0.320054	Cntln	centlein, centrosomal protein [Source:MGI Symbol;Acc:MGI:2443104]
ENSMUSG00000042608	538.863	-0.271865	0.119419	-2.27656	0.0228124	0.320054	Stk40	serine/threonine kinase 40 [Source:MGI Symbol;Acc:MGI:1921428]
ENSMUSG00000047036	2261.86	0.193873	0.0851215	2.2776	0.0227505	0.320054	Zfp445	zinc finger protein 445 [Source:MGI Symbol;Acc:MGI:2143340]
ENSMUSG00000045045	517.867	-0.34007	0.149442	-2.2756	0.0228702	0.320139	Lrfn4	leucine rich repeat and fibronectin type III domain containing 4 [Source:MGI Symbol;Acc:MGI:2385612]
ENSMUSG00000028101	421.988	-0.207466	0.0912616	-2.27331	0.0230074	0.321757	Pias3	protein inhibitor of activated STAT 3 [Source:MGI Symbol;Acc:MGI:1913126]
ENSMUSG00000042099	214.947	-0.306918	0.13506	-2.27245	0.0230596	0.322184	Kank3	KN motif and ankyrin repeat domains 3 [Source:MGI Symbol;Acc:MGI:1098615]
ENSMUSG00000003469	10250.5	-0.140806	0.0619965	-2.27119	0.0231355	0.322943	Phyhip	phytanoyl-CoA hydroxylase interacting protein [Source:MGI Symbol;Acc:MGI:1860417]
ENSMUSG00000002274	468.826	-0.37174	0.163796	-2.26952	0.0232365	0.323404	Metrn	meteorin, glial cell differentiation regulator [Source:MGI Symbol;Acc:MGI:1917333]
ENSMUSG00000020810	1355.39	-0.243481	0.107257	-2.27007	0.0232036	0.323404	Cygb	cytoglobin [Source:MGI Symbol;Acc:MGI:2149481]
ENSMUSG00000038738	7820.92	-0.305871	0.13479	-2.26925	0.0232534	0.323404	Shank1	SH3/ankyrin domain gene 1 [Source:MGI Symbol;Acc:MGI:3613677]
ENSMUSG00000055717	836.9	-0.215229	0.0948476	-2.26921	0.0232556	0.323404	Slain1	SLAIN motif family, member 1 [Source:MGI Symbol;Acc:MGI:2145578]
ENSMUSG00000002210	415.728	-0.244912	0.108167	-2.26419	0.0235623	0.324058	Smg9	smg-9 homolog, nonsense mediated mRNA decay factor (C. elegans) [Source:MGI Symbol;Acc:MGI:1919247]
ENSMUSG00000017485	2382.26	0.253095	0.111633	2.26721	0.0233776	0.324058	Top2b	topoisomerase (DNA) II beta [Source:MGI Symbol;Acc:MGI:98791]
ENSMUSG00000026425	1659.57	0.166913	0.0737349	2.26368	0.0235936	0.324058	Srgap2	SLIT-ROBO Rho GTPase activating protein 2 [Source:MGI Symbol;Acc:MGI:109605]
ENSMUSG00000027434	29.0304	-0.767007	0.338978	-2.2627	0.0236539	0.324058	Nkx2-2	NK2 homeobox 2 [Source:MGI Symbol;Acc:MGI:97347]
ENSMUSG00000030536	364.779	0.191541	0.0845491	2.26545	0.0234854	0.324058	Iqgap1	IQ motif containing GTPase activating protein 1 [Source:MGI Symbol;Acc:MGI:1352757]
ENSMUSG00000031833	7118.3	-0.241177	0.106549	-2.26353	0.0236029	0.324058	Mast3	microtubule associated serine/threonine kinase 3 [Source:MGI Symbol;Acc:MGI:2683541]
ENSMUSG00000037339	406.786	-0.271192	0.119762	-2.26443	0.0235477	0.324058	Fam53a	family with sequence similarity 53, member A [Source:MGI Symbol;Acc:MGI:1919225]
ENSMUSG00000037386	1232.93	0.183041	0.0808735	2.2633	0.0236174	0.324058	Rims2	regulating synaptic membrane exocytosis 2 [Source:MGI Symbol;Acc:MGI:2152972]
ENSMUSG00000055745	1881.79	-0.15434	0.0681584	-2.26443	0.0235474	0.324058	Ldoc1l	leucine zipper, down-regulated in cancer 1-like [Source:MGI Symbol;Acc:MGI:2675858]
ENSMUSG00000071350	109.515	0.392447	0.173326	2.26421	0.0235612	0.324058	Setdb2	SET domain, bifurcated 2 [Source:MGI Symbol;Acc:MGI:2685139]
ENSMUSG00000073982	399.714	-0.341248	0.150636	-2.26538	0.0234892	0.324058	Rhog	ras homolog family member G [Source:MGI Symbol;Acc:MGI:1928370]
ENSMUSG00000079110	248.417	-0.287711	0.127165	-2.2625	0.0236663	0.324058	Capn3	calpain 3 [Source:MGI Symbol;Acc:MGI:107437]
ENSMUSG00000082192	32.7338	-0.585483	0.258288	-2.26678	0.0234035	0.324058	Gm14719	predicted gene 14719 [Source:MGI Symbol;Acc:MGI:3705771]
ENSMUSG00000085793	445.789	0.235187	0.103903	2.26353	0.0236032	0.324058	Lin52	lin-52 homolog (C. elegans) [Source:MGI Symbol;Acc:MGI:3045391]
ENSMUSG00000086596	99.5823	0.325949	0.143995	2.26361	0.0235979	0.324058	Susd5	sushi domain containing 5 [Source:MGI Symbol;Acc:MGI:2685972]
ENSMUSG00000104882	145.764	0.388108	0.17115	2.26765	0.0233504	0.324058	Gm43096	predicted gene 43096 [Source:MGI Symbol;Acc:MGI:5663233]
ENSMUSG00000109517	28.3018	-0.738709	0.326516	-2.2624	0.0236728	0.324058	Gm44763	predicted gene 44763 [Source:MGI Symbol;Acc:MGI:5753339]
ENSMUSG00000028032	1402.68	-0.14987	0.0662657	-2.26165	0.023719	0.324392	Papss1	3'-phosphoadenosine 5'-phosphosulfate synthase 1 [Source:MGI Symbol;Acc:MGI:1330587]
ENSMUSG00000024054	906.309	0.228482	0.101099	2.25997	0.0238229	0.325252	Smchd1	SMC hinge domain containing 1 [Source:MGI Symbol;Acc:MGI:1921605]
ENSMUSG00000033998	1559.17	0.116227	0.0514296	2.25993	0.0238256	0.325252	Kcnk1	potassium channel, subfamily K, member 1 [Source:MGI Symbol;Acc:MGI:109322]
ENSMUSG00000030124	82.4814	-0.353964	0.156698	-2.2589	0.0238899	0.325353	Lag3	lymphocyte-activation gene 3 [Source:MGI Symbol;Acc:MGI:106588]
ENSMUSG00000051515	189.982	-0.356488	0.15785	-2.2584	0.0239204	0.325353	Fam181b	family with sequence similarity 181, member B [Source:MGI Symbol;Acc:MGI:1930951]
ENSMUSG00000067928	200.211	0.319762	0.141566	2.25874	0.0238995	0.325353	Zfp760	zinc finger protein 760 [Source:MGI Symbol;Acc:MGI:2679257]
ENSMUSG00000078117	199.518	0.36844	0.163115	2.25877	0.0238978	0.325353	Gm16485	predicted gene 16485 [Source:MGI Symbol;Acc:MGI:3642771]
ENSMUSG00000002781	325.791	-0.264496	0.117318	-2.25452	0.0241632	0.325479	Tmem143	transmembrane protein 143 [Source:MGI Symbol;Acc:MGI:1917459]
ENSMUSG00000003352	3832.92	-0.275612	0.122409	-2.25157	0.0243495	0.325479	Cacnb3	calcium channel, voltage-dependent, beta 3 subunit [Source:MGI Symbol;Acc:MGI:103307]
ENSMUSG00000024338	30.6997	-0.622583	0.276571	-2.25108	0.0243808	0.325479	Psmb8	proteasome (prosome, macropain) subunit, beta type 8 (large multifunctional peptidase 7) [Source:MGI Symbol;Acc:MGI:1346527]
ENSMUSG00000024812	417.149	-0.223711	0.099274	-2.25347	0.0242292	0.325479	Tjp2	tight junction protein 2 [Source:MGI Symbol;Acc:MGI:1341872]
ENSMUSG00000024974	1668.3	0.221162	0.0981333	2.25369	0.0242158	0.325479	Smc3	structural maintenance of chromosomes 3 [Source:MGI Symbol;Acc:MGI:1339795]
ENSMUSG00000025854	632.246	-0.247446	0.109757	-2.25448	0.0241659	0.325479	Fam20c	family with sequence similarity 20, member C [Source:MGI Symbol;Acc:MGI:2136853]
ENSMUSG00000026674	175.316	0.335872	0.149078	2.253	0.0242593	0.325479	Ddr2	discoidin domain receptor family, member 2 [Source:MGI Symbol;Acc:MGI:1345277]
ENSMUSG00000029304	72.9903	1.31058	0.581874	2.25234	0.0243005	0.325479	Spp1	secreted phosphoprotein 1 [Source:MGI Symbol;Acc:MGI:98389]
ENSMUSG00000030397	1820.19	-0.217951	0.0967999	-2.25157	0.0243496	0.325479	Mark4	MAP/microtubule affinity regulating kinase 4 [Source:MGI Symbol;Acc:MGI:1920955]
ENSMUSG00000032087	2106.19	-0.231158	0.10269	-2.25102	0.0243841	0.325479	Dscaml1	Down syndrome cell adhesion molecule like 1 [Source:MGI Symbol;Acc:MGI:2150309]
ENSMUSG00000033628	1132.66	0.173135	0.0767035	2.25719	0.0239962	0.325479	Pik3c3	phosphoinositide-3-kinase, class 3 [Source:MGI Symbol;Acc:MGI:2445019]
ENSMUSG00000039477	1313.6	-0.319944	0.142008	-2.253	0.0242592	0.325479	Tnrc18	trinucleotide repeat containing 18 [Source:MGI Symbol;Acc:MGI:3648294]
ENSMUSG00000041354	500.029	-0.293561	0.130049	-2.25732	0.0239881	0.325479	Rgl2	ral guanine nucleotide dissociation stimulator-like 2 [Source:MGI Symbol;Acc:MGI:107483]
ENSMUSG00000041895	413.008	-0.184553	0.0819091	-2.25314	0.0242503	0.325479	Wipi1	WD repeat domain, phosphoinositide interacting 1 [Source:MGI Symbol;Acc:MGI:1261864]
ENSMUSG00000046607	1376.22	-0.134856	0.0597694	-2.25628	0.0240532	0.325479	Hrk	harakiri, BCL2 interacting protein (contains only BH3 domain) [Source:MGI Symbol;Acc:MGI:1201608]
ENSMUSG00000054383	62.8923	-0.475276	0.210593	-2.25684	0.0240178	0.325479	Pnma1	paraneoplastic antigen MA1 [Source:MGI Symbol;Acc:MGI:2180564]
ENSMUSG00000055633	321.928	-0.432377	0.192087	-2.25094	0.0243891	0.325479	Zfp580	zinc finger protein 580 [Source:MGI Symbol;Acc:MGI:1916242]
ENSMUSG00000057113	2525.95	0.188843	0.0838828	2.25128	0.0243679	0.325479	Npm1	nucleophosmin 1 [Source:MGI Symbol;Acc:MGI:106184]
ENSMUSG00000062421	903.908	0.135592	0.0601232	2.25524	0.0241185	0.325479	Arf2	ADP-ribosylation factor 2 [Source:MGI Symbol;Acc:MGI:99595]
ENSMUSG00000078812	4681.5	-0.229046	0.101483	-2.25698	0.0240092	0.325479	Eif5a	eukaryotic translation initiation factor 5A [Source:MGI Symbol;Acc:MGI:106248]
ENSMUSG00000090698	89.2551	0.620783	0.275181	2.25591	0.0240763	0.325479	Apold1	apolipoprotein L domain containing 1 [Source:MGI Symbol;Acc:MGI:2685921]
ENSMUSG00000032397	245.261	0.319986	0.142204	2.2502	0.0244366	0.325821	Tipin	timeless interacting protein [Source:MGI Symbol;Acc:MGI:1921571]
ENSMUSG00000014074	896.355	0.223608	0.0994251	2.24901	0.0245118	0.32624	Rnf168	ring finger protein 168 [Source:MGI Symbol;Acc:MGI:1917488]
ENSMUSG00000028869	1009.37	0.186988	0.0831388	2.24911	0.0245056	0.32624	Gnl2	guanine nucleotide binding protein-like 2 (nucleolar) [Source:MGI Symbol;Acc:MGI:2385207]
ENSMUSG00000020758	166.68	-0.524914	0.233548	-2.24756	0.0246043	0.326885	Itgb4	integrin beta 4 [Source:MGI Symbol;Acc:MGI:96613]
ENSMUSG00000038332	1084.32	0.204557	0.091009	2.24766	0.0245978	0.326885	Sesn1	sestrin 1 [Source:MGI Symbol;Acc:MGI:2155278]
ENSMUSG00000107806	70.6818	0.406592	0.180958	2.24688	0.0246475	0.327167	Gm19726	predicted gene, 19726 [Source:MGI Symbol;Acc:MGI:5011911]
ENSMUSG00000021990	193.436	-0.334691	0.149061	-2.24534	0.0247465	0.327758	Spata13	spermatogenesis associated 13 [Source:MGI Symbol;Acc:MGI:104838]
ENSMUSG00000034751	1122.55	0.216698	0.096518	2.24516	0.0247581	0.327758	Mast4	microtubule associated serine/threonine kinase family member 4 [Source:MGI Symbol;Acc:MGI:1918885]
ENSMUSG00000050821	7459.82	-0.269089	0.119835	-2.24549	0.0247364	0.327758	Fam131a	family with sequence similarity 131, member A [Source:MGI Symbol;Acc:MGI:1925658]
ENSMUSG00000026610	375.125	0.245921	0.109581	2.24419	0.0248202	0.328015	Esrrg	estrogen-related receptor gamma [Source:MGI Symbol;Acc:MGI:1347056]
ENSMUSG00000028730	21.3038	0.741928	0.330603	2.24417	0.0248216	0.328015	Cfap57	cilia and flagella associated protein 57 [Source:MGI Symbol;Acc:MGI:2686209]
ENSMUSG00000016487	341.762	0.194009	0.0865701	2.24106	0.0250219	0.32862	Ppfibp1	PTPRF interacting protein, binding protein 1 (liprin beta 1) [Source:MGI Symbol;Acc:MGI:1914783]
ENSMUSG00000024393	8500.61	-0.17387	0.0775363	-2.24243	0.0249335	0.32862	Prrc2a	proline-rich coiled-coil 2A [Source:MGI Symbol;Acc:MGI:1915467]
ENSMUSG00000024787	439.017	-0.233746	0.104264	-2.24188	0.0249694	0.32862	Snx15	sorting nexin 15 [Source:MGI Symbol;Acc:MGI:1916274]
ENSMUSG00000028035	1226.84	0.229162	0.102236	2.24151	0.0249931	0.32862	Dnajb4	DnaJ heat shock protein family (Hsp40) member B4 [Source:MGI Symbol;Acc:MGI:1914285]
ENSMUSG00000031967	404.277	-0.236296	0.105429	-2.24129	0.0250073	0.32862	Afg3l1	AFG3-like AAA ATPase 1 [Source:MGI Symbol;Acc:MGI:1928277]
ENSMUSG00000068264	220.342	-0.254266	0.113451	-2.2412	0.0250133	0.32862	Ap5s1	adaptor-related protein 5 complex, sigma 1 subunit [Source:MGI Symbol;Acc:MGI:1916846]
ENSMUSG00000085837	38.3033	-0.569898	0.254121	-2.24263	0.0249207	0.32862	Kcnmb4os2	potassium large conductance calcium-activated channel, subfamily M, beta member 4, opposite strand 2 [Source:MGI Symbol;Acc:MGI:1918263]
ENSMUSG00000025821	328.024	-0.241793	0.107954	-2.23977	0.0251057	0.329389	Zfp282	zinc finger protein 282 [Source:MGI Symbol;Acc:MGI:2141413]
ENSMUSG00000027834	4848.32	0.241717	0.107967	2.2388	0.025169	0.329389	Serpini1	serine (or cysteine) peptidase inhibitor, clade I, member 1 [Source:MGI Symbol;Acc:MGI:1194506]
ENSMUSG00000028776	121.126	0.425057	0.18981	2.23938	0.0251309	0.329389	Tinagl1	tubulointerstitial nephritis antigen-like 1 [Source:MGI Symbol;Acc:MGI:2137617]
ENSMUSG00000028833	45166.9	-0.214612	0.0958497	-2.23904	0.0251531	0.329389	Ncdn	neurochondrin [Source:MGI Symbol;Acc:MGI:1347351]
ENSMUSG00000020402	9424.69	0.0989007	0.0441888	2.23814	0.0252119	0.32966	Vdac1	voltage-dependent anion channel 1 [Source:MGI Symbol;Acc:MGI:106919]
ENSMUSG00000007603	796.429	-0.265035	0.118482	-2.23693	0.025291	0.329912	Dus3l	dihydrouridine synthase 3-like (S. cerevisiae) [Source:MGI Symbol;Acc:MGI:2147092]
ENSMUSG00000053347	349.816	0.328979	0.147074	2.23683	0.0252977	0.329912	Zfp943	zinc finger prtoein 943 [Source:MGI Symbol;Acc:MGI:1921920]
ENSMUSG00000063659	7252.63	-0.151262	0.0676224	-2.23686	0.0252958	0.329912	Zbtb18	zinc finger and BTB domain containing 18 [Source:MGI Symbol;Acc:MGI:1353609]
ENSMUSG00000049878	909.468	0.248322	0.111043	2.23628	0.0253334	0.330088	Rlf	rearranged L-myc fusion sequence [Source:MGI Symbol;Acc:MGI:1924705]
ENSMUSG00000029518	1669.17	-0.139392	0.06235	-2.23565	0.025375	0.330341	Rab35	RAB35, member RAS oncogene family [Source:MGI Symbol;Acc:MGI:1924657]
ENSMUSG00000019461	168.667	-0.281247	0.125869	-2.23444	0.0254538	0.330788	Plscr3	phospholipid scramblase 3 [Source:MGI Symbol;Acc:MGI:1917560]
ENSMUSG00000028517	6011.84	-0.167163	0.0748046	-2.23466	0.0254395	0.330788	Plpp3	phospholipid phosphatase 3 [Source:MGI Symbol;Acc:MGI:1915166]
ENSMUSG00000083899	3775.37	0.217421	0.0973334	2.23378	0.0254978	0.331071	Gm12346	predicted gene 12346 [Source:MGI Symbol;Acc:MGI:3649810]
ENSMUSG00000022462	2161.61	0.191254	0.0857126	2.23134	0.0256588	0.332093	Slc38a2	solute carrier family 38, member 2 [Source:MGI Symbol;Acc:MGI:1915010]
ENSMUSG00000032518	5051.66	-0.181208	0.0812142	-2.23123	0.0256658	0.332093	Rpsa	ribosomal protein SA [Source:MGI Symbol;Acc:MGI:105381]
ENSMUSG00000038828	1134.47	-0.177792	0.0796654	-2.23173	0.0256328	0.332093	Tmem214	transmembrane protein 214 [Source:MGI Symbol;Acc:MGI:1916046]
ENSMUSG00000049658	689.042	0.226407	0.101463	2.23142	0.0256532	0.332093	Bdp1	B double prime 1, subunit of RNA polymerase III transcription initiation factor IIIB [Source:MGI Symbol;Acc:MGI:1347077]
ENSMUSG00000025036	80.9263	0.345744	0.155074	2.22954	0.0257782	0.332795	Sfxn2	sideroflexin 2 [Source:MGI Symbol;Acc:MGI:2137678]
ENSMUSG00000036764	209.152	0.228847	0.102649	2.2294	0.0257871	0.332795	Dnajc12	DnaJ heat shock protein family (Hsp40) member C12 [Source:MGI Symbol;Acc:MGI:1353428]
ENSMUSG00000091511	17.4953	0.755071	0.338612	2.2299	0.025754	0.332795	Vmn2r87	vomeronasal 2, receptor 87 [Source:MGI Symbol;Acc:MGI:3645796]
ENSMUSG00000034243	2041.16	0.232755	0.10442	2.22902	0.0258123	0.332832	Golgb1	golgi autoantigen, golgin subfamily b, macrogolgin 1 [Source:MGI Symbol;Acc:MGI:1099447]
ENSMUSG00000000305	324.891	-0.225983	0.10155	-2.22533	0.0260592	0.333094	Cdh4	cadherin 4 [Source:MGI Symbol;Acc:MGI:99218]
ENSMUSG00000020536	1090.99	-0.224244	0.100695	-2.22697	0.0259494	0.333094	Llgl1	lethal giant larvae homolog 1 (Drosophila) [Source:MGI Symbol;Acc:MGI:102682]
ENSMUSG00000021136	326.236	0.312775	0.140559	2.22522	0.0260663	0.333094	Smoc1	SPARC related modular calcium binding 1 [Source:MGI Symbol;Acc:MGI:1929878]
ENSMUSG00000026082	521.99	0.197758	0.0888578	2.22555	0.0260442	0.333094	Rev1	REV1, DNA directed polymerase [Source:MGI Symbol;Acc:MGI:1929074]
ENSMUSG00000026856	284.626	-0.235519	0.105793	-2.22621	0.0259999	0.333094	Dolpp1	dolichyl pyrophosphate phosphatase 1 [Source:MGI Symbol;Acc:MGI:1914093]
ENSMUSG00000031696	4251.24	0.203155	0.0911895	2.22783	0.0258916	0.333094	Vps35	VPS35 retromer complex component [Source:MGI Symbol;Acc:MGI:1890467]
ENSMUSG00000031778	11482.2	-0.16956	0.0761401	-2.22695	0.0259509	0.333094	Cx3cl1	chemokine (C-X3-C motif) ligand 1 [Source:MGI Symbol;Acc:MGI:1097153]
ENSMUSG00000033021	557.732	-0.25459	0.114339	-2.22662	0.025973	0.333094	Gmppa	GDP-mannose pyrophosphorylase A [Source:MGI Symbol;Acc:MGI:1916330]
ENSMUSG00000045994	4512.55	-0.154816	0.0694908	-2.22787	0.0258895	0.333094	B3gat1	beta-1,3-glucuronyltransferase 1 (glucuronosyltransferase P) [Source:MGI Symbol;Acc:MGI:1924148]
ENSMUSG00000048022	1054.86	-0.196221	0.0882011	-2.2247	0.0261014	0.333094	Tmem229a	transmembrane protein 229A [Source:MGI Symbol;Acc:MGI:2442812]
ENSMUSG00000051116	75.186	0.370591	0.166558	2.22499	0.0260816	0.333094	Gm8121	predicted pseudogene 8121 [Source:MGI Symbol;Acc:MGI:3645325]
ENSMUSG00000059195	1380.19	-0.489976	0.220212	-2.22502	0.02608	0.333094	Gm12715	predicted gene 12715 [Source:MGI Symbol;Acc:MGI:3650759]
ENSMUSG00000056612	110.392	-0.419984	0.188812	-2.22435	0.0261249	0.333109	Ppp1r14b	protein phosphatase 1, regulatory (inhibitor) subunit 14B [Source:MGI Symbol;Acc:MGI:107682]
ENSMUSG00000020444	1553.59	-0.190124	0.0855224	-2.22309	0.0262099	0.333907	Guk1	guanylate kinase 1 [Source:MGI Symbol;Acc:MGI:95871]
ENSMUSG00000004562	306.995	-0.266837	0.120065	-2.22244	0.0262538	0.33418	Arhgef40	Rho guanine nucleotide exchange factor (GEF) 40 [Source:MGI Symbol;Acc:MGI:2685515]
ENSMUSG00000017210	2429.23	-0.163324	0.0735306	-2.22117	0.0263392	0.334185	Med24	mediator complex subunit 24 [Source:MGI Symbol;Acc:MGI:1344385]
ENSMUSG00000022525	257.241	0.289656	0.130377	2.22168	0.0263047	0.334185	Hrasls	HRAS-like suppressor [Source:MGI Symbol;Acc:MGI:1351473]
ENSMUSG00000032120	3607.02	-0.194546	0.0875829	-2.22128	0.0263319	0.334185	C2cd2l	C2 calcium-dependent domain containing 2-like [Source:MGI Symbol;Acc:MGI:1919014]
ENSMUSG00000075705	325.131	0.195313	0.0879354	2.2211	0.026344	0.334185	Msrb1	methionine sulfoxide reductase B1 [Source:MGI Symbol;Acc:MGI:1351642]
ENSMUSG00000059901	35.9861	0.586993	0.26437	2.22035	0.0263952	0.33455	Adamts14	a disintegrin-like and metallopeptidase (reprolysin type) with thrombospondin type 1 motif, 14 [Source:MGI Symbol;Acc:MGI:2179942]
ENSMUSG00000020189	1290.68	0.212111	0.0955758	2.21929	0.0264667	0.335014	Osbpl8	oxysterol binding protein-like 8 [Source:MGI Symbol;Acc:MGI:2443807]
ENSMUSG00000029055	2958.14	-0.249457	0.112428	-2.21881	0.0264994	0.335014	Plch2	phospholipase C, eta 2 [Source:MGI Symbol;Acc:MGI:2443078]
ENSMUSG00000049625	35.6222	-0.613454	0.276446	-2.21908	0.0264813	0.335014	Tifab	TRAF-interacting protein with forkhead-associated domain, family member B [Source:MGI Symbol;Acc:MGI:2385852]
ENSMUSG00000008730	2229.76	0.147013	0.0663148	2.2169	0.0266302	0.335528	Hipk1	homeodomain interacting protein kinase 1 [Source:MGI Symbol;Acc:MGI:1314873]
ENSMUSG00000033720	3217.03	-0.173858	0.0784218	-2.21696	0.0266257	0.335528	Sfxn5	sideroflexin 5 [Source:MGI Symbol;Acc:MGI:2137681]
ENSMUSG00000037343	632.41	0.149648	0.0674805	2.21765	0.026579	0.335528	Taf2	TATA-box binding protein associated factor 2 [Source:MGI Symbol;Acc:MGI:2443028]
ENSMUSG00000039285	1293.38	0.189133	0.0853131	2.21692	0.0266283	0.335528	Azi2	5-azacytidine induced gene 2 [Source:MGI Symbol;Acc:MGI:1351332]
ENSMUSG00000025137	1147.31	-0.18552	0.0837514	-2.21512	0.0267515	0.33616	Pcyt2	phosphate cytidylyltransferase 2, ethanolamine [Source:MGI Symbol;Acc:MGI:1915921]
ENSMUSG00000038611	1108.92	-0.149362	0.067426	-2.2152	0.0267461	0.33616	Phrf1	PHD and ring finger domains 1 [Source:MGI Symbol;Acc:MGI:2141847]
ENSMUSG00000042063	370.53	0.340478	0.153731	2.21477	0.0267762	0.33616	Zfp386	zinc finger protein 386 (Kruppel-like) [Source:MGI Symbol;Acc:MGI:1930708]
ENSMUSG00000063576	2390.91	-0.214251	0.0967572	-2.21432	0.026807	0.33616	Klhdc3	kelch domain containing 3 [Source:MGI Symbol;Acc:MGI:2651568]
ENSMUSG00000103255	62.7389	-0.451178	0.203746	-2.21442	0.0268	0.33616	Pcdhac1	protocadherin alpha subfamily C, 1 [Source:MGI Symbol;Acc:MGI:1891442]
ENSMUSG00000108880	27.7061	0.713921	0.322431	2.21419	0.026816	0.33616	Gm44560	predicted gene 44560 [Source:MGI Symbol;Acc:MGI:5753136]
ENSMUSG00000009555	1244.17	-0.146548	0.0662736	-2.21126	0.0270178	0.337499	Cdk9	cyclin-dependent kinase 9 (CDC2-related kinase) [Source:MGI Symbol;Acc:MGI:1328368]
ENSMUSG00000020538	697.215	-0.291181	0.131642	-2.21192	0.0269725	0.337499	Srebf1	sterol regulatory element binding transcription factor 1 [Source:MGI Symbol;Acc:MGI:107606]
ENSMUSG00000021684	1208.05	-0.138482	0.0626192	-2.21149	0.0270019	0.337499	Pde8b	phosphodiesterase 8B [Source:MGI Symbol;Acc:MGI:2443999]
ENSMUSG00000048921	120.853	-0.329462	0.148993	-2.21125	0.0270182	0.337499	Zfp689	zinc finger protein 689 [Source:MGI Symbol;Acc:MGI:1918381]
ENSMUSG00000078572	150.932	-0.488844	0.221097	-2.21099	0.0270362	0.337499	Ndufaf8	NADH dehydrogenase (ubiquinone) 1 alpha subcomplex assembly factor 8 [Source:MGI Symbol;Acc:MGI:1913676]
ENSMUSG00000024030	1048.1	-0.151481	0.0685259	-2.21057	0.0270658	0.337585	Abcg1	ATP-binding cassette, sub-family G (WHITE), member 1 [Source:MGI Symbol;Acc:MGI:107704]
ENSMUSG00000019734	40.1915	-0.488094	0.220921	-2.20935	0.02715	0.338069	Tmc4	transmembrane channel-like gene family 4 [Source:MGI Symbol;Acc:MGI:2669035]
ENSMUSG00000020949	2506.05	0.186972	0.0846152	2.20968	0.0271275	0.338069	Fkbp3	FK506 binding protein 3 [Source:MGI Symbol;Acc:MGI:1353460]
ENSMUSG00000020329	464.643	-0.284145	0.128686	-2.20806	0.0272404	0.33842	Polrmt	polymerase (RNA) mitochondrial (DNA directed) [Source:MGI Symbol;Acc:MGI:1915843]
ENSMUSG00000021493	450.414	-0.302392	0.137154	-2.20476	0.0274711	0.33842	Pdlim7	PDZ and LIM domain 7 [Source:MGI Symbol;Acc:MGI:1914649]
ENSMUSG00000025190	8102.91	0.0806507	0.0366125	2.20282	0.0276076	0.33842	Got1	glutamic-oxaloacetic transaminase 1, soluble [Source:MGI Symbol;Acc:MGI:95791]
ENSMUSG00000027167	230.433	0.298619	0.135333	2.20655	0.0273454	0.33842	Elp4	elongator acetyltransferase complex subunit 4 [Source:MGI Symbol;Acc:MGI:1925016]
ENSMUSG00000027613	667.622	-0.247754	0.112311	-2.20597	0.0273858	0.33842	Eif6	eukaryotic translation initiation factor 6 [Source:MGI Symbol;Acc:MGI:1196288]
ENSMUSG00000028098	1207.61	0.2115	0.0959638	2.20395	0.0275276	0.33842	Rnf115	ring finger protein 115 [Source:MGI Symbol;Acc:MGI:1915095]
ENSMUSG00000032231	121.239	0.491958	0.223192	2.20419	0.0275113	0.33842	Anxa2	annexin A2 [Source:MGI Symbol;Acc:MGI:88246]
ENSMUSG00000032352	138.591	0.307376	0.139356	2.2057	0.0274052	0.33842	Lrrc1	leucine rich repeat containing 1 [Source:MGI Symbol;Acc:MGI:2442313]
ENSMUSG00000034164	56.9475	-0.556219	0.252086	-2.20647	0.0273513	0.33842	Emid1	EMI domain containing 1 [Source:MGI Symbol;Acc:MGI:2155091]
ENSMUSG00000035513	456.201	-0.370961	0.168219	-2.20523	0.0274382	0.33842	Ntng2	netrin G2 [Source:MGI Symbol;Acc:MGI:2159341]
ENSMUSG00000037784	300.453	0.264565	0.120089	2.20307	0.02759	0.33842	Dzip1l	DAZ interacting protein 1-like [Source:MGI Symbol;Acc:MGI:1919757]
ENSMUSG00000038393	518.135	0.416487	0.188924	2.20452	0.0274879	0.33842	Txnip	thioredoxin interacting protein [Source:MGI Symbol;Acc:MGI:1889549]
ENSMUSG00000040594	122.871	0.32162	0.145683	2.20767	0.0272675	0.33842	Ranbp17	RAN binding protein 17 [Source:MGI Symbol;Acc:MGI:1929706]
ENSMUSG00000042570	496.009	-0.335779	0.152258	-2.20533	0.027431	0.33842	Mier2	MIER family member 2 [Source:MGI Symbol;Acc:MGI:1917677]
ENSMUSG00000049097	979.431	-0.261896	0.118776	-2.20496	0.0274569	0.33842	Ankrd34a	ankyrin repeat domain 34A [Source:MGI Symbol;Acc:MGI:3617846]
ENSMUSG00000049556	4916.49	-0.248421	0.112776	-2.20278	0.0276103	0.33842	Lingo1	leucine rich repeat and Ig domain containing 1 [Source:MGI Symbol;Acc:MGI:1915522]
ENSMUSG00000053310	22233	-0.253105	0.114894	-2.20293	0.0275994	0.33842	Nrgn	neurogranin [Source:MGI Symbol;Acc:MGI:1927184]
ENSMUSG00000060716	536.164	-0.360454	0.163416	-2.20574	0.027402	0.33842	Plekhh1	pleckstrin homology domain containing, family H (with MyTH4 domain) member 1 [Source:MGI Symbol;Acc:MGI:2144989]
ENSMUSG00000066607	2941.19	-0.266611	0.120903	-2.20516	0.027443	0.33842	6030419C18Rik	RIKEN cDNA 6030419C18 gene [Source:MGI Symbol;Acc:MGI:2442108]
ENSMUSG00000001054	1012.66	-0.177455	0.08106	-2.18919	0.0285832	0.338496	Rmnd5b	required for meiotic nuclear division 5 homolog B [Source:MGI Symbol;Acc:MGI:1913339]
ENSMUSG00000001627	641.418	0.214546	0.0980796	2.18747	0.0287085	0.338496	Ifrd1	interferon-related developmental regulator 1 [Source:MGI Symbol;Acc:MGI:1316717]
ENSMUSG00000014498	1170.48	-0.237959	0.108137	-2.20054	0.0277687	0.338496	Ankrd52	ankyrin repeat domain 52 [Source:MGI Symbol;Acc:MGI:2444029]
ENSMUSG00000015597	1135.96	0.195953	0.089147	2.19809	0.0279426	0.338496	Zfp318	zinc finger protein 318 [Source:MGI Symbol;Acc:MGI:1889348]
ENSMUSG00000019948	460.922	0.266818	0.121968	2.18761	0.0286978	0.338496	Actr6	ARP6 actin-related protein 6 [Source:MGI Symbol;Acc:MGI:1914269]
ENSMUSG00000020130	730.885	0.189555	0.0862401	2.19799	0.0279497	0.338496	Tbc1d15	TBC1 domain family, member 15 [Source:MGI Symbol;Acc:MGI:1913937]
ENSMUSG00000020657	3034.03	0.102296	0.0466145	2.19452	0.028198	0.338496	Dnajc27	DnaJ heat shock protein family (Hsp40) member C27 [Source:MGI Symbol;Acc:MGI:2443036]
ENSMUSG00000020827	8301.25	-0.177519	0.0809284	-2.19353	0.0282693	0.338496	Mink1	misshapen-like kinase 1 (zebrafish) [Source:MGI Symbol;Acc:MGI:1355329]
ENSMUSG00000021728	435.296	0.220633	0.100801	2.18881	0.0286109	0.338496	Emb	embigin [Source:MGI Symbol;Acc:MGI:95321]
ENSMUSG00000023939	231.266	-0.303578	0.138528	-2.19145	0.0284193	0.338496	Mrpl14	mitochondrial ribosomal protein L14 [Source:MGI Symbol;Acc:MGI:1333864]
ENSMUSG00000024299	223.823	-0.288634	0.131846	-2.18917	0.0285848	0.338496	Adamts10	a disintegrin-like and metallopeptidase (reprolysin type) with thrombospondin type 1 motif, 10 [Source:MGI Symbol;Acc:MGI:2449112]
ENSMUSG00000024875	151.925	-0.352809	0.160363	-2.20006	0.0278026	0.338496	Yif1a	Yip1 interacting factor homolog A (S. cerevisiae) [Source:MGI Symbol;Acc:MGI:1915340]
ENSMUSG00000025209	257.574	-0.217684	0.0990467	-2.19779	0.027964	0.338496	Twnk	twinkle mtDNA helicase [Source:MGI Symbol;Acc:MGI:2137410]
ENSMUSG00000026034	1047.71	0.250876	0.114229	2.19625	0.0280738	0.338496	Clk1	CDC-like kinase 1 [Source:MGI Symbol;Acc:MGI:107403]
ENSMUSG00000026761	743.276	0.250023	0.114205	2.18924	0.0285797	0.338496	Orc4	origin recognition complex, subunit 4 [Source:MGI Symbol;Acc:MGI:1347043]
ENSMUSG00000027356	31.7119	0.613779	0.278738	2.20199	0.027666	0.338496	Fermt1	fermitin family member 1 [Source:MGI Symbol;Acc:MGI:2443583]
ENSMUSG00000027809	695.004	0.193295	0.0882471	2.19038	0.0284967	0.338496	Etfdh	electron transferring flavoprotein, dehydrogenase [Source:MGI Symbol;Acc:MGI:106100]
ENSMUSG00000027823	1695.07	0.256428	0.116782	2.19578	0.0281077	0.338496	Gmps	guanine monophosphate synthetase [Source:MGI Symbol;Acc:MGI:2448526]
ENSMUSG00000029389	376.542	0.195945	0.089222	2.19615	0.0280813	0.338496	Ddx55	DEAD (Asp-Glu-Ala-Asp) box polypeptide 55 [Source:MGI Symbol;Acc:MGI:1915098]
ENSMUSG00000030092	228.418	0.441315	0.201357	2.1917	0.0284012	0.338496	Cntn6	contactin 6 [Source:MGI Symbol;Acc:MGI:1858223]
ENSMUSG00000031217	238.725	-0.335024	0.152822	-2.19225	0.0283613	0.338496	Efnb1	ephrin B1 [Source:MGI Symbol;Acc:MGI:102708]
ENSMUSG00000032407	1594.92	0.241468	0.110265	2.18988	0.0285327	0.338496	U2surp	U2 snRNP-associated SURP domain containing [Source:MGI Symbol;Acc:MGI:1915208]
ENSMUSG00000034724	865.031	0.23127	0.105695	2.1881	0.0286622	0.338496	Cnot6l	CCR4-NOT transcription complex, subunit 6-like [Source:MGI Symbol;Acc:MGI:2443154]
ENSMUSG00000034781	2689.21	-0.190902	0.08684	-2.19832	0.0279265	0.338496	Gna11	guanine nucleotide binding protein, alpha 11 [Source:MGI Symbol;Acc:MGI:95766]
ENSMUSG00000034818	4700.01	-0.207502	0.094361	-2.19902	0.0278763	0.338496	Celf5	CUGBP, Elav-like family member 5 [Source:MGI Symbol;Acc:MGI:2442333]
ENSMUSG00000035900	542.782	-0.233606	0.106409	-2.19535	0.0281385	0.338496	Gramd4	GRAM domain containing 4 [Source:MGI Symbol;Acc:MGI:2676308]
ENSMUSG00000036199	2239.35	-0.335521	0.152739	-2.19669	0.0280427	0.338496	Ndufa13	NADH dehydrogenase (ubiquinone) 1 alpha subcomplex, 13 [Source:MGI Symbol;Acc:MGI:1914434]
ENSMUSG00000036285	467.555	-0.200527	0.0914639	-2.19241	0.0283499	0.338496	Noa1	nitric oxide associated 1 [Source:MGI Symbol;Acc:MGI:1914306]
ENSMUSG00000038630	667.568	0.259714	0.118565	2.19047	0.0284899	0.338496	Zkscan16	zinc finger with KRAB and SCAN domains 16 [Source:MGI Symbol;Acc:MGI:3510405]
ENSMUSG00000038855	759.682	-0.170818	0.0780144	-2.18956	0.0285558	0.338496	Itpkb	inositol 1,4,5-trisphosphate 3-kinase B [Source:MGI Symbol;Acc:MGI:109235]
ENSMUSG00000040254	177.772	0.29479	0.134246	2.1959	0.0280994	0.338496	Sema3d	sema domain, immunoglobulin domain (Ig), short basic domain, secreted, (semaphorin) 3D [Source:MGI Symbol;Acc:MGI:1860118]
ENSMUSG00000041515	49.3957	-0.456732	0.207876	-2.19713	0.028011	0.338496	Irf8	interferon regulatory factor 8 [Source:MGI Symbol;Acc:MGI:96395]
ENSMUSG00000041625	298.495	-0.299196	0.136523	-2.19154	0.0284124	0.338496	Ggact	gamma-glutamylamine cyclotransferase [Source:MGI Symbol;Acc:MGI:2385008]
ENSMUSG00000042079	488.514	-0.192958	0.0879606	-2.19368	0.0282584	0.338496	Hnrnpf	heterogeneous nuclear ribonucleoprotein F [Source:MGI Symbol;Acc:MGI:2138741]
ENSMUSG00000042622	23.2106	0.853862	0.389633	2.19145	0.028419	0.338496	Maff	v-maf musculoaponeurotic fibrosarcoma oncogene family, protein F (avian) [Source:MGI Symbol;Acc:MGI:96910]
ENSMUSG00000042978	1840.36	-0.292383	0.133286	-2.19365	0.0282608	0.338496	Sbk1	SH3-binding kinase 1 [Source:MGI Symbol;Acc:MGI:2135937]
ENSMUSG00000043909	2170.78	0.15551	0.070828	2.19559	0.028121	0.338496	Trp53bp1	transformation related protein 53 binding protein 1 [Source:MGI Symbol;Acc:MGI:1351320]
ENSMUSG00000044792	2193.21	-0.154715	0.0705223	-2.19385	0.0282463	0.338496	Isca1	iron-sulfur cluster assembly 1 [Source:MGI Symbol;Acc:MGI:1916296]
ENSMUSG00000048251	2013	-0.201679	0.0918442	-2.19589	0.0281	0.338496	Bcl11b	B cell leukemia/lymphoma 11B [Source:MGI Symbol;Acc:MGI:1929913]
ENSMUSG00000049866	973.422	-0.187395	0.0856615	-2.18763	0.0286967	0.338496	Arl4c	ADP-ribosylation factor-like 4C [Source:MGI Symbol;Acc:MGI:2445172]
ENSMUSG00000060279	5173.1	-0.227115	0.103759	-2.18886	0.0286069	0.338496	Ap2a1	adaptor-related protein complex 2, alpha 1 subunit [Source:MGI Symbol;Acc:MGI:101921]
ENSMUSG00000062563	203.369	-0.290079	0.132414	-2.19071	0.028473	0.338496	Cys1	cystin 1 [Source:MGI Symbol;Acc:MGI:2177632]
ENSMUSG00000066880	473.169	0.261311	0.119401	2.18852	0.0286319	0.338496	Zfp617	zinc finger protein 617 [Source:MGI Symbol;Acc:MGI:2684459]
ENSMUSG00000078350	122.239	-0.370841	0.168584	-2.19974	0.0278255	0.338496	Smim1	small integral membrane protein 1 [Source:MGI Symbol;Acc:MGI:1916109]
ENSMUSG00000083396	740.558	0.197794	0.0898971	2.20023	0.0277907	0.338496	Gm15542	predicted gene 15542 [Source:MGI Symbol;Acc:MGI:3782990]
ENSMUSG00000102644	52.8969	0.542802	0.247423	2.19382	0.0282482	0.338496	Thap6	THAP domain containing 6 [Source:MGI Symbol;Acc:MGI:1922436]
ENSMUSG00000105176	65.1537	0.466238	0.211946	2.1998	0.0278212	0.338496	Gm43668	predicted gene 43668 [Source:MGI Symbol;Acc:MGI:5663805]
ENSMUSG00000110768	155.357	0.35389	0.161693	2.18866	0.0286218	0.338496	RP23-193N1.2
ENSMUSG00000033768	4122.9	-0.320825	0.14669	-2.1871	0.0287353	0.338544	Nrxn2	neurexin II [Source:MGI Symbol;Acc:MGI:1096362]
ENSMUSG00000027612	1082.22	-0.160164	0.0732674	-2.18602	0.0288144	0.338906	Mmp24	matrix metallopeptidase 24 [Source:MGI Symbol;Acc:MGI:1341867]
ENSMUSG00000033597	3133.05	-0.284156	0.129997	-2.18586	0.0288256	0.338906	Caskin1	CASK interacting protein 1 [Source:MGI Symbol;Acc:MGI:2442952]
ENSMUSG00000044018	855.218	0.179794	0.0822576	2.18574	0.0288344	0.338906	Mrpl50	mitochondrial ribosomal protein L50 [Source:MGI Symbol;Acc:MGI:107329]
ENSMUSG00000003345	2281.34	-0.254992	0.116714	-2.18477	0.0289058	0.339478	Csnk1g2	casein kinase 1, gamma 2 [Source:MGI Symbol;Acc:MGI:1920014]
ENSMUSG00000020817	2942.82	0.151243	0.0692661	2.18351	0.0289979	0.339669	Rabep1	rabaptin, RAB GTPase binding effector protein 1 [Source:MGI Symbol;Acc:MGI:1860236]
ENSMUSG00000037103	288.012	-0.25234	0.115558	-2.18367	0.0289866	0.339669	Dcaf15	DDB1 and CUL4 associated factor 15 [Source:MGI Symbol;Acc:MGI:2684420]
ENSMUSG00000059058	324.79	-0.213686	0.0978605	-2.18358	0.0289935	0.339669	Tma7-ps	translational machinery associated 7 homolog (S. cerevisiae), pseudogene [Source:MGI Symbol;Acc:MGI:3705453]
ENSMUSG00000074971	66.0656	0.529245	0.242406	2.1833	0.0290134	0.339669	Fibin	fin bud initiation factor homolog (zebrafish) [Source:MGI Symbol;Acc:MGI:1914856]
ENSMUSG00000029050	2531.42	-0.177313	0.0812307	-2.18284	0.029048	0.339806	Ski	ski sarcoma viral oncogene homolog (avian) [Source:MGI Symbol;Acc:MGI:98310]
ENSMUSG00000025141	40.7366	-0.555106	0.2546	-2.18031	0.0292348	0.339855	Myadml2	myeloid-associated differentiation marker-like 2 [Source:MGI Symbol;Acc:MGI:1915765]
ENSMUSG00000026361	826.549	0.277523	0.127195	2.18188	0.0291186	0.339855	Cdc73	cell division cycle 73, Paf1/RNA polymerase II complex component [Source:MGI Symbol;Acc:MGI:2384876]
ENSMUSG00000026494	508.418	-0.237238	0.108795	-2.1806	0.029213	0.339855	Kif26b	kinesin family member 26B [Source:MGI Symbol;Acc:MGI:2447076]
ENSMUSG00000026819	1034.94	-0.217547	0.099713	-2.18173	0.0291292	0.339855	Slc25a25	solute carrier family 25 (mitochondrial carrier, phosphate carrier), member 25 [Source:MGI Symbol;Acc:MGI:1915913]
ENSMUSG00000027800	132.918	0.360815	0.165454	2.18076	0.0292009	0.339855	Tm4sf1	transmembrane 4 superfamily member 1 [Source:MGI Symbol;Acc:MGI:104678]
ENSMUSG00000040648	382.254	0.23154	0.106183	2.18057	0.0292153	0.339855	Ppip5k2	diphosphoinositol pentakisphosphate kinase 2 [Source:MGI Symbol;Acc:MGI:2142810]
ENSMUSG00000040945	1457.09	-0.209927	0.096231	-2.1815	0.0291467	0.339855	Rcc2	regulator of chromosome condensation 2 [Source:MGI Symbol;Acc:MGI:1919784]
ENSMUSG00000070366	83.2952	0.369762	0.169509	2.18137	0.0291558	0.339855	Plpp4	phospholipid phosphatase 4 [Source:MGI Symbol;Acc:MGI:2685936]
ENSMUSG00000022561	603.212	-0.313767	0.143966	-2.17945	0.0292984	0.340001	Gpaa1	GPI anchor attachment protein 1 [Source:MGI Symbol;Acc:MGI:1202392]
ENSMUSG00000030386	208.74	0.298123	0.136782	2.17955	0.0292909	0.340001	Zfp606	zinc finger protein 606 [Source:MGI Symbol;Acc:MGI:1914620]
ENSMUSG00000035125	132.264	0.376692	0.172857	2.17921	0.029316	0.340001	Gcfc2	GC-rich sequence DNA binding factor 2 [Source:MGI Symbol;Acc:MGI:2141656]
ENSMUSG00000029782	569.533	0.178772	0.0820525	2.17875	0.0293501	0.340132	Tmem209	transmembrane protein 209 [Source:MGI Symbol;Acc:MGI:1919899]
ENSMUSG00000008496	129.249	-0.364838	0.167684	-2.17575	0.0295739	0.340153	Pou2f2	POU domain, class 2, transcription factor 2 [Source:MGI Symbol;Acc:MGI:101897]
ENSMUSG00000010797	45.2824	-0.62567	0.287743	-2.17441	0.0296747	0.340153	Wnt2	wingless-type MMTV integration site family, member 2 [Source:MGI Symbol;Acc:MGI:98954]
ENSMUSG00000020048	7314.26	0.203207	0.0933653	2.17647	0.0295201	0.340153	Hsp90b1	heat shock protein 90, beta (Grp94), member 1 [Source:MGI Symbol;Acc:MGI:98817]
ENSMUSG00000020734	745.384	-0.313128	0.143989	-2.17467	0.029655	0.340153	Grin2c	glutamate receptor, ionotropic, NMDA2C (epsilon 3) [Source:MGI Symbol;Acc:MGI:95822]
ENSMUSG00000022574	101.655	-0.398887	0.183162	-2.17778	0.0294221	0.340153	Naprt	nicotinate phosphoribosyltransferase [Source:MGI Symbol;Acc:MGI:2442664]
ENSMUSG00000024146	824.727	0.209156	0.096117	2.17605	0.0295513	0.340153	Cript	cysteine-rich PDZ-binding protein [Source:MGI Symbol;Acc:MGI:1929655]
ENSMUSG00000024797	678.568	-0.229706	0.105478	-2.17775	0.0294244	0.340153	Vps51	VPS51 GARP complex subunit [Source:MGI Symbol;Acc:MGI:1915755]
ENSMUSG00000026478	649.502	0.219974	0.101042	2.17706	0.0294764	0.340153	Lamc1	laminin, gamma 1 [Source:MGI Symbol;Acc:MGI:99914]
ENSMUSG00000028920	812.169	-0.167439	0.0770099	-2.17425	0.0296863	0.340153	Fbxo42	F-box protein 42 [Source:MGI Symbol;Acc:MGI:1924992]
ENSMUSG00000030098	223.318	-0.243172	0.111744	-2.17616	0.029543	0.340153	Grip2	glutamate receptor interacting protein 2 [Source:MGI Symbol;Acc:MGI:2681173]
ENSMUSG00000030122	7997.65	-0.18153	0.0834437	-2.17548	0.0295941	0.340153	Ptms	parathymosin [Source:MGI Symbol;Acc:MGI:1916452]
ENSMUSG00000032482	4751.11	-0.193339	0.0889212	-2.17427	0.029685	0.340153	Cspg5	chondroitin sulfate proteoglycan 5 [Source:MGI Symbol;Acc:MGI:1352747]
ENSMUSG00000034156	3190.53	-0.201721	0.0927419	-2.17508	0.0296239	0.340153	Tspoap1	TSPO associated protein 1 [Source:MGI Symbol;Acc:MGI:2450877]
ENSMUSG00000034168	1049.32	-0.28377	0.130539	-2.17383	0.0297177	0.340153	Irf2bpl	interferon regulatory factor 2 binding protein-like [Source:MGI Symbol;Acc:MGI:2442463]
ENSMUSG00000070699	160.434	-0.2821	0.129732	-2.17448	0.0296688	0.340153	Sars2	seryl-aminoacyl-tRNA synthetase 2 [Source:MGI Symbol;Acc:MGI:1919234]
ENSMUSG00000087141	820.31	0.205119	0.0943462	2.17411	0.0296967	0.340153	Plcxd2	phosphatidylinositol-specific phospholipase C, X domain containing 2 [Source:MGI Symbol;Acc:MGI:3647874]
ENSMUSG00000058239	991.289	-0.251067	0.115517	-2.17343	0.0297482	0.34024	Usf2	upstream transcription factor 2 [Source:MGI Symbol;Acc:MGI:99961]
ENSMUSG00000016995	122.745	-0.390155	0.179664	-2.17159	0.0298868	0.341039	Matn4	matrilin 4 [Source:MGI Symbol;Acc:MGI:1328314]
ENSMUSG00000023868	1556.47	-0.151517	0.0697584	-2.17203	0.0298533	0.341039	Pde10a	phosphodiesterase 10A [Source:MGI Symbol;Acc:MGI:1345143]
ENSMUSG00000040867	2003.89	-0.328768	0.151377	-2.17185	0.0298668	0.341039	Begain	brain-enriched guanylate kinase-associated [Source:MGI Symbol;Acc:MGI:3044626]
ENSMUSG00000004667	680.482	-0.216283	0.099634	-2.17077	0.0299482	0.341479	Polr2e	polymerase (RNA) II (DNA directed) polypeptide E [Source:MGI Symbol;Acc:MGI:1913670]
ENSMUSG00000028931	11234.1	-0.246231	0.113506	-2.16932	0.0300587	0.342475	Kcnab2	potassium voltage-gated channel, shaker-related subfamily, beta member 2 [Source:MGI Symbol;Acc:MGI:109239]
ENSMUSG00000022208	9276.03	-0.196749	0.0907095	-2.169	0.0300828	0.342488	Jph4	junctophilin 4 [Source:MGI Symbol;Acc:MGI:2443113]
ENSMUSG00000004364	3220.23	0.220952	0.101925	2.16778	0.0301755	0.342578	Cul3	cullin 3 [Source:MGI Symbol;Acc:MGI:1347360]
ENSMUSG00000020684	5711	-0.214694	0.0990567	-2.16738	0.0302058	0.342578	Rasl10b	RAS-like, family 10, member B [Source:MGI Symbol;Acc:MGI:2685575]
ENSMUSG00000024300	37.2635	-0.647481	0.298669	-2.16789	0.0301673	0.342578	Myo1f	myosin IF [Source:MGI Symbol;Acc:MGI:107711]
ENSMUSG00000026134	117.201	0.316671	0.146092	2.16762	0.0301875	0.342578	Prim2	DNA primase, p58 subunit [Source:MGI Symbol;Acc:MGI:97758]
ENSMUSG00000063626	572.948	0.339386	0.156534	2.16813	0.0301485	0.342578	Unc5d	unc-5 netrin receptor D [Source:MGI Symbol;Acc:MGI:2389364]
ENSMUSG00000104346	387.637	0.25741	0.118791	2.16691	0.0302417	0.342723	Pcdhga3	protocadherin gamma subfamily A, 3 [Source:MGI Symbol;Acc:MGI:1935215]
ENSMUSG00000002393	291.798	-0.416691	0.192602	-2.16348	0.030504	0.34321	Nr2f6	nuclear receptor subfamily 2, group F, member 6 [Source:MGI Symbol;Acc:MGI:1352453]
ENSMUSG00000019122	45.3926	0.504349	0.233159	2.16311	0.0305327	0.34321	Ccl9	chemokine (C-C motif) ligand 9 [Source:MGI Symbol;Acc:MGI:104533]
ENSMUSG00000020803	567.794	0.195165	0.0902319	2.16293	0.0305466	0.34321	Txndc17	thioredoxin domain containing 17 [Source:MGI Symbol;Acc:MGI:1289248]
ENSMUSG00000027882	321.819	0.318528	0.14728	2.16274	0.0305614	0.34321	Stxbp3	syntaxin binding protein 3 [Source:MGI Symbol;Acc:MGI:107362]
ENSMUSG00000037579	1492.6	-0.332122	0.153425	-2.16472	0.0304092	0.34321	Kcnh3	potassium voltage-gated channel, subfamily H (eag-related), member 3 [Source:MGI Symbol;Acc:MGI:1341723]
ENSMUSG00000038235	126.329	-0.365579	0.168957	-2.16374	0.0304843	0.34321	F11r	F11 receptor [Source:MGI Symbol;Acc:MGI:1321398]
ENSMUSG00000039233	881.549	0.233518	0.10797	2.1628	0.0305563	0.34321	Tbce	tubulin-specific chaperone E [Source:MGI Symbol;Acc:MGI:1917680]
ENSMUSG00000040464	132.285	0.295328	0.136522	2.16323	0.0305236	0.34321	Gtpbp10	GTP-binding protein 10 (putative) [Source:MGI Symbol;Acc:MGI:2385599]
ENSMUSG00000041203	707.905	-0.235841	0.109047	-2.16274	0.0305608	0.34321	2310036O22Rik	RIKEN cDNA 2310036O22 gene [Source:MGI Symbol;Acc:MGI:1922833]
ENSMUSG00000049606	1208.75	0.227971	0.105251	2.16597	0.0303135	0.34321	Zfp644	zinc finger protein 644 [Source:MGI Symbol;Acc:MGI:1277212]
ENSMUSG00000075270	406.238	0.345494	0.159706	2.16332	0.0305168	0.34321	Pde11a	phosphodiesterase 11A [Source:MGI Symbol;Acc:MGI:3036251]
ENSMUSG00000096847	2310.67	-0.21134	0.0976986	-2.16319	0.0305269	0.34321	Tmem151b	transmembrane protein 151B [Source:MGI Symbol;Acc:MGI:2685169]
ENSMUSG00000026904	5326.77	0.182853	0.0845986	2.16142	0.030663	0.343617	Slc4a10	solute carrier family 4, sodium bicarbonate cotransporter-like, member 10 [Source:MGI Symbol;Acc:MGI:2150150]
ENSMUSG00000029033	2420.96	-0.204333	0.0945483	-2.16115	0.0306841	0.343617	Acap3	ArfGAP with coiled-coil, ankyrin repeat and PH domains 3 [Source:MGI Symbol;Acc:MGI:2153589]
ENSMUSG00000043463	758.243	0.21118	0.0977201	2.16107	0.03069	0.343617	Rab9b	RAB9B, member RAS oncogene family [Source:MGI Symbol;Acc:MGI:2442454]
ENSMUSG00000044030	750.015	-0.29964	0.138636	-2.16134	0.0306692	0.343617	Irf2bp1	interferon regulatory factor 2 binding protein 1 [Source:MGI Symbol;Acc:MGI:2442159]
ENSMUSG00000033615	10805.7	-0.0829007	0.0383787	-2.16007	0.0307673	0.344223	Cplx1	complexin 1 [Source:MGI Symbol;Acc:MGI:104727]
ENSMUSG00000034839	626.019	-0.170187	0.0788068	-2.15955	0.0308075	0.344415	Larp6	La ribonucleoprotein domain family, member 6 [Source:MGI Symbol;Acc:MGI:1914807]
ENSMUSG00000021774	1331.45	0.132715	0.0615965	2.15458	0.0311947	0.344683	Ube2e1	ubiquitin-conjugating enzyme E2E 1 [Source:MGI Symbol;Acc:MGI:107411]
ENSMUSG00000022307	6373.16	0.170209	0.0789014	2.15724	0.0309873	0.344683	Oxr1	oxidation resistance 1 [Source:MGI Symbol;Acc:MGI:2179326]
ENSMUSG00000023025	848.953	0.217322	0.10086	2.15469	0.0311863	0.344683	Larp4	La ribonucleoprotein domain family, member 4 [Source:MGI Symbol;Acc:MGI:2443114]
ENSMUSG00000024772	1531.73	-0.196799	0.0911817	-2.15832	0.0309031	0.344683	Ehd1	EH-domain containing 1 [Source:MGI Symbol;Acc:MGI:1341878]
ENSMUSG00000024873	7453.04	-0.265745	0.123253	-2.1561	0.0310758	0.344683	Cnih2	cornichon family AMPA receptor auxiliary protein 2 [Source:MGI Symbol;Acc:MGI:1277225]
ENSMUSG00000025142	534.163	-0.212059	0.098388	-2.15534	0.0311353	0.344683	Aspscr1	alveolar soft part sarcoma chromosome region, candidate 1 (human) [Source:MGI Symbol;Acc:MGI:1916188]
ENSMUSG00000025792	170.47	-0.342227	0.158791	-2.1552	0.0311463	0.344683	Slc25a10	solute carrier family 25 (mitochondrial carrier, dicarboxylate transporter), member 10 [Source:MGI Symbol;Acc:MGI:1353497]
ENSMUSG00000027030	1545.85	0.147503	0.0684237	2.15572	0.0311054	0.344683	Stk39	serine/threonine kinase 39 [Source:MGI Symbol;Acc:MGI:1858416]
ENSMUSG00000029146	1037.51	-0.187825	0.0871904	-2.15419	0.0312253	0.344683	Snx17	sorting nexin 17 [Source:MGI Symbol;Acc:MGI:2387801]
ENSMUSG00000032171	998.214	-0.235507	0.109156	-2.15752	0.030965	0.344683	Pin1	protein (peptidyl-prolyl cis/trans isomerase) NIMA-interacting 1 [Source:MGI Symbol;Acc:MGI:1346036]
ENSMUSG00000035640	5671.26	-0.310799	0.143987	-2.15852	0.0308873	0.344683	Cbarp	calcium channel, voltage-dependent, beta subunit associated regulatory protein [Source:MGI Symbol;Acc:MGI:1354170]
ENSMUSG00000036270	1176.2	-0.157969	0.0733042	-2.15498	0.0311636	0.344683	Edc4	enhancer of mRNA decapping 4 [Source:MGI Symbol;Acc:MGI:2446249]
ENSMUSG00000040037	3862	0.197606	0.0917248	2.15433	0.0312142	0.344683	Negr1	neuronal growth regulator 1 [Source:MGI Symbol;Acc:MGI:2444846]
ENSMUSG00000071719	849.137	-0.184376	0.08543	-2.15821	0.0309111	0.344683	Tmem28	transmembrane protein 28 [Source:MGI Symbol;Acc:MGI:3648377]
ENSMUSG00000073678	503.394	0.291126	0.135111	2.15472	0.0311837	0.344683	Pgap1	post-GPI attachment to proteins 1 [Source:MGI Symbol;Acc:MGI:2443342]
ENSMUSG00000089832	128.148	-0.314511	0.145937	-2.15512	0.0311522	0.344683	Shkbp1	Sh3kbp1 binding protein 1 [Source:MGI Symbol;Acc:MGI:2385803]
ENSMUSG00000098985	56.9607	0.434513	0.201569	2.15566	0.0311101	0.344683	Gm27219	predicted gene 27219 [Source:MGI Symbol;Acc:MGI:5521062]
ENSMUSG00000021843	1915.59	0.212584	0.0987128	2.15356	0.0312747	0.344716	Ktn1	kinectin 1 [Source:MGI Symbol;Acc:MGI:109153]
ENSMUSG00000075053	1063.74	0.227057	0.105422	2.15379	0.0312564	0.344716	Vdac3-ps1	voltage-dependent anion channel 3, pseudogene 1 [Source:MGI Symbol;Acc:MGI:1270159]
ENSMUSG00000038722	771.874	0.166981	0.0775497	2.15322	0.0313017	0.344759	Bud31	BUD31 homolog [Source:MGI Symbol;Acc:MGI:2141291]
ENSMUSG00000038437	2031.28	-0.165303	0.0768056	-2.15222	0.0313797	0.345252	Mllt6	myeloid/lymphoid or mixed-lineage leukemia; translocated to, 6 [Source:MGI Symbol;Acc:MGI:1935145]
ENSMUSG00000045763	7820.27	0.140489	0.0652812	2.15206	0.0313929	0.345252	Basp1	brain abundant, membrane attached signal protein 1 [Source:MGI Symbol;Acc:MGI:1917600]
ENSMUSG00000021748	2697.09	0.130452	0.0606583	2.1506	0.031508	0.345583	Pdhb	pyruvate dehydrogenase (lipoamide) beta [Source:MGI Symbol;Acc:MGI:1915513]
ENSMUSG00000035671	340.698	-0.260295	0.120994	-2.15131	0.0314519	0.345583	Zswim4	zinc finger SWIM-type containing 4 [Source:MGI Symbol;Acc:MGI:2443726]
ENSMUSG00000046822	1482.07	-0.254176	0.118182	-2.15071	0.0314987	0.345583	Slc39a3	solute carrier family 39 (zinc transporter), member 3 [Source:MGI Symbol;Acc:MGI:2147269]
ENSMUSG00000047228	237.504	0.375155	0.17445	2.1505	0.0315158	0.345583	A2ml1	alpha-2-macroglobulin like 1 [Source:MGI Symbol;Acc:MGI:3039594]
ENSMUSG00000026020	895.195	0.207103	0.0963437	2.14962	0.0315851	0.346087	Nop58	NOP58 ribonucleoprotein [Source:MGI Symbol;Acc:MGI:1933184]
ENSMUSG00000041482	22.5152	0.726369	0.337961	2.14927	0.0316131	0.346139	Piezo2	piezo-type mechanosensitive ion channel component 2 [Source:MGI Symbol;Acc:MGI:1918781]
ENSMUSG00000020000	176.755	0.266604	0.124188	2.14677	0.0318118	0.346783	Moxd1	monooxygenase, DBH-like 1 [Source:MGI Symbol;Acc:MGI:1921582]
ENSMUSG00000020866	1158.45	-0.250648	0.116733	-2.1472	0.0317775	0.346783	Cacna1g	calcium channel, voltage-dependent, T type, alpha 1G subunit [Source:MGI Symbol;Acc:MGI:1201678]
ENSMUSG00000023952	987.688	-0.144631	0.0673367	-2.14789	0.0317228	0.346783	Gtpbp2	GTP binding protein 2 [Source:MGI Symbol;Acc:MGI:1860138]
ENSMUSG00000032411	669.451	0.198661	0.0925378	2.14681	0.0318084	0.346783	Tfdp2	transcription factor Dp 2 [Source:MGI Symbol;Acc:MGI:107167]
ENSMUSG00000037003	273.846	0.277297	0.129169	2.14677	0.0318114	0.346783	Tns2	tensin 2 [Source:MGI Symbol;Acc:MGI:2387586]
ENSMUSG00000069539	709.094	0.211817	0.0986243	2.14772	0.0317362	0.346783	Scyl2	SCY1-like 2 (S. cerevisiae) [Source:MGI Symbol;Acc:MGI:1289172]
ENSMUSG00000020921	272.078	-0.29498	0.137514	-2.1451	0.0319448	0.346837	Tmem101	transmembrane protein 101 [Source:MGI Symbol;Acc:MGI:1923797]
ENSMUSG00000024613	355.351	-0.171048	0.0797554	-2.14466	0.0319799	0.346837	Tcof1	treacle ribosome biogenesis factor 1 [Source:MGI Symbol;Acc:MGI:892003]
ENSMUSG00000031826	1110.3	-0.161476	0.0752723	-2.14523	0.0319345	0.346837	Usp10	ubiquitin specific peptidase 10 [Source:MGI Symbol;Acc:MGI:894652]
ENSMUSG00000032175	276.074	-0.21993	0.102515	-2.14535	0.0319248	0.346837	Tyk2	tyrosine kinase 2 [Source:MGI Symbol;Acc:MGI:1929470]
ENSMUSG00000042106	51.6646	-0.491987	0.229278	-2.14581	0.0318878	0.346837	Fam212a	family with sequence similarity 212, member A [Source:MGI Symbol;Acc:MGI:1915426]
ENSMUSG00000044749	62.1344	0.418395	0.195067	2.14488	0.0319621	0.346837	Abca6	ATP-binding cassette, sub-family A (ABC1), member 6 [Source:MGI Symbol;Acc:MGI:1923434]
ENSMUSG00000105489	29.2993	0.676837	0.315501	2.14528	0.0319307	0.346837	Gm43477	predicted gene 43477 [Source:MGI Symbol;Acc:MGI:5663614]
ENSMUSG00000025616	511.191	0.20744	0.0967811	2.14339	0.0320816	0.346929	Usp16	ubiquitin specific peptidase 16 [Source:MGI Symbol;Acc:MGI:1921362]
ENSMUSG00000036591	4160.1	0.205385	0.0958192	2.14347	0.0320757	0.346929	Arhgap21	Rho GTPase activating protein 21 [Source:MGI Symbol;Acc:MGI:1918685]
ENSMUSG00000040734	61.8456	-0.432586	0.20178	-2.14385	0.0320448	0.346929	Ppp1r13l	protein phosphatase 1, regulatory (inhibitor) subunit 13 like [Source:MGI Symbol;Acc:MGI:3525053]
ENSMUSG00000041235	261.901	-0.272602	0.127133	-2.14423	0.0320143	0.346929	Chd7	chromodomain helicase DNA binding protein 7 [Source:MGI Symbol;Acc:MGI:2444748]
ENSMUSG00000003344	1535.99	-0.238268	0.111459	-2.13772	0.0325395	0.34724	Btbd2	BTB (POZ) domain containing 2 [Source:MGI Symbol;Acc:MGI:1933831]
ENSMUSG00000003617	239.879	0.48732	0.227752	2.13969	0.0323795	0.34724	Cp	ceruloplasmin [Source:MGI Symbol;Acc:MGI:88476]
ENSMUSG00000005510	1403.41	-0.18439	0.0861436	-2.1405	0.0323146	0.34724	Ndufs3	NADH dehydrogenase (ubiquinone) Fe-S protein 3 [Source:MGI Symbol;Acc:MGI:1915599]
ENSMUSG00000013833	1239.69	-0.273177	0.127658	-2.13992	0.0323609	0.34724	Med16	mediator complex subunit 16 [Source:MGI Symbol;Acc:MGI:2158394]
ENSMUSG00000016028	153.809	-0.360744	0.168765	-2.13754	0.0325538	0.34724	Celsr1	cadherin, EGF LAG seven-pass G-type receptor 1 [Source:MGI Symbol;Acc:MGI:1100883]
ENSMUSG00000019945	32.552	0.548614	0.256632	2.13775	0.032537	0.34724	1700040L02Rik	RIKEN cDNA 1700040L02 gene [Source:MGI Symbol;Acc:MGI:1920537]
ENSMUSG00000025858	549.088	-0.217528	0.101694	-2.13904	0.0324322	0.34724	Get4	golgi to ER traffic protein 4 [Source:MGI Symbol;Acc:MGI:1914854]
ENSMUSG00000027932	175.292	0.383712	0.179315	2.13988	0.0323648	0.34724	Slc27a3	solute carrier family 27 (fatty acid transporter), member 3 [Source:MGI Symbol;Acc:MGI:1347358]
ENSMUSG00000027937	459.483	0.177384	0.0829564	2.13829	0.0324936	0.34724	Jtb	jumping translocation breakpoint [Source:MGI Symbol;Acc:MGI:1346082]
ENSMUSG00000028341	1540.89	-0.273332	0.127766	-2.13931	0.0324107	0.34724	Nr4a3	nuclear receptor subfamily 4, group A, member 3 [Source:MGI Symbol;Acc:MGI:1352457]
ENSMUSG00000031314	1771.39	0.201644	0.0942766	2.13886	0.0324471	0.34724	Taf1	TATA-box binding protein associated factor 1 [Source:MGI Symbol;Acc:MGI:1336878]
ENSMUSG00000038496	70.7383	0.593409	0.277198	2.14074	0.0322946	0.34724	Slc19a3	solute carrier family 19, member 3 [Source:MGI Symbol;Acc:MGI:1931307]
ENSMUSG00000038963	22.0359	0.741982	0.346406	2.14195	0.0321978	0.34724	Slco4a1	solute carrier organic anion transporter family, member 4a1 [Source:MGI Symbol;Acc:MGI:1351866]
ENSMUSG00000039543	17.5233	0.986733	0.460776	2.14146	0.0322372	0.34724	Cfap70	cilia and flagella associated protein 70 [Source:MGI Symbol;Acc:MGI:1923920]
ENSMUSG00000040297	876.24	0.216925	0.101438	2.13849	0.0324766	0.34724	Suco	SUN domain containing ossification factor [Source:MGI Symbol;Acc:MGI:2138346]
ENSMUSG00000049295	404.99	-0.325764	0.152396	-2.13762	0.0325477	0.34724	Zfp219	zinc finger protein 219 [Source:MGI Symbol;Acc:MGI:1917140]
ENSMUSG00000052014	23.0058	0.679777	0.317502	2.14102	0.0322728	0.34724	A330070K13Rik	RIKEN cDNA A330070K13 gene [Source:MGI Symbol;Acc:MGI:2685897]
ENSMUSG00000066809	32.4649	-0.690011	0.322241	-2.14128	0.0322511	0.34724	Gm10180	predicted gene 10180 [Source:MGI Symbol;Acc:MGI:3701608]
ENSMUSG00000096361	29.1235	-0.691061	0.323077	-2.139	0.0324356	0.34724	Gm5814	predicted pseudogene 5814 [Source:MGI Symbol;Acc:MGI:3648910]
ENSMUSG00000022774	1028.06	0.160299	0.075066	2.13544	0.0327248	0.348565	Ncbp2	nuclear cap binding protein subunit 2 [Source:MGI Symbol;Acc:MGI:1915342]
ENSMUSG00000027298	2289.96	-0.261182	0.122307	-2.13546	0.0327235	0.348565	Tyro3	TYRO3 protein tyrosine kinase 3 [Source:MGI Symbol;Acc:MGI:104294]
ENSMUSG00000029436	5709.76	-0.174535	0.0817564	-2.13482	0.032776	0.348611	Mmp17	matrix metallopeptidase 17 [Source:MGI Symbol;Acc:MGI:1346076]
ENSMUSG00000031216	122.157	0.271989	0.127392	2.13505	0.0327572	0.348611	Stard8	START domain containing 8 [Source:MGI Symbol;Acc:MGI:2448556]
ENSMUSG00000020331	1935.06	-0.287506	0.13482	-2.13252	0.0329644	0.349367	Hcn2	hyperpolarization-activated, cyclic nucleotide-gated K+ 2 [Source:MGI Symbol;Acc:MGI:1298210]
ENSMUSG00000029176	1114.81	0.177232	0.0830914	2.13298	0.0329267	0.349367	Anapc4	anaphase promoting complex subunit 4 [Source:MGI Symbol;Acc:MGI:1098673]
ENSMUSG00000036422	974.157	-0.258768	0.12131	-2.13311	0.0329159	0.349367	Pcdh8	protocadherin 8 [Source:MGI Symbol;Acc:MGI:1306800]
ENSMUSG00000047342	342.257	0.220094	0.103204	2.13262	0.0329561	0.349367	Zfp286	zinc finger protein 286 [Source:MGI Symbol;Acc:MGI:2384758]
ENSMUSG00000068205	1311.47	0.144156	0.0675736	2.13332	0.0328986	0.349367	Macrod2	MACRO domain containing 2 [Source:MGI Symbol;Acc:MGI:1920149]
ENSMUSG00000019210	6652.38	0.105913	0.0496806	2.13188	0.0330164	0.34942	Atp6v1e1	ATPase, H+ transporting, lysosomal V1 subunit E1 [Source:MGI Symbol;Acc:MGI:894326]
ENSMUSG00000034610	553.271	0.233474	0.10951	2.132	0.0330068	0.34942	Zcchc11	zinc finger, CCHC domain containing 11 [Source:MGI Symbol;Acc:MGI:2445126]
ENSMUSG00000021367	30.4217	0.862288	0.404622	2.1311	0.0330813	0.349609	Edn1	endothelin 1 [Source:MGI Symbol;Acc:MGI:95283]
ENSMUSG00000029432	1222.91	-0.117492	0.0551296	-2.1312	0.0330725	0.349609	Gbas	glioblastoma amplified sequence [Source:MGI Symbol;Acc:MGI:1278343]
ENSMUSG00000037266	2825.35	0.142697	0.0669891	2.13015	0.0331592	0.350183	Rsrp1	arginine/serine rich protein 1 [Source:MGI Symbol;Acc:MGI:106498]
ENSMUSG00000025371	403.744	-0.186511	0.08757	-2.12985	0.033184	0.350197	Chmp6	charged multivesicular body protein 6 [Source:MGI Symbol;Acc:MGI:3583942]
ENSMUSG00000036815	1362.53	0.30673	0.144106	2.1285	0.0332958	0.350934	Dpp10	dipeptidylpeptidase 10 [Source:MGI Symbol;Acc:MGI:2442409]
ENSMUSG00000049321	340.516	0.246328	0.115732	2.12844	0.033301	0.350934	Zfp2	zinc finger protein 2 [Source:MGI Symbol;Acc:MGI:99167]
ENSMUSG00000031158	283.836	-0.276608	0.130004	-2.12768	0.0333633	0.351016	Timm17b	translocase of inner mitochondrial membrane 17b [Source:MGI Symbol;Acc:MGI:1343176]
ENSMUSG00000064293	554.889	0.356664	0.16764	2.12756	0.0333733	0.351016	Cntn4	contactin 4 [Source:MGI Symbol;Acc:MGI:1095737]
ENSMUSG00000067274	3280.81	-0.148919	0.0699976	-2.12749	0.0333795	0.351016	Rplp0	ribosomal protein, large, P0 [Source:MGI Symbol;Acc:MGI:1927636]
ENSMUSG00000023909	1015.14	-0.204039	0.0959262	-2.12704	0.0334168	0.35116	Paqr4	progestin and adipoQ receptor family member IV [Source:MGI Symbol;Acc:MGI:1923748]
ENSMUSG00000000915	980.688	-0.201527	0.0947598	-2.12671	0.0334441	0.351198	Hip1r	huntingtin interacting protein 1 related [Source:MGI Symbol;Acc:MGI:1352504]
ENSMUSG00000000489	380.049	-0.268301	0.126193	-2.12612	0.0334929	0.351462	Pdgfb	platelet derived growth factor, B polypeptide [Source:MGI Symbol;Acc:MGI:97528]
ENSMUSG00000039904	1207.33	-0.305644	0.143796	-2.12555	0.0335411	0.351721	Gpr37	G protein-coupled receptor 37 [Source:MGI Symbol;Acc:MGI:1313297]
ENSMUSG00000003518	3108.01	-0.0976154	0.045948	-2.12448	0.0336302	0.352168	Dusp3	dual specificity phosphatase 3 (vaccinia virus phosphatase VH1-related) [Source:MGI Symbol;Acc:MGI:1919599]
ENSMUSG00000021936	1883.29	0.182628	0.0859755	2.12418	0.0336548	0.352168	Mapk8	mitogen-activated protein kinase 8 [Source:MGI Symbol;Acc:MGI:1346861]
ENSMUSG00000028282	312.559	0.26637	0.125386	2.1244	0.0336366	0.352168	Casp8ap2	caspase 8 associated protein 2 [Source:MGI Symbol;Acc:MGI:1349399]
ENSMUSG00000068617	205.328	0.258853	0.121907	2.12336	0.0337234	0.352283	Efcab1	EF hand calcium binding domain 1 [Source:MGI Symbol;Acc:MGI:1914043]
ENSMUSG00000083626	350.783	0.23457	0.110479	2.1232	0.0337368	0.352283	Gm4459	predicted gene 4459 [Source:MGI Symbol;Acc:MGI:3782643]
ENSMUSG00000108591	208.169	-0.247493	0.116557	-2.12336	0.0337238	0.352283	Particl	promoter of Mat2a antisense radiation induced circulating long non-coding RNA [Source:MGI Symbol;Acc:MGI:1925358]
ENSMUSG00000023068	2169.19	0.157295	0.0741247	2.12203	0.0338351	0.35232	Nus1	NUS1 dehydrodolichyl diphosphate synthase subunit [Source:MGI Symbol;Acc:MGI:1196365]
ENSMUSG00000027551	214.936	-0.26861	0.126569	-2.12224	0.0338176	0.35232	Zfp64	zinc finger protein 64 [Source:MGI Symbol;Acc:MGI:107342]
ENSMUSG00000062078	3317.89	-0.202995	0.0956295	-2.12273	0.0337767	0.35232	Qk	quaking [Source:MGI Symbol;Acc:MGI:97837]
ENSMUSG00000069919	442.071	-0.78657	0.37061	-2.12236	0.0338072	0.35232	Hba-a1	hemoglobin alpha, adult chain 1 [Source:MGI Symbol;Acc:MGI:96015]
ENSMUSG00000028128	786.334	0.195614	0.0922389	2.12073	0.0339447	0.353215	F3	coagulation factor III [Source:MGI Symbol;Acc:MGI:88381]
ENSMUSG00000044788	393.111	-0.233192	0.110023	-2.11948	0.0340499	0.354062	Fads6	fatty acid desaturase domain family, member 6 [Source:MGI Symbol;Acc:MGI:3039592]
ENSMUSG00000027428	664.959	0.16196	0.0764586	2.11827	0.0341521	0.354381	Rbbp9	retinoblastoma binding protein 9 [Source:MGI Symbol;Acc:MGI:1347074]
ENSMUSG00000028759	6036.38	0.111653	0.0526984	2.11872	0.0341143	0.354381	Hp1bp3	heterochromatin protein 1, binding protein 3 [Source:MGI Symbol;Acc:MGI:109369]
ENSMUSG00000078578	3295.1	0.182287	0.086049	2.11841	0.0341405	0.354381	Ube2d3	ubiquitin-conjugating enzyme E2D 3 [Source:MGI Symbol;Acc:MGI:1913355]
ENSMUSG00000067608	116.888	0.321221	0.15167	2.11789	0.034184	0.354466	Pcna-ps2	proliferating cell nuclear antigen pseudogene 2 [Source:MGI Symbol;Acc:MGI:97505]
ENSMUSG00000001138	637.441	-0.147254	0.0696475	-2.11428	0.0344918	0.354782	Cnnm3	cyclin M3 [Source:MGI Symbol;Acc:MGI:2151055]
ENSMUSG00000004568	1018.68	-0.124293	0.058801	-2.11379	0.0345335	0.354782	Arhgef18	rho/rac guanine nucleotide exchange factor (GEF) 18 [Source:MGI Symbol;Acc:MGI:2142567]
ENSMUSG00000025266	5087.88	0.136918	0.0647412	2.11485	0.0344428	0.354782	Gnl3l	guanine nucleotide binding protein-like 3 (nucleolar)-like [Source:MGI Symbol;Acc:MGI:2448557]
ENSMUSG00000030739	507.228	-0.316419	0.149756	-2.1129	0.0346096	0.354782	Myh14	myosin, heavy polypeptide 14 [Source:MGI Symbol;Acc:MGI:1919210]
ENSMUSG00000032265	131.72	0.378227	0.179044	2.11248	0.0346452	0.354782	Fam46a	family with sequence similarity 46, member A [Source:MGI Symbol;Acc:MGI:2670964]
ENSMUSG00000032376	385.161	0.214788	0.101452	2.11714	0.0342479	0.354782	Usp3	ubiquitin specific peptidase 3 [Source:MGI Symbol;Acc:MGI:2152450]
ENSMUSG00000032745	2183.38	0.214613	0.101549	2.11341	0.034566	0.354782	Gpbp1	GC-rich promoter binding protein 1 [Source:MGI Symbol;Acc:MGI:1920524]
ENSMUSG00000035572	397.066	0.227244	0.107565	2.11262	0.0346329	0.354782	Dcaf10	DDB1 and CUL4 associated factor 10 [Source:MGI Symbol;Acc:MGI:2140179]
ENSMUSG00000038740	2642.97	-0.157802	0.0746056	-2.11515	0.0344175	0.354782	Mvb12b	multivesicular body subunit 12B [Source:MGI Symbol;Acc:MGI:1919793]
ENSMUSG00000039157	1811.52	-0.155767	0.073648	-2.11502	0.0344286	0.354782	Fam102a	family with sequence similarity 102, member A [Source:MGI Symbol;Acc:MGI:2138935]
ENSMUSG00000042042	288.871	0.286491	0.135613	2.11256	0.034638	0.354782	Csgalnact2	chondroitin sulfate N-acetylgalactosaminyltransferase 2 [Source:MGI Symbol;Acc:MGI:1926002]
ENSMUSG00000042182	2096	0.14782	0.069921	2.1141	0.0345065	0.354782	Bend6	BEN domain containing 6 [Source:MGI Symbol;Acc:MGI:2444572]
ENSMUSG00000048826	487.355	-0.231913	0.109796	-2.11222	0.0346675	0.354782	Dact2	dishevelled-binding antagonist of beta-catenin 2 [Source:MGI Symbol;Acc:MGI:1920347]
ENSMUSG00000049985	84.5425	0.379317	0.179323	2.11527	0.0344071	0.354782	Ankrd55	ankyrin repeat domain 55 [Source:MGI Symbol;Acc:MGI:1924568]
ENSMUSG00000051412	539.276	0.249182	0.117942	2.11275	0.0346222	0.354782	Vamp7	vesicle-associated membrane protein 7 [Source:MGI Symbol;Acc:MGI:1096399]
ENSMUSG00000072407	102.849	0.334063	0.157812	2.11684	0.0342733	0.354782	Gm6419	predicted gene 6419 [Source:MGI Symbol;Acc:MGI:3647564]
ENSMUSG00000084416	926.101	-0.199764	0.0945463	-2.11287	0.0346118	0.354782	Rpl10a-ps1	ribosomal protein L10A, pseudogene 1 [Source:MGI Symbol;Acc:MGI:3705885]
ENSMUSG00000110331	300.489	0.20272	0.0958004	2.11606	0.0343394	0.354782	Nudc-ps1	nuclear distribution gene C homolog (Aspergillus), pseudogene 1 [Source:MGI Symbol;Acc:MGI:2142657]
ENSMUSG00000111374	45.661	0.533506	0.252184	2.11555	0.0343835	0.354782	RP23-433H22.3
ENSMUSG00000019039	977.184	-0.206055	0.0977337	-2.10833	0.0350024	0.354912	Dalrd3	DALR anticodon binding domain containing 3 [Source:MGI Symbol;Acc:MGI:1915039]
ENSMUSG00000020044	2025.24	0.207524	0.098597	2.10477	0.0353113	0.354912	Timp3	tissue inhibitor of metalloproteinase 3 [Source:MGI Symbol;Acc:MGI:98754]
ENSMUSG00000020863	2648.58	0.223655	0.106128	2.10742	0.0350816	0.354912	Luc7l3	LUC7-like 3 (S. cerevisiae) [Source:MGI Symbol;Acc:MGI:1914934]
ENSMUSG00000022337	1459.66	0.176491	0.0837105	2.10835	0.0350008	0.354912	Emc2	ER membrane protein complex subunit 2 [Source:MGI Symbol;Acc:MGI:1913986]
ENSMUSG00000024608	3353.9	-0.209085	0.0992946	-2.1057	0.0352303	0.354912	Rps14	ribosomal protein S14 [Source:MGI Symbol;Acc:MGI:98107]
ENSMUSG00000025422	19687.3	-0.273156	0.129758	-2.10512	0.0352811	0.354912	Agap2	ArfGAP with GTPase domain, ankyrin repeat and PH domain 2 [Source:MGI Symbol;Acc:MGI:3580016]
ENSMUSG00000025982	4309.11	0.157011	0.0745855	2.10512	0.0352808	0.354912	Sf3b1	splicing factor 3b, subunit 1 [Source:MGI Symbol;Acc:MGI:1932339]
ENSMUSG00000026234	6594.68	0.172692	0.0818328	2.1103	0.0348326	0.354912	Ncl	nucleolin [Source:MGI Symbol;Acc:MGI:97286]
ENSMUSG00000026649	31.9024	0.726141	0.344679	2.10671	0.0351423	0.354912	Cfap126	cilia and flagella associated protein 126 [Source:MGI Symbol;Acc:MGI:1922722]
ENSMUSG00000027206	2384.93	0.216676	0.102673	2.11036	0.0348278	0.354912	Cops2	COP9 signalosome subunit 2 [Source:MGI Symbol;Acc:MGI:1330276]
ENSMUSG00000034593	8294.05	0.147884	0.070061	2.1108	0.0347899	0.354912	Myo5a	myosin VA [Source:MGI Symbol;Acc:MGI:105976]
ENSMUSG00000036052	2413.76	-0.17306	0.0820875	-2.10824	0.0350106	0.354912	Dnajb5	DnaJ heat shock protein family (Hsp40) member B5 [Source:MGI Symbol;Acc:MGI:1930018]
ENSMUSG00000037126	6837.26	-0.403805	0.191524	-2.10838	0.0349986	0.354912	Psd	pleckstrin and Sec7 domain containing [Source:MGI Symbol;Acc:MGI:1920978]
ENSMUSG00000038777	319.435	-0.356635	0.16924	-2.10727	0.035094	0.354912	Sema6c	sema domain, transmembrane domain (TM), and cytoplasmic domain, (semaphorin) 6C [Source:MGI Symbol;Acc:MGI:1338032]
ENSMUSG00000040229	128.846	-0.451801	0.214101	-2.11022	0.034839	0.354912	Gpr34	G protein-coupled receptor 34 [Source:MGI Symbol;Acc:MGI:1346334]
ENSMUSG00000041642	1015.49	-0.247244	0.117123	-2.11097	0.034775	0.354912	Kif21b	kinesin family member 21B [Source:MGI Symbol;Acc:MGI:109234]
ENSMUSG00000042472	433.789	0.184704	0.0876116	2.10821	0.0350127	0.354912	Zfp410	zinc finger protein 410 [Source:MGI Symbol;Acc:MGI:1289280]
ENSMUSG00000042675	2299.35	-0.259011	0.122678	-2.1113	0.0347462	0.354912	Ypel3	yippee-like 3 (Drosophila) [Source:MGI Symbol;Acc:MGI:1913340]
ENSMUSG00000045128	1691.97	-0.303681	0.144099	-2.10745	0.0350788	0.354912	Rpl18a	ribosomal protein L18A [Source:MGI Symbol;Acc:MGI:1924058]
ENSMUSG00000047417	955.568	-0.215724	0.102403	-2.10662	0.0351502	0.354912	Rexo1	REX1, RNA exonuclease 1 [Source:MGI Symbol;Acc:MGI:1914182]
ENSMUSG00000047547	2511.05	-0.171701	0.0815209	-2.10622	0.0351855	0.354912	Cltb	clathrin, light polypeptide (Lcb) [Source:MGI Symbol;Acc:MGI:1921575]
ENSMUSG00000054934	823.929	-0.235794	0.111946	-2.10632	0.0351767	0.354912	Kcnmb4	potassium large conductance calcium-activated channel, subfamily M, beta member 4 [Source:MGI Symbol;Acc:MGI:1913272]
ENSMUSG00000060950	251.437	-0.350787	0.16635	-2.10873	0.0349679	0.354912	Trmt61a	tRNA methyltransferase 61A [Source:MGI Symbol;Acc:MGI:2443487]
ENSMUSG00000068854	151.767	-0.279951	0.133017	-2.10462	0.0353242	0.354912	Hist2h2be	histone cluster 2, H2be [Source:MGI Symbol;Acc:MGI:2448415]
ENSMUSG00000073591	209.063	0.213789	0.101481	2.1067	0.0351439	0.354912	Pcdhb22	protocadherin beta 22 [Source:MGI Symbol;Acc:MGI:2136760]
ENSMUSG00000078161	370.976	0.236284	0.11221	2.10574	0.0352269	0.354912	Erich3	glutamate rich 3 [Source:MGI Symbol;Acc:MGI:1919095]
ENSMUSG00000095762	70.445	0.456193	0.216515	2.10698	0.0351189	0.354912	Gm16378	predicted gene 16378 [Source:MGI Symbol;Acc:MGI:3646886]
ENSMUSG00000034255	224.927	-0.324703	0.154421	-2.10271	0.0354908	0.355625	Arhgap27	Rho GTPase activating protein 27 [Source:MGI Symbol;Acc:MGI:1916903]
ENSMUSG00000038150	1012.39	-0.182552	0.0868164	-2.10273	0.0354891	0.355625	Ormdl3	ORM1-like 3 (S. cerevisiae) [Source:MGI Symbol;Acc:MGI:1913862]
ENSMUSG00000048546	602.242	0.237597	0.112975	2.10309	0.035458	0.355625	Tob2	transducer of ERBB2, 2 [Source:MGI Symbol;Acc:MGI:1888525]
ENSMUSG00000059921	1156.9	0.227754	0.108283	2.10332	0.0354376	0.355625	Unc5c	unc-5 netrin receptor C [Source:MGI Symbol;Acc:MGI:1095412]
ENSMUSG00000008976	528.701	0.160592	0.0764281	2.10122	0.0356216	0.355675	Gabpa	GA repeat binding protein, alpha [Source:MGI Symbol;Acc:MGI:95610]
ENSMUSG00000019775	1263.03	0.250362	0.119096	2.10219	0.0355369	0.355675	Rgs17	regulator of G-protein signaling 17 [Source:MGI Symbol;Acc:MGI:1927469]
ENSMUSG00000021061	4926.57	-0.199716	0.0950815	-2.10048	0.035687	0.355675	Sptb	spectrin beta, erythrocytic [Source:MGI Symbol;Acc:MGI:98387]
ENSMUSG00000024976	1419.32	0.162876	0.0775409	2.10051	0.0356838	0.355675	Shoc2	soc-2 (suppressor of clear) homolog (C. elegans) [Source:MGI Symbol;Acc:MGI:1927197]
ENSMUSG00000027016	729.091	-0.163648	0.0778656	-2.10167	0.0355823	0.355675	Zfp385b	zinc finger protein 385B [Source:MGI Symbol;Acc:MGI:2444734]
ENSMUSG00000034040	3639.62	-0.191053	0.0909546	-2.10053	0.0356823	0.355675	Wbscr17	Williams-Beuren syndrome chromosome region 17 homolog (human) [Source:MGI Symbol;Acc:MGI:2137594]
ENSMUSG00000043535	1464.18	0.187578	0.0892568	2.10156	0.0355921	0.355675	Setx	senataxin [Source:MGI Symbol;Acc:MGI:2443480]
ENSMUSG00000048960	1434.99	0.211824	0.100789	2.10167	0.0355824	0.355675	Prex2	phosphatidylinositol-3,4,5-trisphosphate-dependent Rac exchange factor 2 [Source:MGI Symbol;Acc:MGI:1923385]
ENSMUSG00000030869	649.225	-0.383856	0.182804	-2.09982	0.0357451	0.355997	Ndufab1	NADH dehydrogenase (ubiquinone) 1, alpha/beta subcomplex, 1 [Source:MGI Symbol;Acc:MGI:1917566]
ENSMUSG00000034574	1477.86	0.163773	0.0780035	2.09956	0.0357672	0.355997	Daam1	dishevelled associated activator of morphogenesis 1 [Source:MGI Symbol;Acc:MGI:1914596]
ENSMUSG00000041324	27.4369	-0.612122	0.291589	-2.09927	0.0357934	0.35602	Inhba	inhibin beta-A [Source:MGI Symbol;Acc:MGI:96570]
ENSMUSG00000008489	1756.71	0.171976	0.0820393	2.09627	0.0360583	0.356351	Elavl2	ELAV (embryonic lethal, abnormal vision, Drosophila)-like 2 (Hu antigen B) [Source:MGI Symbol;Acc:MGI:1100887]
ENSMUSG00000027365	718.34	0.230088	0.109779	2.09591	0.0360901	0.356351	Trpm7	transient receptor potential cation channel, subfamily M, member 7 [Source:MGI Symbol;Acc:MGI:1929996]
ENSMUSG00000028364	166.807	-0.324543	0.154761	-2.09706	0.035988	0.356351	Tnc	tenascin C [Source:MGI Symbol;Acc:MGI:101922]
ENSMUSG00000029486	332.447	0.215178	0.10258	2.09766	0.0359352	0.356351	Mrpl1	mitochondrial ribosomal protein L1 [Source:MGI Symbol;Acc:MGI:2137202]
ENSMUSG00000030741	564.142	-0.28108	0.133993	-2.09772	0.0359301	0.356351	Spns1	spinster homolog 1 [Source:MGI Symbol;Acc:MGI:1920908]
ENSMUSG00000031380	66.5997	0.738308	0.35181	2.0986	0.0358523	0.356351	Vegfd	vascular endothelial growth factor D [Source:MGI Symbol;Acc:MGI:108037]
ENSMUSG00000038453	5134.45	-0.20328	0.0969835	-2.09603	0.0360797	0.356351	Srcin1	SRC kinase signaling inhibitor 1 [Source:MGI Symbol;Acc:MGI:1933179]
ENSMUSG00000039197	1047.3	0.151472	0.0722358	2.09691	0.0360019	0.356351	Adk	adenosine kinase [Source:MGI Symbol;Acc:MGI:87930]
ENSMUSG00000040321	571.088	0.237179	0.11312	2.0967	0.0360204	0.356351	Zfp770	zinc finger protein 770 [Source:MGI Symbol;Acc:MGI:2445100]
ENSMUSG00000046230	1099.31	0.272047	0.129703	2.09747	0.0359524	0.356351	Vps13a	vacuolar protein sorting 13A [Source:MGI Symbol;Acc:MGI:2444304]
ENSMUSG00000061479	968.42	-0.226635	0.108008	-2.09833	0.0358762	0.356351	Snrpa	small nuclear ribonucleoprotein polypeptide A [Source:MGI Symbol;Acc:MGI:1855690]
ENSMUSG00000038146	119.793	-0.333267	0.159085	-2.0949	0.0361803	0.356768	Notch3	notch 3 [Source:MGI Symbol;Acc:MGI:99460]
ENSMUSG00000040356	1425.61	-0.202553	0.0966829	-2.09502	0.0361693	0.356768	Skiv2l	superkiller viralicidic activity 2-like (S. cerevisiae) [Source:MGI Symbol;Acc:MGI:1099835]
ENSMUSG00000029071	1454.82	-0.252979	0.120858	-2.0932	0.0363317	0.356925	Dvl1	dishevelled segment polarity protein 1 [Source:MGI Symbol;Acc:MGI:94941]
ENSMUSG00000034098	847.114	0.16153	0.0771588	2.09348	0.0363063	0.356925	Fstl5	follistatin-like 5 [Source:MGI Symbol;Acc:MGI:2442179]
ENSMUSG00000036120	210.785	-0.262971	0.125565	-2.0943	0.036233	0.356925	Rfxank	regulatory factor X-associated ankyrin-containing protein [Source:MGI Symbol;Acc:MGI:1333865]
ENSMUSG00000043621	31.6806	0.663312	0.316904	2.0931	0.0363402	0.356925	Ubxn10	UBX domain protein 10 [Source:MGI Symbol;Acc:MGI:2443123]
ENSMUSG00000053046	3171.74	-0.116064	0.055448	-2.0932	0.0363314	0.356925	Brsk2	BR serine/threonine kinase 2 [Source:MGI Symbol;Acc:MGI:1923020]
ENSMUSG00000056004	499.753	0.172824	0.0825612	2.09328	0.036324	0.356925	9330182L06Rik	RIKEN cDNA 9330182L06 gene [Source:MGI Symbol;Acc:MGI:2443264]
ENSMUSG00000029723	1122.92	-0.276838	0.132292	-2.09263	0.0363824	0.357063	Tsc22d4	TSC22 domain family, member 4 [Source:MGI Symbol;Acc:MGI:1926079]
ENSMUSG00000037029	727.492	0.175767	0.0840024	2.09241	0.0364022	0.357063	Zfp146	zinc finger protein 146 [Source:MGI Symbol;Acc:MGI:1347092]
ENSMUSG00000004892	4176.01	-0.231673	0.110761	-2.09165	0.0364698	0.357327	Bcan	brevican [Source:MGI Symbol;Acc:MGI:1096385]
ENSMUSG00000012640	583.371	0.22703	0.108781	2.08703	0.0368854	0.357327	Zfp715	zinc finger protein 715 [Source:MGI Symbol;Acc:MGI:1917180]
ENSMUSG00000019470	688.6	-0.18897	0.0904387	-2.08948	0.0366642	0.357327	Xab2	XPA binding protein 2 [Source:MGI Symbol;Acc:MGI:1914689]
ENSMUSG00000023020	634.612	-0.285305	0.13669	-2.08725	0.0368657	0.357327	Cox14	cytochrome c oxidase assembly protein 14 [Source:MGI Symbol;Acc:MGI:1913629]
ENSMUSG00000025287	340.024	0.267453	0.128122	2.08749	0.0368436	0.357327	Acot9	acyl-CoA thioesterase 9 [Source:MGI Symbol;Acc:MGI:1928939]
ENSMUSG00000025369	5378.56	-0.0984257	0.0471414	-2.08788	0.0368084	0.357327	Smarcc2	SWI/SNF related, matrix associated, actin dependent regulator of chromatin, subfamily c, member 2 [Source:MGI Symbol;Acc:MGI:1915344]
ENSMUSG00000031278	2226.47	0.196887	0.0943144	2.08756	0.0368378	0.357327	Acsl4	acyl-CoA synthetase long-chain family member 4 [Source:MGI Symbol;Acc:MGI:1354713]
ENSMUSG00000034621	1290.95	0.145527	0.0696917	2.08815	0.036784	0.357327	Gpatch8	G patch domain containing 8 [Source:MGI Symbol;Acc:MGI:1918667]
ENSMUSG00000041757	1186.84	-0.148642	0.0711287	-2.08976	0.0366396	0.357327	Plekha6	pleckstrin homology domain containing, family A member 6 [Source:MGI Symbol;Acc:MGI:2388662]
ENSMUSG00000045275	20.305	0.729789	0.349321	2.08917	0.0366928	0.357327	Lca5l	Leber congenital amaurosis 5-like [Source:MGI Symbol;Acc:MGI:3041157]
ENSMUSG00000047044	394.6	0.195822	0.0937043	2.08978	0.0366373	0.357327	D030056L22Rik	RIKEN cDNA D030056L22 gene [Source:MGI Symbol;Acc:MGI:3583960]
ENSMUSG00000050043	3018.27	0.110626	0.0529703	2.08845	0.0367572	0.357327	Tmx2	thioredoxin-related transmembrane protein 2 [Source:MGI Symbol;Acc:MGI:1914208]
ENSMUSG00000055692	657.116	-0.297494	0.142293	-2.09071	0.036554	0.357327	Tmem191c	transmembrane protein 191C [Source:MGI Symbol;Acc:MGI:107238]
ENSMUSG00000056174	26.5949	1.00445	0.481269	2.08709	0.0368804	0.357327	Col8a2	collagen, type VIII, alpha 2 [Source:MGI Symbol;Acc:MGI:88464]
ENSMUSG00000060376	654.284	-0.302565	0.144722	-2.09066	0.0365581	0.357327	Bckdha	branched chain ketoacid dehydrogenase E1, alpha polypeptide [Source:MGI Symbol;Acc:MGI:107701]
ENSMUSG00000063696	235.799	-0.304762	0.145892	-2.08895	0.036712	0.357327	Gm8730	predicted pseudogene 8730 [Source:MGI Symbol;Acc:MGI:3644565]
ENSMUSG00000072437	612.032	0.184275	0.0881532	2.0904	0.0365823	0.357327	Nanos1	nanos homolog 1 (Drosophila) [Source:MGI Symbol;Acc:MGI:2669254]
ENSMUSG00000079297	497.637	0.193057	0.0923537	2.09041	0.0365807	0.357327	Gm2223	predicted pseudogene 2223 [Source:MGI Symbol;Acc:MGI:3780393]
ENSMUSG00000081228	113.849	0.349683	0.16728	2.09041	0.036581	0.357327	Gm16089	predicted gene 16089 [Source:MGI Symbol;Acc:MGI:3801884]
ENSMUSG00000021270	16762.6	0.184644	0.0884978	2.08642	0.0369406	0.357396	Hsp90aa1	heat shock protein 90, alpha (cytosolic), class A member 1 [Source:MGI Symbol;Acc:MGI:96250]
ENSMUSG00000031327	667.373	0.170411	0.0816701	2.08657	0.0369268	0.357396	Chic1	cysteine-rich hydrophobic domain 1 [Source:MGI Symbol;Acc:MGI:1344694]
ENSMUSG00000019194	6520.9	-0.219391	0.1052	-2.08546	0.0370279	0.357451	Scn1b	sodium channel, voltage-gated, type I, beta [Source:MGI Symbol;Acc:MGI:98247]
ENSMUSG00000020427	378.138	0.264906	0.127066	2.08479	0.0370879	0.357451	Igfbp3	insulin-like growth factor binding protein 3 [Source:MGI Symbol;Acc:MGI:96438]
ENSMUSG00000024969	1436.28	-0.221974	0.106445	-2.08534	0.037038	0.357451	Mark2	MAP/microtubule affinity regulating kinase 2 [Source:MGI Symbol;Acc:MGI:99638]
ENSMUSG00000051000	210.528	0.283158	0.135754	2.08582	0.0369947	0.357451	Fam160a1	family with sequence similarity 160, member A1 [Source:MGI Symbol;Acc:MGI:2444746]
ENSMUSG00000063684	709.342	0.150196	0.0720437	2.08479	0.0370885	0.357451	Gm13910	predicted gene 13910 [Source:MGI Symbol;Acc:MGI:3651143]
ENSMUSG00000090086	318.818	-0.200338	0.0960959	-2.08477	0.0370903	0.357451	AI480526	expressed sequence AI480526 [Source:MGI Symbol;Acc:MGI:2140910]
ENSMUSG00000031822	1683.27	-0.232234	0.111425	-2.08422	0.0371403	0.357701	Gse1	genetic suppressor element 1, coiled-coil protein [Source:MGI Symbol;Acc:MGI:1098275]
ENSMUSG00000021377	1051.46	0.259258	0.12441	2.0839	0.037169	0.357746	Dek	DEK oncogene (DNA binding) [Source:MGI Symbol;Acc:MGI:1926209]
ENSMUSG00000047227	71.151	0.405176	0.194464	2.08355	0.037201	0.357822	Gm527	predicted gene 527 [Source:MGI Symbol;Acc:MGI:2685373]
ENSMUSG00000003873	331.766	-0.248057	0.119198	-2.08106	0.0374288	0.358527	Bax	BCL2-associated X protein [Source:MGI Symbol;Acc:MGI:99702]
ENSMUSG00000004535	3542.01	0.161752	0.0777857	2.07946	0.0375749	0.358527	Tax1bp1	Tax1 (human T cell leukemia virus type I) binding protein 1 [Source:MGI Symbol;Acc:MGI:1289308]
ENSMUSG00000015095	1378.43	-0.272032	0.130745	-2.08063	0.0374679	0.358527	Fbxw5	F-box and WD-40 domain protein 5 [Source:MGI Symbol;Acc:MGI:1354731]
ENSMUSG00000015363	293.167	-0.26689	0.128272	-2.08067	0.0374645	0.358527	Trabd	TraB domain containing [Source:MGI Symbol;Acc:MGI:1915226]
ENSMUSG00000020514	238.314	-0.230448	0.110854	-2.07884	0.0376322	0.358527	Mrpl22	mitochondrial ribosomal protein L22 [Source:MGI Symbol;Acc:MGI:1333794]
ENSMUSG00000022489	2215.88	-0.143986	0.0692011	-2.0807	0.0374616	0.358527	Pde1b	phosphodiesterase 1B, Ca2+-calmodulin dependent [Source:MGI Symbol;Acc:MGI:97523]
ENSMUSG00000024528	269.765	0.221818	0.106705	2.0788	0.0376357	0.358527	Srfbp1	serum response factor binding protein 1 [Source:MGI Symbol;Acc:MGI:1914472]
ENSMUSG00000026977	954.487	0.288137	0.138479	2.08073	0.037459	0.358527	March7	membrane-associated ring finger (C3HC4) 7 [Source:MGI Symbol;Acc:MGI:1931053]
ENSMUSG00000027088	532.31	0.199063	0.0957273	2.07948	0.0375733	0.358527	Phospho2	phosphatase, orphan 2 [Source:MGI Symbol;Acc:MGI:1920623]
ENSMUSG00000031543	977.932	-0.177698	0.0854508	-2.07954	0.0375677	0.358527	Ank1	ankyrin 1, erythroid [Source:MGI Symbol;Acc:MGI:88024]
ENSMUSG00000043432	78.8575	-0.399811	0.19232	-2.07889	0.0376279	0.358527	Leng9	leukocyte receptor cluster (LRC) member 9 [Source:MGI Symbol;Acc:MGI:2444509]
ENSMUSG00000044149	800.896	0.206103	0.0991368	2.07897	0.0376198	0.358527	Nkrf	NF-kappaB repressing factor [Source:MGI Symbol;Acc:MGI:1924536]
ENSMUSG00000047557	879.964	-0.227548	0.10944	-2.07921	0.0375977	0.358527	Lxn	latexin [Source:MGI Symbol;Acc:MGI:107633]
ENSMUSG00000051435	75.3103	0.388479	0.18659	2.082	0.0373429	0.358527	Fhad1	forkhead-associated (FHA) phosphopeptide binding domain 1 [Source:MGI Symbol;Acc:MGI:1920323]
ENSMUSG00000067873	1732.89	0.156091	0.075042	2.08005	0.0375213	0.358527	Htatsf1	HIV TAT specific factor 1 [Source:MGI Symbol;Acc:MGI:1919709]
ENSMUSG00000014850	482.712	0.186805	0.0898824	2.07833	0.0376793	0.358609	Msh3	mutS homolog 3 [Source:MGI Symbol;Acc:MGI:109519]
ENSMUSG00000018167	498.618	-0.182761	0.0879429	-2.07818	0.0376925	0.358609	Stard3	START domain containing 3 [Source:MGI Symbol;Acc:MGI:1929618]
ENSMUSG00000027905	293.364	0.220323	0.106064	2.07727	0.0377771	0.359184	Ddx20	DEAD (Asp-Glu-Ala-Asp) box polypeptide 20 [Source:MGI Symbol;Acc:MGI:1858415]
ENSMUSG00000021374	1075.91	0.20425	0.0983665	2.07642	0.0378552	0.359467	Nup153	nucleoporin 153 [Source:MGI Symbol;Acc:MGI:2385621]
ENSMUSG00000059981	2800.33	-0.164921	0.0794196	-2.07657	0.037841	0.359467	Taok2	TAO kinase 2 [Source:MGI Symbol;Acc:MGI:1915919]
ENSMUSG00000000202	161.309	-0.403698	0.194544	-2.0751	0.0379775	0.359524	Btbd17	BTB (POZ) domain containing 17 [Source:MGI Symbol;Acc:MGI:1919264]
ENSMUSG00000023911	69.4736	-0.433665	0.209121	-2.07375	0.0381027	0.359524	Flywch2	FLYWCH family member 2 [Source:MGI Symbol;Acc:MGI:1924167]
ENSMUSG00000024754	271.219	0.20413	0.0984317	2.07382	0.0380956	0.359524	Tmem2	transmembrane protein 2 [Source:MGI Symbol;Acc:MGI:1890373]
ENSMUSG00000032657	806.854	-0.255676	0.123271	-2.0741	0.0380696	0.359524	Fam189b	family with sequence similarity 189, member B [Source:MGI Symbol;Acc:MGI:1915771]
ENSMUSG00000036882	2334.42	-0.30578	0.147449	-2.0738	0.0380977	0.359524	Arhgap33	Rho GTPase activating protein 33 [Source:MGI Symbol;Acc:MGI:2673998]
ENSMUSG00000037475	1013.63	0.238278	0.114868	2.07437	0.0380451	0.359524	Thoc2	THO complex 2 [Source:MGI Symbol;Acc:MGI:2442413]
ENSMUSG00000039427	388.324	-0.269331	0.129822	-2.07462	0.0380218	0.359524	Alg1	asparagine-linked glycosylation 1 (beta-1,4-mannosyltransferase) [Source:MGI Symbol;Acc:MGI:2384774]
ENSMUSG00000040850	862.953	0.240052	0.115672	2.07528	0.0379607	0.359524	Psme4	proteasome (prosome, macropain) activator subunit 4 [Source:MGI Symbol;Acc:MGI:2143994]
ENSMUSG00000047126	12320.5	0.161395	0.0777435	2.076	0.0378939	0.359524	Cltc	clathrin, heavy polypeptide (Hc) [Source:MGI Symbol;Acc:MGI:2388633]
ENSMUSG00000059811	1064.58	0.179519	0.0864937	2.07551	0.0379389	0.359524	Atl2	atlastin GTPase 2 [Source:MGI Symbol;Acc:MGI:1929492]
ENSMUSG00000020022	1380.26	-0.228557	0.110385	-2.07054	0.038402	0.359611	Ndufa12	NADH dehydrogenase (ubiquinone) 1 alpha subcomplex, 12 [Source:MGI Symbol;Acc:MGI:1913664]
ENSMUSG00000022141	1019.51	0.220044	0.106251	2.07098	0.0383609	0.359611	Nipbl	Nipped-B homolog (Drosophila) [Source:MGI Symbol;Acc:MGI:1913976]
ENSMUSG00000024431	1481.99	-0.212293	0.102453	-2.0721	0.0382562	0.359611	Nr3c1	nuclear receptor subfamily 3, group C, member 1 [Source:MGI Symbol;Acc:MGI:95824]
ENSMUSG00000024891	229.907	-0.273288	0.131934	-2.07139	0.0383222	0.359611	Slc29a2	solute carrier family 29 (nucleoside transporters), member 2 [Source:MGI Symbol;Acc:MGI:1345278]
ENSMUSG00000027006	1403.39	0.117869	0.0568767	2.07235	0.0382324	0.359611	Dnajc10	DnaJ heat shock protein family (Hsp40) member C10 [Source:MGI Symbol;Acc:MGI:1914111]
ENSMUSG00000028560	592.478	0.211245	0.102004	2.07093	0.0383649	0.359611	Usp1	ubiquitin specific peptidase 1 [Source:MGI Symbol;Acc:MGI:2385198]
ENSMUSG00000032420	55.6379	0.492057	0.237586	2.07107	0.0383522	0.359611	Nt5e	5' nucleotidase, ecto [Source:MGI Symbol;Acc:MGI:99782]
ENSMUSG00000032766	93.3342	-0.495748	0.239384	-2.07094	0.0383648	0.359611	Gng11	guanine nucleotide binding protein (G protein), gamma 11 [Source:MGI Symbol;Acc:MGI:1913316]
ENSMUSG00000041438	868.452	0.137402	0.0663397	2.07119	0.0383408	0.359611	Utp4	UTP4 small subunit processome component [Source:MGI Symbol;Acc:MGI:1096573]
ENSMUSG00000048988	581.47	-0.324293	0.156426	-2.07314	0.0381592	0.359611	Elfn1	leucine rich repeat and fibronectin type III, extracellular 1 [Source:MGI Symbol;Acc:MGI:2442479]
ENSMUSG00000053395	1422.96	-0.280318	0.135382	-2.07056	0.0383996	0.359611	Cacng8	calcium channel, voltage-dependent, gamma subunit 8 [Source:MGI Symbol;Acc:MGI:1932376]
ENSMUSG00000105504	20.4975	-0.752222	0.363176	-2.07123	0.0383371	0.359611	Gbp5	guanylate binding protein 5 [Source:MGI Symbol;Acc:MGI:2429943]
ENSMUSG00000110935	66.3982	0.417287	0.201655	2.06931	0.0385168	0.360459	RP23-361K13.1
ENSMUSG00000102854	24.717	0.57806	0.279512	2.06811	0.03863	0.361292	C130023A14Rik	RIKEN cDNA C130023A14 gene [Source:MGI Symbol;Acc:MGI:2442654]
ENSMUSG00000020604	311.269	-0.400888	0.193897	-2.06753	0.0386843	0.361356	Arsg	arylsulfatase G [Source:MGI Symbol;Acc:MGI:1921258]
ENSMUSG00000021660	968.883	0.178008	0.0861459	2.06636	0.0387946	0.361356	Btf3	basic transcription factor 3 [Source:MGI Symbol;Acc:MGI:1202875]
ENSMUSG00000021947	280.102	-0.223909	0.108328	-2.06696	0.0387379	0.361356	Cryl1	crystallin, lambda 1 [Source:MGI Symbol;Acc:MGI:1915881]
ENSMUSG00000028184	960.414	-0.224488	0.108646	-2.06623	0.0388069	0.361356	Adgrl2	adhesion G protein-coupled receptor L2 [Source:MGI Symbol;Acc:MGI:2139714]
ENSMUSG00000031230	18.3835	-0.694639	0.336167	-2.06635	0.0387952	0.361356	Fgf16	fibroblast growth factor 16 [Source:MGI Symbol;Acc:MGI:1931627]
ENSMUSG00000046721	2466.91	0.151709	0.0733849	2.0673	0.0387057	0.361356	Rpl14-ps1	ribosomal protein L14, pseudogene 1 [Source:MGI Symbol;Acc:MGI:3710579]
ENSMUSG00000051550	229.562	-0.374603	0.181214	-2.06719	0.0387159	0.361356	Zfp579	zinc finger protein 579 [Source:MGI Symbol;Acc:MGI:1915740]
ENSMUSG00000071477	586.43	-0.187364	0.0907074	-2.06558	0.0388677	0.361696	Zfp777	zinc finger protein 777 [Source:MGI Symbol;Acc:MGI:1919556]
ENSMUSG00000071640	23.2177	0.661856	0.320474	2.06524	0.0389	0.36177	Stxbp3-ps	syntaxin-binding protein 3, pseudogene [Source:MGI Symbol;Acc:MGI:3586869]
ENSMUSG00000004931	254.668	-0.295919	0.143356	-2.06422	0.0389971	0.361772	Apba3	amyloid beta (A4) precursor protein-binding, family A, member 3 [Source:MGI Symbol;Acc:MGI:1888527]
ENSMUSG00000022064	252.466	0.265965	0.12891	2.06319	0.0390947	0.361772	Pibf1	progesterone immunomodulatory binding factor 1 [Source:MGI Symbol;Acc:MGI:1261910]
ENSMUSG00000022438	541.132	-0.209664	0.10158	-2.06402	0.0390157	0.361772	Parvb	parvin, beta [Source:MGI Symbol;Acc:MGI:2153063]
ENSMUSG00000024095	1114.44	0.155639	0.0754186	2.06367	0.039049	0.361772	Hnrnpll	heterogeneous nuclear ribonucleoprotein L-like [Source:MGI Symbol;Acc:MGI:1919942]
ENSMUSG00000028677	2980.02	-0.182342	0.0883027	-2.06496	0.0389267	0.361772	Rnf220	ring finger protein 220 [Source:MGI Symbol;Acc:MGI:1913993]
ENSMUSG00000042508	1048.3	0.174585	0.0845992	2.06367	0.0390491	0.361772	Dmtf1	cyclin D binding myb-like transcription factor 1 [Source:MGI Symbol;Acc:MGI:1344415]
ENSMUSG00000046096	1094.03	0.206737	0.100195	2.06334	0.0390802	0.361772	BC030336	cDNA sequence BC030336 [Source:MGI Symbol;Acc:MGI:2446240]
ENSMUSG00000058546	327.062	-0.236707	0.114665	-2.06433	0.0389864	0.361772	Rpl23a	ribosomal protein L23A [Source:MGI Symbol;Acc:MGI:3040672]
ENSMUSG00000053080	993.541	-0.208034	0.100849	-2.06284	0.0391278	0.361853	2700081O15Rik	RIKEN cDNA 2700081O15 gene [Source:MGI Symbol;Acc:MGI:1919667]
ENSMUSG00000028749	19.1614	-1.09959	0.533182	-2.06231	0.0391779	0.361912	Pla2g2f	phospholipase A2, group IIF [Source:MGI Symbol;Acc:MGI:1349661]
ENSMUSG00000030602	223.212	-0.277209	0.13442	-2.06226	0.0391828	0.361912	Pak4	p21 protein (Cdc42/Rac)-activated kinase 4 [Source:MGI Symbol;Acc:MGI:1917834]
ENSMUSG00000022010	8385.69	0.0937367	0.045511	2.05965	0.0394324	0.36222	Tsc22d1	TSC22 domain family, member 1 [Source:MGI Symbol;Acc:MGI:109127]
ENSMUSG00000028976	94.709	-0.350776	0.1702	-2.06096	0.0393065	0.36222	Slc2a5	solute carrier family 2 (facilitated glucose transporter), member 5 [Source:MGI Symbol;Acc:MGI:1928369]
ENSMUSG00000030527	379.657	-0.193223	0.0937733	-2.06053	0.0393479	0.36222	Crtc3	CREB regulated transcription coactivator 3 [Source:MGI Symbol;Acc:MGI:1917711]
ENSMUSG00000033542	44.7066	0.536078	0.260377	2.05885	0.0395083	0.36222	Arhgef5	Rho guanine nucleotide exchange factor (GEF) 5 [Source:MGI Symbol;Acc:MGI:1858952]
ENSMUSG00000036598	21.6364	0.669855	0.325147	2.06016	0.0393834	0.36222	Ccdc113	coiled-coil domain containing 113 [Source:MGI Symbol;Acc:MGI:3606076]
ENSMUSG00000040785	23087.5	0.149293	0.0724956	2.05933	0.0394625	0.36222	Ttc3	tetratricopeptide repeat domain 3 [Source:MGI Symbol;Acc:MGI:1276539]
ENSMUSG00000045658	531.062	-0.175223	0.0850895	-2.05928	0.0394678	0.36222	Pid1	phosphotyrosine interaction domain containing 1 [Source:MGI Symbol;Acc:MGI:2138391]
ENSMUSG00000051169	148.583	-0.262551	0.12744	-2.06019	0.0393799	0.36222	Rpusd3	RNA pseudouridylate synthase domain containing 3 [Source:MGI Symbol;Acc:MGI:2141440]
ENSMUSG00000058558	392.078	0.214804	0.10426	2.06026	0.0393733	0.36222	Rpl5	ribosomal protein L5 [Source:MGI Symbol;Acc:MGI:102854]
ENSMUSG00000063457	4421.52	-0.219202	0.106461	-2.05899	0.039495	0.36222	Rps15	ribosomal protein S15 [Source:MGI Symbol;Acc:MGI:98117]
ENSMUSG00000070934	2277.67	0.109087	0.0529124	2.06165	0.0392412	0.36222	Rraga	Ras-related GTP binding A [Source:MGI Symbol;Acc:MGI:1915691]
ENSMUSG00000078870	154.035	0.306102	0.148626	2.05955	0.0394414	0.36222	Gm14410	predicted gene 14410 [Source:MGI Symbol;Acc:MGI:3709158]
ENSMUSG00000021608	703.293	-0.169805	0.0825083	-2.05803	0.039587	0.362495	Lpcat1	lysophosphatidylcholine acyltransferase 1 [Source:MGI Symbol;Acc:MGI:2384812]
ENSMUSG00000039656	1017.22	-0.236358	0.114839	-2.05816	0.0395748	0.362495	Rxrb	retinoid X receptor beta [Source:MGI Symbol;Acc:MGI:98215]
ENSMUSG00000089762	107.751	-0.437919	0.212836	-2.05754	0.0396345	0.362707	Ier5l	immediate early response 5-like [Source:MGI Symbol;Acc:MGI:1919750]
ENSMUSG00000020255	568.647	0.178892	0.0869919	2.05642	0.0397417	0.363464	D10Wsu102e	DNA segment, Chr 10, Wayne State University 102, expressed [Source:MGI Symbol;Acc:MGI:106381]
ENSMUSG00000039546	846.26	-0.190919	0.0928692	-2.05579	0.0398028	0.363651	Ajap1	adherens junction associated protein 1 [Source:MGI Symbol;Acc:MGI:2685419]
ENSMUSG00000041836	1248.51	-0.155905	0.0758401	-2.05571	0.039811	0.363651	Ptpre	protein tyrosine phosphatase, receptor type, E [Source:MGI Symbol;Acc:MGI:97813]
ENSMUSG00000022935	372.3	0.225602	0.109789	2.05487	0.0398918	0.36372	Grik1	glutamate receptor, ionotropic, kainate 1 [Source:MGI Symbol;Acc:MGI:95814]
ENSMUSG00000035969	2420.48	-0.207448	0.100938	-2.05519	0.0398602	0.36372	Rusc2	RUN and SH3 domain containing 2 [Source:MGI Symbol;Acc:MGI:2140371]
ENSMUSG00000037946	125.769	-0.328658	0.159931	-2.055	0.0398786	0.36372	Fgd3	FYVE, RhoGEF and PH domain containing 3 [Source:MGI Symbol;Acc:MGI:1353657]
ENSMUSG00000062933	2505.62	-0.251059	0.122242	-2.05379	0.0399962	0.364376	Gm10123	predicted pseudogene 10123 [Source:MGI Symbol;Acc:MGI:3704342]
ENSMUSG00000112825	141.354	0.330498	0.160935	2.05362	0.0400128	0.364376	RP23-184H3.5
ENSMUSG00000025060	2269.83	0.209285	0.101957	2.05268	0.040104	0.364546	Slk	STE20-like kinase [Source:MGI Symbol;Acc:MGI:103241]
ENSMUSG00000094002	566.925	0.210168	0.102388	2.05267	0.040105	0.364546	Gm9866	predicted gene 9866 [Source:MGI Symbol;Acc:MGI:3643118]
ENSMUSG00000098234	204.557	0.238787	0.116311	2.053	0.0400728	0.364546	Snhg6	small nucleolar RNA host gene 6 [Source:MGI Symbol;Acc:MGI:1921074]
ENSMUSG00000027170	982.235	0.165963	0.0808668	2.0523	0.0401408	0.364645	Eif3m	eukaryotic translation initiation factor 3, subunit M [Source:MGI Symbol;Acc:MGI:1351744]
ENSMUSG00000062175	18.6603	-0.935867	0.456064	-2.05205	0.0401648	0.364645	Tgif2	TGFB-induced factor homeobox 2 [Source:MGI Symbol;Acc:MGI:1915299]
ENSMUSG00000002608	976.412	-0.179138	0.087396	-2.04972	0.0403913	0.365119	Ccdc97	coiled-coil domain containing 97 [Source:MGI Symbol;Acc:MGI:1196455]
ENSMUSG00000004100	216.113	-0.275484	0.134391	-2.04987	0.0403771	0.365119	Ppan	peter pan homolog (Drosophila) [Source:MGI Symbol;Acc:MGI:2178445]
ENSMUSG00000006435	3786.21	-0.245284	0.119601	-2.05086	0.0402806	0.365119	Neurl1a	neuralized E3 ubiquitin protein ligase 1A [Source:MGI Symbol;Acc:MGI:1334263]
ENSMUSG00000019659	300.321	-0.215167	0.104988	-2.04944	0.0404191	0.365119	Ccdc12	coiled-coil domain containing 12 [Source:MGI Symbol;Acc:MGI:1919904]
ENSMUSG00000020653	99.4927	-0.292047	0.142561	-2.04857	0.0405041	0.365119	Klf11	Kruppel-like factor 11 [Source:MGI Symbol;Acc:MGI:2653368]
ENSMUSG00000022203	151.965	-0.337655	0.16486	-2.04813	0.0405468	0.365119	Efs	embryonal Fyn-associated substrate [Source:MGI Symbol;Acc:MGI:105311]
ENSMUSG00000028959	1277.81	-0.222901	0.108761	-2.04946	0.0404175	0.365119	Fastk	Fas-activated serine/threonine kinase [Source:MGI Symbol;Acc:MGI:1913837]
ENSMUSG00000029752	2222.62	0.102263	0.0498995	2.04937	0.0404259	0.365119	Asns	asparagine synthetase [Source:MGI Symbol;Acc:MGI:1350929]
ENSMUSG00000030583	3083.55	-0.253174	0.123427	-2.0512	0.0402474	0.365119	Sipa1l3	signal-induced proliferation-associated 1 like 3 [Source:MGI Symbol;Acc:MGI:1921456]
ENSMUSG00000032122	49.4031	-0.41503	0.20266	-2.04792	0.0405683	0.365119	Slc37a2	solute carrier family 37 (glycerol-3-phosphate transporter), member 2 [Source:MGI Symbol;Acc:MGI:1929693]
ENSMUSG00000036835	168.164	-0.246608	0.120378	-2.04862	0.0404994	0.365119	Psenen	presenilin enhancer gamma secretase subunit [Source:MGI Symbol;Acc:MGI:1913590]
ENSMUSG00000039782	831.253	0.162299	0.0792026	2.04917	0.0404458	0.365119	Cpeb2	cytoplasmic polyadenylation element binding protein 2 [Source:MGI Symbol;Acc:MGI:2442640]
ENSMUSG00000043614	250.129	-0.374028	0.182392	-2.05068	0.0402983	0.365119	Vps37d	vacuolar protein sorting 37D [Source:MGI Symbol;Acc:MGI:2159402]
ENSMUSG00000056724	138.222	-0.434251	0.212057	-2.04781	0.0405788	0.365119	Nbeal2	neurobeachin-like 2 [Source:MGI Symbol;Acc:MGI:2448554]
ENSMUSG00000057895	96.8066	0.381942	0.186519	2.04774	0.0405852	0.365119	Zfp105	zinc finger protein 105 [Source:MGI Symbol;Acc:MGI:1277119]
ENSMUSG00000069135	233.596	0.259117	0.126563	2.04734	0.0406248	0.365255	Fgfr1op	Fgfr1 oncogene partner [Source:MGI Symbol;Acc:MGI:1922546]
ENSMUSG00000006262	422.119	0.208969	0.102096	2.04679	0.0406791	0.365318	Mob1b	MOB kinase activator 1B [Source:MGI Symbol;Acc:MGI:1915723]
ENSMUSG00000019865	65.6623	0.516969	0.252578	2.04677	0.0406809	0.365318	Nmbr	neuromedin B receptor [Source:MGI Symbol;Acc:MGI:1100525]
ENSMUSG00000006941	1552.31	-0.170684	0.0835085	-2.04391	0.0409624	0.365396	Eif1b	eukaryotic translation initiation factor 1B [Source:MGI Symbol;Acc:MGI:1916219]
ENSMUSG00000015947	43.2716	-0.418663	0.204688	-2.04538	0.0408179	0.365396	Fcgr1	Fc receptor, IgG, high affinity I [Source:MGI Symbol;Acc:MGI:95498]
ENSMUSG00000024883	1351.94	-0.227969	0.111474	-2.04504	0.040851	0.365396	Rin1	Ras and Rab interactor 1 [Source:MGI Symbol;Acc:MGI:2385695]
ENSMUSG00000024963	192.773	-0.236838	0.115887	-2.04369	0.0409842	0.365396	Dnajc4	DnaJ heat shock protein family (Hsp40) member C4 [Source:MGI Symbol;Acc:MGI:1927346]
ENSMUSG00000029833	649.752	0.192501	0.0941705	2.04418	0.0409361	0.365396	Trim24	tripartite motif-containing 24 [Source:MGI Symbol;Acc:MGI:109275]
ENSMUSG00000029869	1514.83	-0.229484	0.112219	-2.04496	0.0408589	0.365396	Ephb6	Eph receptor B6 [Source:MGI Symbol;Acc:MGI:1096338]
ENSMUSG00000030022	188.074	0.262912	0.128595	2.0445	0.0409044	0.365396	Adamts9	a disintegrin-like and metallopeptidase (reprolysin type) with thrombospondin type 1 motif, 9 [Source:MGI Symbol;Acc:MGI:1916320]
ENSMUSG00000037972	4226.19	-0.16195	0.0791458	-2.04622	0.0407348	0.365396	Snn	stannin [Source:MGI Symbol;Acc:MGI:1276549]
ENSMUSG00000040372	84.1312	-0.392393	0.191813	-2.04571	0.0407853	0.365396	Gpr63	G protein-coupled receptor 63 [Source:MGI Symbol;Acc:MGI:2135884]
ENSMUSG00000056019	198.897	0.265711	0.129941	2.04485	0.0408694	0.365396	Zfp709	zinc finger protein 709 [Source:MGI Symbol;Acc:MGI:2384299]
ENSMUSG00000075225	30.332	0.753508	0.368633	2.04406	0.0409477	0.365396	Ccdc162	coiled-coil domain containing 162 [Source:MGI Symbol;Acc:MGI:1923223]
ENSMUSG00000090733	58.692	-0.4918	0.240401	-2.04575	0.0407808	0.365396	Rps27	ribosomal protein S27 [Source:MGI Symbol;Acc:MGI:1888676]
ENSMUSG00000000632	5892.95	-0.237536	0.1163	-2.04245	0.0411068	0.365591	Sez6	seizure related gene 6 [Source:MGI Symbol;Acc:MGI:104745]
ENSMUSG00000020525	293.257	0.213506	0.104553	2.04208	0.0411441	0.365591	Ppm1d	protein phosphatase 1D magnesium-dependent, delta isoform [Source:MGI Symbol;Acc:MGI:1858214]
ENSMUSG00000020821	1995.77	-0.155169	0.0759987	-2.04173	0.0411783	0.365591	Kif1c	kinesin family member 1C [Source:MGI Symbol;Acc:MGI:1098260]
ENSMUSG00000024862	3669.54	-0.212292	0.103989	-2.04148	0.0412027	0.365591	Klc2	kinesin light chain 2 [Source:MGI Symbol;Acc:MGI:107953]
ENSMUSG00000027646	2149.11	-0.204435	0.100059	-2.04314	0.0410385	0.365591	Src	Rous sarcoma oncogene [Source:MGI Symbol;Acc:MGI:98397]
ENSMUSG00000031201	653.63	0.175032	0.0857238	2.04182	0.0411698	0.365591	Brcc3	BRCA1/BRCA2-containing complex, subunit 3 [Source:MGI Symbol;Acc:MGI:2389572]
ENSMUSG00000031284	2992.07	0.209991	0.102856	2.0416	0.0411913	0.365591	Pak3	p21 protein (Cdc42/Rac)-activated kinase 3 [Source:MGI Symbol;Acc:MGI:1339656]
ENSMUSG00000036093	1368.69	0.176062	0.0862351	2.04166	0.0411857	0.365591	Arl5a	ADP-ribosylation factor-like 5A [Source:MGI Symbol;Acc:MGI:1922673]
ENSMUSG00000024571	1221.07	-0.168382	0.0825007	-2.04098	0.0412529	0.365793	Gm16286	predicted gene 16286 [Source:MGI Symbol;Acc:MGI:3833940]
ENSMUSG00000032750	30.9468	0.590747	0.289474	2.04076	0.0412746	0.365793	Gab3	growth factor receptor bound protein 2-associated protein 3 [Source:MGI Symbol;Acc:MGI:2387324]
ENSMUSG00000074876	28.2301	-0.625049	0.306364	-2.04022	0.0413288	0.365875	Spata5l1	spermatogenesis associated 5-like 1 [Source:MGI Symbol;Acc:MGI:3036261]
ENSMUSG00000083364	53.0618	-0.42841	0.209987	-2.04017	0.0413331	0.365875	Llph-ps2	LLP homolog, pseudogene 2 [Source:MGI Symbol;Acc:MGI:3642864]
ENSMUSG00000015087	2962.63	-0.113588	0.0556911	-2.03961	0.0413896	0.366157	Rabl6	RAB, member RAS oncogene family-like 6 [Source:MGI Symbol;Acc:MGI:2442633]
ENSMUSG00000030720	236.017	-0.204566	0.100313	-2.03927	0.0414232	0.366237	Cln3	ceroid lipofuscinosis, neuronal 3, juvenile (Batten, Spielmeyer-Vogt disease) [Source:MGI Symbol;Acc:MGI:107537]
ENSMUSG00000020171	634.239	0.150617	0.0739134	2.03775	0.0415745	0.366921	Yeats4	YEATS domain containing 4 [Source:MGI Symbol;Acc:MGI:1927224]
ENSMUSG00000037373	3046.96	-0.205234	0.100715	-2.03778	0.0415721	0.366921	Ctbp1	C-terminal binding protein 1 [Source:MGI Symbol;Acc:MGI:1201685]
ENSMUSG00000074682	174.885	-0.287699	0.141156	-2.03817	0.0415326	0.366921	Zcchc3	zinc finger, CCHC domain containing 3 [Source:MGI Symbol;Acc:MGI:1915167]
ENSMUSG00000022200	1562.83	0.157346	0.0772318	2.03732	0.0416176	0.367045	Golph3	golgi phosphoprotein 3 [Source:MGI Symbol;Acc:MGI:1913879]
ENSMUSG00000029066	615.937	-0.279562	0.137234	-2.03712	0.0416379	0.367045	Mrpl20	mitochondrial ribosomal protein L20 [Source:MGI Symbol;Acc:MGI:2137221]
ENSMUSG00000020953	76.9044	0.6205	0.304956	2.03472	0.0418788	0.367046	Coch	cochlin [Source:MGI Symbol;Acc:MGI:1278313]
ENSMUSG00000022354	3161.3	-0.124319	0.0611616	-2.03263	0.0420896	0.367046	Ndufb9	NADH dehydrogenase (ubiquinone) 1 beta subcomplex, 9 [Source:MGI Symbol;Acc:MGI:1913468]
ENSMUSG00000023055	1279.16	-0.147721	0.0727059	-2.03176	0.0421783	0.367046	Calcoco1	calcium binding and coiled coil domain 1 [Source:MGI Symbol;Acc:MGI:1914738]
ENSMUSG00000024112	1844.22	-0.221725	0.10912	-2.03192	0.0421613	0.367046	Cacna1h	calcium channel, voltage-dependent, T type, alpha 1H subunit [Source:MGI Symbol;Acc:MGI:1928842]
ENSMUSG00000026791	299.068	-0.332844	0.163817	-2.0318	0.0421735	0.367046	Slc2a8	solute carrier family 2, (facilitated glucose transporter), member 8 [Source:MGI Symbol;Acc:MGI:1860103]
ENSMUSG00000028049	834.639	-0.174622	0.0858423	-2.03422	0.0419292	0.367046	Scamp3	secretory carrier membrane protein 3 [Source:MGI Symbol;Acc:MGI:1346346]
ENSMUSG00000028247	360.498	0.214103	0.105165	2.03587	0.041763	0.367046	Coq3	coenzyme Q3 methyltransferase [Source:MGI Symbol;Acc:MGI:101813]
ENSMUSG00000028563	291.856	0.172663	0.0848853	2.03408	0.0419437	0.367046	Tm2d1	TM2 domain containing 1 [Source:MGI Symbol;Acc:MGI:2137022]
ENSMUSG00000028657	2158.78	0.154335	0.0758504	2.03472	0.0418786	0.367046	Ppt1	palmitoyl-protein thioesterase 1 [Source:MGI Symbol;Acc:MGI:1298204]
ENSMUSG00000028753	35.7853	0.546121	0.268718	2.03232	0.042121	0.367046	Vwa5b1	von Willebrand factor A domain containing 5B1 [Source:MGI Symbol;Acc:MGI:1922968]
ENSMUSG00000028952	152.049	-0.328076	0.161401	-2.03267	0.0420854	0.367046	Zbtb48	zinc finger and BTB domain containing 48 [Source:MGI Symbol;Acc:MGI:2140248]
ENSMUSG00000030400	451.9	-0.250862	0.123219	-2.0359	0.0417603	0.367046	Ercc2	excision repair cross-complementing rodent repair deficiency, complementation group 2 [Source:MGI Symbol;Acc:MGI:95413]
ENSMUSG00000032014	189.116	-0.286249	0.140763	-2.03354	0.0419977	0.367046	Oaf	out at first homolog [Source:MGI Symbol;Acc:MGI:94852]
ENSMUSG00000033033	63.8634	-0.394438	0.194139	-2.03173	0.0421807	0.367046	Calhm2	calcium homeostasis modulator 2 [Source:MGI Symbol;Acc:MGI:1919941]
ENSMUSG00000035597	522.7	0.246755	0.121309	2.03411	0.0419405	0.367046	Prpf39	pre-mRNA processing factor 39 [Source:MGI Symbol;Acc:MGI:104602]
ENSMUSG00000040797	4941.03	-0.146816	0.0722213	-2.03287	0.0420661	0.367046	Iqsec3	IQ motif and Sec7 domain 3 [Source:MGI Symbol;Acc:MGI:2677208]
ENSMUSG00000042078	3861.84	-0.187294	0.0920584	-2.03451	0.0419002	0.367046	Svop	SV2 related protein [Source:MGI Symbol;Acc:MGI:1915916]
ENSMUSG00000062115	1313.3	-0.255923	0.125729	-2.03551	0.0417998	0.367046	Rai1	retinoic acid induced 1 [Source:MGI Symbol;Acc:MGI:103291]
ENSMUSG00000067189	222.5	0.292707	0.144051	2.03197	0.0421566	0.367046	Gm7335	predicted gene 7335 [Source:MGI Symbol;Acc:MGI:3644473]
ENSMUSG00000070544	2209.78	0.174519	0.0858422	2.03302	0.0420503	0.367046	Top1	topoisomerase (DNA) I [Source:MGI Symbol;Acc:MGI:98788]
ENSMUSG00000071267	340.429	0.268708	0.132145	2.03343	0.042009	0.367046	Zfp942	zinc finger protein 942 [Source:MGI Symbol;Acc:MGI:1920483]
ENSMUSG00000084890	200.427	0.291177	0.143105	2.0347	0.0418807	0.367046	A830036E02Rik	RIKEN cDNA A830036E02 gene [Source:MGI Symbol;Acc:MGI:3686876]
ENSMUSG00000056629	968.307	-0.204198	0.100539	-2.03103	0.0422516	0.367448	Fkbp2	FK506 binding protein 2 [Source:MGI Symbol;Acc:MGI:95542]
ENSMUSG00000030393	346.049	0.261784	0.128914	2.03069	0.0422867	0.367539	Zik1	zinc finger protein interacting with K protein 1 [Source:MGI Symbol;Acc:MGI:108070]
ENSMUSG00000028630	1264.79	0.154685	0.0762063	2.02982	0.0423744	0.368086	Dyrk2	dual-specificity tyrosine-(Y)-phosphorylation regulated kinase 2 [Source:MGI Symbol;Acc:MGI:1330301]
ENSMUSG00000024242	2124.99	0.168091	0.0828635	2.02853	0.0425064	0.368373	Map4k3	mitogen-activated protein kinase kinase kinase kinase 3 [Source:MGI Symbol;Acc:MGI:2154405]
ENSMUSG00000035722	322.701	-0.316277	0.155899	-2.02873	0.0424861	0.368373	Abca7	ATP-binding cassette, sub-family A (ABC1), member 7 [Source:MGI Symbol;Acc:MGI:1351646]
ENSMUSG00000052155	949.428	0.230014	0.113354	2.02916	0.0424421	0.368373	Acvr2a	activin receptor IIA [Source:MGI Symbol;Acc:MGI:102806]
ENSMUSG00000074664	21.4713	-0.670572	0.330503	-2.02894	0.042464	0.368373	A830092H15Rik	RIKEN cDNA A830092H15 gene [Source:MGI Symbol;Acc:MGI:3698881]
ENSMUSG00000000384	517.493	-0.198896	0.0981311	-2.02684	0.0426788	0.369651	Tbrg4	transforming growth factor beta regulated gene 4 [Source:MGI Symbol;Acc:MGI:1100868]
ENSMUSG00000021666	404.398	0.166821	0.0823259	2.02635	0.0427288	0.369708	Gfm2	G elongation factor, mitochondrial 2 [Source:MGI Symbol;Acc:MGI:2444783]
ENSMUSG00000045948	513.481	-0.372629	0.183897	-2.02629	0.0427351	0.369708	Mrps12	mitochondrial ribosomal protein S12 [Source:MGI Symbol;Acc:MGI:1346333]
ENSMUSG00000008855	2670.31	-0.278841	0.137643	-2.02582	0.0427827	0.369905	Hdac5	histone deacetylase 5 [Source:MGI Symbol;Acc:MGI:1333784]
ENSMUSG00000001774	1332	0.198622	0.0981814	2.02301	0.0430721	0.369939	Chordc1	cysteine and histidine-rich domain (CHORD)-containing, zinc-binding protein 1 [Source:MGI Symbol;Acc:MGI:1914167]
ENSMUSG00000005950	45.0498	0.542195	0.26866	2.01815	0.0435757	0.369939	P2rx5	purinergic receptor P2X, ligand-gated ion channel, 5 [Source:MGI Symbol;Acc:MGI:2137026]
ENSMUSG00000007646	72.95	0.391328	0.193211	2.02539	0.042827	0.369939	Rad51c	RAD51 paralog C [Source:MGI Symbol;Acc:MGI:2150020]
ENSMUSG00000013236	7843.1	-0.236072	0.116828	-2.02068	0.043313	0.369939	Ptprs	protein tyrosine phosphatase, receptor type, S [Source:MGI Symbol;Acc:MGI:97815]
ENSMUSG00000018189	681.007	0.227701	0.112608	2.02207	0.0431693	0.369939	Uchl5	ubiquitin carboxyl-terminal esterase L5 [Source:MGI Symbol;Acc:MGI:1914848]
ENSMUSG00000018900	174.697	-0.255317	0.126244	-2.02241	0.0431344	0.369939	Slc22a5	solute carrier family 22 (organic cation transporter), member 5 [Source:MGI Symbol;Acc:MGI:1329012]
ENSMUSG00000019370	34737.4	-0.152146	0.0754818	-2.01566	0.0438357	0.369939	Calm3	calmodulin 3 [Source:MGI Symbol;Acc:MGI:103249]
ENSMUSG00000020180	1344.03	0.143222	0.0711	2.01437	0.0439707	0.369939	Snrpd3	small nuclear ribonucleoprotein D3 [Source:MGI Symbol;Acc:MGI:1914582]
ENSMUSG00000020260	488.362	-0.217513	0.10784	-2.017	0.0436952	0.369939	Pofut2	protein O-fucosyltransferase 2 [Source:MGI Symbol;Acc:MGI:1916863]
ENSMUSG00000020397	356.174	0.189555	0.0939202	2.01826	0.0435641	0.369939	Med7	mediator complex subunit 7 [Source:MGI Symbol;Acc:MGI:1913463]
ENSMUSG00000020737	1055.46	-0.199478	0.0985636	-2.02385	0.0429855	0.369939	Hn1	hematological and neurological expressed sequence 1 [Source:MGI Symbol;Acc:MGI:1096361]
ENSMUSG00000021606	709.07	-0.204365	0.101181	-2.0198	0.0434042	0.369939	Ndufs6	NADH dehydrogenase (ubiquinone) Fe-S protein 6 [Source:MGI Symbol;Acc:MGI:107932]
ENSMUSG00000022557	991.123	-0.212665	0.105265	-2.02028	0.043354	0.369939	Bop1	block of proliferation 1 [Source:MGI Symbol;Acc:MGI:1334460]
ENSMUSG00000022899	526.924	0.168187	0.0832135	2.02115	0.0432641	0.369939	Slc15a2	solute carrier family 15 (H+/peptide transporter), member 2 [Source:MGI Symbol;Acc:MGI:1890457]
ENSMUSG00000023009	316.882	-0.26543	0.13159	-2.0171	0.0436851	0.369939	Nckap5l	NCK-associated protein 5-like [Source:MGI Symbol;Acc:MGI:3609653]
ENSMUSG00000023030	761.176	-0.138178	0.0684566	-2.01847	0.0435425	0.369939	Slc11a2	solute carrier family 11 (proton-coupled divalent metal ion transporters), member 2 [Source:MGI Symbol;Acc:MGI:1345279]
ENSMUSG00000025630	2423.27	0.158899	0.0786906	2.01929	0.0434572	0.369939	Hprt	hypoxanthine guanine phosphoribosyl transferase [Source:MGI Symbol;Acc:MGI:96217]
ENSMUSG00000026203	1200.97	-0.189935	0.0942051	-2.01619	0.0437804	0.369939	Dnajb2	DnaJ heat shock protein family (Hsp40) member B2 [Source:MGI Symbol;Acc:MGI:1928739]
ENSMUSG00000026380	53.1303	0.4357	0.216149	2.01574	0.0438273	0.369939	Tfcp2l1	transcription factor CP2-like 1 [Source:MGI Symbol;Acc:MGI:2444691]
ENSMUSG00000026409	287.172	0.182908	0.0908256	2.01384	0.0440259	0.369939	Pfkfb2	6-phosphofructo-2-kinase/fructose-2,6-biphosphatase 2 [Source:MGI Symbol;Acc:MGI:107815]
ENSMUSG00000027822	676.01	0.17403	0.0863957	2.01434	0.0439738	0.369939	Slc33a1	solute carrier family 33 (acetyl-CoA transporter), member 1 [Source:MGI Symbol;Acc:MGI:1332247]
ENSMUSG00000028670	1140.06	-0.272586	0.13539	-2.01333	0.0440794	0.369939	Lypla2	lysophospholipase 2 [Source:MGI Symbol;Acc:MGI:1347000]
ENSMUSG00000028756	4971.89	-0.16899	0.0838959	-2.01429	0.0439793	0.369939	Pink1	PTEN induced putative kinase 1 [Source:MGI Symbol;Acc:MGI:1916193]
ENSMUSG00000028945	2076.45	0.111146	0.0549336	2.02329	0.0430434	0.369939	Rheb	Ras homolog enriched in brain [Source:MGI Symbol;Acc:MGI:97912]
ENSMUSG00000029507	205.706	-0.229157	0.113601	-2.01721	0.0436736	0.369939	Pus1	pseudouridine synthase 1 [Source:MGI Symbol;Acc:MGI:1929237]
ENSMUSG00000029623	2016.26	-0.14373	0.0711023	-2.02145	0.0432331	0.369939	Pdap1	PDGFA associated protein 1 [Source:MGI Symbol;Acc:MGI:2448536]
ENSMUSG00000032744	55.8778	-0.373862	0.185162	-2.0191	0.0434767	0.369939	Heyl	hairy/enhancer-of-split related with YRPW motif-like [Source:MGI Symbol;Acc:MGI:1860511]
ENSMUSG00000034832	549.15	-0.229011	0.113634	-2.01534	0.0438691	0.369939	Tet3	tet methylcytosine dioxygenase 3 [Source:MGI Symbol;Acc:MGI:2446229]
ENSMUSG00000035840	160.511	0.308782	0.153362	2.01342	0.0440707	0.369939	Lysmd3	LysM, putative peptidoglycan-binding, domain containing 3 [Source:MGI Symbol;Acc:MGI:1915906]
ENSMUSG00000037020	20.6215	-0.627521	0.310742	-2.01943	0.0434428	0.369939	Wdr62	WD repeat domain 62 [Source:MGI Symbol;Acc:MGI:1923696]
ENSMUSG00000037151	637.603	-0.202243	0.0999441	-2.02356	0.0430157	0.369939	Lrrc20	leucine rich repeat containing 20 [Source:MGI Symbol;Acc:MGI:2387182]
ENSMUSG00000037400	1084.73	0.200217	0.0994412	2.01342	0.04407	0.369939	Atp11b	ATPase, class VI, type 11B [Source:MGI Symbol;Acc:MGI:1923545]
ENSMUSG00000038002	606.025	0.165276	0.081838	2.01955	0.04343	0.369939	Cramp1l	Crm, cramped-like (Drosophila) [Source:MGI Symbol;Acc:MGI:1930190]
ENSMUSG00000038116	2385.07	0.105243	0.0519835	2.02454	0.0429149	0.369939	Phf20	PHD finger protein 20 [Source:MGI Symbol;Acc:MGI:2444148]
ENSMUSG00000038188	18.9465	-0.681877	0.337501	-2.02037	0.0433447	0.369939	Scarf1	scavenger receptor class F, member 1 [Source:MGI Symbol;Acc:MGI:2449455]
ENSMUSG00000039037	4666.05	-0.144459	0.0714555	-2.02167	0.0432107	0.369939	St6galnac5	ST6 (alpha-N-acetyl-neuraminyl-2,3-beta-galactosyl-1,3)-N-acetylgalactosaminide alpha-2,6-sialyltransferase 5 [Source:MGI Symbol;Acc:MGI:1349471]
ENSMUSG00000039789	389.957	0.204543	0.101189	2.02141	0.0432378	0.369939	Zfp597	zinc finger protein 597 [Source:MGI Symbol;Acc:MGI:1918313]
ENSMUSG00000040717	134.635	-0.313942	0.155601	-2.01761	0.0436323	0.369939	Il17rd	interleukin 17 receptor D [Source:MGI Symbol;Acc:MGI:2159727]
ENSMUSG00000042271	582.075	0.216961	0.107342	2.02122	0.0432574	0.369939	Nxt2	nuclear transport factor 2-like export factor 2 [Source:MGI Symbol;Acc:MGI:2147914]
ENSMUSG00000042354	396.412	0.250656	0.124335	2.01598	0.0438023	0.369939	Gnl3	guanine nucleotide binding protein-like 3 (nucleolar) [Source:MGI Symbol;Acc:MGI:1353651]
ENSMUSG00000044216	952.244	-0.334639	0.165347	-2.02386	0.0429848	0.369939	Kcnj4	potassium inwardly-rectifying channel, subfamily J, member 4 [Source:MGI Symbol;Acc:MGI:104743]
ENSMUSG00000046807	343.828	-0.239458	0.118839	-2.01499	0.0439061	0.369939	Lrrc75b	leucine rich repeat containing 75B [Source:MGI Symbol;Acc:MGI:2143657]
ENSMUSG00000053819	776.569	0.352188	0.174186	2.02191	0.0431851	0.369939	Camk2d	calcium/calmodulin-dependent protein kinase II, delta [Source:MGI Symbol;Acc:MGI:1341265]
ENSMUSG00000054874	979.034	-0.229692	0.114017	-2.01455	0.0439518	0.369939	Pcnx3	pecanex homolog 3 [Source:MGI Symbol;Acc:MGI:1861733]
ENSMUSG00000057229	692.43	-0.173958	0.0863966	-2.01348	0.0440637	0.369939	Atp5sl	ATP5S-like [Source:MGI Symbol;Acc:MGI:1913599]
ENSMUSG00000057788	521.786	-0.219912	0.108925	-2.01894	0.0434935	0.369939	Ddx49	DEAD (Asp-Glu-Ala-Asp) box polypeptide 49 [Source:MGI Symbol;Acc:MGI:2136689]
ENSMUSG00000072663	67.8274	0.542767	0.269511	2.0139	0.0440202	0.369939	Spef2	sperm flagellar 2 [Source:MGI Symbol;Acc:MGI:2443727]
ENSMUSG00000073684	321.968	-0.209192	0.103391	-2.02332	0.0430406	0.369939	Faap20	Fanconi anemia core complex associated protein 20 [Source:MGI Symbol;Acc:MGI:1914763]
ENSMUSG00000074166	98.3624	0.377831	0.186997	2.02052	0.0433298	0.369939	AW146154	expressed sequence AW146154 [Source:MGI Symbol;Acc:MGI:2142212]
ENSMUSG00000081094	838.537	-0.188782	0.0935834	-2.01726	0.0436688	0.369939	Rpl19-ps11	ribosomal protein L19, pseudogene 11 [Source:MGI Symbol;Acc:MGI:3642193]
ENSMUSG00000090213	522.342	-0.200015	0.0992343	-2.01558	0.0438435	0.369939	Tmem189	transmembrane protein 189 [Source:MGI Symbol;Acc:MGI:2142624]
ENSMUSG00000091956	26.1736	-0.660945	0.32791	-2.01562	0.0438392	0.369939	C2cd4b	C2 calcium-dependent domain containing 4B [Source:MGI Symbol;Acc:MGI:1922947]
ENSMUSG00000022789	5483.47	0.188342	0.0935691	2.01287	0.0441287	0.3701	Dnm1l	dynamin 1-like [Source:MGI Symbol;Acc:MGI:1921256]
ENSMUSG00000033938	1082.58	-0.262178	0.130263	-2.01268	0.0441484	0.3701	Ndufb7	NADH dehydrogenase (ubiquinone) 1 beta subcomplex, 7 [Source:MGI Symbol;Acc:MGI:1914166]
ENSMUSG00000026187	401.165	0.232782	0.115677	2.01234	0.0441837	0.370188	Xrcc5	X-ray repair complementing defective repair in Chinese hamster cells 5 [Source:MGI Symbol;Acc:MGI:104517]
ENSMUSG00000060780	2118.87	-0.209137	0.103954	-2.01182	0.0442392	0.370444	Lrrtm1	leucine rich repeat transmembrane neuronal 1 [Source:MGI Symbol;Acc:MGI:2389173]
ENSMUSG00000044250	95.8162	0.306239	0.152245	2.01149	0.0442738	0.370526	Pced1b	PC-esterase domain containing 1B [Source:MGI Symbol;Acc:MGI:2446270]
ENSMUSG00000038545	481.093	-0.25238	0.12549	-2.01116	0.044309	0.370611	Cul7	cullin 7 [Source:MGI Symbol;Acc:MGI:1913765]
ENSMUSG00000047379	1996.9	-0.151633	0.0754119	-2.01072	0.0443546	0.370784	B4gat1	beta-1,4-glucuronyltransferase 1 [Source:MGI Symbol;Acc:MGI:1919680]
ENSMUSG00000000148	407.951	-0.219935	0.109507	-2.00842	0.0445992	0.371074	Brat1	BRCA1-associated ATM activator 1 [Source:MGI Symbol;Acc:MGI:1891679]
ENSMUSG00000006463	343.444	-0.180893	0.0900531	-2.00873	0.0445655	0.371074	Zdhhc24	zinc finger, DHHC domain containing 24 [Source:MGI Symbol;Acc:MGI:1917855]
ENSMUSG00000024293	353.111	0.282739	0.140696	2.00957	0.0444769	0.371074	Esco1	establishment of sister chromatid cohesion N-acetyltransferase 1 [Source:MGI Symbol;Acc:MGI:1925055]
ENSMUSG00000024944	855.166	-0.183386	0.0912478	-2.00976	0.0444567	0.371074	Arl2	ADP-ribosylation factor-like 2 [Source:MGI Symbol;Acc:MGI:1928393]
ENSMUSG00000033902	1071.04	-0.158529	0.0789064	-2.00908	0.0445285	0.371074	Mapkbp1	mitogen-activated protein kinase binding protein 1 [Source:MGI Symbol;Acc:MGI:1347004]
ENSMUSG00000035914	135.817	-0.332313	0.165421	-2.00889	0.044549	0.371074	Cd276	CD276 antigen [Source:MGI Symbol;Acc:MGI:2183926]
ENSMUSG00000040774	664.47	0.186965	0.0930973	2.00828	0.0446136	0.371074	Cept1	choline/ethanolaminephosphotransferase 1 [Source:MGI Symbol;Acc:MGI:2139793]
ENSMUSG00000049076	1816.83	0.21091	0.104923	2.01015	0.0444156	0.371074	Acap2	ArfGAP with coiled-coil, ankyrin repeat and PH domains 2 [Source:MGI Symbol;Acc:MGI:1925868]
ENSMUSG00000084957	823.327	0.188908	0.0940468	2.00866	0.044573	0.371074	Bbip1	BBSome interacting protein 1 [Source:MGI Symbol;Acc:MGI:1913610]
ENSMUSG00000060708	121.952	-0.37489	0.186704	-2.00793	0.0446503	0.371172	Bloc1s4	biogenesis of lysosomal organelles complex-1, subunit 4, cappuccino [Source:MGI Symbol;Acc:MGI:1929230]
ENSMUSG00000048007	75.9691	0.439141	0.218809	2.00696	0.0447543	0.371828	Timm8a1	translocase of inner mitochondrial membrane 8A1 [Source:MGI Symbol;Acc:MGI:1353433]
ENSMUSG00000020888	252.611	-0.284651	0.141975	-2.00494	0.0449692	0.372584	Dvl2	dishevelled segment polarity protein 2 [Source:MGI Symbol;Acc:MGI:106613]
ENSMUSG00000026365	421.955	0.386346	0.192696	2.00495	0.0449682	0.372584	Cfh	complement component factor h [Source:MGI Symbol;Acc:MGI:88385]
ENSMUSG00000027582	536.081	-0.238903	0.119126	-2.00545	0.0449146	0.372584	Zgpat	zinc finger, CCCH-type with G patch domain [Source:MGI Symbol;Acc:MGI:2449939]
ENSMUSG00000039682	986.346	-0.147172	0.0733996	-2.00507	0.0449553	0.372584	Lap3	leucine aminopeptidase 3 [Source:MGI Symbol;Acc:MGI:1914238]
ENSMUSG00000073102	184.838	0.263989	0.13167	2.00493	0.0449704	0.372584	Drc1	dynein regulatory complex subunit 1 [Source:MGI Symbol;Acc:MGI:2685906]
ENSMUSG00000037608	2726.88	0.214036	0.106811	2.00387	0.0450835	0.373105	Bclaf1	BCL2-associated transcription factor 1 [Source:MGI Symbol;Acc:MGI:1917580]
ENSMUSG00000038535	740.262	0.222971	0.111258	2.00408	0.0450611	0.373105	Zfp280d	zinc finger protein 280D [Source:MGI Symbol;Acc:MGI:2384583]
ENSMUSG00000023921	891.626	0.171951	0.0858328	2.00333	0.0451421	0.373382	Mut	methylmalonyl-Coenzyme A mutase [Source:MGI Symbol;Acc:MGI:97239]
ENSMUSG00000026004	272.535	0.26971	0.134679	2.00261	0.0452192	0.373812	Kansl1l	KAT8 regulatory NSL complex subunit 1-like [Source:MGI Symbol;Acc:MGI:1915941]
ENSMUSG00000020530	1578.87	0.155993	0.0779276	2.00177	0.0453097	0.374104	Ggnbp2	gametogenetin binding protein 2 [Source:MGI Symbol;Acc:MGI:2387356]
ENSMUSG00000034071	115.306	0.320083	0.159915	2.00158	0.04533	0.374104	Zfp551	zinc fingr protein 551 [Source:MGI Symbol;Acc:MGI:3588205]
ENSMUSG00000037960	77.9615	-0.41708	0.208339	-2.00193	0.045292	0.374104	Card19	caspase recruitment domain family, member 19 [Source:MGI Symbol;Acc:MGI:1915730]
ENSMUSG00000021758	57.6351	0.607319	0.303531	2.00085	0.0454091	0.374343	Ddx4	DEAD (Asp-Glu-Ala-Asp) box polypeptide 4 [Source:MGI Symbol;Acc:MGI:102670]
ENSMUSG00000042558	329.37	-0.271165	0.135538	-2.00067	0.0454285	0.374343	Adprhl2	ADP-ribosylhydrolase like 2 [Source:MGI Symbol;Acc:MGI:2140364]
ENSMUSG00000073434	188.673	-0.300504	0.150206	-2.00061	0.0454344	0.374343	Wdr90	WD repeat domain 90 [Source:MGI Symbol;Acc:MGI:1921267]
ENSMUSG00000015961	1563.24	0.149349	0.0747378	1.99831	0.0456832	0.375027	Adss	adenylosuccinate synthetase, non muscle [Source:MGI Symbol;Acc:MGI:87948]
ENSMUSG00000025353	99.4977	-0.306266	0.153213	-1.99896	0.0456132	0.375027	Ormdl2	ORM1-like 2 (S. cerevisiae) [Source:MGI Symbol;Acc:MGI:1914094]
ENSMUSG00000030411	1641.04	-0.208185	0.104124	-1.9994	0.0455652	0.375027	Nova2	neuro-oncological ventral antigen 2 [Source:MGI Symbol;Acc:MGI:104296]
ENSMUSG00000036114	219.512	-0.238684	0.119449	-1.99821	0.0456938	0.375027	Rpp25l	ribonuclease P/MRP 25 subunit-like [Source:MGI Symbol;Acc:MGI:1917211]
ENSMUSG00000039552	99.4329	0.394749	0.1975	1.99873	0.045638	0.375027	Rsph4a	radial spoke head 4 homolog A (Chlamydomonas) [Source:MGI Symbol;Acc:MGI:3027894]
ENSMUSG00000049336	3948.86	0.1864	0.0932559	1.99881	0.0456294	0.375027	Tenm2	teneurin transmembrane protein 2 [Source:MGI Symbol;Acc:MGI:1345184]
ENSMUSG00000059772	211.141	-0.242675	0.121425	-1.99856	0.0456562	0.375027	Slx1b	SLX1 structure-specific endonuclease subunit homolog B (S. cerevisiae) [Source:MGI Symbol;Acc:MGI:1915220]
ENSMUSG00000035310	326.286	0.26248	0.131433	1.99707	0.0458181	0.37584	Lin54	lin-54 homolog (C. elegans) [Source:MGI Symbol;Acc:MGI:2140902]
ENSMUSG00000021811	457.899	0.161836	0.0810465	1.99683	0.0458438	0.375843	Dnajc9	DnaJ heat shock protein family (Hsp40) member C9 [Source:MGI Symbol;Acc:MGI:1915326]
ENSMUSG00000006676	2271.63	-0.148873	0.0746026	-1.99555	0.0459829	0.376073	Usp19	ubiquitin specific peptidase 19 [Source:MGI Symbol;Acc:MGI:1918722]
ENSMUSG00000028848	128.398	-0.349357	0.175101	-1.99518	0.0460235	0.376073	Gpn2	GPN-loop GTPase 2 [Source:MGI Symbol;Acc:MGI:2140368]
ENSMUSG00000031197	1009.11	0.234246	0.117403	1.99522	0.0460185	0.376073	Vbp1	von Hippel-Lindau binding protein 1 [Source:MGI Symbol;Acc:MGI:1333804]
ENSMUSG00000034083	382.091	0.245005	0.122771	1.99563	0.0459741	0.376073	Ccdc174	coiled-coil domain containing 174 [Source:MGI Symbol;Acc:MGI:2444652]
ENSMUSG00000046808	41.296	0.480129	0.240607	1.99549	0.0459899	0.376073	Atp10d	ATPase, class V, type 10D [Source:MGI Symbol;Acc:MGI:2450125]
ENSMUSG00000063253	2112.6	0.205907	0.103169	1.99581	0.0459548	0.376073	Scoc	short coiled-coil protein [Source:MGI Symbol;Acc:MGI:1927654]
ENSMUSG00000007670	1414.22	-0.155943	0.078192	-1.99436	0.0461123	0.376125	Khsrp	KH-type splicing regulatory protein [Source:MGI Symbol;Acc:MGI:1336214]
ENSMUSG00000020135	2564.13	-0.248514	0.124633	-1.99396	0.0461562	0.376125	Apc2	adenomatosis polyposis coli 2 [Source:MGI Symbol;Acc:MGI:1346052]
ENSMUSG00000031708	5958.86	-0.153914	0.0771703	-1.99447	0.0461011	0.376125	Tecr	trans-2,3-enoyl-CoA reductase [Source:MGI Symbol;Acc:MGI:1915408]
ENSMUSG00000049807	2026.25	-0.185109	0.0928274	-1.99412	0.0461389	0.376125	Arhgap23	Rho GTPase activating protein 23 [Source:MGI Symbol;Acc:MGI:3697726]
ENSMUSG00000053398	684.841	-0.23703	0.118828	-1.99472	0.0460732	0.376125	Phgdh	3-phosphoglycerate dehydrogenase [Source:MGI Symbol;Acc:MGI:1355330]
ENSMUSG00000002763	1023.21	-0.256382	0.128615	-1.9934	0.0462178	0.376259	Pex6	peroxisomal biogenesis factor 6 [Source:MGI Symbol;Acc:MGI:2385054]
ENSMUSG00000068240	1511.21	-0.296923	0.148957	-1.99335	0.0462232	0.376259	Gm11808	predicted gene 11808 [Source:MGI Symbol;Acc:MGI:3649356]
ENSMUSG00000022148	56.7562	0.400035	0.200715	1.99304	0.0462567	0.376293	Fyb	FYN binding protein [Source:MGI Symbol;Acc:MGI:1346327]
ENSMUSG00000027963	1975.45	0.168594	0.0845993	1.99285	0.046278	0.376293	Extl2	exostoses (multiple)-like 2 [Source:MGI Symbol;Acc:MGI:1889574]
ENSMUSG00000001211	5068.67	-0.0972443	0.0488418	-1.99101	0.0464803	0.376498	Agpat3	1-acylglycerol-3-phosphate O-acyltransferase 3 [Source:MGI Symbol;Acc:MGI:1336186]
ENSMUSG00000017291	2324.58	0.20074	0.100803	1.99141	0.0464362	0.376498	Taok1	TAO kinase 1 [Source:MGI Symbol;Acc:MGI:1914490]
ENSMUSG00000033955	1665.51	-0.220756	0.110835	-1.99175	0.046399	0.376498	Tnks1bp1	tankyrase 1 binding protein 1 [Source:MGI Symbol;Acc:MGI:2446193]
ENSMUSG00000034656	2133.27	-0.206087	0.103501	-1.99116	0.0464638	0.376498	Cacna1a	calcium channel, voltage-dependent, P/Q type, alpha 1A subunit [Source:MGI Symbol;Acc:MGI:109482]
ENSMUSG00000037533	926.449	0.225511	0.113254	1.99119	0.0464603	0.376498	Rapgef6	Rap guanine nucleotide exchange factor (GEF) 6 [Source:MGI Symbol;Acc:MGI:2384761]
ENSMUSG00000038388	796.262	0.192826	0.0968273	1.99144	0.0464325	0.376498	Mpp6	membrane protein, palmitoylated 6 (MAGUK p55 subfamily member 6) [Source:MGI Symbol;Acc:MGI:1927340]
ENSMUSG00000052684	1636.73	-0.255935	0.128519	-1.99142	0.046435	0.376498	Jun	jun proto-oncogene [Source:MGI Symbol;Acc:MGI:96646]
ENSMUSG00000022715	55.7964	-0.43387	0.217941	-1.99077	0.0465063	0.376504	Tmem114	transmembrane protein 114 [Source:MGI Symbol;Acc:MGI:1921970]
ENSMUSG00000019254	1439.58	-0.225526	0.113342	-1.98978	0.046615	0.37658	Ppp1r12c	protein phosphatase 1, regulatory (inhibitor) subunit 12C [Source:MGI Symbol;Acc:MGI:1924258]
ENSMUSG00000020284	568.969	-0.165387	0.0831177	-1.9898	0.0466134	0.37658	1810043G02Rik	RIKEN cDNA 1810043G02 gene [Source:MGI Symbol;Acc:MGI:1915134]
ENSMUSG00000027435	97.1548	-0.436675	0.219461	-1.98976	0.046617	0.37658	Cd93	CD93 antigen [Source:MGI Symbol;Acc:MGI:106664]
ENSMUSG00000041741	86.7185	0.324419	0.163068	1.98947	0.0466496	0.37658	Pde3a	phosphodiesterase 3A, cGMP inhibited [Source:MGI Symbol;Acc:MGI:1860764]
ENSMUSG00000042043	819.988	0.161417	0.0811424	1.98931	0.0466675	0.37658	Tbca	tubulin cofactor A [Source:MGI Symbol;Acc:MGI:107549]
ENSMUSG00000045348	1394.44	-0.235297	0.11828	-1.98932	0.0466663	0.37658	Nyap1	neuronal tyrosine-phosphorylated phosphoinositide 3-kinase adaptor 1 [Source:MGI Symbol;Acc:MGI:2443880]
ENSMUSG00000015305	1603.85	-0.131184	0.065975	-1.98839	0.0467688	0.376804	Sash1	SAM and SH3 domain containing 1 [Source:MGI Symbol;Acc:MGI:1917347]
ENSMUSG00000035863	3489.47	-0.217181	0.109226	-1.98837	0.0467713	0.376804	Palm	paralemmin [Source:MGI Symbol;Acc:MGI:1261814]
ENSMUSG00000053453	718.583	0.215779	0.108517	1.98843	0.0467645	0.376804	Thoc7	THO complex 7 [Source:MGI Symbol;Acc:MGI:1913481]
ENSMUSG00000003378	4904.65	-0.228178	0.114887	-1.98611	0.0470216	0.376984	Grik5	glutamate receptor, ionotropic, kainate 5 (gamma 2) [Source:MGI Symbol;Acc:MGI:95818]
ENSMUSG00000020627	968.671	-0.223215	0.112388	-1.98611	0.0470207	0.376984	Klhl29	kelch-like 29 [Source:MGI Symbol;Acc:MGI:2683857]
ENSMUSG00000020642	448.922	-0.161275	0.0811397	-1.98762	0.0468537	0.376984	Rnf144a	ring finger protein 144A [Source:MGI Symbol;Acc:MGI:1344401]
ENSMUSG00000023988	625.514	-0.143477	0.0722122	-1.98688	0.046936	0.376984	Bysl	bystin-like [Source:MGI Symbol;Acc:MGI:1858419]
ENSMUSG00000027570	102.166	-0.380608	0.191623	-1.98623	0.0470073	0.376984	Col9a3	collagen, type IX, alpha 3 [Source:MGI Symbol;Acc:MGI:894686]
ENSMUSG00000036499	1202.35	0.197418	0.0993922	1.98625	0.0470058	0.376984	Eea1	early endosome antigen 1 [Source:MGI Symbol;Acc:MGI:2442192]
ENSMUSG00000038011	17.5021	1.15058	0.578789	1.98792	0.046821	0.376984	Dnah10	dynein, axonemal, heavy chain 10 [Source:MGI Symbol;Acc:MGI:1860299]
ENSMUSG00000053929	2362.28	-0.184549	0.0928881	-1.98679	0.0469462	0.376984	Cyhr1	cysteine and histidine rich 1 [Source:MGI Symbol;Acc:MGI:1859320]
ENSMUSG00000090031	36.7361	0.602048	0.303074	1.98647	0.0469807	0.376984	4732440D04Rik	RIKEN cDNA 4732440D04 gene [Source:MGI Symbol;Acc:MGI:3604103]
ENSMUSG00000034748	215.835	-0.344087	0.173276	-1.98578	0.0470578	0.377071	Sirt6	sirtuin 6 [Source:MGI Symbol;Acc:MGI:1354161]
ENSMUSG00000026959	9157.71	-0.203936	0.102715	-1.98544	0.047095	0.377166	Grin1	glutamate receptor, ionotropic, NMDA1 (zeta 1) [Source:MGI Symbol;Acc:MGI:95819]
ENSMUSG00000021745	2583.13	0.18175	0.0915619	1.98499	0.0471454	0.377215	Ptprg	protein tyrosine phosphatase, receptor type, G [Source:MGI Symbol;Acc:MGI:97814]
ENSMUSG00000035754	1098.96	-0.220008	0.110847	-1.98478	0.0471687	0.377215	Wdr18	WD repeat domain 18 [Source:MGI Symbol;Acc:MGI:2158400]
ENSMUSG00000078816	14979.9	-0.153229	0.0772049	-1.98471	0.0471772	0.377215	Prkcg	protein kinase C, gamma [Source:MGI Symbol;Acc:MGI:97597]
ENSMUSG00000037720	1959.52	0.144318	0.0727285	1.98434	0.0472176	0.377335	Tmem33	transmembrane protein 33 [Source:MGI Symbol;Acc:MGI:1915128]
ENSMUSG00000014956	5043.08	0.210343	0.106044	1.98355	0.0473056	0.377357	Ppp1cb	protein phosphatase 1, catalytic subunit, beta isoform [Source:MGI Symbol;Acc:MGI:104871]
ENSMUSG00000020658	3822.47	0.139563	0.0703655	1.98341	0.0473218	0.377357	Efr3b	EFR3 homolog B [Source:MGI Symbol;Acc:MGI:2444851]
ENSMUSG00000023951	666.499	-0.218679	0.110231	-1.98383	0.0472745	0.377357	Vegfa	vascular endothelial growth factor A [Source:MGI Symbol;Acc:MGI:103178]
ENSMUSG00000024063	588.944	-0.188671	0.0950996	-1.98393	0.0472636	0.377357	Lbh	limb-bud and heart [Source:MGI Symbol;Acc:MGI:1925139]
ENSMUSG00000052812	328.017	0.263015	0.132644	1.98287	0.0473818	0.377634	Atad2b	ATPase family, AAA domain containing 2B [Source:MGI Symbol;Acc:MGI:2444798]
ENSMUSG00000032298	81.1605	-0.350225	0.176674	-1.98233	0.0474427	0.377916	Neil1	nei endonuclease VIII-like 1 (E. coli) [Source:MGI Symbol;Acc:MGI:1920024]
ENSMUSG00000032968	182.034	-0.253091	0.127727	-1.9815	0.0475356	0.378454	Inha	inhibin alpha [Source:MGI Symbol;Acc:MGI:96569]
ENSMUSG00000022517	4520.6	-0.147855	0.0746507	-1.98063	0.0476332	0.378874	Mgrn1	mahogunin, ring finger 1 [Source:MGI Symbol;Acc:MGI:2447670]
ENSMUSG00000028999	306.474	0.186289	0.0940581	1.98057	0.0476393	0.378874	Rint1	RAD50 interactor 1 [Source:MGI Symbol;Acc:MGI:1916233]
ENSMUSG00000028199	311.184	0.175724	0.0887944	1.979	0.0478157	0.379263	Cryz	crystallin, zeta [Source:MGI Symbol;Acc:MGI:88527]
ENSMUSG00000034673	938.105	-0.156372	0.0790056	-1.97925	0.0477879	0.379263	Pbx2	pre B cell leukemia homeobox 2 [Source:MGI Symbol;Acc:MGI:1341793]
ENSMUSG00000048796	355.729	-0.201213	0.101672	-1.97905	0.0478108	0.379263	Cyb561d1	cytochrome b-561 domain containing 1 [Source:MGI Symbol;Acc:MGI:1919273]
ENSMUSG00000083012	1238.01	0.114289	0.057739	1.97941	0.0477701	0.379263	Fam220a	family with sequence similarity 220, member A [Source:MGI Symbol;Acc:MGI:1914488]
ENSMUSG00000097767	3408.54	-0.14825	0.0748838	-1.97974	0.0477328	0.379263	Miat	myocardial infarction associated transcript (non-protein coding) [Source:MGI Symbol;Acc:MGI:2444886]
ENSMUSG00000004626	334.77	-0.187816	0.0949544	-1.97796	0.0479333	0.379509	Stxbp2	syntaxin binding protein 2 [Source:MGI Symbol;Acc:MGI:107370]
ENSMUSG00000015312	136.497	-0.343793	0.173786	-1.97826	0.0478996	0.379509	Gadd45b	growth arrest and DNA-damage-inducible 45 beta [Source:MGI Symbol;Acc:MGI:107776]
ENSMUSG00000051695	2419.9	-0.199845	0.101043	-1.97782	0.0479487	0.379509	Pcbp1	poly(rC) binding protein 1 [Source:MGI Symbol;Acc:MGI:1345635]
ENSMUSG00000058291	783.272	0.224634	0.113576	1.97782	0.0479486	0.379509	Zfp68	zinc finger protein 68 [Source:MGI Symbol;Acc:MGI:1344427]
ENSMUSG00000024325	468.061	-0.192303	0.0972614	-1.97718	0.0480215	0.379883	Ring1	ring finger protein 1 [Source:MGI Symbol;Acc:MGI:1101770]
ENSMUSG00000027248	4535.09	0.184341	0.0932655	1.97652	0.0480964	0.379896	Pdia3	protein disulfide isomerase associated 3 [Source:MGI Symbol;Acc:MGI:95834]
ENSMUSG00000043183	321.331	0.238856	0.120825	1.97687	0.0480563	0.379896	Simc1	SUMO-interacting motifs containing 1 [Source:MGI Symbol;Acc:MGI:2442599]
ENSMUSG00000051391	22012.7	-0.105037	0.0531434	-1.97649	0.0480997	0.379896	Ywhag	tyrosine 3-monooxygenase/tryptophan 5-monooxygenase activation protein, gamma polypeptide [Source:MGI Symbol;Acc:MGI:108109]
ENSMUSG00000032342	416.667	0.170101	0.0860777	1.97613	0.0481395	0.380009	Mto1	mitochondrial tRNA translation optimization 1 [Source:MGI Symbol;Acc:MGI:1915541]
ENSMUSG00000037979	1657.26	-0.160195	0.0810833	-1.97569	0.0481904	0.380208	Ccdc92	coiled-coil domain containing 92 [Source:MGI Symbol;Acc:MGI:106485]
ENSMUSG00000021144	1204.18	-0.183043	0.092688	-1.97483	0.0482878	0.380648	Mta1	metastasis associated 1 [Source:MGI Symbol;Acc:MGI:2150037]
ENSMUSG00000030760	360.965	0.2063	0.10447	1.97474	0.0482973	0.380648	Acer3	alkaline ceramidase 3 [Source:MGI Symbol;Acc:MGI:1913440]
ENSMUSG00000024807	1083.49	-0.175485	0.0889018	-1.97392	0.048391	0.38115	Syvn1	synovial apoptosis inhibitor 1, synoviolin [Source:MGI Symbol;Acc:MGI:1921376]
ENSMUSG00000029348	2076.75	-0.20743	0.105095	-1.97373	0.0484123	0.38115	Asphd2	aspartate beta-hydroxylase domain containing 2 [Source:MGI Symbol;Acc:MGI:1920148]
ENSMUSG00000076617	100.42	-0.369915	0.187475	-1.97314	0.0484793	0.381476	Ighm	immunoglobulin heavy constant mu [Source:MGI Symbol;Acc:MGI:96448]
ENSMUSG00000037416	1268.23	0.208469	0.105669	1.97286	0.0485116	0.381529	Dmxl1	Dmx-like 1 [Source:MGI Symbol;Acc:MGI:2443926]
ENSMUSG00000025008	363.377	0.19108	0.0969123	1.97168	0.0486456	0.38158	Tctn3	tectonic family member 3 [Source:MGI Symbol;Acc:MGI:1914840]
ENSMUSG00000035305	78.6892	-0.401367	0.203489	-1.97243	0.0485606	0.38158	Ror1	receptor tyrosine kinase-like orphan receptor 1 [Source:MGI Symbol;Acc:MGI:1347520]
ENSMUSG00000042581	393.808	0.208532	0.105738	1.97216	0.0485911	0.38158	Thsd7b	thrombospondin, type I, domain containing 7B [Source:MGI Symbol;Acc:MGI:2443925]
ENSMUSG00000049932	415.367	-0.296212	0.150233	-1.97168	0.0486463	0.38158	H2afx	H2A histone family, member X [Source:MGI Symbol;Acc:MGI:102688]
ENSMUSG00000078532	374.033	-0.25007	0.126817	-1.9719	0.0486213	0.38158	Nkain1	Na+/K+ transporting ATPase interacting 1 [Source:MGI Symbol;Acc:MGI:1914399]
ENSMUSG00000061393	55.3044	-0.416238	0.211133	-1.97145	0.0486722	0.381582	Acvr2b	activin receptor IIB [Source:MGI Symbol;Acc:MGI:87912]
ENSMUSG00000047945	1944.84	-0.143014	0.0725555	-1.97109	0.0487134	0.381704	Marcksl1	MARCKS-like 1 [Source:MGI Symbol;Acc:MGI:97143]
ENSMUSG00000034171	2590.1	-0.161932	0.0821889	-1.97024	0.0488108	0.382266	Faah	fatty acid amide hydrolase [Source:MGI Symbol;Acc:MGI:109609]
ENSMUSG00000070565	1697.79	0.249317	0.126586	1.96956	0.0488892	0.382678	Rasal2	RAS protein activator like 2 [Source:MGI Symbol;Acc:MGI:2443881]
ENSMUSG00000042363	1389.59	0.164182	0.0833946	1.96874	0.0489828	0.38321	Lgalsl	lectin, galactoside binding-like [Source:MGI Symbol;Acc:MGI:1916114]
ENSMUSG00000036202	532.668	0.230674	0.117181	1.96851	0.0490088	0.383211	Rif1	replication timing regulatory factor 1 [Source:MGI Symbol;Acc:MGI:1098622]
ENSMUSG00000019947	641.6	0.152245	0.0773565	1.96809	0.0490577	0.383256	Arid5b	AT rich interactive domain 5B (MRF1-like) [Source:MGI Symbol;Acc:MGI:2175912]
ENSMUSG00000039384	82.6761	-0.336274	0.170869	-1.96802	0.049066	0.383256	Dusp10	dual specificity phosphatase 10 [Source:MGI Symbol;Acc:MGI:1927070]
ENSMUSG00000028954	2264.77	0.104696	0.0532081	1.96768	0.0491053	0.383362	Nub1	negative regulator of ubiquitin-like proteins 1 [Source:MGI Symbol;Acc:MGI:1889001]
ENSMUSG00000001833	6140.71	0.190973	0.097174	1.96526	0.0493837	0.38361	Sept7	septin 7 [Source:MGI Symbol;Acc:MGI:1335094]
ENSMUSG00000017724	133.129	-0.356687	0.181463	-1.96562	0.0493426	0.38361	Etv4	ets variant 4 [Source:MGI Symbol;Acc:MGI:99423]
ENSMUSG00000020032	1608.06	0.150171	0.0764204	1.96506	0.0494071	0.38361	Nuak1	NUAK family, SNF1-like kinase, 1 [Source:MGI Symbol;Acc:MGI:1925226]
ENSMUSG00000020380	389.134	0.211048	0.10729	1.96707	0.049175	0.38361	Rad50	RAD50 double strand break repair protein [Source:MGI Symbol;Acc:MGI:109292]
ENSMUSG00000020926	5319.84	-0.207395	0.105478	-1.96623	0.0492717	0.38361	Adam11	a disintegrin and metallopeptidase domain 11 [Source:MGI Symbol;Acc:MGI:1098667]
ENSMUSG00000022035	978.921	0.189716	0.0965088	1.96579	0.0493229	0.38361	Ccdc25	coiled-coil domain containing 25 [Source:MGI Symbol;Acc:MGI:1914429]
ENSMUSG00000024511	1076.46	0.177768	0.0904699	1.96494	0.0494207	0.38361	Rab27b	RAB27B, member RAS oncogene family [Source:MGI Symbol;Acc:MGI:1931295]
ENSMUSG00000028577	1043.01	0.167994	0.0854851	1.96518	0.0493935	0.38361	Plaa	phospholipase A2, activating protein [Source:MGI Symbol;Acc:MGI:104810]
ENSMUSG00000033595	2221.6	-0.215488	0.109587	-1.96636	0.0492566	0.38361	Lgi3	leucine-rich repeat LGI family, member 3 [Source:MGI Symbol;Acc:MGI:2182619]
ENSMUSG00000073427	61.3333	0.454817	0.231232	1.96693	0.049191	0.38361	Gm4924	predicted gene 4924 [Source:MGI Symbol;Acc:MGI:3643133]
ENSMUSG00000079184	1588.2	0.237142	0.120643	1.96565	0.0493386	0.38361	Mphosph8	M-phase phosphoprotein 8 [Source:MGI Symbol;Acc:MGI:1922589]
ENSMUSG00000000738	740.98	-0.162492	0.0827085	-1.96463	0.0494566	0.383688	Spg7	spastic paraplegia 7 homolog (human) [Source:MGI Symbol;Acc:MGI:2385906]
ENSMUSG00000018509	344.722	-0.17408	0.0886723	-1.96318	0.0496254	0.384716	Cenpv	centromere protein V [Source:MGI Symbol;Acc:MGI:1920389]
ENSMUSG00000051285	2216	0.204075	0.103958	1.96305	0.0496408	0.384716	Pcmtd1	protein-L-isoaspartate (D-aspartate) O-methyltransferase domain containing 1 [Source:MGI Symbol;Acc:MGI:2441773]
ENSMUSG00000031626	2410.37	0.158927	0.0809799	1.96255	0.0496984	0.384762	Sorbs2	sorbin and SH3 domain containing 2 [Source:MGI Symbol;Acc:MGI:1924574]
ENSMUSG00000040423	578.321	0.211097	0.107557	1.96265	0.0496864	0.384762	Rc3h1	RING CCCH (C3H) domains 1 [Source:MGI Symbol;Acc:MGI:2685397]
ENSMUSG00000002379	1268.64	-0.19004	0.0969207	-1.96078	0.0499053	0.385156	Ndufa11	NADH dehydrogenase (ubiquinone) 1 alpha subcomplex 11 [Source:MGI Symbol;Acc:MGI:1917125]
ENSMUSG00000004044	176.469	0.429755	0.219112	1.96134	0.0498391	0.385156	Ptrf	polymerase I and transcript release factor [Source:MGI Symbol;Acc:MGI:1277968]
ENSMUSG00000022889	714.001	0.14796	0.0754301	1.96156	0.0498141	0.385156	Mrpl39	mitochondrial ribosomal protein L39 [Source:MGI Symbol;Acc:MGI:1351620]
ENSMUSG00000025575	912.396	-0.186222	0.0949365	-1.96154	0.0498163	0.385156	Cant1	calcium activated nucleotidase 1 [Source:MGI Symbol;Acc:MGI:1923275]
ENSMUSG00000025967	2536.91	0.0930025	0.0474367	1.96056	0.0499305	0.385156	Eef1b2	eukaryotic translation elongation factor 1 beta 2 [Source:MGI Symbol;Acc:MGI:1929520]
ENSMUSG00000048856	34.8191	-0.535061	0.272893	-1.9607	0.0499143	0.385156	Slc25a47	solute carrier family 25, member 47 [Source:MGI Symbol;Acc:MGI:2144766]
ENSMUSG00000105135	63.8778	0.420731	0.21458	1.96072	0.0499121	0.385156	Gm43667	predicted gene 43667 [Source:MGI Symbol;Acc:MGI:5663804]
ENSMUSG00000056753	48.3329	-0.403091	0.20563	-1.96027	0.0499637	0.385212	C330011M18Rik	RIKEN cDNA C330011M18 gene [Source:MGI Symbol;Acc:MGI:3045248]
ENSMUSG00000030225	35.7148	0.440115	0.224581	1.95971	0.0500292	0.385215	Dera	deoxyribose-phosphate aldolase (putative) [Source:MGI Symbol;Acc:MGI:1913762]
ENSMUSG00000031878	709.341	0.229161	0.116955	1.95939	0.0500676	0.385215	Nae1	NEDD8 activating enzyme E1 subunit 1 [Source:MGI Symbol;Acc:MGI:2384561]
ENSMUSG00000036181	249.065	-0.271789	0.138676	-1.95989	0.0500091	0.385215	Hist1h1c	histone cluster 1, H1c [Source:MGI Symbol;Acc:MGI:1931526]
ENSMUSG00000041130	622.664	-0.230794	0.117788	-1.9594	0.0500662	0.385215	Zfp598	zinc finger protein 598 [Source:MGI Symbol;Acc:MGI:2670965]
ENSMUSG00000021587	301.732	0.239152	0.122089	1.95883	0.0501324	0.38551	Pcsk1	proprotein convertase subtilisin/kexin type 1 [Source:MGI Symbol;Acc:MGI:97511]
ENSMUSG00000021852	199.227	0.224295	0.11453	1.95839	0.0501837	0.38551	Slc35f4	solute carrier family 35, member F4 [Source:MGI Symbol;Acc:MGI:1922538]
ENSMUSG00000087598	192.593	0.254966	0.130186	1.95847	0.0501747	0.38551	Zfp111	zinc finger protein 111 [Source:MGI Symbol;Acc:MGI:1929114]
ENSMUSG00000019831	8039.59	-0.142156	0.0726102	-1.9578	0.0502532	0.385736	Wasf1	WAS protein family, member 1 [Source:MGI Symbol;Acc:MGI:1890563]
ENSMUSG00000040390	2950.03	-0.247378	0.126361	-1.9577	0.0502649	0.385736	Map3k10	mitogen-activated protein kinase kinase kinase 10 [Source:MGI Symbol;Acc:MGI:1346879]
ENSMUSG00000029407	2191.31	0.150473	0.076889	1.95702	0.0503452	0.385752	Uso1	USO1 vesicle docking factor [Source:MGI Symbol;Acc:MGI:1929095]
ENSMUSG00000029581	2717.49	-0.211499	0.108068	-1.95709	0.0503364	0.385752	Fscn1	fascin actin-bundling protein 1 [Source:MGI Symbol;Acc:MGI:1352745]
ENSMUSG00000029714	732.808	-0.238742	0.122003	-1.95685	0.0503654	0.385752	Gigyf1	GRB10 interacting GYF protein 1 [Source:MGI Symbol;Acc:MGI:1888677]
ENSMUSG00000030994	88.302	0.372315	0.190288	1.95658	0.0503967	0.385752	D7Ertd443e	DNA segment, Chr 7, ERATO Doi 443, expressed [Source:MGI Symbol;Acc:MGI:1196431]
ENSMUSG00000031385	368.434	-0.329742	0.168515	-1.95675	0.0503772	0.385752	Plxnb3	plexin B3 [Source:MGI Symbol;Acc:MGI:2154240]
ENSMUSG00000026679	42.8246	0.549718	0.281056	1.9559	0.0504765	0.385836	Enkur	enkurin, TRPC channel interacting protein [Source:MGI Symbol;Acc:MGI:1918483]
ENSMUSG00000034949	886.417	-0.259696	0.132779	-1.95586	0.0504821	0.385836	Zfr2	zinc finger RNA binding protein 2 [Source:MGI Symbol;Acc:MGI:2143792]
ENSMUSG00000041506	267.01	-0.261218	0.133559	-1.95583	0.0504854	0.385836	Rrp9	RRP9, small subunit (SSU) processome component, homolog (yeast) [Source:MGI Symbol;Acc:MGI:2384313]
ENSMUSG00000004455	265.258	-0.344334	0.176335	-1.95273	0.0508516	0.386083	Ppp1cc	protein phosphatase 1, catalytic subunit, gamma isoform [Source:MGI Symbol;Acc:MGI:104872]
ENSMUSG00000007721	1222.56	-0.201243	0.103064	-1.9526	0.0508675	0.386083	Ccdc124	coiled-coil domain containing 124 [Source:MGI Symbol;Acc:MGI:1916403]
ENSMUSG00000013033	8995.06	-0.160916	0.0824659	-1.9513	0.0510211	0.386083	Adgrl1	adhesion G protein-coupled receptor L1 [Source:MGI Symbol;Acc:MGI:1929461]
ENSMUSG00000018765	2441.19	-0.11008	0.0565258	-1.94743	0.0514831	0.386083	Fxr2	fragile X mental retardation, autosomal homolog 2 [Source:MGI Symbol;Acc:MGI:1346074]
ENSMUSG00000020635	587.813	-0.210884	0.108395	-1.94552	0.0517127	0.386083	Fkbp1b	FK506 binding protein 1b [Source:MGI Symbol;Acc:MGI:1336205]
ENSMUSG00000020882	2596.8	-0.227759	0.11696	-1.94732	0.0514966	0.386083	Cacnb1	calcium channel, voltage-dependent, beta 1 subunit [Source:MGI Symbol;Acc:MGI:102522]
ENSMUSG00000022099	5864.59	-0.128224	0.06599	-1.94308	0.0520064	0.386083	Dmtn	dematin actin binding protein [Source:MGI Symbol;Acc:MGI:99670]
ENSMUSG00000023075	1192.76	-0.10308	0.0530705	-1.94232	0.0520983	0.386083	Akirin1	akirin 1 [Source:MGI Symbol;Acc:MGI:1915300]
ENSMUSG00000023353	6087.39	-0.224188	0.115134	-1.9472	0.0515113	0.386083	Agap3	ArfGAP with GTPase domain, ankyrin repeat and PH domain 3 [Source:MGI Symbol;Acc:MGI:2183446]
ENSMUSG00000024665	3018.03	-0.155002	0.0795839	-1.94765	0.051457	0.386083	Fads2	fatty acid desaturase 2 [Source:MGI Symbol;Acc:MGI:1930079]
ENSMUSG00000024773	924.84	-0.229394	0.117382	-1.95425	0.0506716	0.386083	Atg2a	autophagy related 2A [Source:MGI Symbol;Acc:MGI:1916291]
ENSMUSG00000024799	212.162	-0.202649	0.104192	-1.94496	0.0517798	0.386083	Tm7sf2	transmembrane 7 superfamily member 2 [Source:MGI Symbol;Acc:MGI:1920416]
ENSMUSG00000025870	264.035	-0.310842	0.159416	-1.94988	0.0511904	0.386083	Arl10	ADP-ribosylation factor-like 10 [Source:MGI Symbol;Acc:MGI:1930788]
ENSMUSG00000025898	302.517	0.264401	0.135349	1.95347	0.0507635	0.386083	Cwf19l2	CWF19-like 2, cell cycle control (S. pombe) [Source:MGI Symbol;Acc:MGI:1918023]
ENSMUSG00000026455	1092.21	0.112409	0.0576548	1.94968	0.0512141	0.386083	Klhl12	kelch-like 12 [Source:MGI Symbol;Acc:MGI:2385619]
ENSMUSG00000026500	285.343	0.211287	0.108255	1.95175	0.050968	0.386083	Cox20	COX20 Cox2 chaperone [Source:MGI Symbol;Acc:MGI:1913609]
ENSMUSG00000027087	863.387	0.179502	0.0921937	1.94701	0.0515331	0.386083	Itgav	integrin alpha V [Source:MGI Symbol;Acc:MGI:96608]
ENSMUSG00000028758	309.538	-0.222718	0.114148	-1.95114	0.0510408	0.386083	Kif17	kinesin family member 17 [Source:MGI Symbol;Acc:MGI:1098229]
ENSMUSG00000029632	4091.34	0.176342	0.090769	1.94276	0.0520455	0.386083	Ndufa4	NADH dehydrogenase (ubiquinone) 1 alpha subcomplex, 4 [Source:MGI Symbol;Acc:MGI:107686]
ENSMUSG00000030339	138.624	-0.346121	0.178079	-1.94363	0.0519401	0.386083	Ltbr	lymphotoxin B receptor [Source:MGI Symbol;Acc:MGI:104875]
ENSMUSG00000030403	155.229	-0.305927	0.157034	-1.94816	0.0513955	0.386083	Vasp	vasodilator-stimulated phosphoprotein [Source:MGI Symbol;Acc:MGI:109268]
ENSMUSG00000030465	14171.6	0.178381	0.0916598	1.94612	0.0516407	0.386083	Psd3	pleckstrin and Sec7 domain containing 3 [Source:MGI Symbol;Acc:MGI:1918215]
ENSMUSG00000031578	529.338	0.176726	0.0903895	1.95516	0.0505642	0.386083	Mak16	MAK16 homolog [Source:MGI Symbol;Acc:MGI:1915170]
ENSMUSG00000031715	1111.96	0.22167	0.114097	1.94283	0.052037	0.386083	Smarca5	SWI/SNF related, matrix associated, actin dependent regulator of chromatin, subfamily a, member 5 [Source:MGI Symbol;Acc:MGI:1935129]
ENSMUSG00000032185	1554.4	-0.163771	0.0840237	-1.9491	0.0512834	0.386083	Carm1	coactivator-associated arginine methyltransferase 1 [Source:MGI Symbol;Acc:MGI:1913208]
ENSMUSG00000032562	3618.69	-0.180309	0.0927805	-1.94339	0.051969	0.386083	Gnai2	guanine nucleotide binding protein (G protein), alpha inhibiting 2 [Source:MGI Symbol;Acc:MGI:95772]
ENSMUSG00000033054	518.667	0.20524	0.105156	1.95176	0.0509665	0.386083	Npat	nuclear protein in the AT region [Source:MGI Symbol;Acc:MGI:107605]
ENSMUSG00000033088	118.368	-0.318275	0.163326	-1.94871	0.0513303	0.386083	Triobp	TRIO and F-actin binding protein [Source:MGI Symbol;Acc:MGI:1349410]
ENSMUSG00000033365	1912.48	-0.19071	0.0979619	-1.94678	0.0515617	0.386083	Ipo13	importin 13 [Source:MGI Symbol;Acc:MGI:2385205]
ENSMUSG00000034912	457.959	0.194293	0.0998373	1.94609	0.0516434	0.386083	Mdga2	MAM domain containing glycosylphosphatidylinositol anchor 2 [Source:MGI Symbol;Acc:MGI:2444706]
ENSMUSG00000037139	29.7229	-0.543071	0.279094	-1.94584	0.0516743	0.386083	Myom3	myomesin family, member 3 [Source:MGI Symbol;Acc:MGI:2685280]
ENSMUSG00000038319	434.178	-0.3167	0.162994	-1.94302	0.0520137	0.386083	Kcnh2	potassium voltage-gated channel, subfamily H (eag-related), member 2 [Source:MGI Symbol;Acc:MGI:1341722]
ENSMUSG00000038608	1669.41	0.268506	0.137549	1.95208	0.0509291	0.386083	Dock10	dedicator of cytokinesis 10 [Source:MGI Symbol;Acc:MGI:2146320]
ENSMUSG00000038976	16329.3	-0.237873	0.121988	-1.94996	0.0511808	0.386083	Ppp1r9b	protein phosphatase 1, regulatory subunit 9B [Source:MGI Symbol;Acc:MGI:2387581]
ENSMUSG00000041231	787.152	0.198436	0.101639	1.95236	0.050896	0.386083	Ublcp1	ubiquitin-like domain containing CTD phosphatase 1 [Source:MGI Symbol;Acc:MGI:1933105]
ENSMUSG00000041607	22946.1	-0.45737	0.235478	-1.9423	0.0521005	0.386083	Mbp	myelin basic protein [Source:MGI Symbol;Acc:MGI:96925]
ENSMUSG00000044150	127.453	0.311504	0.159442	1.95371	0.0507354	0.386083	A830080D01Rik	RIKEN cDNA A830080D01 gene [Source:MGI Symbol;Acc:MGI:2685992]
ENSMUSG00000046727	394.031	-0.187613	0.0963546	-1.94711	0.0515216	0.386083	Cystm1	cysteine-rich transmembrane module containing 1 [Source:MGI Symbol;Acc:MGI:1913310]
ENSMUSG00000046985	966.31	0.155002	0.0795924	1.94745	0.0514809	0.386083	Tapt1	transmembrane anterior posterior transformation 1 [Source:MGI Symbol;Acc:MGI:2683537]
ENSMUSG00000047539	1194.05	0.175488	0.0899791	1.95032	0.0511384	0.386083	Fbxo28	F-box protein 28 [Source:MGI Symbol;Acc:MGI:1261890]
ENSMUSG00000050310	1077.12	0.195403	0.10056	1.94314	0.0519992	0.386083	Rictor	RPTOR independent companion of MTOR, complex 2 [Source:MGI Symbol;Acc:MGI:1926007]
ENSMUSG00000054008	2083.24	-0.126844	0.0652307	-1.94454	0.0518301	0.386083	Ndst1	N-deacetylase/N-sulfotransferase (heparan glucosaminyl) 1 [Source:MGI Symbol;Acc:MGI:104719]
ENSMUSG00000055125	249.945	-0.259821	0.133375	-1.94805	0.0514088	0.386083	M5C1000I18Rik	RIKEN cDNA M5C1000I18 gene [Source:MGI Symbol;Acc:MGI:3642038]
ENSMUSG00000057396	169.811	0.334951	0.172024	1.94711	0.0515213	0.386083	Zfp759	zinc finger protein 759 [Source:MGI Symbol;Acc:MGI:2446280]
ENSMUSG00000058624	5760.57	0.196254	0.101007	1.94297	0.0520196	0.386083	Gda	guanine deaminase [Source:MGI Symbol;Acc:MGI:95678]
ENSMUSG00000059278	551.518	-0.176185	0.0904398	-1.94809	0.0514039	0.386083	Naa38	N(alpha)-acetyltransferase 38, NatC auxiliary subunit [Source:MGI Symbol;Acc:MGI:1925554]
ENSMUSG00000059401	773.15	0.178922	0.0916037	1.95321	0.0507943	0.386083	Mamld1	mastermind-like domain containing 1 [Source:MGI Symbol;Acc:MGI:3045303]
ENSMUSG00000060149	159.387	0.415671	0.213794	1.94426	0.0518637	0.386083	BC002059	cDNA sequence BC002059 [Source:MGI Symbol;Acc:MGI:2384864]
ENSMUSG00000062169	724.332	0.162701	0.0834069	1.95069	0.0510945	0.386083	Cnih4	cornichon family AMPA receptor auxiliary protein 4 [Source:MGI Symbol;Acc:MGI:1925828]
ENSMUSG00000070003	1348.41	-0.492496	0.253379	-1.94371	0.0519299	0.386083	Ssbp4	single stranded DNA binding protein 4 [Source:MGI Symbol;Acc:MGI:1924150]
ENSMUSG00000070570	30882.7	-0.186287	0.0957322	-1.94592	0.0516643	0.386083	Slc17a7	solute carrier family 17 (sodium-dependent inorganic phosphate cotransporter), member 7 [Source:MGI Symbol;Acc:MGI:1920211]
ENSMUSG00000071415	1706.86	0.176359	0.0903689	1.95154	0.0509924	0.386083	Rpl23	ribosomal protein L23 [Source:MGI Symbol;Acc:MGI:1929455]
[truncated: 14,840 more rows]

## Sheet: GC_responsive.genes
Gene.ID	RNA.Juszczak	RNA.Juszczak_reg	RNA.Viho	RNA.Viho_reg	n.studies	regulation	consistency	ChIP.vanWeert	ChIP.vanWeert_output	ChIP.Buurstede	ChIP.Buurstede_output	ChIP.summary
1700001O22Rik	TRUE	1	FALSE	N/A	2	1	100	FALSE	N/A	FALSE	N/A	N/A
1700021F05Rik	TRUE	-1	FALSE	N/A	2	-1	100	FALSE	N/A	FALSE	N/A	N/A
1700123O20Rik	TRUE	-1	FALSE	N/A	2	-1	100	FALSE	N/A	FALSE	N/A	N/A
1810011O10Rik	TRUE	1	TRUE	1	3	1	100	FALSE	N/A	FALSE	N/A	N/A
1810041L15Rik	FALSE	N/A	TRUE	-1	1	-1	100	FALSE	N/A	FALSE	N/A	N/A
2810459M11Rik	TRUE	-1	TRUE	-1	3	-1	100	FALSE	N/A	FALSE	N/A	N/A
6430573F11Rik	TRUE	1	FALSE	N/A	2	1	100	FALSE	N/A	FALSE	N/A	N/A
9330121J05Rik	FALSE	N/A	TRUE	1	1	1	100	FALSE	N/A	FALSE	N/A	N/A
A2m	TRUE	1	FALSE	N/A	2	1	100	FALSE	N/A	FALSE	N/A	N/A
A430005L14Rik	TRUE	-1	FALSE	N/A	2	-1	100	FALSE	N/A	FALSE	N/A	N/A
A730008H23Rik	TRUE	-1	FALSE	N/A	2	-1	100	FALSE	N/A	FALSE	N/A	N/A
Aadat	FALSE	N/A	FALSE	N/A	0	N/A	N/A	TRUE	GR	FALSE	N/A	GR
Aak1	FALSE	N/A	FALSE	N/A	0	N/A	N/A	TRUE	GR.MR	FALSE	N/A	GR.MR
Aanat	FALSE	N/A	FALSE	N/A	0	N/A	N/A	FALSE	N/A	TRUE	GR	GR
Aars2	FALSE	N/A	FALSE	N/A	0	N/A	N/A	FALSE	N/A	TRUE	GR	GR
Aasdhppt	FALSE	N/A	FALSE	N/A	0	N/A	N/A	FALSE	N/A	TRUE	GR	GR
Aatk	TRUE	1	FALSE	N/A	2	1	100	FALSE	N/A	TRUE	GR	GR
Ab2-034	FALSE	N/A	FALSE	N/A	0	N/A	N/A	TRUE	MR	FALSE	N/A	MR
Abca1	FALSE	N/A	TRUE	1	1	1	100	FALSE	N/A	FALSE	N/A	N/A
Abca17	FALSE	N/A	FALSE	N/A	0	N/A	N/A	FALSE	N/A	TRUE	GR	GR
Abca4	TRUE	1	FALSE	N/A	2	1	100	FALSE	N/A	FALSE	N/A	N/A
Abcc4	FALSE	N/A	FALSE	N/A	0	N/A	N/A	FALSE	N/A	TRUE	GR	GR
Abcc6	FALSE	N/A	FALSE	N/A	0	N/A	N/A	FALSE	N/A	TRUE	GR	GR
Abcc8	FALSE	N/A	FALSE	N/A	0	N/A	N/A	FALSE	N/A	TRUE	GR	GR
Abcd2	FALSE	N/A	FALSE	N/A	0	N/A	N/A	FALSE	N/A	TRUE	GR	GR
Abcd3	FALSE	N/A	FALSE	N/A	0	N/A	N/A	FALSE	N/A	TRUE	GR	GR
Abcd4	FALSE	N/A	FALSE	N/A	0	N/A	N/A	FALSE	N/A	TRUE	GR	GR
Abcf1	TRUE	-1	FALSE	N/A	2	-1	100	FALSE	N/A	FALSE	N/A	N/A
Abcg4	TRUE	-1	FALSE	N/A	2	-1	100	FALSE	N/A	FALSE	N/A	N/A
Abcg5	FALSE	N/A	FALSE	N/A	0	N/A	N/A	FALSE	N/A	TRUE	GR	GR
Abhd1	TRUE	1	FALSE	N/A	2	1	100	TRUE	GR	FALSE	N/A	GR
Abhd11	FALSE	N/A	FALSE	N/A	0	N/A	N/A	FALSE	N/A	TRUE	GR	GR
Abhd12b	FALSE	N/A	FALSE	N/A	0	N/A	N/A	FALSE	N/A	TRUE	GR	GR
Abhd14b	TRUE	1	FALSE	N/A	2	1	100	TRUE	GR	FALSE	N/A	GR
Abhd17c	FALSE	N/A	FALSE	N/A	0	N/A	N/A	TRUE	MR	FALSE	N/A	MR
Abhd3	FALSE	N/A	FALSE	N/A	0	N/A	N/A	TRUE	GR	FALSE	N/A	GR
Abhd6	FALSE	N/A	FALSE	N/A	0	N/A	N/A	FALSE	N/A	TRUE	GR	GR
Abi3	TRUE	-1	TRUE	-1	3	-1	100	FALSE	N/A	FALSE	N/A	N/A
Ablim2	FALSE	N/A	FALSE	N/A	0	N/A	N/A	TRUE	GR.MR	FALSE	N/A	GR.MR
Abr	FALSE	N/A	FALSE	N/A	0	N/A	N/A	TRUE	GR	TRUE	GR	GR
Acaa2	FALSE	N/A	FALSE	N/A	0	N/A	N/A	FALSE	N/A	TRUE	GR	GR
Acaca	FALSE	N/A	FALSE	N/A	0	N/A	N/A	TRUE	MR	FALSE	N/A	MR
Acacb	FALSE	N/A	FALSE	N/A	0	N/A	N/A	FALSE	N/A	TRUE	GR	GR
Acadm	TRUE	1	FALSE	N/A	2	1	100	FALSE	N/A	FALSE	N/A	N/A
Acads	FALSE	N/A	FALSE	N/A	0	N/A	N/A	FALSE	N/A	TRUE	GR	GR
Acadsb	FALSE	N/A	FALSE	N/A	0	N/A	N/A	FALSE	N/A	TRUE	GR	GR
Acap2	FALSE	N/A	FALSE	N/A	0	N/A	N/A	FALSE	N/A	TRUE	GR	GR
Acas2l	FALSE	N/A	FALSE	N/A	0	N/A	N/A	TRUE	GR	FALSE	N/A	GR
Acer2	FALSE	N/A	FALSE	N/A	0	N/A	N/A	FALSE	N/A	TRUE	GR	GR
Ackr3	FALSE	N/A	FALSE	N/A	0	N/A	N/A	FALSE	N/A	TRUE	GR	GR
Aco1	FALSE	N/A	FALSE	N/A	0	N/A	N/A	FALSE	N/A	TRUE	GR	GR
Aco2	TRUE	1	FALSE	N/A	2	1	100	FALSE	N/A	FALSE	N/A	N/A
Acot11	FALSE	N/A	FALSE	N/A	0	N/A	N/A	FALSE	N/A	TRUE	GR	GR
Acot6	TRUE	-1	FALSE	N/A	2	-1	100	FALSE	N/A	FALSE	N/A	N/A
Acot9	TRUE	1	FALSE	N/A	2	1	100	FALSE	N/A	FALSE	N/A	N/A
Acox3	TRUE	1	FALSE	N/A	2	1	100	FALSE	N/A	FALSE	N/A	N/A
Acp5	FALSE	N/A	FALSE	N/A	0	N/A	N/A	FALSE	N/A	TRUE	GR	GR
Acr	TRUE	1	FALSE	N/A	2	1	100	FALSE	N/A	FALSE	N/A	N/A
Acsl3	TRUE	1	FALSE	N/A	3	1	100	FALSE	N/A	TRUE	GR	GR
Acsl6	FALSE	N/A	FALSE	N/A	0	N/A	N/A	FALSE	N/A	TRUE	GR	GR
Actb	TRUE	-1	FALSE	N/A	2	-1	100	FALSE	N/A	TRUE	GR	GR
Actbl2	FALSE	N/A	FALSE	N/A	0	N/A	N/A	FALSE	N/A	TRUE	GR	GR
Actc1	FALSE	N/A	FALSE	N/A	0	N/A	N/A	TRUE	MR	FALSE	N/A	MR
Actn1	FALSE	N/A	FALSE	N/A	0	N/A	N/A	TRUE	GR	FALSE	N/A	GR
Actn4	FALSE	N/A	FALSE	N/A	0	N/A	N/A	FALSE	N/A	TRUE	GR	GR
Actp	FALSE	N/A	FALSE	N/A	0	N/A	N/A	TRUE	GR	FALSE	N/A	GR
Actr1b	FALSE	N/A	FALSE	N/A	0	N/A	N/A	FALSE	N/A	TRUE	GR	GR
Actr3b	FALSE	N/A	FALSE	N/A	0	N/A	N/A	FALSE	N/A	TRUE	GR	GR
Actrt2	FALSE	N/A	FALSE	N/A	0	N/A	N/A	FALSE	N/A	TRUE	GR	GR
Acvr1	FALSE	N/A	FALSE	N/A	0	N/A	N/A	FALSE	N/A	TRUE	GR	GR
Acvrip1	FALSE	N/A	FALSE	N/A	0	N/A	N/A	TRUE	GR.MR	FALSE	N/A	GR.MR
Acy3	FALSE	N/A	FALSE	N/A	0	N/A	N/A	FALSE	N/A	TRUE	GR	GR
aczonin	FALSE	N/A	FALSE	N/A	0	N/A	N/A	TRUE	MR	FALSE	N/A	MR
Ada	TRUE	1	FALSE	N/A	2	1	100	FALSE	N/A	FALSE	N/A	N/A
Adam17	TRUE	-1	FALSE	N/A	2	-1	100	FALSE	N/A	FALSE	N/A	N/A
Adam19	FALSE	N/A	FALSE	N/A	0	N/A	N/A	FALSE	N/A	TRUE	GR	GR
Adam23	FALSE	N/A	FALSE	N/A	0	N/A	N/A	TRUE	MR	TRUE	GR	GR.MR
Adamts1	TRUE	1	FALSE	N/A	3	1	100	FALSE	N/A	FALSE	N/A	N/A
Adamts10	FALSE	N/A	FALSE	N/A	0	N/A	N/A	TRUE	MR	FALSE	N/A	MR
Adamts2	FALSE	N/A	FALSE	N/A	0	N/A	N/A	TRUE	GR.MR	TRUE	GR	GR.MR
Adamts9	FALSE	N/A	FALSE	N/A	0	N/A	N/A	TRUE	GR.MR	TRUE	GR	GR.MR
Adamtsl2	TRUE	1	FALSE	N/A	2	1	100	FALSE	N/A	FALSE	N/A	N/A
Adamtsl3	FALSE	N/A	FALSE	N/A	0	N/A	N/A	TRUE	MR	TRUE	GR	GR.MR
Adamtsl4	FALSE	N/A	FALSE	N/A	0	N/A	N/A	TRUE	GR	FALSE	N/A	GR
Adap1	FALSE	N/A	FALSE	N/A	0	N/A	N/A	FALSE	N/A	TRUE	GR	GR
Adarb1	TRUE	1	FALSE	N/A	2	1	100	FALSE	N/A	TRUE	GR	GR
Adck1	TRUE	1	FALSE	N/A	2	1	100	FALSE	N/A	TRUE	GR	GR
Adck2	FALSE	N/A	FALSE	N/A	0	N/A	N/A	TRUE	GR	FALSE	N/A	GR
Adcy5	FALSE	N/A	FALSE	N/A	0	N/A	N/A	FALSE	N/A	TRUE	GR	GR
Adcy6	FALSE	N/A	FALSE	N/A	0	N/A	N/A	FALSE	N/A	TRUE	GR	GR
Adcy9	TRUE	1	FALSE	N/A	4	1	100	FALSE	N/A	FALSE	N/A	N/A
Add2	FALSE	N/A	FALSE	N/A	0	N/A	N/A	TRUE	GR.MR	FALSE	N/A	GR.MR
Add3	FALSE	N/A	FALSE	N/A	0	N/A	N/A	TRUE	MR	FALSE	N/A	MR
Adgrb2	FALSE	N/A	FALSE	N/A	0	N/A	N/A	FALSE	N/A	TRUE	GR	GR
Adgrb3	FALSE	N/A	FALSE	N/A	0	N/A	N/A	TRUE	MR	TRUE	GR	GR.MR
Adgre4	FALSE	N/A	FALSE	N/A	0	N/A	N/A	FALSE	N/A	TRUE	GR	GR
Adgrf5	FALSE	N/A	FALSE	N/A	0	N/A	N/A	TRUE	GR	FALSE	N/A	GR
Adgrl3	FALSE	N/A	FALSE	N/A	0	N/A	N/A	FALSE	N/A	TRUE	GR	GR
Adgrl4	FALSE	N/A	FALSE	N/A	0	N/A	N/A	FALSE	N/A	TRUE	GR	GR
Adipoq	FALSE	N/A	FALSE	N/A	0	N/A	N/A	FALSE	N/A	TRUE	GR	GR
Adipor2	TRUE	1	FALSE	N/A	2	1	100	FALSE	N/A	FALSE	N/A	N/A
Adk	FALSE	N/A	FALSE	N/A	0	N/A	N/A	TRUE	MR	FALSE	N/A	MR
Adm	TRUE	1	FALSE	N/A	3	1	100	FALSE	N/A	FALSE	N/A	N/A
Adnp2	FALSE	N/A	FALSE	N/A	0	N/A	N/A	FALSE	N/A	TRUE	GR	GR
Ado	FALSE	N/A	FALSE	N/A	0	N/A	N/A	FALSE	N/A	TRUE	GR	GR
Adora1	TRUE	1	FALSE	N/A	2	1	100	TRUE	GR.MR	FALSE	N/A	GR.MR
Adora2a	FALSE	N/A	FALSE	N/A	0	N/A	N/A	FALSE	N/A	TRUE	GR	GR
Adpgk	FALSE	N/A	FALSE	N/A	0	N/A	N/A	FALSE	N/A	TRUE	GR	GR
Adprhl2	FALSE	N/A	FALSE	N/A	0	N/A	N/A	TRUE	GR	FALSE	N/A	GR
Adra1c	FALSE	N/A	FALSE	N/A	0	N/A	N/A	TRUE	GR	FALSE	N/A	GR
Adra1d	TRUE	1	FALSE	N/A	3	1	100	FALSE	N/A	TRUE	GR	GR
Adra2a	FALSE	N/A	FALSE	N/A	0	N/A	N/A	FALSE	N/A	TRUE	GR	GR
Adra2c	FALSE	N/A	FALSE	N/A	0	N/A	N/A	FALSE	N/A	TRUE	GR	GR
Adrb1	FALSE	N/A	FALSE	N/A	0	N/A	N/A	FALSE	N/A	TRUE	GR	GR
Adrb2	TRUE	1	FALSE	N/A	2	1	100	FALSE	N/A	FALSE	N/A	N/A
Adss	FALSE	N/A	FALSE	N/A	0	N/A	N/A	FALSE	N/A	TRUE	GR	GR
Adssl1	TRUE	1	FALSE	N/A	2	1	100	FALSE	N/A	FALSE	N/A	N/A
Adtrp	FALSE	N/A	FALSE	N/A	0	N/A	N/A	FALSE	N/A	TRUE	GR	GR
Aebp2	FALSE	N/A	FALSE	N/A	0	N/A	N/A	FALSE	N/A	TRUE	GR	GR
Afap1l1	FALSE	N/A	FALSE	N/A	0	N/A	N/A	TRUE	GR.MR	FALSE	N/A	GR.MR
Afap1l2	FALSE	N/A	FALSE	N/A	0	N/A	N/A	FALSE	N/A	TRUE	GR	GR
Afdn	FALSE	N/A	FALSE	N/A	0	N/A	N/A	FALSE	N/A	TRUE	GR	GR
Aff1	TRUE	1	TRUE	1	4	1	100	TRUE	GR	TRUE	GR	GR
Aff3	FALSE	N/A	FALSE	N/A	0	N/A	N/A	FALSE	N/A	TRUE	GR	GR
Afg1l	FALSE	N/A	FALSE	N/A	0	N/A	N/A	FALSE	N/A	TRUE	GR	GR
Afg3l1	TRUE	-1	FALSE	N/A	2	-1	100	FALSE	N/A	FALSE	N/A	N/A
Afm	FALSE	N/A	FALSE	N/A	0	N/A	N/A	FALSE	N/A	TRUE	GR	GR
Aftph	FALSE	N/A	FALSE	N/A	0	N/A	N/A	FALSE	N/A	TRUE	GR	GR
Agap2	FALSE	N/A	FALSE	N/A	0	N/A	N/A	FALSE	N/A	TRUE	GR	GR
Agfg1	TRUE	-1	FALSE	N/A	2	-1	100	FALSE	N/A	FALSE	N/A	N/A
Agfg2	TRUE	1	FALSE	N/A	2	1	100	FALSE	N/A	TRUE	GR	GR
Agmat	FALSE	N/A	FALSE	N/A	0	N/A	N/A	FALSE	N/A	TRUE	GR	GR
Agpat3	FALSE	N/A	FALSE	N/A	0	N/A	N/A	FALSE	N/A	TRUE	GR	GR
Agpat4	FALSE	N/A	FALSE	N/A	0	N/A	N/A	FALSE	N/A	TRUE	GR	GR
Agpat5	FALSE	N/A	FALSE	N/A	0	N/A	N/A	FALSE	N/A	TRUE	GR	GR
Agrn	TRUE	-1	FALSE	N/A	2	-1	100	FALSE	N/A	FALSE	N/A	N/A
Agtpbp1	FALSE	N/A	FALSE	N/A	0	N/A	N/A	FALSE	N/A	TRUE	GR	GR
Agtr1b	FALSE	N/A	FALSE	N/A	0	N/A	N/A	TRUE	MR	FALSE	N/A	MR
Agtrap	TRUE	1	FALSE	N/A	3	1	100	TRUE	GR	FALSE	N/A	GR
Ahcy	FALSE	N/A	FALSE	N/A	0	N/A	N/A	FALSE	N/A	TRUE	GR	GR
Ahcyl1	TRUE	1	FALSE	N/A	2	1	100	TRUE	MR	TRUE	GR	GR.MR
Ahcyl2	TRUE	1	FALSE	N/A	3	1	100	FALSE	N/A	FALSE	N/A	N/A
Ahr	FALSE	N/A	FALSE	N/A	0	N/A	N/A	TRUE	MR	FALSE	N/A	MR
Ahrr	FALSE	N/A	FALSE	N/A	0	N/A	N/A	FALSE	N/A	TRUE	GR	GR
Ahsa2	TRUE	1	FALSE	N/A	2	1	100	FALSE	N/A	FALSE	N/A	N/A
AI504432	TRUE	-1	FALSE	N/A	2	-1	100	FALSE	N/A	FALSE	N/A	N/A
Aicda	FALSE	N/A	FALSE	N/A	0	N/A	N/A	FALSE	N/A	TRUE	GR	GR
Aif1	TRUE	-1	FALSE	N/A	2	-1	100	FALSE	N/A	FALSE	N/A	N/A
Aif1l	TRUE	-1	FALSE	N/A	3	-1	100	FALSE	N/A	TRUE	GR	GR
Aig1	FALSE	N/A	FALSE	N/A	0	N/A	N/A	FALSE	N/A	TRUE	GR	GR
Aim1	TRUE	-1	FALSE	N/A	2	-1	100	FALSE	N/A	FALSE	N/A	N/A
AIP-1	FALSE	N/A	FALSE	N/A	0	N/A	N/A	TRUE	GR	FALSE	N/A	GR
Ajap1	FALSE	N/A	FALSE	N/A	0	N/A	N/A	FALSE	N/A	TRUE	GR	GR
Ak3	TRUE	1	FALSE	N/A	2	1	100	FALSE	N/A	FALSE	N/A	N/A
Ak8	FALSE	N/A	FALSE	N/A	0	N/A	N/A	FALSE	N/A	TRUE	GR	GR
Akap1	FALSE	N/A	FALSE	N/A	0	N/A	N/A	FALSE	N/A	TRUE	GR	GR
Akap11	FALSE	N/A	FALSE	N/A	0	N/A	N/A	FALSE	N/A	TRUE	GR	GR
Akap12	TRUE	1	FALSE	N/A	2	1	100	FALSE	N/A	TRUE	GR	GR
Akap2	FALSE	N/A	FALSE	N/A	0	N/A	N/A	FALSE	N/A	TRUE	GR	GR
Akap6	FALSE	N/A	FALSE	N/A	0	N/A	N/A	FALSE	N/A	TRUE	GR	GR
Akap7	FALSE	N/A	FALSE	N/A	0	N/A	N/A	TRUE	GR	FALSE	N/A	GR
Akap84	FALSE	N/A	FALSE	N/A	0	N/A	N/A	TRUE	GR.MR	FALSE	N/A	GR.MR
Akap9	FALSE	N/A	FALSE	N/A	0	N/A	N/A	FALSE	N/A	TRUE	GR	GR
Aknad1	FALSE	N/A	FALSE	N/A	0	N/A	N/A	TRUE	MR	FALSE	N/A	MR
Akr1d1	FALSE	N/A	FALSE	N/A	0	N/A	N/A	FALSE	N/A	TRUE	GR	GR
Akr1e2	FALSE	N/A	FALSE	N/A	0	N/A	N/A	FALSE	N/A	TRUE	GR	GR
Alad	TRUE	-1	FALSE	N/A	2	-1	100	FALSE	N/A	FALSE	N/A	N/A
Alb	TRUE	1	FALSE	N/A	2	1	100	FALSE	N/A	FALSE	N/A	N/A
Albza	FALSE	N/A	FALSE	N/A	0	N/A	N/A	TRUE	GR	FALSE	N/A	GR
Alcam	FALSE	N/A	FALSE	N/A	0	N/A	N/A	TRUE	GR	TRUE	GR	GR
Aldh1a1	TRUE	1	FALSE	N/A	2	1	100	FALSE	N/A	TRUE	GR	GR
Aldh1a3	FALSE	N/A	FALSE	N/A	0	N/A	N/A	FALSE	N/A	TRUE	GR	GR
Aldh1a7	FALSE	N/A	FALSE	N/A	0	N/A	N/A	FALSE	N/A	TRUE	GR	GR
Aldh1b1	FALSE	N/A	FALSE	N/A	0	N/A	N/A	FALSE	N/A	TRUE	GR	GR
Aldh7a1	FALSE	N/A	FALSE	N/A	0	N/A	N/A	FALSE	N/A	TRUE	GR	GR
Aldoart2	FALSE	N/A	FALSE	N/A	0	N/A	N/A	FALSE	N/A	TRUE	GR	GR
Aldob	FALSE	N/A	FALSE	N/A	0	N/A	N/A	FALSE	N/A	TRUE	GR	GR
Aldoc	TRUE	1	FALSE	N/A	4	1	100	FALSE	N/A	FALSE	N/A	N/A
Alg14	FALSE	N/A	FALSE	N/A	0	N/A	N/A	TRUE	GR	FALSE	N/A	GR
Alg5	TRUE	-1	FALSE	N/A	2	-1	100	FALSE	N/A	FALSE	N/A	N/A
Alg6	FALSE	N/A	FALSE	N/A	0	N/A	N/A	FALSE	N/A	TRUE	GR	GR
Alg8	TRUE	-1	FALSE	N/A	2	-1	100	FALSE	N/A	FALSE	N/A	N/A
Alk	FALSE	N/A	FALSE	N/A	0	N/A	N/A	TRUE	GR	TRUE	GR	GR
Alkbh2	TRUE	1	FALSE	N/A	2	1	100	FALSE	N/A	FALSE	N/A	N/A
Alox12b	FALSE	N/A	FALSE	N/A	0	N/A	N/A	FALSE	N/A	TRUE	GR	GR
Alox5ap	FALSE	N/A	FALSE	N/A	0	N/A	N/A	FALSE	N/A	TRUE	GR	GR
Alpk3	FALSE	N/A	FALSE	N/A	0	N/A	N/A	FALSE	N/A	TRUE	GR	GR
Als2	FALSE	N/A	FALSE	N/A	0	N/A	N/A	FALSE	N/A	TRUE	GR	GR
Ambra1	TRUE	1	FALSE	N/A	2	1	100	FALSE	N/A	FALSE	N/A	N/A
Amer2	TRUE	-1	FALSE	N/A	2	-1	100	FALSE	N/A	FALSE	N/A	N/A
Amhr2	FALSE	N/A	FALSE	N/A	0	N/A	N/A	FALSE	N/A	TRUE	GR	GR
Amotl2	FALSE	N/A	FALSE	N/A	0	N/A	N/A	FALSE	N/A	TRUE	GR	GR
Ampd3	TRUE	1	TRUE	1	3	1	100	TRUE	GR	FALSE	N/A	GR
Amy2a3	FALSE	N/A	FALSE	N/A	0	N/A	N/A	FALSE	N/A	TRUE	GR	GR
Amz1	FALSE	N/A	FALSE	N/A	0	N/A	N/A	FALSE	N/A	TRUE	GR	GR
Anapc15	TRUE	-1	FALSE	N/A	2	-1	100	FALSE	N/A	FALSE	N/A	N/A
Anapc16	TRUE	1	FALSE	N/A	2	1	100	FALSE	N/A	FALSE	N/A	N/A
Ancv1r	FALSE	N/A	FALSE	N/A	0	N/A	N/A	FALSE	N/A	TRUE	GR	GR
Angpt1	TRUE	-1	FALSE	N/A	2	-1	100	FALSE	N/A	FALSE	N/A	N/A
Angpt2	TRUE	-1	FALSE	N/A	2	-1	100	FALSE	N/A	TRUE	GR	GR
Angpt4	FALSE	N/A	FALSE	N/A	0	N/A	N/A	TRUE	GR	FALSE	N/A	GR
Angptl2	FALSE	N/A	FALSE	N/A	0	N/A	N/A	TRUE	GR.MR	TRUE	GR	GR.MR
Angptl4	FALSE	N/A	FALSE	N/A	0	N/A	N/A	TRUE	GR	FALSE	N/A	GR
Ank2	TRUE	1	FALSE	N/A	2	1	100	FALSE	N/A	FALSE	N/A	N/A
Ank3	TRUE	1	FALSE	N/A	2	1	100	TRUE	MR	TRUE	GR	GR.MR
Ankef1	FALSE	N/A	FALSE	N/A	0	N/A	N/A	FALSE	N/A	TRUE	GR	GR
Ankh	FALSE	N/A	FALSE	N/A	0	N/A	N/A	TRUE	GR	TRUE	GR	GR
Ankrd17	FALSE	N/A	FALSE	N/A	0	N/A	N/A	FALSE	N/A	TRUE	GR	GR
Ankrd22	FALSE	N/A	FALSE	N/A	0	N/A	N/A	FALSE	N/A	TRUE	GR	GR
Ankrd28	TRUE	-1	FALSE	N/A	2	-1	100	FALSE	N/A	FALSE	N/A	N/A
Ankrd29	FALSE	N/A	FALSE	N/A	0	N/A	N/A	FALSE	N/A	TRUE	GR	GR
Ankrd33b	FALSE	N/A	FALSE	N/A	0	N/A	N/A	TRUE	MR	FALSE	N/A	MR
Ankrd40	TRUE	1	FALSE	N/A	2	1	100	FALSE	N/A	FALSE	N/A	N/A
Ankrd46	FALSE	N/A	FALSE	N/A	0	N/A	N/A	FALSE	N/A	TRUE	GR	GR
Ankrd50	TRUE	-1	FALSE	N/A	2	-1	100	FALSE	N/A	FALSE	N/A	N/A
Ankrd55	FALSE	N/A	FALSE	N/A	0	N/A	N/A	FALSE	N/A	TRUE	GR	GR
Ankrd6	TRUE	-1	FALSE	N/A	2	-1	100	TRUE	GR	FALSE	N/A	GR
Ankrd9	FALSE	N/A	FALSE	N/A	0	N/A	N/A	TRUE	GR	FALSE	N/A	GR
Anks1	FALSE	N/A	FALSE	N/A	0	N/A	N/A	TRUE	GR	FALSE	N/A	GR
Anks1b	FALSE	N/A	FALSE	N/A	0	N/A	N/A	FALSE	N/A	TRUE	GR	GR
Anlnl1; Anln	TRUE	1	FALSE	N/A	2	1	100	FALSE	N/A	FALSE	N/A	N/A
Anp32a	TRUE	-1	FALSE	N/A	2	-1	100	FALSE	N/A	FALSE	N/A	N/A
Antxr1	FALSE	N/A	FALSE	N/A	0	N/A	N/A	TRUE	GR	TRUE	GR	GR
Antxr2	TRUE	1	FALSE	N/A	2	1	100	FALSE	N/A	FALSE	N/A	N/A
Anxa10	FALSE	N/A	FALSE	N/A	0	N/A	N/A	FALSE	N/A	TRUE	GR	GR
Anxa11	FALSE	N/A	FALSE	N/A	0	N/A	N/A	FALSE	N/A	TRUE	GR	GR
Anxa2	FALSE	N/A	FALSE	N/A	0	N/A	N/A	FALSE	N/A	TRUE	GR	GR
Anxa3	TRUE	-1	FALSE	N/A	2	-1	100	FALSE	N/A	FALSE	N/A	N/A
Anxa4	FALSE	N/A	FALSE	N/A	0	N/A	N/A	FALSE	N/A	TRUE	GR	GR
Ap1m1	FALSE	N/A	FALSE	N/A	0	N/A	N/A	FALSE	N/A	TRUE	GR	GR
Ap1s2	TRUE	-1	FALSE	N/A	2	-1	100	FALSE	N/A	FALSE	N/A	N/A
Ap2a2	FALSE	N/A	FALSE	N/A	0	N/A	N/A	FALSE	N/A	TRUE	GR	GR
Ap2s1	FALSE	N/A	FALSE	N/A	0	N/A	N/A	FALSE	N/A	TRUE	GR	GR
Ap3m2	TRUE	-1	FALSE	N/A	2	-1	100	FALSE	N/A	FALSE	N/A	N/A
Ap4b1	TRUE	1	FALSE	N/A	2	1	100	FALSE	N/A	FALSE	N/A	N/A
Ap5b1	FALSE	N/A	FALSE	N/A	0	N/A	N/A	FALSE	N/A	TRUE	GR	GR
Apaf1	FALSE	N/A	FALSE	N/A	0	N/A	N/A	FALSE	N/A	TRUE	GR	GR
Apba1	FALSE	N/A	FALSE	N/A	0	N/A	N/A	FALSE	N/A	TRUE	GR	GR
Apbb1ip	TRUE	1	FALSE	N/A	2	1	100	FALSE	N/A	FALSE	N/A	N/A
Apcdd1	FALSE	N/A	TRUE	-1	1	-1	100	FALSE	N/A	FALSE	N/A	N/A
APEG-1	FALSE	N/A	FALSE	N/A	0	N/A	N/A	TRUE	GR	FALSE	N/A	GR
Apel	FALSE	N/A	FALSE	N/A	0	N/A	N/A	TRUE	GR	FALSE	N/A	GR
Aph1b	FALSE	N/A	TRUE	1	1	1	100	FALSE	N/A	FALSE	N/A	N/A
Apob	FALSE	N/A	FALSE	N/A	0	N/A	N/A	FALSE	N/A	TRUE	GR	GR
Apobec1	TRUE	-1	FALSE	N/A	3	-1	100	FALSE	N/A	FALSE	N/A	N/A
Apof	FALSE	N/A	FALSE	N/A	0	N/A	N/A	FALSE	N/A	TRUE	GR	GR
Apold1	FALSE	N/A	FALSE	N/A	0	N/A	N/A	FALSE	N/A	TRUE	GR	GR
Apoo	FALSE	N/A	FALSE	N/A	0	N/A	N/A	FALSE	N/A	TRUE	GR	GR
App	FALSE	N/A	FALSE	N/A	0	N/A	N/A	FALSE	N/A	TRUE	GR	GR
Apxl	FALSE	N/A	FALSE	N/A	0	N/A	N/A	TRUE	GR	FALSE	N/A	GR
Aqp2	FALSE	N/A	FALSE	N/A	0	N/A	N/A	TRUE	GR	FALSE	N/A	GR
Aqp6	FALSE	N/A	FALSE	N/A	0	N/A	N/A	FALSE	N/A	TRUE	GR	GR
Arap2	FALSE	N/A	FALSE	N/A	0	N/A	N/A	TRUE	GR	TRUE	GR	GR
Arf2	FALSE	N/A	FALSE	N/A	0	N/A	N/A	FALSE	N/A	TRUE	GR	GR
Arf6	FALSE	N/A	FALSE	N/A	0	N/A	N/A	FALSE	N/A	TRUE	GR	GR
Arg2	TRUE	1	FALSE	N/A	2	1	100	FALSE	N/A	FALSE	N/A	N/A
Arglu1	FALSE	N/A	FALSE	N/A	0	N/A	N/A	FALSE	N/A	TRUE	GR	GR
Arhgap1	FALSE	N/A	FALSE	N/A	0	N/A	N/A	FALSE	N/A	TRUE	GR	GR
Arhgap12	FALSE	N/A	FALSE	N/A	0	N/A	N/A	TRUE	MR	FALSE	N/A	MR
Arhgap18	FALSE	N/A	FALSE	N/A	0	N/A	N/A	FALSE	N/A	TRUE	GR	GR
Arhgap20	FALSE	N/A	FALSE	N/A	0	N/A	N/A	FALSE	N/A	TRUE	GR	GR
Arhgap21	FALSE	N/A	FALSE	N/A	0	N/A	N/A	TRUE	MR	TRUE	GR	GR.MR
Arhgap24	FALSE	N/A	FALSE	N/A	0	N/A	N/A	FALSE	N/A	TRUE	GR	GR
Arhgap26	FALSE	N/A	FALSE	N/A	0	N/A	N/A	FALSE	N/A	TRUE	GR	GR
Arhgap28	FALSE	N/A	FALSE	N/A	0	N/A	N/A	FALSE	N/A	TRUE	GR	GR
Arhgap29	TRUE	1	FALSE	N/A	2	1	100	FALSE	N/A	TRUE	GR	GR
Arhgap31	FALSE	N/A	FALSE	N/A	0	N/A	N/A	TRUE	GR.MR	TRUE	GR	GR.MR
Arhgap45	FALSE	N/A	FALSE	N/A	0	N/A	N/A	FALSE	N/A	TRUE	GR	GR
Arhgef1	TRUE	1	FALSE	N/A	2	1	100	FALSE	N/A	FALSE	N/A	N/A
Arhgef10	TRUE	1	FALSE	N/A	2	1	100	FALSE	N/A	FALSE	N/A	N/A
Arhgef16	FALSE	N/A	FALSE	N/A	0	N/A	N/A	FALSE	N/A	TRUE	GR	GR
Arhgef18	TRUE	-1	FALSE	N/A	2	-1	100	FALSE	N/A	FALSE	N/A	N/A
Arhgef19	FALSE	N/A	FALSE	N/A	0	N/A	N/A	FALSE	N/A	TRUE	GR	GR
Arhgef2	FALSE	N/A	FALSE	N/A	0	N/A	N/A	TRUE	GR	TRUE	GR	GR
Arhgef28	FALSE	N/A	FALSE	N/A	0	N/A	N/A	FALSE	N/A	TRUE	GR	GR
Arhgef3	TRUE	1	TRUE	1	5	1	100	TRUE	GR.MR	TRUE	GR	GR.MR
Arid3b	FALSE	N/A	FALSE	N/A	0	N/A	N/A	FALSE	N/A	TRUE	GR	GR
Arid5b	FALSE	N/A	FALSE	N/A	0	N/A	N/A	FALSE	N/A	TRUE	GR	GR
Arl11	TRUE	-1	FALSE	N/A	2	-1	100	FALSE	N/A	FALSE	N/A	N/A
Arl14ep	TRUE	-1	FALSE	N/A	2	-1	100	FALSE	N/A	FALSE	N/A	N/A
Arl2bp	TRUE	-1	FALSE	N/A	3	-1	100	FALSE	N/A	TRUE	GR	GR
Arl3	FALSE	N/A	FALSE	N/A	0	N/A	N/A	FALSE	N/A	TRUE	GR	GR
Arl4a	TRUE	-1	FALSE	N/A	2	-1	100	FALSE	N/A	TRUE	GR	GR
Arl4c	TRUE	-1	FALSE	N/A	3	-1	100	FALSE	N/A	FALSE	N/A	N/A
Arl4d	TRUE	1	FALSE	N/A	4	1	100	FALSE	N/A	FALSE	N/A	N/A
Arl5b	FALSE	N/A	FALSE	N/A	0	N/A	N/A	TRUE	MR	FALSE	N/A	MR
Arl6ip6	FALSE	N/A	FALSE	N/A	0	N/A	N/A	FALSE	N/A	TRUE	GR	GR
Arl8b	FALSE	N/A	FALSE	N/A	0	N/A	N/A	TRUE	MR	FALSE	N/A	MR
Armc12	FALSE	N/A	FALSE	N/A	0	N/A	N/A	FALSE	N/A	TRUE	GR	GR
Armc3	FALSE	N/A	FALSE	N/A	0	N/A	N/A	FALSE	N/A	TRUE	GR	GR
Armc5	FALSE	N/A	FALSE	N/A	0	N/A	N/A	TRUE	GR	FALSE	N/A	GR
Armcx2	TRUE	-1	FALSE	N/A	2	-1	100	FALSE	N/A	FALSE	N/A	N/A
Armcx6	TRUE	-1	FALSE	N/A	2	-1	100	FALSE	N/A	FALSE	N/A	N/A
Arntl	FALSE	N/A	FALSE	N/A	0	N/A	N/A	TRUE	GR	FALSE	N/A	GR
Arntl2	FALSE	N/A	FALSE	N/A	0	N/A	N/A	FALSE	N/A	TRUE	GR	GR
Arp	FALSE	N/A	FALSE	N/A	0	N/A	N/A	TRUE	GR.MR	FALSE	N/A	GR.MR
Arpc3	FALSE	N/A	FALSE	N/A	0	N/A	N/A	TRUE	GR.MR	FALSE	N/A	GR.MR
Arpc5	FALSE	N/A	FALSE	N/A	0	N/A	N/A	TRUE	GR.MR	FALSE	N/A	GR.MR
Arpp19	FALSE	N/A	FALSE	N/A	0	N/A	N/A	FALSE	N/A	TRUE	GR	GR
Arrb1	FALSE	N/A	FALSE	N/A	0	N/A	N/A	TRUE	GR	TRUE	GR	GR
Arrb2	TRUE	-1	FALSE	N/A	2	-1	100	FALSE	N/A	FALSE	N/A	N/A
Arrdc1	FALSE	N/A	FALSE	N/A	0	N/A	N/A	TRUE	GR	FALSE	N/A	GR
Arrdc2	TRUE	1	FALSE	N/A	3	1	100	FALSE	N/A	FALSE	N/A	N/A
Arrdc4	TRUE	-1	FALSE	N/A	2	-1	100	FALSE	N/A	FALSE	N/A	N/A
Arsb	FALSE	N/A	FALSE	N/A	0	N/A	N/A	TRUE	GR.MR	TRUE	GR	GR.MR
Arsg	FALSE	N/A	FALSE	N/A	0	N/A	N/A	FALSE	N/A	TRUE	GR	GR
Arsj	TRUE	1	FALSE	N/A	2	1	100	FALSE	N/A	FALSE	N/A	N/A
Artn	TRUE	-1	FALSE	N/A	2	-1	100	FALSE	N/A	TRUE	GR	GR
As3mt	FALSE	N/A	FALSE	N/A	0	N/A	N/A	TRUE	GR	FALSE	N/A	GR
Asah1	FALSE	N/A	FALSE	N/A	0	N/A	N/A	FALSE	N/A	TRUE	GR	GR
Asah2	FALSE	N/A	FALSE	N/A	0	N/A	N/A	FALSE	N/A	TRUE	GR	GR
Asap1	TRUE	-1	FALSE	N/A	2	-1	100	FALSE	N/A	FALSE	N/A	N/A
Asb18	FALSE	N/A	FALSE	N/A	0	N/A	N/A	FALSE	N/A	TRUE	GR	GR
Asb8	TRUE	1	FALSE	N/A	2	1	100	FALSE	N/A	FALSE	N/A	N/A
Ascl1	TRUE	-1	FALSE	N/A	2	-1	100	TRUE	GR	FALSE	N/A	GR
Asgr1	FALSE	N/A	FALSE	N/A	0	N/A	N/A	FALSE	N/A	TRUE	GR	GR
Asgr2	FALSE	N/A	FALSE	N/A	0	N/A	N/A	FALSE	N/A	TRUE	GR	GR
Ash1l	TRUE	1	FALSE	N/A	2	1	100	FALSE	N/A	FALSE	N/A	N/A
Asic2	TRUE	1	FALSE	N/A	2	1	100	FALSE	N/A	FALSE	N/A	N/A
Aspa	TRUE	1	FALSE	N/A	3	1	100	TRUE	GR.MR	TRUE	GR	GR.MR
Asph	TRUE	1	FALSE	N/A	2	1	100	FALSE	N/A	FALSE	N/A	N/A
Asphd2	FALSE	N/A	FALSE	N/A	0	N/A	N/A	FALSE	N/A	TRUE	GR	GR
Asrgl1	TRUE	-1	FALSE	N/A	2	-1	100	FALSE	N/A	FALSE	N/A	N/A
ASTIV	FALSE	N/A	FALSE	N/A	0	N/A	N/A	TRUE	GR.MR	FALSE	N/A	GR.MR
Astn1	FALSE	N/A	FALSE	N/A	0	N/A	N/A	TRUE	MR	FALSE	N/A	MR
Atat1	TRUE	-1	FALSE	N/A	2	-1	100	FALSE	N/A	FALSE	N/A	N/A
Atf7ip2	FALSE	N/A	FALSE	N/A	0	N/A	N/A	TRUE	MR	FALSE	N/A	MR
Atg14	FALSE	N/A	FALSE	N/A	0	N/A	N/A	FALSE	N/A	TRUE	GR	GR
Atmin	TRUE	-1	FALSE	N/A	2	-1	100	FALSE	N/A	FALSE	N/A	N/A
Atp10a	FALSE	N/A	TRUE	1	1	1	100	FALSE	N/A	FALSE	N/A	N/A
Atp10d	TRUE	1	FALSE	N/A	3	1	100	FALSE	N/A	FALSE	N/A	N/A
Atp1a1	FALSE	N/A	FALSE	N/A	0	N/A	N/A	FALSE	N/A	TRUE	GR	GR
Atp1a2	TRUE	1	FALSE	N/A	3	1	100	FALSE	N/A	TRUE	GR	GR
Atp1a3	FALSE	N/A	FALSE	N/A	0	N/A	N/A	FALSE	N/A	TRUE	GR	GR
Atp1a4	FALSE	N/A	FALSE	N/A	0	N/A	N/A	TRUE	MR	FALSE	N/A	MR
Atp1b3	TRUE	-1	FALSE	N/A	2	-1	100	FALSE	N/A	FALSE	N/A	N/A
Atp23	FALSE	N/A	FALSE	N/A	0	N/A	N/A	FALSE	N/A	TRUE	GR	GR
Atp2a2	FALSE	N/A	FALSE	N/A	0	N/A	N/A	TRUE	MR	FALSE	N/A	MR
Atp2a3	FALSE	N/A	FALSE	N/A	0	N/A	N/A	FALSE	N/A	TRUE	GR	GR
Atp2b1	FALSE	N/A	FALSE	N/A	0	N/A	N/A	FALSE	N/A	TRUE	GR	GR
Atp2c2	FALSE	N/A	FALSE	N/A	0	N/A	N/A	FALSE	N/A	TRUE	GR	GR
Atp5g3	TRUE	1	FALSE	N/A	2	1	100	FALSE	N/A	FALSE	N/A	N/A
Atp5mc1	FALSE	N/A	FALSE	N/A	0	N/A	N/A	FALSE	N/A	TRUE	GR	GR
Atp5po	FALSE	N/A	FALSE	N/A	0	N/A	N/A	FALSE	N/A	TRUE	GR	GR
Atp6ap1l	FALSE	N/A	FALSE	N/A	0	N/A	N/A	FALSE	N/A	TRUE	GR	GR
Atp6ap2	FALSE	N/A	FALSE	N/A	0	N/A	N/A	TRUE	GR	FALSE	N/A	GR
Atp6v0a2	FALSE	N/A	FALSE	N/A	0	N/A	N/A	FALSE	N/A	TRUE	GR	GR
Atp6v0a4	FALSE	N/A	FALSE	N/A	0	N/A	N/A	FALSE	N/A	TRUE	GR	GR
Atp6v0e1	FALSE	N/A	FALSE	N/A	0	N/A	N/A	FALSE	N/A	TRUE	GR	GR
Atp6v1a	TRUE	1	FALSE	N/A	2	1	100	FALSE	N/A	FALSE	N/A	N/A
Atp6v1e1	TRUE	1	FALSE	N/A	2	1	100	FALSE	N/A	FALSE	N/A	N/A
Atp7a	TRUE	1	FALSE	N/A	2	1	100	FALSE	N/A	FALSE	N/A	N/A
Atp7b	TRUE	1	FALSE	N/A	2	1	100	FALSE	N/A	FALSE	N/A	N/A
Atpaf2	FALSE	N/A	FALSE	N/A	0	N/A	N/A	FALSE	N/A	TRUE	GR	GR
Atpsckmt	FALSE	N/A	FALSE	N/A	0	N/A	N/A	FALSE	N/A	TRUE	GR	GR
Atxn1	FALSE	N/A	FALSE	N/A	0	N/A	N/A	FALSE	N/A	TRUE	GR	GR
Atxn10	FALSE	N/A	FALSE	N/A	0	N/A	N/A	TRUE	GR	TRUE	GR	GR
Atxn7l2	FALSE	N/A	TRUE	-1	1	-1	100	FALSE	N/A	FALSE	N/A	N/A
Aurkc	FALSE	N/A	FALSE	N/A	0	N/A	N/A	FALSE	N/A	TRUE	GR	GR
Avpr1a	FALSE	N/A	FALSE	N/A	0	N/A	N/A	FALSE	N/A	TRUE	GR	GR
Axin2	FALSE	N/A	FALSE	N/A	0	N/A	N/A	FALSE	N/A	TRUE	GR	GR
Axl	FALSE	N/A	FALSE	N/A	0	N/A	N/A	TRUE	MR	TRUE	GR	GR.MR
Azi2	FALSE	N/A	FALSE	N/A	0	N/A	N/A	FALSE	N/A	TRUE	GR	GR
Azin1	TRUE	0	TRUE	1	5	1	80	FALSE	N/A	TRUE	GR	GR
Azin2	FALSE	N/A	FALSE	N/A	0	N/A	N/A	FALSE	N/A	TRUE	GR	GR
B230219D22Rik	TRUE	1	FALSE	N/A	2	1	100	FALSE	N/A	FALSE	N/A	N/A
B3galnt1	FALSE	N/A	FALSE	N/A	0	N/A	N/A	FALSE	N/A	TRUE	GR	GR
B3galt1	FALSE	N/A	FALSE	N/A	0	N/A	N/A	TRUE	GR	FALSE	N/A	GR
B3galt5	TRUE	1	FALSE	N/A	2	1	100	FALSE	N/A	FALSE	N/A	N/A
B3gat1	TRUE	-1	FALSE	N/A	2	-1	100	FALSE	N/A	FALSE	N/A	N/A
B3gat2	FALSE	N/A	FALSE	N/A	0	N/A	N/A	FALSE	N/A	TRUE	GR	GR
B4galnt1	FALSE	N/A	FALSE	N/A	0	N/A	N/A	FALSE	N/A	TRUE	GR	GR
B4galt1	FALSE	N/A	FALSE	N/A	0	N/A	N/A	FALSE	N/A	TRUE	GR	GR
B4galt7	TRUE	-1	FALSE	N/A	2	-1	100	FALSE	N/A	FALSE	N/A	N/A
Baalc	FALSE	N/A	FALSE	N/A	0	N/A	N/A	FALSE	N/A	TRUE	GR	GR
Bace1	FALSE	N/A	FALSE	N/A	0	N/A	N/A	FALSE	N/A	TRUE	GR	GR
Bach2	TRUE	-1	FALSE	N/A	3	-1	100	FALSE	N/A	TRUE	GR	GR
BAF60b	FALSE	N/A	FALSE	N/A	0	N/A	N/A	TRUE	GR	FALSE	N/A	GR
Bag3	FALSE	N/A	FALSE	N/A	0	N/A	N/A	TRUE	GR.MR	FALSE	N/A	GR.MR
Bahcc1	TRUE	-1	FALSE	N/A	3	-1	100	FALSE	N/A	FALSE	N/A	N/A
Baiap2	FALSE	N/A	FALSE	N/A	0	N/A	N/A	TRUE	MR	FALSE	N/A	MR
Baiap2l1	FALSE	N/A	FALSE	N/A	0	N/A	N/A	FALSE	N/A	TRUE	GR	GR
Bak1	FALSE	N/A	FALSE	N/A	0	N/A	N/A	TRUE	GR	TRUE	GR	GR
Banp	FALSE	N/A	FALSE	N/A	0	N/A	N/A	FALSE	N/A	TRUE	GR	GR
Barx1	FALSE	N/A	FALSE	N/A	0	N/A	N/A	FALSE	N/A	TRUE	GR	GR
Basp1	FALSE	N/A	FALSE	N/A	0	N/A	N/A	FALSE	N/A	TRUE	GR	GR
Bax	FALSE	N/A	FALSE	N/A	0	N/A	N/A	TRUE	MR	FALSE	N/A	MR
Bbs2	FALSE	N/A	FALSE	N/A	0	N/A	N/A	FALSE	N/A	TRUE	GR	GR
Bbs5	FALSE	N/A	FALSE	N/A	0	N/A	N/A	FALSE	N/A	TRUE	GR	GR
Bbs9	TRUE	1	FALSE	N/A	2	1	100	FALSE	N/A	FALSE	N/A	N/A
Bbx	TRUE	1	FALSE	N/A	2	1	100	FALSE	N/A	FALSE	N/A	N/A
BC029214	TRUE	1	FALSE	N/A	2	1	100	FALSE	N/A	FALSE	N/A	N/A
Bcan	FALSE	N/A	FALSE	N/A	0	N/A	N/A	TRUE	GR	FALSE	N/A	GR
Bcar1	FALSE	N/A	FALSE	N/A	0	N/A	N/A	FALSE	N/A	TRUE	GR	GR
Bcar3	FALSE	N/A	FALSE	N/A	0	N/A	N/A	FALSE	N/A	TRUE	GR	GR
Bcas1	FALSE	N/A	FALSE	N/A	0	N/A	N/A	FALSE	N/A	TRUE	GR	GR
Bcat1	TRUE	1	FALSE	N/A	3	1	100	FALSE	N/A	TRUE	GR	GR
Bckdhb	FALSE	N/A	FALSE	N/A	0	N/A	N/A	FALSE	N/A	TRUE	GR	GR
bcl-X	FALSE	N/A	FALSE	N/A	0	N/A	N/A	TRUE	GR	FALSE	N/A	GR
Bcl10	FALSE	N/A	FALSE	N/A	0	N/A	N/A	FALSE	N/A	TRUE	GR	GR
Bcl11a	FALSE	N/A	FALSE	N/A	0	N/A	N/A	FALSE	N/A	TRUE	GR	GR
Bcl11b	FALSE	N/A	FALSE	N/A	0	N/A	N/A	FALSE	N/A	TRUE	GR	GR
Bcl2	TRUE	-1	FALSE	N/A	3	-1	100	FALSE	N/A	FALSE	N/A	N/A
Bcl2a1d	TRUE	-1	FALSE	N/A	2	-1	100	FALSE	N/A	FALSE	N/A	N/A
Bcl2l1	FALSE	N/A	FALSE	N/A	0	N/A	N/A	FALSE	N/A	TRUE	GR	GR
Bcl2l11	FALSE	N/A	FALSE	N/A	0	N/A	N/A	FALSE	N/A	TRUE	GR	GR
Bcl6	TRUE	1	FALSE	N/A	6	1	100	FALSE	N/A	TRUE	GR	GR
Bcl6b	TRUE	1	FALSE	N/A	4	1	100	TRUE	GR.MR	FALSE	N/A	GR.MR
Bcl7b	TRUE	-1	FALSE	N/A	2	-1	100	FALSE	N/A	FALSE	N/A	N/A
Bcl9l	FALSE	N/A	FALSE	N/A	0	N/A	N/A	TRUE	GR	FALSE	N/A	GR
Bdnf	TRUE	-1	FALSE	N/A	3	-1	100	TRUE	MR	FALSE	N/A	MR
Bend6	FALSE	N/A	FALSE	N/A	0	N/A	N/A	FALSE	N/A	TRUE	GR	GR
Bend7	FALSE	N/A	FALSE	N/A	0	N/A	N/A	FALSE	N/A	TRUE	GR	GR
beta-TrCP1	FALSE	N/A	FALSE	N/A	0	N/A	N/A	TRUE	MR	FALSE	N/A	MR
Bfsp1	FALSE	N/A	FALSE	N/A	0	N/A	N/A	FALSE	N/A	TRUE	GR	GR
Bhlhb9	FALSE	N/A	FALSE	N/A	0	N/A	N/A	TRUE	GR	FALSE	N/A	GR
Bhlhe23	FALSE	N/A	FALSE	N/A	0	N/A	N/A	FALSE	N/A	TRUE	GR	GR
Bhlhe40	FALSE	N/A	FALSE	N/A	0	N/A	N/A	FALSE	N/A	TRUE	GR	GR
Bicc1	FALSE	N/A	FALSE	N/A	0	N/A	N/A	TRUE	MR	TRUE	GR	GR.MR
Bicd2	FALSE	N/A	FALSE	N/A	0	N/A	N/A	TRUE	GR	FALSE	N/A	GR
Bid	FALSE	N/A	FALSE	N/A	0	N/A	N/A	FALSE	N/A	TRUE	GR	GR
Big-2	FALSE	N/A	FALSE	N/A	0	N/A	N/A	TRUE	MR	FALSE	N/A	MR
Birc2	TRUE	1	FALSE	N/A	2	1	100	FALSE	N/A	FALSE	N/A	N/A
Blk	FALSE	N/A	FALSE	N/A	0	N/A	N/A	FALSE	N/A	TRUE	GR	GR
BMP-7	FALSE	N/A	FALSE	N/A	0	N/A	N/A	TRUE	GR	FALSE	N/A	GR
Bmp4	FALSE	N/A	FALSE	N/A	0	N/A	N/A	FALSE	N/A	TRUE	GR	GR
Bmp6	FALSE	N/A	FALSE	N/A	0	N/A	N/A	FALSE	N/A	TRUE	GR	GR
Bmp7	FALSE	N/A	FALSE	N/A	0	N/A	N/A	FALSE	N/A	TRUE	GR	GR
Bmper	FALSE	N/A	FALSE	N/A	0	N/A	N/A	FALSE	N/A	TRUE	GR	GR
Bmpr2	FALSE	N/A	FALSE	N/A	0	N/A	N/A	TRUE	GR	FALSE	N/A	GR
Bnc1	FALSE	N/A	FALSE	N/A	0	N/A	N/A	FALSE	N/A	TRUE	GR	GR
Bnc2	FALSE	N/A	FALSE	N/A	0	N/A	N/A	TRUE	MR	FALSE	N/A	MR
Bnip3	FALSE	N/A	FALSE	N/A	0	N/A	N/A	FALSE	N/A	TRUE	GR	GR
Bnipl	FALSE	N/A	FALSE	N/A	0	N/A	N/A	FALSE	N/A	TRUE	GR	GR
Bod1	FALSE	N/A	FALSE	N/A	0	N/A	N/A	FALSE	N/A	TRUE	GR	GR
Boll	FALSE	N/A	FALSE	N/A	0	N/A	N/A	FALSE	N/A	TRUE	GR	GR
Borcs5	FALSE	N/A	FALSE	N/A	0	N/A	N/A	TRUE	MR	FALSE	N/A	MR
Brca2	FALSE	N/A	FALSE	N/A	0	N/A	N/A	FALSE	N/A	TRUE	GR	GR
Bre	TRUE	1	FALSE	N/A	2	1	100	TRUE	GR.MR	FALSE	N/A	GR.MR
Brf2	FALSE	N/A	FALSE	N/A	0	N/A	N/A	FALSE	N/A	TRUE	GR	GR
Bri3	FALSE	N/A	FALSE	N/A	0	N/A	N/A	FALSE	N/A	TRUE	GR	GR
Brinp1	FALSE	N/A	FALSE	N/A	0	N/A	N/A	FALSE	N/A	TRUE	GR	GR
Brip1	TRUE	-1	FALSE	N/A	2	-1	100	FALSE	N/A	FALSE	N/A	N/A
Brunol4	FALSE	N/A	FALSE	N/A	0	N/A	N/A	TRUE	GR	FALSE	N/A	GR
Btbd14a	FALSE	N/A	FALSE	N/A	0	N/A	N/A	TRUE	GR	FALSE	N/A	GR
Btbd16	FALSE	N/A	FALSE	N/A	0	N/A	N/A	FALSE	N/A	TRUE	GR	GR
Btbd3	FALSE	N/A	FALSE	N/A	0	N/A	N/A	FALSE	N/A	TRUE	GR	GR
Btbd9	FALSE	N/A	FALSE	N/A	0	N/A	N/A	TRUE	GR	TRUE	GR	GR
Btd	FALSE	N/A	FALSE	N/A	0	N/A	N/A	TRUE	GR	TRUE	GR	GR
Btg3	FALSE	N/A	FALSE	N/A	0	N/A	N/A	FALSE	N/A	TRUE	GR	GR
Btla	FALSE	N/A	FALSE	N/A	0	N/A	N/A	FALSE	N/A	TRUE	GR	GR
Btn1a1	FALSE	N/A	FALSE	N/A	0	N/A	N/A	FALSE	N/A	TRUE	GR	GR
Bub3	FALSE	N/A	FALSE	N/A	0	N/A	N/A	FALSE	N/A	TRUE	GR	GR
C-erba-beta	FALSE	N/A	FALSE	N/A	0	N/A	N/A	TRUE	GR	FALSE	N/A	GR
C1qa	FALSE	N/A	FALSE	N/A	0	N/A	N/A	FALSE	N/A	TRUE	GR	GR
C1ql1	FALSE	N/A	FALSE	N/A	0	N/A	N/A	FALSE	N/A	TRUE	GR	GR
C1ql2	FALSE	N/A	TRUE	-1	1	-1	100	FALSE	N/A	FALSE	N/A	N/A
C1qtnf6	FALSE	N/A	FALSE	N/A	0	N/A	N/A	FALSE	N/A	TRUE	GR	GR
C2cd4c	FALSE	N/A	FALSE	N/A	0	N/A	N/A	FALSE	N/A	TRUE	GR	GR
C2cd5	FALSE	N/A	FALSE	N/A	0	N/A	N/A	FALSE	N/A	TRUE	GR	GR
C3	TRUE	-1	FALSE	N/A	2	-1	100	FALSE	N/A	FALSE	N/A	N/A
C4b	TRUE	-1	FALSE	N/A	2	-1	100	FALSE	N/A	FALSE	N/A	N/A
C4ST1	FALSE	N/A	FALSE	N/A	0	N/A	N/A	TRUE	GR	FALSE	N/A	GR
C8b	FALSE	N/A	FALSE	N/A	0	N/A	N/A	FALSE	N/A	TRUE	GR	GR
Ca12	FALSE	N/A	FALSE	N/A	0	N/A	N/A	FALSE	N/A	TRUE	GR	GR
Cabcoco1	FALSE	N/A	FALSE	N/A	0	N/A	N/A	FALSE	N/A	TRUE	GR	GR
Cabin1	FALSE	N/A	FALSE	N/A	0	N/A	N/A	FALSE	N/A	TRUE	GR	GR
Cables1	TRUE	1	FALSE	N/A	4	1	100	TRUE	GR	FALSE	N/A	GR
Cabp1	FALSE	N/A	FALSE	N/A	0	N/A	N/A	FALSE	N/A	TRUE	GR	GR
Cachd1	FALSE	N/A	FALSE	N/A	0	N/A	N/A	TRUE	GR.MR	FALSE	N/A	GR.MR
Cacna1b	FALSE	N/A	FALSE	N/A	0	N/A	N/A	FALSE	N/A	TRUE	GR	GR
Cacna1c	FALSE	N/A	FALSE	N/A	0	N/A	N/A	TRUE	MR	TRUE	GR	GR.MR
Cacna1e	FALSE	N/A	FALSE	N/A	0	N/A	N/A	FALSE	N/A	TRUE	GR	GR
Cacna1h	FALSE	N/A	FALSE	N/A	0	N/A	N/A	TRUE	GR	FALSE	N/A	GR
Cacna1i	FALSE	N/A	FALSE	N/A	0	N/A	N/A	FALSE	N/A	TRUE	GR	GR
Cacna2d3	FALSE	N/A	FALSE	N/A	0	N/A	N/A	TRUE	MR	TRUE	GR	GR.MR
Cacng2	FALSE	N/A	FALSE	N/A	0	N/A	N/A	TRUE	GR	FALSE	N/A	GR
Cacng3	FALSE	N/A	FALSE	N/A	0	N/A	N/A	FALSE	N/A	TRUE	GR	GR
Cacng4	FALSE	N/A	FALSE	N/A	0	N/A	N/A	FALSE	N/A	TRUE	GR	GR
Cacng5	FALSE	N/A	FALSE	N/A	0	N/A	N/A	FALSE	N/A	TRUE	GR	GR
Cadm1	FALSE	N/A	FALSE	N/A	0	N/A	N/A	FALSE	N/A	TRUE	GR	GR
Cadps	TRUE	1	FALSE	N/A	2	1	100	TRUE	GR.MR	FALSE	N/A	GR.MR
Calb2	FALSE	N/A	FALSE	N/A	0	N/A	N/A	FALSE	N/A	TRUE	GR	GR
Calcoco1	TRUE	1	FALSE	N/A	2	1	100	FALSE	N/A	FALSE	N/A	N/A
Calcrl	FALSE	N/A	FALSE	N/A	0	N/A	N/A	FALSE	N/A	TRUE	GR	GR
Cald1	TRUE	1	FALSE	N/A	2	1	100	FALSE	N/A	TRUE	GR	GR
Calm1	FALSE	N/A	FALSE	N/A	0	N/A	N/A	FALSE	N/A	TRUE	GR	GR
Calm2	TRUE	-1	FALSE	N/A	4	-1	100	FALSE	N/A	TRUE	GR	GR
Caln1	FALSE	N/A	FALSE	N/A	0	N/A	N/A	FALSE	N/A	TRUE	GR	GR
Calna1	FALSE	N/A	FALSE	N/A	0	N/A	N/A	TRUE	MR	FALSE	N/A	MR
Calr	TRUE	-1	FALSE	N/A	2	-1	100	FALSE	N/A	FALSE	N/A	N/A
Camk1d	FALSE	N/A	FALSE	N/A	0	N/A	N/A	TRUE	GR.MR	TRUE	GR	GR.MR
Camk1g	FALSE	N/A	FALSE	N/A	0	N/A	N/A	TRUE	MR	TRUE	GR	GR.MR
Camk2a	FALSE	N/A	FALSE	N/A	0	N/A	N/A	FALSE	N/A	TRUE	GR	GR
Camk2d	FALSE	N/A	FALSE	N/A	0	N/A	N/A	FALSE	N/A	TRUE	GR	GR
Camk2g	FALSE	N/A	FALSE	N/A	0	N/A	N/A	TRUE	GR	FALSE	N/A	GR
Camk4	FALSE	N/A	FALSE	N/A	0	N/A	N/A	FALSE	N/A	TRUE	GR	GR
Camkk1	TRUE	1	FALSE	N/A	2	1	100	FALSE	N/A	TRUE	GR	GR
Camkk2	FALSE	N/A	FALSE	N/A	0	N/A	N/A	TRUE	MR	FALSE	N/A	MR
Camkmt	FALSE	N/A	FALSE	N/A	0	N/A	N/A	FALSE	N/A	TRUE	GR	GR
Camsap1l1	FALSE	N/A	FALSE	N/A	0	N/A	N/A	TRUE	GR	FALSE	N/A	GR
Camta1	FALSE	N/A	FALSE	N/A	0	N/A	N/A	TRUE	GR	TRUE	GR	GR
Camta2	FALSE	N/A	FALSE	N/A	0	N/A	N/A	FALSE	N/A	TRUE	GR	GR
Capn12	FALSE	N/A	FALSE	N/A	0	N/A	N/A	FALSE	N/A	TRUE	GR	GR
Capn13	FALSE	N/A	FALSE	N/A	0	N/A	N/A	FALSE	N/A	TRUE	GR	GR
Capn15	FALSE	N/A	FALSE	N/A	0	N/A	N/A	FALSE	N/A	TRUE	GR	GR
Capn2	FALSE	N/A	FALSE	N/A	0	N/A	N/A	TRUE	GR	TRUE	GR	GR
Capn8	FALSE	N/A	FALSE	N/A	0	N/A	N/A	FALSE	N/A	TRUE	GR	GR
Capn9	FALSE	N/A	FALSE	N/A	0	N/A	N/A	TRUE	GR	TRUE	GR	GR
Capza3	FALSE	N/A	FALSE	N/A	0	N/A	N/A	FALSE	N/A	TRUE	GR	GR
Capzb	FALSE	N/A	FALSE	N/A	0	N/A	N/A	FALSE	N/A	TRUE	GR	GR
Car4	TRUE	-1	FALSE	N/A	3	-1	100	FALSE	N/A	FALSE	N/A	N/A
Car5b	TRUE	1	FALSE	N/A	2	1	100	FALSE	N/A	FALSE	N/A	N/A
Car6	FALSE	N/A	FALSE	N/A	0	N/A	N/A	TRUE	GR	FALSE	N/A	GR
Car7	FALSE	N/A	FALSE	N/A	0	N/A	N/A	FALSE	N/A	TRUE	GR	GR
Card6	FALSE	N/A	FALSE	N/A	0	N/A	N/A	FALSE	N/A	TRUE	GR	GR
Cark	FALSE	N/A	FALSE	N/A	0	N/A	N/A	TRUE	GR	FALSE	N/A	GR
Cartpt	FALSE	N/A	FALSE	N/A	0	N/A	N/A	FALSE	N/A	TRUE	GR	GR
Cask	FALSE	N/A	FALSE	N/A	0	N/A	N/A	TRUE	GR	FALSE	N/A	GR
Casp1	TRUE	-1	FALSE	N/A	3	-1	100	FALSE	N/A	FALSE	N/A	N/A
Casp14	FALSE	N/A	FALSE	N/A	0	N/A	N/A	FALSE	N/A	TRUE	GR	GR
Casp6	FALSE	N/A	FALSE	N/A	0	N/A	N/A	FALSE	N/A	TRUE	GR	GR
Casp8	FALSE	N/A	FALSE	N/A	0	N/A	N/A	FALSE	N/A	TRUE	GR	GR
Castor2	FALSE	N/A	FALSE	N/A	0	N/A	N/A	FALSE	N/A	TRUE	GR	GR
Cat	FALSE	N/A	FALSE	N/A	0	N/A	N/A	FALSE	N/A	TRUE	GR	GR
Cav1	FALSE	N/A	FALSE	N/A	0	N/A	N/A	FALSE	N/A	TRUE	GR	GR
Cavin1	FALSE	N/A	FALSE	N/A	0	N/A	N/A	FALSE	N/A	TRUE	GR	GR
Cavin2	FALSE	N/A	FALSE	N/A	0	N/A	N/A	FALSE	N/A	TRUE	GR	GR
Cb707485	FALSE	N/A	FALSE	N/A	0	N/A	N/A	FALSE	N/A	TRUE	GR	GR
Cbfa1	FALSE	N/A	FALSE	N/A	0	N/A	N/A	TRUE	MR	FALSE	N/A	MR
Cbfa2t1	FALSE	N/A	FALSE	N/A	0	N/A	N/A	TRUE	GR	FALSE	N/A	GR
Cbfa2t3	FALSE	N/A	FALSE	N/A	0	N/A	N/A	FALSE	N/A	TRUE	GR	GR
Cblb	FALSE	N/A	FALSE	N/A	0	N/A	N/A	FALSE	N/A	TRUE	GR	GR
Cbln1	FALSE	N/A	FALSE	N/A	0	N/A	N/A	FALSE	N/A	TRUE	GR	GR
Cbln4	FALSE	N/A	FALSE	N/A	0	N/A	N/A	FALSE	N/A	TRUE	GR	GR
Cbr3	FALSE	N/A	FALSE	N/A	0	N/A	N/A	FALSE	N/A	TRUE	GR	GR
Cbr4	FALSE	N/A	FALSE	N/A	0	N/A	N/A	FALSE	N/A	TRUE	GR	GR
Cbx8	FALSE	N/A	FALSE	N/A	0	N/A	N/A	FALSE	N/A	TRUE	GR	GR
Cby1	TRUE	-1	FALSE	N/A	2	-1	100	FALSE	N/A	FALSE	N/A	N/A
Ccdc117	FALSE	N/A	FALSE	N/A	0	N/A	N/A	FALSE	N/A	TRUE	GR	GR
Ccdc12	FALSE	N/A	FALSE	N/A	0	N/A	N/A	TRUE	GR	TRUE	GR	GR
Ccdc120	TRUE	-1	FALSE	N/A	2	-1	100	FALSE	N/A	FALSE	N/A	N/A
Ccdc124	TRUE	-1	FALSE	N/A	2	-1	100	FALSE	N/A	FALSE	N/A	N/A
Ccdc134	FALSE	N/A	FALSE	N/A	0	N/A	N/A	FALSE	N/A	TRUE	GR	GR
Ccdc167	FALSE	N/A	FALSE	N/A	0	N/A	N/A	TRUE	MR	FALSE	N/A	MR
Ccdc175	FALSE	N/A	FALSE	N/A	0	N/A	N/A	FALSE	N/A	TRUE	GR	GR
Ccdc177	TRUE	1	FALSE	N/A	2	1	100	FALSE	N/A	FALSE	N/A	N/A
Ccdc182	FALSE	N/A	FALSE	N/A	0	N/A	N/A	FALSE	N/A	TRUE	GR	GR
Ccdc184	FALSE	N/A	FALSE	N/A	0	N/A	N/A	FALSE	N/A	TRUE	GR	GR
Ccdc190	FALSE	N/A	TRUE	-1	1	-1	100	FALSE	N/A	FALSE	N/A	N/A
Ccdc27	FALSE	N/A	FALSE	N/A	0	N/A	N/A	FALSE	N/A	TRUE	GR	GR
Ccdc33	FALSE	N/A	FALSE	N/A	0	N/A	N/A	TRUE	GR.MR	TRUE	GR	GR.MR
Ccdc40	FALSE	N/A	FALSE	N/A	0	N/A	N/A	FALSE	N/A	TRUE	GR	GR
Ccdc43	TRUE	1	FALSE	N/A	3	1	100	FALSE	N/A	FALSE	N/A	N/A
Ccdc51	FALSE	N/A	FALSE	N/A	0	N/A	N/A	FALSE	N/A	TRUE	GR	GR
Ccdc6	TRUE	1	FALSE	N/A	2	1	100	FALSE	N/A	FALSE	N/A	N/A
Ccdc60	FALSE	N/A	FALSE	N/A	0	N/A	N/A	TRUE	GR	FALSE	N/A	GR
Ccdc61	TRUE	-1	FALSE	N/A	2	-1	100	FALSE	N/A	FALSE	N/A	N/A
Ccdc68	FALSE	N/A	FALSE	N/A	0	N/A	N/A	FALSE	N/A	TRUE	GR	GR
Ccdc82	FALSE	N/A	FALSE	N/A	0	N/A	N/A	FALSE	N/A	TRUE	GR	GR
Ccdc86	FALSE	N/A	FALSE	N/A	0	N/A	N/A	FALSE	N/A	TRUE	GR	GR
Ccdc91	FALSE	N/A	FALSE	N/A	0	N/A	N/A	FALSE	N/A	TRUE	GR	GR
Ccdc92	FALSE	N/A	FALSE	N/A	0	N/A	N/A	FALSE	N/A	TRUE	GR	GR
Ccin	FALSE	N/A	FALSE	N/A	0	N/A	N/A	FALSE	N/A	TRUE	GR	GR
Ccn2	FALSE	N/A	FALSE	N/A	0	N/A	N/A	FALSE	N/A	TRUE	GR	GR
Ccn5	FALSE	N/A	FALSE	N/A	0	N/A	N/A	FALSE	N/A	TRUE	GR	GR
Ccnb2	FALSE	N/A	FALSE	N/A	0	N/A	N/A	FALSE	N/A	TRUE	GR	GR
Ccnd1	TRUE	-1	FALSE	N/A	4	-1	100	FALSE	N/A	FALSE	N/A	N/A
Ccnd2	FALSE	N/A	FALSE	N/A	0	N/A	N/A	FALSE	N/A	TRUE	GR	GR
Ccnd3	TRUE	1	FALSE	N/A	2	1	100	FALSE	N/A	FALSE	N/A	N/A
Ccne1	FALSE	N/A	FALSE	N/A	0	N/A	N/A	FALSE	N/A	TRUE	GR	GR
Ccng1	TRUE	1	TRUE	1	4	1	100	FALSE	N/A	FALSE	N/A	N/A
Ccnjl	FALSE	N/A	FALSE	N/A	0	N/A	N/A	TRUE	GR	FALSE	N/A	GR
Ccnl1	TRUE	1	FALSE	N/A	2	1	100	FALSE	N/A	FALSE	N/A	N/A
Ccnt1	TRUE	1	FALSE	N/A	2	1	100	FALSE	N/A	FALSE	N/A	N/A
Ccnt2	FALSE	N/A	FALSE	N/A	0	N/A	N/A	FALSE	N/A	TRUE	GR	GR
Ccny	FALSE	N/A	FALSE	N/A	0	N/A	N/A	TRUE	GR	TRUE	GR	GR
Ccr5	TRUE	-1	TRUE	-1	3	-1	100	FALSE	N/A	FALSE	N/A	N/A
Ccz1b	FALSE	N/A	FALSE	N/A	0	N/A	N/A	FALSE	N/A	TRUE	GR	GR
Cd101	FALSE	N/A	FALSE	N/A	0	N/A	N/A	FALSE	N/A	TRUE	GR	GR
Cd164	FALSE	N/A	FALSE	N/A	0	N/A	N/A	FALSE	N/A	TRUE	GR	GR
Cd180	FALSE	N/A	FALSE	N/A	0	N/A	N/A	FALSE	N/A	TRUE	GR	GR
Cd22	FALSE	N/A	FALSE	N/A	0	N/A	N/A	FALSE	N/A	TRUE	GR	GR
Cd24	FALSE	N/A	FALSE	N/A	0	N/A	N/A	FALSE	N/A	TRUE	GR	GR
Cd300lf	FALSE	N/A	FALSE	N/A	0	N/A	N/A	FALSE	N/A	TRUE	GR	GR
Cd320	FALSE	N/A	FALSE	N/A	0	N/A	N/A	TRUE	GR	FALSE	N/A	GR
Cd47	FALSE	N/A	FALSE	N/A	0	N/A	N/A	FALSE	N/A	TRUE	GR	GR
Cd48	TRUE	-1	FALSE	N/A	2	-1	100	FALSE	N/A	FALSE	N/A	N/A
Cd63	TRUE	1	FALSE	N/A	3	1	100	FALSE	N/A	FALSE	N/A	N/A
Cd70	FALSE	N/A	FALSE	N/A	0	N/A	N/A	FALSE	N/A	TRUE	GR	GR
Cd79b	FALSE	N/A	FALSE	N/A	0	N/A	N/A	FALSE	N/A	TRUE	GR	GR
Cd81	FALSE	N/A	FALSE	N/A	0	N/A	N/A	TRUE	GR	FALSE	N/A	GR
Cd82	FALSE	N/A	FALSE	N/A	0	N/A	N/A	FALSE	N/A	TRUE	GR	GR
Cd83	TRUE	-1	FALSE	N/A	2	-1	100	FALSE	N/A	FALSE	N/A	N/A
Cdc123	FALSE	N/A	FALSE	N/A	0	N/A	N/A	FALSE	N/A	TRUE	GR	GR
Cdc14a	FALSE	N/A	FALSE	N/A	0	N/A	N/A	TRUE	GR	FALSE	N/A	GR
Cdc14b	TRUE	1	FALSE	N/A	2	1	100	FALSE	N/A	FALSE	N/A	N/A
Cdc23	FALSE	N/A	FALSE	N/A	0	N/A	N/A	FALSE	N/A	TRUE	GR	GR
Cdc37l	FALSE	N/A	FALSE	N/A	0	N/A	N/A	TRUE	GR	FALSE	N/A	GR
Cdc37l1	TRUE	1	FALSE	N/A	3	1	100	FALSE	N/A	FALSE	N/A	N/A
Cdc42	TRUE	-1	FALSE	N/A	2	-1	100	FALSE	N/A	FALSE	N/A	N/A
Cdc42bpb	FALSE	N/A	FALSE	N/A	0	N/A	N/A	FALSE	N/A	TRUE	GR	GR
Cdc42ep2	TRUE	-1	TRUE	-1	3	-1	100	TRUE	MR	FALSE	N/A	MR
Cdc42ep4	TRUE	-1	FALSE	N/A	2	-1	100	FALSE	N/A	TRUE	GR	GR
Cdc45	TRUE	-1	FALSE	N/A	2	-1	100	FALSE	N/A	FALSE	N/A	N/A
Cdc5l	FALSE	N/A	FALSE	N/A	0	N/A	N/A	FALSE	N/A	TRUE	GR	GR
Cdc6	TRUE	-1	FALSE	N/A	2	-1	100	FALSE	N/A	TRUE	GR	GR
Cdc7	FALSE	N/A	FALSE	N/A	0	N/A	N/A	FALSE	N/A	TRUE	GR	GR
Cdca2	FALSE	N/A	FALSE	N/A	0	N/A	N/A	FALSE	N/A	TRUE	GR	GR
Cdca7	TRUE	-1	FALSE	N/A	2	-1	100	FALSE	N/A	TRUE	GR	GR
Cdh1	FALSE	N/A	FALSE	N/A	0	N/A	N/A	FALSE	N/A	TRUE	GR	GR
Cdh13	TRUE	1	FALSE	N/A	2	1	100	FALSE	N/A	TRUE	GR	GR
Cdh15	FALSE	N/A	FALSE	N/A	0	N/A	N/A	FALSE	N/A	TRUE	GR	GR
Cdh2	FALSE	N/A	FALSE	N/A	0	N/A	N/A	FALSE	N/A	TRUE	GR	GR
Cdh22	FALSE	N/A	FALSE	N/A	0	N/A	N/A	TRUE	GR	TRUE	GR	GR
Cdh23	FALSE	N/A	FALSE	N/A	0	N/A	N/A	TRUE	GR	FALSE	N/A	GR
Cdh26	FALSE	N/A	FALSE	N/A	0	N/A	N/A	TRUE	GR	TRUE	GR	GR
Cdh8	FALSE	N/A	FALSE	N/A	0	N/A	N/A	FALSE	N/A	TRUE	GR	GR
Cdip1	FALSE	N/A	FALSE	N/A	0	N/A	N/A	TRUE	GR	FALSE	N/A	GR
Cdk1	TRUE	-1	FALSE	N/A	2	-1	100	FALSE	N/A	FALSE	N/A	N/A
Cdk14	FALSE	N/A	FALSE	N/A	0	N/A	N/A	FALSE	N/A	TRUE	GR	GR
Cdk18	FALSE	N/A	FALSE	N/A	0	N/A	N/A	FALSE	N/A	TRUE	GR	GR
Cdk19	FALSE	N/A	FALSE	N/A	0	N/A	N/A	FALSE	N/A	TRUE	GR	GR
Cdk20	TRUE	1	FALSE	N/A	2	1	100	FALSE	N/A	FALSE	N/A	N/A
Cdk5r1	FALSE	N/A	FALSE	N/A	0	N/A	N/A	FALSE	N/A	TRUE	GR	GR
Cdk5rap1	FALSE	N/A	FALSE	N/A	0	N/A	N/A	FALSE	N/A	TRUE	GR	GR
Cdk5rap2	TRUE	-1	FALSE	N/A	2	-1	100	FALSE	N/A	FALSE	N/A	N/A
Cdk6	FALSE	N/A	FALSE	N/A	0	N/A	N/A	TRUE	GR	FALSE	N/A	GR
Cdk7	TRUE	1	FALSE	N/A	2	1	100	FALSE	N/A	FALSE	N/A	N/A
Cdk8	TRUE	1	FALSE	N/A	3	1	100	FALSE	N/A	TRUE	GR	GR
Cdkl2	FALSE	N/A	FALSE	N/A	0	N/A	N/A	TRUE	GR	FALSE	N/A	GR
Cdkn1a	TRUE	1	TRUE	1	5	1	100	FALSE	N/A	TRUE	GR	GR
Cdkn2a	FALSE	N/A	FALSE	N/A	0	N/A	N/A	FALSE	N/A	TRUE	GR	GR
Cdkn2aipnl	TRUE	1	FALSE	N/A	2	1	100	FALSE	N/A	TRUE	GR	GR
Cdkn3	FALSE	N/A	FALSE	N/A	0	N/A	N/A	FALSE	N/A	TRUE	GR	GR
Cdo1	TRUE	1	FALSE	N/A	4	1	100	FALSE	N/A	TRUE	GR	GR
Cdon	FALSE	N/A	FALSE	N/A	0	N/A	N/A	FALSE	N/A	TRUE	GR	GR
Cds1	FALSE	N/A	FALSE	N/A	0	N/A	N/A	FALSE	N/A	TRUE	GR	GR
Cds2	FALSE	N/A	FALSE	N/A	0	N/A	N/A	TRUE	GR	TRUE	GR	GR
Cdsn	TRUE	-1	FALSE	N/A	2	-1	100	FALSE	N/A	FALSE	N/A	N/A
Cdv3	TRUE	-1	FALSE	N/A	2	-1	100	FALSE	N/A	FALSE	N/A	N/A
Cdyl	FALSE	N/A	FALSE	N/A	0	N/A	N/A	FALSE	N/A	TRUE	GR	GR
Cdyl2	FALSE	N/A	FALSE	N/A	0	N/A	N/A	TRUE	MR	TRUE	GR	GR.MR
Ceacam20	FALSE	N/A	FALSE	N/A	0	N/A	N/A	FALSE	N/A	TRUE	GR	GR
Ceacam9	FALSE	N/A	FALSE	N/A	0	N/A	N/A	FALSE	N/A	TRUE	GR	GR
Cebpa	TRUE	1	FALSE	N/A	2	1	100	FALSE	N/A	TRUE	GR	GR
Cebpb	TRUE	1	FALSE	N/A	2	1	100	FALSE	N/A	TRUE	GR	GR
Cebpd	TRUE	1	FALSE	N/A	3	1	100	FALSE	N/A	TRUE	GR	GR
Celf2	FALSE	N/A	FALSE	N/A	0	N/A	N/A	FALSE	N/A	TRUE	GR	GR
Celf4	FALSE	N/A	FALSE	N/A	0	N/A	N/A	FALSE	N/A	TRUE	GR	GR
Cemip	TRUE	-1	FALSE	N/A	2	-1	100	FALSE	N/A	FALSE	N/A	N/A
Cemip2	FALSE	N/A	FALSE	N/A	0	N/A	N/A	FALSE	N/A	TRUE	GR	GR
Cenpn	FALSE	N/A	FALSE	N/A	0	N/A	N/A	FALSE	N/A	TRUE	GR	GR
Cep120	FALSE	N/A	FALSE	N/A	0	N/A	N/A	FALSE	N/A	TRUE	GR	GR
Cep162	FALSE	N/A	FALSE	N/A	0	N/A	N/A	FALSE	N/A	TRUE	GR	GR
Cep164	TRUE	-1	FALSE	N/A	2	-1	100	FALSE	N/A	FALSE	N/A	N/A
Cep68	TRUE	-1	FALSE	N/A	2	-1	100	FALSE	N/A	FALSE	N/A	N/A
Cep83	FALSE	N/A	FALSE	N/A	0	N/A	N/A	FALSE	N/A	TRUE	GR	GR
Cerk	FALSE	N/A	FALSE	N/A	0	N/A	N/A	FALSE	N/A	TRUE	GR	GR
Cers3	FALSE	N/A	FALSE	N/A	0	N/A	N/A	FALSE	N/A	TRUE	GR	GR
Cers4	TRUE	-1	FALSE	N/A	2	-1	100	FALSE	N/A	TRUE	GR	GR
Ces2e	FALSE	N/A	FALSE	N/A	0	N/A	N/A	FALSE	N/A	TRUE	GR	GR
Ces2g	FALSE	N/A	FALSE	N/A	0	N/A	N/A	FALSE	N/A	TRUE	GR	GR
Cetn3	FALSE	N/A	FALSE	N/A	0	N/A	N/A	FALSE	N/A	TRUE	GR	GR
Cfap298	FALSE	N/A	FALSE	N/A	0	N/A	N/A	FALSE	N/A	TRUE	GR	GR
Cfap300	FALSE	N/A	FALSE	N/A	0	N/A	N/A	FALSE	N/A	TRUE	GR	GR
Cfap52	FALSE	N/A	FALSE	N/A	0	N/A	N/A	FALSE	N/A	TRUE	GR	GR
Cfap77	FALSE	N/A	FALSE	N/A	0	N/A	N/A	FALSE	N/A	TRUE	GR	GR
Cfdp1	FALSE	N/A	FALSE	N/A	0	N/A	N/A	TRUE	GR	FALSE	N/A	GR
Cfp	TRUE	-1	FALSE	N/A	2	-1	100	FALSE	N/A	FALSE	N/A	N/A
Cgnl1	FALSE	N/A	FALSE	N/A	0	N/A	N/A	FALSE	N/A	TRUE	GR	GR
Chchd3	FALSE	N/A	FALSE	N/A	0	N/A	N/A	FALSE	N/A	TRUE	GR	GR
Chchd6	FALSE	N/A	FALSE	N/A	0	N/A	N/A	FALSE	N/A	TRUE	GR	GR
Chek2	FALSE	N/A	FALSE	N/A	0	N/A	N/A	FALSE	N/A	TRUE	GR	GR
Ches1	FALSE	N/A	FALSE	N/A	0	N/A	N/A	TRUE	GR	FALSE	N/A	GR
Chgb	TRUE	-1	FALSE	N/A	2	-1	100	FALSE	N/A	TRUE	GR	GR
Chi3l1	FALSE	N/A	FALSE	N/A	0	N/A	N/A	FALSE	N/A	TRUE	GR	GR
Chic1	TRUE	-1	FALSE	N/A	2	-1	100	FALSE	N/A	FALSE	N/A	N/A
Chic2	FALSE	N/A	FALSE	N/A	0	N/A	N/A	FALSE	N/A	TRUE	GR	GR
Chit1	FALSE	N/A	FALSE	N/A	0	N/A	N/A	FALSE	N/A	TRUE	GR	GR
Chka	TRUE	1	FALSE	N/A	2	1	100	FALSE	N/A	FALSE	N/A	N/A
Chmp2a	TRUE	1	FALSE	N/A	2	1	100	FALSE	N/A	FALSE	N/A	N/A
Chrd	FALSE	N/A	FALSE	N/A	0	N/A	N/A	FALSE	N/A	TRUE	GR	GR
Chrm1	FALSE	N/A	FALSE	N/A	0	N/A	N/A	FALSE	N/A	TRUE	GR	GR
Chrna1	FALSE	N/A	FALSE	N/A	0	N/A	N/A	FALSE	N/A	TRUE	GR	GR
Chrna9	FALSE	N/A	FALSE	N/A	0	N/A	N/A	FALSE	N/A	TRUE	GR	GR
Chst1	TRUE	1	FALSE	N/A	4	1	100	FALSE	N/A	TRUE	GR	GR
Chst11	FALSE	N/A	FALSE	N/A	0	N/A	N/A	FALSE	N/A	TRUE	GR	GR
Chst12	FALSE	N/A	FALSE	N/A	0	N/A	N/A	FALSE	N/A	TRUE	GR	GR
Chst14	FALSE	N/A	FALSE	N/A	0	N/A	N/A	FALSE	N/A	TRUE	GR	GR
Chst15	FALSE	N/A	FALSE	N/A	0	N/A	N/A	FALSE	N/A	TRUE	GR	GR
Chst2	TRUE	1	FALSE	N/A	3	1	100	FALSE	N/A	FALSE	N/A	N/A
Ciao1	TRUE	1	FALSE	N/A	2	1	100	FALSE	N/A	FALSE	N/A	N/A
Cib2	FALSE	N/A	FALSE	N/A	0	N/A	N/A	FALSE	N/A	TRUE	GR	GR
Cidea	TRUE	1	FALSE	N/A	2	1	100	FALSE	N/A	FALSE	N/A	N/A
Cidec	FALSE	N/A	FALSE	N/A	0	N/A	N/A	FALSE	N/A	TRUE	GR	GR
Ciita	FALSE	N/A	FALSE	N/A	0	N/A	N/A	FALSE	N/A	TRUE	GR	GR
Cipc	TRUE	-1	FALSE	N/A	2	-1	100	FALSE	N/A	TRUE	GR	GR
Cited2	FALSE	N/A	FALSE	N/A	0	N/A	N/A	FALSE	N/A	TRUE	GR	GR
Ckb	TRUE	1	FALSE	N/A	2	1	100	FALSE	N/A	TRUE	GR	GR
Cklf	TRUE	0	TRUE	1	5	-1	60	FALSE	N/A	FALSE	N/A	N/A
Ckmt2	FALSE	N/A	FALSE	N/A	0	N/A	N/A	TRUE	GR.MR	FALSE	N/A	GR.MR
Clca1	FALSE	N/A	FALSE	N/A	0	N/A	N/A	FALSE	N/A	TRUE	GR	GR
Clcn7	FALSE	N/A	FALSE	N/A	0	N/A	N/A	TRUE	GR	FALSE	N/A	GR
Cldn1	TRUE	1	FALSE	N/A	2	1	100	FALSE	N/A	FALSE	N/A	N/A
Cldn10	FALSE	N/A	FALSE	N/A	0	N/A	N/A	FALSE	N/A	TRUE	GR	GR
Cldn11	FALSE	N/A	FALSE	N/A	0	N/A	N/A	FALSE	N/A	TRUE	GR	GR
Cldn14	FALSE	N/A	FALSE	N/A	0	N/A	N/A	FALSE	N/A	TRUE	GR	GR
Cldn16	FALSE	N/A	FALSE	N/A	0	N/A	N/A	FALSE	N/A	TRUE	GR	GR
Cldn20	FALSE	N/A	FALSE	N/A	0	N/A	N/A	FALSE	N/A	TRUE	GR	GR
Cldn22	FALSE	N/A	FALSE	N/A	0	N/A	N/A	FALSE	N/A	TRUE	GR	GR
Cldn4	FALSE	N/A	FALSE	N/A	0	N/A	N/A	FALSE	N/A	TRUE	GR	GR
Cldn5	FALSE	N/A	FALSE	N/A	0	N/A	N/A	FALSE	N/A	TRUE	GR	GR
Cldn9	FALSE	N/A	FALSE	N/A	0	N/A	N/A	FALSE	N/A	TRUE	GR	GR
Clec3a	FALSE	N/A	FALSE	N/A	0	N/A	N/A	FALSE	N/A	TRUE	GR	GR
Clec4m	FALSE	N/A	FALSE	N/A	0	N/A	N/A	FALSE	N/A	TRUE	GR	GR
Clec9a	FALSE	N/A	FALSE	N/A	0	N/A	N/A	FALSE	N/A	TRUE	GR	GR
Clic4	FALSE	N/A	FALSE	N/A	0	N/A	N/A	TRUE	GR	FALSE	N/A	GR
Clint1	FALSE	N/A	FALSE	N/A	0	N/A	N/A	FALSE	N/A	TRUE	GR	GR
Clip2	TRUE	-1	FALSE	N/A	2	-1	100	FALSE	N/A	FALSE	N/A	N/A
Clip4	FALSE	N/A	FALSE	N/A	0	N/A	N/A	FALSE	N/A	TRUE	GR	GR
Clmn	TRUE	1	FALSE	N/A	2	1	100	FALSE	N/A	TRUE	GR	GR
Clmp	FALSE	N/A	FALSE	N/A	0	N/A	N/A	FALSE	N/A	TRUE	GR	GR
Cln8	FALSE	N/A	FALSE	N/A	0	N/A	N/A	FALSE	N/A	TRUE	GR	GR
Clns1a	TRUE	-1	FALSE	N/A	3	-1	100	FALSE	N/A	FALSE	N/A	N/A
Clock	TRUE	1	FALSE	N/A	2	1	100	FALSE	N/A	FALSE	N/A	N/A
Clp	FALSE	N/A	FALSE	N/A	0	N/A	N/A	TRUE	MR	FALSE	N/A	MR
Clstn1	FALSE	N/A	FALSE	N/A	0	N/A	N/A	TRUE	GR	TRUE	GR	GR
Clstn2	FALSE	N/A	FALSE	N/A	0	N/A	N/A	TRUE	GR	FALSE	N/A	GR
Clstn3	FALSE	N/A	FALSE	N/A	0	N/A	N/A	FALSE	N/A	TRUE	GR	GR
Clvs1	FALSE	N/A	FALSE	N/A	0	N/A	N/A	TRUE	GR	TRUE	GR	GR
Clvs2	FALSE	N/A	FALSE	N/A	0	N/A	N/A	FALSE	N/A	TRUE	GR	GR
Cmas	FALSE	N/A	FALSE	N/A	0	N/A	N/A	FALSE	N/A	TRUE	GR	GR
Cmbl	FALSE	N/A	FALSE	N/A	0	N/A	N/A	TRUE	MR	FALSE	N/A	MR
Cmc1	FALSE	N/A	FALSE	N/A	0	N/A	N/A	FALSE	N/A	TRUE	GR	GR
Cmip	FALSE	N/A	FALSE	N/A	0	N/A	N/A	TRUE	GR	TRUE	GR	GR
Cmklr1	FALSE	N/A	FALSE	N/A	0	N/A	N/A	FALSE	N/A	TRUE	GR	GR
Cml5	FALSE	N/A	FALSE	N/A	0	N/A	N/A	TRUE	GR	FALSE	N/A	GR
Cmtm3	FALSE	N/A	TRUE	1	1	1	100	TRUE	GR.MR	FALSE	N/A	GR.MR
Cmtm8	FALSE	N/A	FALSE	N/A	0	N/A	N/A	FALSE	N/A	TRUE	GR	GR
Cmtr1	FALSE	N/A	FALSE	N/A	0	N/A	N/A	TRUE	GR	FALSE	N/A	GR
Cmtr2	TRUE	-1	FALSE	N/A	2	-1	100	FALSE	N/A	FALSE	N/A	N/A
Cndp1	FALSE	N/A	FALSE	N/A	0	N/A	N/A	FALSE	N/A	TRUE	GR	GR
Cndp2	FALSE	N/A	FALSE	N/A	0	N/A	N/A	FALSE	N/A	TRUE	GR	GR
Cnfn	FALSE	N/A	FALSE	N/A	0	N/A	N/A	FALSE	N/A	TRUE	GR	GR
Cnga3	FALSE	N/A	FALSE	N/A	0	N/A	N/A	FALSE	N/A	TRUE	GR	GR
Cngb1	FALSE	N/A	FALSE	N/A	0	N/A	N/A	FALSE	N/A	TRUE	GR	GR
Cnih3	FALSE	N/A	FALSE	N/A	0	N/A	N/A	FALSE	N/A	TRUE	GR	GR
Cnksr3	FALSE	N/A	FALSE	N/A	0	N/A	N/A	TRUE	GR	FALSE	N/A	GR
Cnnm2	TRUE	1	FALSE	N/A	2	1	100	FALSE	N/A	TRUE	GR	GR
Cnot11	FALSE	N/A	FALSE	N/A	0	N/A	N/A	FALSE	N/A	TRUE	GR	GR
Cnot6	FALSE	N/A	FALSE	N/A	0	N/A	N/A	FALSE	N/A	TRUE	GR	GR
Cnot6l	TRUE	-1	FALSE	N/A	2	-1	100	FALSE	N/A	TRUE	GR	GR
Cnot8	FALSE	N/A	FALSE	N/A	0	N/A	N/A	FALSE	N/A	TRUE	GR	GR
Cnpy3	FALSE	N/A	FALSE	N/A	0	N/A	N/A	FALSE	N/A	TRUE	GR	GR
Cnt1	FALSE	N/A	FALSE	N/A	0	N/A	N/A	TRUE	GR	FALSE	N/A	GR
Cntfr	FALSE	N/A	FALSE	N/A	0	N/A	N/A	FALSE	N/A	TRUE	GR	GR
Cntn1	FALSE	N/A	FALSE	N/A	0	N/A	N/A	FALSE	N/A	TRUE	GR	GR
Cntn2	FALSE	N/A	FALSE	N/A	0	N/A	N/A	FALSE	N/A	TRUE	GR	GR
Cntn6	FALSE	N/A	FALSE	N/A	0	N/A	N/A	FALSE	N/A	TRUE	GR	GR
Cntnap4	FALSE	N/A	FALSE	N/A	0	N/A	N/A	FALSE	N/A	TRUE	GR	GR
Cntnap5b	FALSE	N/A	FALSE	N/A	0	N/A	N/A	FALSE	N/A	TRUE	GR	GR
Cntnap5c	FALSE	N/A	FALSE	N/A	0	N/A	N/A	TRUE	MR	FALSE	N/A	MR
Coa5	FALSE	N/A	FALSE	N/A	0	N/A	N/A	FALSE	N/A	TRUE	GR	GR
Coa7	FALSE	N/A	FALSE	N/A	0	N/A	N/A	FALSE	N/A	TRUE	GR	GR
Cobl	FALSE	N/A	FALSE	N/A	0	N/A	N/A	TRUE	MR	TRUE	GR	GR.MR
Cog7	FALSE	N/A	FALSE	N/A	0	N/A	N/A	FALSE	N/A	TRUE	GR	GR
Col11a1	FALSE	N/A	FALSE	N/A	0	N/A	N/A	FALSE	N/A	TRUE	GR	GR
Col1a2	FALSE	N/A	FALSE	N/A	0	N/A	N/A	FALSE	N/A	TRUE	GR	GR
Col23a1	FALSE	N/A	FALSE	N/A	0	N/A	N/A	TRUE	MR	TRUE	GR	GR.MR
Col26a1	FALSE	N/A	FALSE	N/A	0	N/A	N/A	FALSE	N/A	TRUE	GR	GR
Col27a1	FALSE	N/A	FALSE	N/A	0	N/A	N/A	TRUE	GR	FALSE	N/A	GR
Col4a1	TRUE	1	FALSE	N/A	2	1	100	FALSE	N/A	TRUE	GR	GR
Col4a2	TRUE	1	FALSE	N/A	2	1	100	FALSE	N/A	FALSE	N/A	N/A
Col4a3	FALSE	N/A	FALSE	N/A	0	N/A	N/A	FALSE	N/A	TRUE	GR	GR
Col5a1	FALSE	N/A	FALSE	N/A	0	N/A	N/A	TRUE	GR	TRUE	GR	GR
Col6a2	FALSE	N/A	FALSE	N/A	0	N/A	N/A	FALSE	N/A	TRUE	GR	GR
Col9a1	FALSE	N/A	FALSE	N/A	0	N/A	N/A	FALSE	N/A	TRUE	GR	GR
Col9a3	TRUE	1	FALSE	N/A	2	1	100	FALSE	N/A	FALSE	N/A	N/A
Commd10	FALSE	N/A	FALSE	N/A	0	N/A	N/A	FALSE	N/A	TRUE	GR	GR
Commd6	TRUE	-1	FALSE	N/A	2	-1	100	FALSE	N/A	TRUE	GR	GR
Commd7	TRUE	-1	FALSE	N/A	2	-1	100	FALSE	N/A	FALSE	N/A	N/A
Commd8	FALSE	N/A	FALSE	N/A	0	N/A	N/A	FALSE	N/A	TRUE	GR	GR
Commd9	FALSE	N/A	FALSE	N/A	0	N/A	N/A	FALSE	N/A	TRUE	GR	GR
Copb1	FALSE	N/A	FALSE	N/A	0	N/A	N/A	FALSE	N/A	TRUE	GR	GR
Cops8	FALSE	N/A	FALSE	N/A	0	N/A	N/A	FALSE	N/A	TRUE	GR	GR
Coq10b	TRUE	-1	FALSE	N/A	2	-1	100	FALSE	N/A	FALSE	N/A	N/A
Coq2	FALSE	N/A	FALSE	N/A	0	N/A	N/A	FALSE	N/A	TRUE	GR	GR
Coro1a	TRUE	-1	FALSE	N/A	2	-1	100	FALSE	N/A	FALSE	N/A	N/A
Coro1c	TRUE	1	FALSE	N/A	2	1	100	FALSE	N/A	TRUE	GR	GR
Coro2a	FALSE	N/A	FALSE	N/A	0	N/A	N/A	FALSE	N/A	TRUE	GR	GR
Cotl1	TRUE	1	FALSE	N/A	2	1	100	FALSE	N/A	TRUE	GR	GR
Cox18	FALSE	N/A	FALSE	N/A	0	N/A	N/A	FALSE	N/A	TRUE	GR	GR
Cox4i1	FALSE	N/A	FALSE	N/A	0	N/A	N/A	FALSE	N/A	TRUE	GR	GR
Cox4i2	FALSE	N/A	FALSE	N/A	0	N/A	N/A	FALSE	N/A	TRUE	GR	GR
Cox6c-ps1	FALSE	N/A	FALSE	N/A	0	N/A	N/A	FALSE	N/A	TRUE	GR	GR
Cpa6	TRUE	1	FALSE	N/A	3	1	100	FALSE	N/A	TRUE	GR	GR
Cpd	TRUE	1	FALSE	N/A	2	1	100	FALSE	N/A	FALSE	N/A	N/A
Cpe	FALSE	N/A	FALSE	N/A	0	N/A	N/A	FALSE	N/A	TRUE	GR	GR
Cpeb3	TRUE	1	FALSE	N/A	2	1	100	FALSE	N/A	FALSE	N/A	N/A
Cpeb4	FALSE	N/A	FALSE	N/A	0	N/A	N/A	FALSE	N/A	TRUE	GR	GR
Cpg1	FALSE	N/A	FALSE	N/A	0	N/A	N/A	FALSE	N/A	TRUE	GR	GR
cPLA2	FALSE	N/A	FALSE	N/A	0	N/A	N/A	TRUE	GR.MR	FALSE	N/A	GR.MR
Cpm	FALSE	N/A	FALSE	N/A	0	N/A	N/A	FALSE	N/A	TRUE	GR	GR
Cpn2	FALSE	N/A	FALSE	N/A	0	N/A	N/A	FALSE	N/A	TRUE	GR	GR
Cpped1	FALSE	N/A	FALSE	N/A	0	N/A	N/A	FALSE	N/A	TRUE	GR	GR
Cps1	FALSE	N/A	FALSE	N/A	0	N/A	N/A	FALSE	N/A	TRUE	GR	GR
Cpsf2	FALSE	N/A	FALSE	N/A	0	N/A	N/A	FALSE	N/A	TRUE	GR	GR
Cpt2	TRUE	1	FALSE	N/A	2	1	100	FALSE	N/A	FALSE	N/A	N/A
Cr1l	TRUE	-1	FALSE	N/A	2	-1	100	FALSE	N/A	FALSE	N/A	N/A
Crabp1	TRUE	1	FALSE	N/A	2	1	100	FALSE	N/A	TRUE	GR	GR
Cradd	FALSE	N/A	FALSE	N/A	0	N/A	N/A	FALSE	N/A	TRUE	GR	GR
Crbn	FALSE	N/A	FALSE	N/A	0	N/A	N/A	FALSE	N/A	TRUE	GR	GR
Crcp	FALSE	N/A	FALSE	N/A	0	N/A	N/A	FALSE	N/A	TRUE	GR	GR
Creb1	FALSE	N/A	FALSE	N/A	0	N/A	N/A	FALSE	N/A	TRUE	GR	GR
Creb3l1	FALSE	N/A	FALSE	N/A	0	N/A	N/A	FALSE	N/A	TRUE	GR	GR
Creb3l2	TRUE	-1	FALSE	N/A	2	-1	100	FALSE	N/A	TRUE	GR	GR
Crebbp	FALSE	N/A	FALSE	N/A	0	N/A	N/A	FALSE	N/A	TRUE	GR	GR
Crim1	FALSE	N/A	FALSE	N/A	0	N/A	N/A	FALSE	N/A	TRUE	GR	GR
Crip1	FALSE	N/A	FALSE	N/A	0	N/A	N/A	FALSE	N/A	TRUE	GR	GR
Crip2	TRUE	1	FALSE	N/A	2	1	100	FALSE	N/A	FALSE	N/A	N/A
Crispld2	FALSE	N/A	TRUE	1	1	1	100	FALSE	N/A	FALSE	N/A	N/A
Crkl	TRUE	-1	FALSE	N/A	2	-1	100	TRUE	GR	FALSE	N/A	GR
Crls1	TRUE	-1	FALSE	N/A	3	-1	100	FALSE	N/A	FALSE	N/A	N/A
Crn7	FALSE	N/A	FALSE	N/A	0	N/A	N/A	TRUE	GR	FALSE	N/A	GR
Crnkl1	FALSE	N/A	FALSE	N/A	0	N/A	N/A	FALSE	N/A	TRUE	GR	GR
Crocc	FALSE	N/A	FALSE	N/A	0	N/A	N/A	TRUE	GR	FALSE	N/A	GR
Crtap	FALSE	N/A	FALSE	N/A	0	N/A	N/A	FALSE	N/A	TRUE	GR	GR
Crtc2	FALSE	N/A	FALSE	N/A	0	N/A	N/A	FALSE	N/A	TRUE	GR	GR
Cry1	FALSE	N/A	FALSE	N/A	0	N/A	N/A	FALSE	N/A	TRUE	GR	GR
Cryab	FALSE	N/A	FALSE	N/A	0	N/A	N/A	TRUE	GR	FALSE	N/A	GR
Crybb2	FALSE	N/A	FALSE	N/A	0	N/A	N/A	FALSE	N/A	TRUE	GR	GR
Crybb3	FALSE	N/A	FALSE	N/A	0	N/A	N/A	FALSE	N/A	TRUE	GR	GR
Crygf	FALSE	N/A	FALSE	N/A	0	N/A	N/A	FALSE	N/A	TRUE	GR	GR
Crygs	FALSE	N/A	FALSE	N/A	0	N/A	N/A	TRUE	GR.MR	FALSE	N/A	GR.MR
Crym	TRUE	1	FALSE	N/A	2	1	100	FALSE	N/A	FALSE	N/A	N/A
Csad	FALSE	N/A	FALSE	N/A	0	N/A	N/A	FALSE	N/A	TRUE	GR	GR
Csf3r	FALSE	N/A	FALSE	N/A	0	N/A	N/A	FALSE	N/A	TRUE	GR	GR
Csgalnact1	FALSE	N/A	FALSE	N/A	0	N/A	N/A	FALSE	N/A	TRUE	GR	GR
Csgalnact2	FALSE	N/A	FALSE	N/A	0	N/A	N/A	FALSE	N/A	TRUE	GR	GR
Csk	TRUE	-1	FALSE	N/A	2	-1	100	FALSE	N/A	FALSE	N/A	N/A
Csmd1	FALSE	N/A	FALSE	N/A	0	N/A	N/A	TRUE	MR	FALSE	N/A	MR
Csnk1d	TRUE	1	FALSE	N/A	3	1	100	FALSE	N/A	FALSE	N/A	N/A
Cspg4	TRUE	1	FALSE	N/A	2	1	100	FALSE	N/A	FALSE	N/A	N/A
Csrnp1	TRUE	1	FALSE	N/A	3	1	100	FALSE	N/A	TRUE	GR	GR
Csrp1	FALSE	N/A	FALSE	N/A	0	N/A	N/A	FALSE	N/A	TRUE	GR	GR
Csrp2bp	TRUE	-1	FALSE	N/A	2	-1	100	FALSE	N/A	FALSE	N/A	N/A
Csrp3	FALSE	N/A	FALSE	N/A	0	N/A	N/A	FALSE	N/A	TRUE	GR	GR
Cst3	FALSE	N/A	FALSE	N/A	0	N/A	N/A	FALSE	N/A	TRUE	GR	GR
Cstf2t	FALSE	N/A	FALSE	N/A	0	N/A	N/A	FALSE	N/A	TRUE	GR	GR
Cstf3	TRUE	1	FALSE	N/A	2	1	100	FALSE	N/A	FALSE	N/A	N/A
Ctbp1	TRUE	1	FALSE	N/A	2	1	100	FALSE	N/A	FALSE	N/A	N/A
Ctdspl	FALSE	N/A	FALSE	N/A	0	N/A	N/A	FALSE	N/A	TRUE	GR	GR
Ctgf	TRUE	0	FALSE	N/A	5	1	80	FALSE	N/A	FALSE	N/A	N/A
Ctnnb1	FALSE	N/A	FALSE	N/A	0	N/A	N/A	FALSE	N/A	TRUE	GR	GR
Ctnnbl1	FALSE	N/A	FALSE	N/A	0	N/A	N/A	FALSE	N/A	TRUE	GR	GR
Ctnnd2	FALSE	N/A	FALSE	N/A	0	N/A	N/A	FALSE	N/A	TRUE	GR	GR
Ctps2	FALSE	N/A	FALSE	N/A	0	N/A	N/A	TRUE	MR	FALSE	N/A	MR
Ctrb1	FALSE	N/A	FALSE	N/A	0	N/A	N/A	FALSE	N/A	TRUE	GR	GR
Ctsd	FALSE	N/A	FALSE	N/A	0	N/A	N/A	FALSE	N/A	TRUE	GR	GR
Ctse	FALSE	N/A	FALSE	N/A	0	N/A	N/A	FALSE	N/A	TRUE	GR	GR
Ctsh	TRUE	-1	FALSE	N/A	3	-1	100	FALSE	N/A	FALSE	N/A	N/A
Cttnbp2	FALSE	N/A	FALSE	N/A	0	N/A	N/A	FALSE	N/A	TRUE	GR	GR
Cubn	FALSE	N/A	FALSE	N/A	0	N/A	N/A	FALSE	N/A	TRUE	GR	GR
Cul2	FALSE	N/A	FALSE	N/A	0	N/A	N/A	FALSE	N/A	TRUE	GR	GR
Cul3	FALSE	N/A	FALSE	N/A	0	N/A	N/A	FALSE	N/A	TRUE	GR	GR
Cul5	TRUE	1	FALSE	N/A	2	1	100	FALSE	N/A	FALSE	N/A	N/A
Cux1	TRUE	1	FALSE	N/A	2	1	100	FALSE	N/A	FALSE	N/A	N/A
Cwc15	FALSE	N/A	FALSE	N/A	0	N/A	N/A	FALSE	N/A	TRUE	GR	GR
Cwc27	FALSE	N/A	FALSE	N/A	0	N/A	N/A	FALSE	N/A	TRUE	GR	GR
Cx30	FALSE	N/A	FALSE	N/A	0	N/A	N/A	TRUE	GR	FALSE	N/A	GR
Cx3cl1	TRUE	-1	FALSE	N/A	3	-1	100	FALSE	N/A	FALSE	N/A	N/A
Cx3cr1	FALSE	N/A	TRUE	-1	1	-1	100	FALSE	N/A	FALSE	N/A	N/A
Cxcl10	TRUE	-1	FALSE	N/A	3	-1	100	FALSE	N/A	FALSE	N/A	N/A
Cxcl12	TRUE	-1	FALSE	N/A	2	-1	100	FALSE	N/A	TRUE	GR	GR
Cxcl14	FALSE	N/A	FALSE	N/A	0	N/A	N/A	TRUE	GR	FALSE	N/A	GR
Cxcr1	FALSE	N/A	FALSE	N/A	0	N/A	N/A	FALSE	N/A	TRUE	GR	GR
Cxcr4	FALSE	N/A	FALSE	N/A	0	N/A	N/A	FALSE	N/A	TRUE	GR	GR
Cxxc4	FALSE	N/A	FALSE	N/A	0	N/A	N/A	FALSE	N/A	TRUE	GR	GR
Cxxc5	TRUE	-1	FALSE	N/A	5	-1	100	FALSE	N/A	FALSE	N/A	N/A
Cyb561	TRUE	1	FALSE	N/A	2	1	100	FALSE	N/A	FALSE	N/A	N/A
Cyb5a	TRUE	1	FALSE	N/A	3	1	100	FALSE	N/A	FALSE	N/A	N/A
Cyb5r1	FALSE	N/A	FALSE	N/A	0	N/A	N/A	FALSE	N/A	TRUE	GR	GR
Cyb5r4	FALSE	N/A	FALSE	N/A	0	N/A	N/A	FALSE	N/A	TRUE	GR	GR
Cyba	TRUE	-1	FALSE	N/A	2	-1	100	FALSE	N/A	FALSE	N/A	N/A
CYCG	FALSE	N/A	FALSE	N/A	0	N/A	N/A	TRUE	GR	FALSE	N/A	GR
Cyfip1	TRUE	1	FALSE	N/A	2	1	100	FALSE	N/A	FALSE	N/A	N/A
Cygb	FALSE	N/A	FALSE	N/A	0	N/A	N/A	FALSE	N/A	TRUE	GR	GR
Cyp19a1	FALSE	N/A	FALSE	N/A	0	N/A	N/A	FALSE	N/A	TRUE	GR	GR
Cyp24a1	FALSE	N/A	FALSE	N/A	0	N/A	N/A	FALSE	N/A	TRUE	GR	GR
Cyp26b1	FALSE	N/A	FALSE	N/A	0	N/A	N/A	FALSE	N/A	TRUE	GR	GR
Cyp2b1	FALSE	N/A	FALSE	N/A	0	N/A	N/A	FALSE	N/A	TRUE	GR	GR
Cyp2b15	FALSE	N/A	FALSE	N/A	0	N/A	N/A	FALSE	N/A	TRUE	GR	GR
Cyp2d2	FALSE	N/A	FALSE	N/A	0	N/A	N/A	FALSE	N/A	TRUE	GR	GR
Cyp2j9	TRUE	1	FALSE	N/A	2	1	100	FALSE	N/A	FALSE	N/A	N/A
Cyp2r1	FALSE	N/A	FALSE	N/A	0	N/A	N/A	FALSE	N/A	TRUE	GR	GR
Cyp4f18	FALSE	N/A	FALSE	N/A	0	N/A	N/A	FALSE	N/A	TRUE	GR	GR
Cyp7b1	TRUE	-1	FALSE	N/A	4	-1	100	FALSE	N/A	TRUE	GR	GR
Cyr61	TRUE	-1	FALSE	N/A	2	-1	100	FALSE	N/A	FALSE	N/A	N/A
Cyth4	FALSE	N/A	TRUE	-1	1	-1	100	FALSE	N/A	FALSE	N/A	N/A
Cytip	TRUE	1	FALSE	N/A	2	1	100	FALSE	N/A	FALSE	N/A	N/A
Cytl1	FALSE	N/A	FALSE	N/A	0	N/A	N/A	FALSE	N/A	TRUE	GR	GR
D030056L22Rik	TRUE	-1	FALSE	N/A	2	-1	100	FALSE	N/A	FALSE	N/A	N/A
D2hgdh	FALSE	N/A	FALSE	N/A	0	N/A	N/A	FALSE	N/A	TRUE	GR	GR
Daam1	FALSE	N/A	FALSE	N/A	0	N/A	N/A	TRUE	MR	FALSE	N/A	MR
Dab2	TRUE	-1	FALSE	N/A	3	-1	100	FALSE	N/A	TRUE	GR	GR
Dab2ip	TRUE	-1	FALSE	N/A	2	-1	100	FALSE	N/A	FALSE	N/A	N/A
Dad1	FALSE	N/A	FALSE	N/A	0	N/A	N/A	FALSE	N/A	TRUE	GR	GR
Dagla	FALSE	N/A	FALSE	N/A	0	N/A	N/A	FALSE	N/A	TRUE	GR	GR
Daglb	FALSE	N/A	FALSE	N/A	0	N/A	N/A	FALSE	N/A	TRUE	GR	GR
Dap	FALSE	N/A	FALSE	N/A	0	N/A	N/A	FALSE	N/A	TRUE	GR	GR
Dapk1	FALSE	N/A	FALSE	N/A	0	N/A	N/A	FALSE	N/A	TRUE	GR	GR
Dapl1	FALSE	N/A	FALSE	N/A	0	N/A	N/A	FALSE	N/A	TRUE	GR	GR
Darpp32	FALSE	N/A	FALSE	N/A	0	N/A	N/A	TRUE	GR	FALSE	N/A	GR
Dazl	FALSE	N/A	FALSE	N/A	0	N/A	N/A	FALSE	N/A	TRUE	GR	GR
Dbf4	FALSE	N/A	FALSE	N/A	0	N/A	N/A	FALSE	N/A	TRUE	GR	GR
Dbn1	FALSE	N/A	FALSE	N/A	0	N/A	N/A	FALSE	N/A	TRUE	GR	GR
Dbndd2	TRUE	-1	FALSE	N/A	3	-1	100	FALSE	N/A	FALSE	N/A	N/A
Dbp	TRUE	-1	FALSE	N/A	3	-1	100	FALSE	N/A	FALSE	N/A	N/A
Dcaf15	TRUE	-1	FALSE	N/A	2	-1	100	FALSE	N/A	FALSE	N/A	N/A
Dcakd	TRUE	-1	FALSE	N/A	3	-1	100	FALSE	N/A	FALSE	N/A	N/A
Dcbld2	FALSE	N/A	FALSE	N/A	0	N/A	N/A	FALSE	N/A	TRUE	GR	GR
Dcdc2c	FALSE	N/A	FALSE	N/A	0	N/A	N/A	FALSE	N/A	TRUE	GR	GR
Dcip2	FALSE	N/A	FALSE	N/A	0	N/A	N/A	TRUE	GR	FALSE	N/A	GR
Dck	TRUE	-1	FALSE	N/A	2	-1	100	FALSE	N/A	FALSE	N/A	N/A
Dclk1	FALSE	N/A	FALSE	N/A	0	N/A	N/A	FALSE	N/A	TRUE	GR	GR
Dclk2	FALSE	N/A	FALSE	N/A	0	N/A	N/A	FALSE	N/A	TRUE	GR	GR
Dclre1b	TRUE	1	FALSE	N/A	2	1	100	TRUE	GR	FALSE	N/A	GR
Dcn	FALSE	N/A	FALSE	N/A	0	N/A	N/A	FALSE	N/A	TRUE	GR	GR
Dctd	FALSE	N/A	FALSE	N/A	0	N/A	N/A	FALSE	N/A	TRUE	GR	GR
Dctn1	FALSE	N/A	FALSE	N/A	0	N/A	N/A	FALSE	N/A	TRUE	GR	GR
Dctn6	TRUE	1	FALSE	N/A	2	1	100	FALSE	N/A	TRUE	GR	GR
Dcun1d1	FALSE	N/A	FALSE	N/A	0	N/A	N/A	FALSE	N/A	TRUE	GR	GR
Dcun1d3	TRUE	1	FALSE	N/A	2	1	100	FALSE	N/A	FALSE	N/A	N/A
Ddah1	FALSE	N/A	FALSE	N/A	0	N/A	N/A	TRUE	GR	FALSE	N/A	GR
Ddhd1	FALSE	N/A	FALSE	N/A	0	N/A	N/A	TRUE	GR	TRUE	GR	GR
Ddit3	TRUE	-1	FALSE	N/A	3	-1	100	FALSE	N/A	FALSE	N/A	N/A
Ddit4	TRUE	1	FALSE	N/A	9	1	100	FALSE	N/A	TRUE	GR	GR
Ddit4l2	FALSE	N/A	FALSE	N/A	0	N/A	N/A	FALSE	N/A	TRUE	GR	GR
Ddr1	FALSE	N/A	FALSE	N/A	0	N/A	N/A	FALSE	N/A	TRUE	GR	GR
Ddr2	FALSE	N/A	FALSE	N/A	0	N/A	N/A	TRUE	GR	TRUE	GR	GR
Ddt	TRUE	1	FALSE	N/A	2	1	100	FALSE	N/A	FALSE	N/A	N/A
Ddx20	FALSE	N/A	FALSE	N/A	0	N/A	N/A	FALSE	N/A	TRUE	GR	GR
Ddx25	FALSE	N/A	FALSE	N/A	0	N/A	N/A	FALSE	N/A	TRUE	GR	GR
Ddx3y	FALSE	N/A	FALSE	N/A	0	N/A	N/A	FALSE	N/A	TRUE	GR	GR
Ddx58	FALSE	N/A	FALSE	N/A	0	N/A	N/A	FALSE	N/A	TRUE	GR	GR
Ddx6	FALSE	N/A	FALSE	N/A	0	N/A	N/A	FALSE	N/A	TRUE	GR	GR
Dear	FALSE	N/A	FALSE	N/A	0	N/A	N/A	FALSE	N/A	TRUE	GR	GR
Decr1	FALSE	N/A	FALSE	N/A	0	N/A	N/A	TRUE	GR	FALSE	N/A	GR
Dedd	TRUE	-1	FALSE	N/A	2	-1	100	FALSE	N/A	FALSE	N/A	N/A
Def8	FALSE	N/A	FALSE	N/A	0	N/A	N/A	FALSE	N/A	TRUE	GR	GR
Defb1	TRUE	1	FALSE	N/A	2	1	100	FALSE	N/A	FALSE	N/A	N/A
Defb36	FALSE	N/A	FALSE	N/A	0	N/A	N/A	FALSE	N/A	TRUE	GR	GR
Degs2	FALSE	N/A	FALSE	N/A	0	N/A	N/A	FALSE	N/A	TRUE	GR	GR
Dek	TRUE	-1	FALSE	N/A	2	-1	100	FALSE	N/A	FALSE	N/A	N/A
Depdc5	TRUE	1	FALSE	N/A	2	1	100	FALSE	N/A	FALSE	N/A	N/A
Derl1; LOC501445	TRUE	1	FALSE	N/A	2	1	100	FALSE	N/A	FALSE	N/A	N/A
Deup1	FALSE	N/A	FALSE	N/A	0	N/A	N/A	FALSE	N/A	TRUE	GR	GR
Dgat2	TRUE	1	FALSE	N/A	2	1	100	FALSE	N/A	FALSE	N/A	N/A
Dgcr2	FALSE	N/A	FALSE	N/A	0	N/A	N/A	TRUE	GR.MR	FALSE	N/A	GR.MR
Dgka	TRUE	1	FALSE	N/A	2	1	100	FALSE	N/A	FALSE	N/A	N/A
Dgkb	FALSE	N/A	FALSE	N/A	0	N/A	N/A	TRUE	MR	FALSE	N/A	MR
Dgke	TRUE	1	FALSE	N/A	2	1	100	FALSE	N/A	FALSE	N/A	N/A
Dgkg	FALSE	N/A	FALSE	N/A	0	N/A	N/A	FALSE	N/A	TRUE	GR	GR
Dgkz	TRUE	0	FALSE	N/A	4	1	75	FALSE	N/A	FALSE	N/A	N/A
Dglucy	FALSE	N/A	FALSE	N/A	0	N/A	N/A	FALSE	N/A	TRUE	GR	GR
Dhrs3	FALSE	N/A	FALSE	N/A	0	N/A	N/A	FALSE	N/A	TRUE	GR	GR
Dhrs7b	TRUE	-1	FALSE	N/A	2	-1	100	FALSE	N/A	FALSE	N/A	N/A
Dhrs7c	FALSE	N/A	FALSE	N/A	0	N/A	N/A	FALSE	N/A	TRUE	GR	GR
Dhrs9	FALSE	N/A	FALSE	N/A	0	N/A	N/A	FALSE	N/A	TRUE	GR	GR
Dhtkd1	FALSE	N/A	FALSE	N/A	0	N/A	N/A	FALSE	N/A	TRUE	GR	GR
Dhx15	FALSE	N/A	FALSE	N/A	0	N/A	N/A	FALSE	N/A	TRUE	GR	GR
Dhx35	FALSE	N/A	FALSE	N/A	0	N/A	N/A	FALSE	N/A	TRUE	GR	GR
Dhx40	FALSE	N/A	FALSE	N/A	0	N/A	N/A	FALSE	N/A	TRUE	GR	GR
Dhx57	FALSE	N/A	FALSE	N/A	0	N/A	N/A	TRUE	GR	FALSE	N/A	GR
Diaph3	FALSE	N/A	FALSE	N/A	0	N/A	N/A	FALSE	N/A	TRUE	GR	GR
Diet1	FALSE	N/A	FALSE	N/A	0	N/A	N/A	TRUE	MR	FALSE	N/A	MR
Dio1	FALSE	N/A	FALSE	N/A	0	N/A	N/A	FALSE	N/A	TRUE	GR	GR
Dio2	TRUE	1	TRUE	1	4	1	100	FALSE	N/A	FALSE	N/A	N/A
Dip2a	FALSE	N/A	FALSE	N/A	0	N/A	N/A	FALSE	N/A	TRUE	GR	GR
Dip2c	FALSE	N/A	FALSE	N/A	0	N/A	N/A	FALSE	N/A	TRUE	GR	GR
Dipk1b	FALSE	N/A	FALSE	N/A	0	N/A	N/A	FALSE	N/A	TRUE	GR	GR
Dipk2a	FALSE	N/A	FALSE	N/A	0	N/A	N/A	FALSE	N/A	TRUE	GR	GR
Diras2	TRUE	-1	FALSE	N/A	2	-1	100	FALSE	N/A	FALSE	N/A	N/A
Dis3l	FALSE	N/A	FALSE	N/A	0	N/A	N/A	FALSE	N/A	TRUE	GR	GR
Dis3l2	FALSE	N/A	FALSE	N/A	0	N/A	N/A	TRUE	MR	FALSE	N/A	MR
Disc1	FALSE	N/A	FALSE	N/A	0	N/A	N/A	TRUE	GR.MR	TRUE	GR	GR.MR
DJ-1	FALSE	N/A	FALSE	N/A	0	N/A	N/A	TRUE	GR	FALSE	N/A	GR
Dkkl1	TRUE	1	FALSE	N/A	2	1	100	FALSE	N/A	TRUE	GR	GR
Dlc1	FALSE	N/A	FALSE	N/A	0	N/A	N/A	FALSE	N/A	TRUE	GR	GR
Dleu7	FALSE	N/A	FALSE	N/A	0	N/A	N/A	FALSE	N/A	TRUE	GR	GR
Dlg2	FALSE	N/A	FALSE	N/A	0	N/A	N/A	FALSE	N/A	TRUE	GR	GR
Dlgap1	FALSE	N/A	FALSE	N/A	0	N/A	N/A	FALSE	N/A	TRUE	GR	GR
Dlgap2	FALSE	N/A	FALSE	N/A	0	N/A	N/A	FALSE	N/A	TRUE	GR	GR
Dlgap4	FALSE	N/A	FALSE	N/A	0	N/A	N/A	FALSE	N/A	TRUE	GR	GR
Dlgap5	FALSE	N/A	FALSE	N/A	0	N/A	N/A	TRUE	GR	FALSE	N/A	GR
Dlk1	TRUE	1	FALSE	N/A	2	1	100	FALSE	N/A	FALSE	N/A	N/A
Dll1	FALSE	N/A	FALSE	N/A	0	N/A	N/A	FALSE	N/A	TRUE	GR	GR
Dlx4	FALSE	N/A	FALSE	N/A	0	N/A	N/A	FALSE	N/A	TRUE	GR	GR
Dmp1	FALSE	N/A	FALSE	N/A	0	N/A	N/A	FALSE	N/A	TRUE	GR	GR
Dmrt1	FALSE	N/A	FALSE	N/A	0	N/A	N/A	FALSE	N/A	TRUE	GR	GR
Dmrt2	FALSE	N/A	FALSE	N/A	0	N/A	N/A	FALSE	N/A	TRUE	GR	GR
Dmrt3	FALSE	N/A	FALSE	N/A	0	N/A	N/A	FALSE	N/A	TRUE	GR	GR
Dmrtb1	FALSE	N/A	FALSE	N/A	0	N/A	N/A	FALSE	N/A	TRUE	GR	GR
Dnaja4	TRUE	1	FALSE	N/A	2	1	100	FALSE	N/A	FALSE	N/A	N/A
Dnajb6	TRUE	1	FALSE	N/A	2	1	100	FALSE	N/A	FALSE	N/A	N/A
Dnajc11	FALSE	N/A	FALSE	N/A	0	N/A	N/A	TRUE	GR	TRUE	GR	GR
Dnajc15	FALSE	N/A	FALSE	N/A	0	N/A	N/A	FALSE	N/A	TRUE	GR	GR
Dnajc16	FALSE	N/A	FALSE	N/A	0	N/A	N/A	TRUE	MR	FALSE	N/A	MR
Dnajc19	TRUE	-1	FALSE	N/A	2	-1	100	FALSE	N/A	FALSE	N/A	N/A
Dnajc24	FALSE	N/A	FALSE	N/A	0	N/A	N/A	FALSE	N/A	TRUE	GR	GR
Dnajc5	TRUE	-1	FALSE	N/A	2	-1	100	FALSE	N/A	FALSE	N/A	N/A
Dnajc6	FALSE	N/A	FALSE	N/A	0	N/A	N/A	TRUE	GR	FALSE	N/A	GR
Dnm1	FALSE	N/A	FALSE	N/A	0	N/A	N/A	FALSE	N/A	TRUE	GR	GR
Dnmbp	TRUE	-1	FALSE	N/A	2	-1	100	FALSE	N/A	FALSE	N/A	N/A
Dnmt3a	FALSE	N/A	FALSE	N/A	0	N/A	N/A	TRUE	GR	TRUE	GR	GR
Dntt	FALSE	N/A	FALSE	N/A	0	N/A	N/A	FALSE	N/A	TRUE	GR	GR
Dock4	TRUE	1	FALSE	N/A	2	1	100	FALSE	N/A	FALSE	N/A	N/A
Dock8	FALSE	N/A	FALSE	N/A	0	N/A	N/A	FALSE	N/A	TRUE	GR	GR
Dock9	FALSE	N/A	FALSE	N/A	0	N/A	N/A	FALSE	N/A	TRUE	GR	GR
Dok1	FALSE	N/A	FALSE	N/A	0	N/A	N/A	FALSE	N/A	TRUE	GR	GR
Dok4	FALSE	N/A	FALSE	N/A	0	N/A	N/A	FALSE	N/A	TRUE	GR	GR
Dok5	FALSE	N/A	FALSE	N/A	0	N/A	N/A	FALSE	N/A	TRUE	GR	GR
Dok6	FALSE	N/A	FALSE	N/A	0	N/A	N/A	FALSE	N/A	TRUE	GR	GR
Dop1b	FALSE	N/A	FALSE	N/A	0	N/A	N/A	FALSE	N/A	TRUE	GR	GR
Dopey2	FALSE	N/A	FALSE	N/A	0	N/A	N/A	TRUE	GR.MR	FALSE	N/A	GR.MR
Dpagt1	TRUE	-1	FALSE	N/A	3	-1	100	FALSE	N/A	FALSE	N/A	N/A
Dpf1	FALSE	N/A	FALSE	N/A	0	N/A	N/A	FALSE	N/A	TRUE	GR	GR
Dpf3	FALSE	N/A	FALSE	N/A	0	N/A	N/A	TRUE	GR	TRUE	GR	GR
Dph2	TRUE	-1	FALSE	N/A	2	-1	100	FALSE	N/A	FALSE	N/A	N/A
DPP VI	FALSE	N/A	FALSE	N/A	0	N/A	N/A	TRUE	GR	FALSE	N/A	GR
Dpp4	FALSE	N/A	FALSE	N/A	0	N/A	N/A	FALSE	N/A	TRUE	GR	GR
Dpp6	FALSE	N/A	FALSE	N/A	0	N/A	N/A	FALSE	N/A	TRUE	GR	GR
Dpp8	FALSE	N/A	FALSE	N/A	0	N/A	N/A	FALSE	N/A	TRUE	GR	GR
Dpt	FALSE	N/A	FALSE	N/A	0	N/A	N/A	FALSE	N/A	TRUE	GR	GR
Dpy19l3	FALSE	N/A	FALSE	N/A	0	N/A	N/A	FALSE	N/A	TRUE	GR	GR
Dpy30	FALSE	N/A	FALSE	N/A	0	N/A	N/A	FALSE	N/A	TRUE	GR	GR
Dpyd	FALSE	N/A	FALSE	N/A	0	N/A	N/A	FALSE	N/A	TRUE	GR	GR
Dpys	FALSE	N/A	FALSE	N/A	0	N/A	N/A	TRUE	GR	FALSE	N/A	GR
Dpysl4	TRUE	-1	FALSE	N/A	2	-1	100	FALSE	N/A	FALSE	N/A	N/A
Dram2	TRUE	1	FALSE	N/A	2	1	100	FALSE	N/A	FALSE	N/A	N/A
Drc1	FALSE	N/A	FALSE	N/A	0	N/A	N/A	FALSE	N/A	TRUE	GR	GR
Drd1	FALSE	N/A	FALSE	N/A	0	N/A	N/A	FALSE	N/A	TRUE	GR	GR
Drd3	FALSE	N/A	FALSE	N/A	0	N/A	N/A	FALSE	N/A	TRUE	GR	GR
Dri42	FALSE	N/A	FALSE	N/A	0	N/A	N/A	TRUE	GR	FALSE	N/A	GR
Dsg4	TRUE	1	FALSE	N/A	2	1	100	FALSE	N/A	FALSE	N/A	N/A
Dspp	FALSE	N/A	FALSE	N/A	0	N/A	N/A	FALSE	N/A	TRUE	GR	GR
Dstyk	FALSE	N/A	FALSE	N/A	0	N/A	N/A	FALSE	N/A	TRUE	GR	GR
Dtnbp1	TRUE	1	FALSE	N/A	3	1	100	FALSE	N/A	TRUE	GR	GR
Dtwd2	FALSE	N/A	FALSE	N/A	0	N/A	N/A	FALSE	N/A	TRUE	GR	GR
Dtx2	TRUE	1	FALSE	N/A	2	1	100	FALSE	N/A	FALSE	N/A	N/A
Duox1	FALSE	N/A	FALSE	N/A	0	N/A	N/A	FALSE	N/A	TRUE	GR	GR
Dupd1	FALSE	N/A	FALSE	N/A	0	N/A	N/A	FALSE	N/A	TRUE	GR	GR
Dusp1	TRUE	1	FALSE	N/A	5	1	100	FALSE	N/A	TRUE	GR	GR
Dusp12	TRUE	-1	FALSE	N/A	2	-1	100	FALSE	N/A	FALSE	N/A	N/A
Dusp14	TRUE	-1	FALSE	N/A	2	-1	100	FALSE	N/A	FALSE	N/A	N/A
Dusp21	FALSE	N/A	FALSE	N/A	0	N/A	N/A	FALSE	N/A	TRUE	GR	GR
Dusp26	FALSE	N/A	FALSE	N/A	0	N/A	N/A	FALSE	N/A	TRUE	GR	GR
Dusp5	FALSE	N/A	FALSE	N/A	0	N/A	N/A	FALSE	N/A	TRUE	GR	GR
Dusp6	FALSE	N/A	FALSE	N/A	0	N/A	N/A	FALSE	N/A	TRUE	GR	GR
Dync1i1	FALSE	N/A	FALSE	N/A	0	N/A	N/A	TRUE	GR	TRUE	GR	GR
Dync2li1	FALSE	N/A	FALSE	N/A	0	N/A	N/A	TRUE	MR	TRUE	GR	GR.MR
Dynll2	FALSE	N/A	FALSE	N/A	0	N/A	N/A	TRUE	GR	TRUE	GR	GR
Dynlrb2	FALSE	N/A	FALSE	N/A	0	N/A	N/A	FALSE	N/A	TRUE	GR	GR
Dyrk1a	FALSE	N/A	FALSE	N/A	0	N/A	N/A	FALSE	N/A	TRUE	GR	GR
Dyrk2	FALSE	N/A	FALSE	N/A	0	N/A	N/A	FALSE	N/A	TRUE	GR	GR
Dyrk3	TRUE	1	FALSE	N/A	2	1	100	FALSE	N/A	FALSE	N/A	N/A
Dzip1l	TRUE	1	FALSE	N/A	2	1	100	FALSE	N/A	TRUE	GR	GR
E2f7	FALSE	N/A	FALSE	N/A	0	N/A	N/A	FALSE	N/A	TRUE	GR	GR
E430018J23Rik	TRUE	1	FALSE	N/A	2	1	100	FALSE	N/A	FALSE	N/A	N/A
EB-1	FALSE	N/A	FALSE	N/A	0	N/A	N/A	TRUE	MR	FALSE	N/A	MR
Ebf	FALSE	N/A	FALSE	N/A	0	N/A	N/A	TRUE	GR	FALSE	N/A	GR
Ebf2	FALSE	N/A	FALSE	N/A	0	N/A	N/A	FALSE	N/A	TRUE	GR	GR
Ece1	FALSE	N/A	FALSE	N/A	0	N/A	N/A	FALSE	N/A	TRUE	GR	GR
Ece2	FALSE	N/A	FALSE	N/A	0	N/A	N/A	TRUE	MR	FALSE	N/A	MR
Ech1	TRUE	1	FALSE	N/A	2	1	100	FALSE	N/A	FALSE	N/A	N/A
Echdc3	FALSE	N/A	FALSE	N/A	0	N/A	N/A	FALSE	N/A	TRUE	GR	GR
Edar	FALSE	N/A	FALSE	N/A	0	N/A	N/A	FALSE	N/A	TRUE	GR	GR
Edem3	FALSE	N/A	FALSE	N/A	0	N/A	N/A	FALSE	N/A	TRUE	GR	GR
Edn2	FALSE	N/A	FALSE	N/A	0	N/A	N/A	FALSE	N/A	TRUE	GR	GR
Edn3	FALSE	N/A	FALSE	N/A	0	N/A	N/A	FALSE	N/A	TRUE	GR	GR
Ednra	TRUE	-1	FALSE	N/A	2	-1	100	FALSE	N/A	FALSE	N/A	N/A
Ednrb	TRUE	-1	FALSE	N/A	3	-1	100	FALSE	N/A	FALSE	N/A	N/A
Eea1	FALSE	N/A	FALSE	N/A	0	N/A	N/A	FALSE	N/A	TRUE	GR	GR
Eef1a2	FALSE	N/A	FALSE	N/A	0	N/A	N/A	FALSE	N/A	TRUE	GR	GR
Eef1e1	FALSE	N/A	FALSE	N/A	0	N/A	N/A	FALSE	N/A	TRUE	GR	GR
Eef2k	FALSE	N/A	FALSE	N/A	0	N/A	N/A	FALSE	N/A	TRUE	GR	GR
Eef2kmt	FALSE	N/A	FALSE	N/A	0	N/A	N/A	FALSE	N/A	TRUE	GR	GR
Eefsec	FALSE	N/A	FALSE	N/A	0	N/A	N/A	TRUE	GR	FALSE	N/A	GR
Eepd1	TRUE	-1	FALSE	N/A	2	-1	100	FALSE	N/A	FALSE	N/A	N/A
Efcab2	FALSE	N/A	FALSE	N/A	0	N/A	N/A	FALSE	N/A	TRUE	GR	GR
Efcbp1	FALSE	N/A	FALSE	N/A	0	N/A	N/A	TRUE	MR	FALSE	N/A	MR
Efl1	FALSE	N/A	FALSE	N/A	0	N/A	N/A	FALSE	N/A	TRUE	GR	GR
Efna2	TRUE	-1	FALSE	N/A	2	-1	100	FALSE	N/A	TRUE	GR	GR
Efna4	TRUE	-1	FALSE	N/A	2	-1	100	FALSE	N/A	FALSE	N/A	N/A
Efna5	FALSE	N/A	FALSE	N/A	0	N/A	N/A	FALSE	N/A	TRUE	GR	GR
Efnb2	FALSE	N/A	FALSE	N/A	0	N/A	N/A	FALSE	N/A	TRUE	GR	GR
Efnb3	FALSE	N/A	FALSE	N/A	0	N/A	N/A	FALSE	N/A	TRUE	GR	GR
Efs	TRUE	-1	FALSE	N/A	2	-1	100	FALSE	N/A	FALSE	N/A	N/A
Eftud2	TRUE	-1	FALSE	N/A	3	-1	100	FALSE	N/A	FALSE	N/A	N/A
Egfem1	FALSE	N/A	FALSE	N/A	0	N/A	N/A	TRUE	GR.MR	FALSE	N/A	GR.MR
Egfl7	FALSE	N/A	FALSE	N/A	0	N/A	N/A	FALSE	N/A	TRUE	GR	GR
Egln3	TRUE	-1	FALSE	N/A	2	-1	100	FALSE	N/A	FALSE	N/A	N/A
Egr1	FALSE	N/A	FALSE	N/A	0	N/A	N/A	FALSE	N/A	TRUE	GR	GR
Egr2	TRUE	1	FALSE	N/A	2	1	100	FALSE	N/A	FALSE	N/A	N/A
Egr4	FALSE	N/A	FALSE	N/A	0	N/A	N/A	FALSE	N/A	TRUE	GR	GR
Ehd2	TRUE	1	FALSE	N/A	2	1	100	FALSE	N/A	FALSE	N/A	N/A
Ehd3	TRUE	1	FALSE	N/A	4	1	100	FALSE	N/A	FALSE	N/A	N/A
Eif2ak2	FALSE	N/A	FALSE	N/A	0	N/A	N/A	FALSE	N/A	TRUE	GR	GR
Eif2d	TRUE	1	FALSE	N/A	2	1	100	FALSE	N/A	FALSE	N/A	N/A
Eif2s3y	FALSE	N/A	FALSE	N/A	0	N/A	N/A	FALSE	N/A	TRUE	GR	GR
Eif3el1	FALSE	N/A	FALSE	N/A	0	N/A	N/A	FALSE	N/A	TRUE	GR	GR
Eif3f	TRUE	1	FALSE	N/A	2	1	100	FALSE	N/A	FALSE	N/A	N/A
Eif4a3	FALSE	N/A	FALSE	N/A	0	N/A	N/A	FALSE	N/A	TRUE	GR	GR
Eif4e3	FALSE	N/A	FALSE	N/A	0	N/A	N/A	FALSE	N/A	TRUE	GR	GR
Elac1	FALSE	N/A	FALSE	N/A	0	N/A	N/A	FALSE	N/A	TRUE	GR	GR
Elac2	FALSE	N/A	FALSE	N/A	0	N/A	N/A	FALSE	N/A	TRUE	GR	GR
Elk3	FALSE	N/A	FALSE	N/A	0	N/A	N/A	FALSE	N/A	TRUE	GR	GR
Elk4	FALSE	N/A	FALSE	N/A	0	N/A	N/A	TRUE	MR	TRUE	GR	GR.MR
Elmo1	TRUE	1	FALSE	N/A	2	1	100	FALSE	N/A	TRUE	GR	GR
Elmo2	FALSE	N/A	FALSE	N/A	0	N/A	N/A	TRUE	GR.MR	FALSE	N/A	GR.MR
Elmod1	FALSE	N/A	FALSE	N/A	0	N/A	N/A	FALSE	N/A	TRUE	GR	GR
Elmsan1	FALSE	N/A	FALSE	N/A	0	N/A	N/A	FALSE	N/A	TRUE	GR	GR
Elovl4	FALSE	N/A	FALSE	N/A	0	N/A	N/A	FALSE	N/A	TRUE	GR	GR
Els1.	FALSE	N/A	FALSE	N/A	0	N/A	N/A	TRUE	MR	FALSE	N/A	MR
Emc3	TRUE	-1	FALSE	N/A	2	-1	100	FALSE	N/A	FALSE	N/A	N/A
Emc8	FALSE	N/A	FALSE	N/A	0	N/A	N/A	TRUE	GR	FALSE	N/A	GR
Emcn	FALSE	N/A	FALSE	N/A	0	N/A	N/A	TRUE	MR	FALSE	N/A	MR
Eml1	TRUE	-1	FALSE	N/A	2	-1	100	FALSE	N/A	TRUE	GR	GR
Eml4	FALSE	N/A	FALSE	N/A	0	N/A	N/A	TRUE	MR	FALSE	N/A	MR
Emp1	FALSE	N/A	FALSE	N/A	0	N/A	N/A	FALSE	N/A	TRUE	GR	GR
Enc1	FALSE	N/A	FALSE	N/A	0	N/A	N/A	FALSE	N/A	TRUE	GR	GR
Endog	TRUE	1	FALSE	N/A	2	1	100	FALSE	N/A	FALSE	N/A	N/A
Endou	FALSE	N/A	FALSE	N/A	0	N/A	N/A	FALSE	N/A	TRUE	GR	GR
Engase	FALSE	N/A	FALSE	N/A	0	N/A	N/A	FALSE	N/A	TRUE	GR	GR
Enh	FALSE	N/A	FALSE	N/A	0	N/A	N/A	TRUE	GR	FALSE	N/A	GR
Eno4	FALSE	N/A	FALSE	N/A	0	N/A	N/A	FALSE	N/A	TRUE	GR	GR
Enpp1	FALSE	N/A	FALSE	N/A	0	N/A	N/A	FALSE	N/A	TRUE	GR	GR
Enpp3	FALSE	N/A	FALSE	N/A	0	N/A	N/A	FALSE	N/A	TRUE	GR	GR
Enpp5	FALSE	N/A	FALSE	N/A	0	N/A	N/A	FALSE	N/A	TRUE	GR	GR
Enpp6	FALSE	N/A	FALSE	N/A	0	N/A	N/A	TRUE	MR	TRUE	GR	GR.MR
Enpp7	FALSE	N/A	FALSE	N/A	0	N/A	N/A	FALSE	N/A	TRUE	GR	GR
Ent3	FALSE	N/A	FALSE	N/A	0	N/A	N/A	TRUE	GR	FALSE	N/A	GR
Entpd5	FALSE	N/A	FALSE	N/A	0	N/A	N/A	FALSE	N/A	TRUE	GR	GR
Ep	FALSE	N/A	FALSE	N/A	0	N/A	N/A	TRUE	GR	FALSE	N/A	GR
Epas1	FALSE	N/A	FALSE	N/A	0	N/A	N/A	TRUE	GR	TRUE	GR	GR
Epb41l3	TRUE	-1	FALSE	N/A	2	-1	100	FALSE	N/A	TRUE	GR	GR
Epb41l4a	FALSE	N/A	FALSE	N/A	0	N/A	N/A	FALSE	N/A	TRUE	GR	GR
Epha2	FALSE	N/A	FALSE	N/A	0	N/A	N/A	TRUE	GR	TRUE	GR	GR
Epha4	FALSE	N/A	FALSE	N/A	0	N/A	N/A	FALSE	N/A	TRUE	GR	GR
Epha5	FALSE	N/A	FALSE	N/A	0	N/A	N/A	FALSE	N/A	TRUE	GR	GR
Ephb1	FALSE	N/A	FALSE	N/A	0	N/A	N/A	FALSE	N/A	TRUE	GR	GR
Ephb2	FALSE	N/A	FALSE	N/A	0	N/A	N/A	FALSE	N/A	TRUE	GR	GR
Ephx1	FALSE	N/A	FALSE	N/A	0	N/A	N/A	FALSE	N/A	TRUE	GR	GR
Eps15	TRUE	1	FALSE	N/A	2	1	100	TRUE	GR.MR	TRUE	GR	GR.MR
Eps8l3	FALSE	N/A	FALSE	N/A	0	N/A	N/A	FALSE	N/A	TRUE	GR	GR
Eqtn	FALSE	N/A	FALSE	N/A	0	N/A	N/A	FALSE	N/A	TRUE	GR	GR
Erap1	FALSE	N/A	FALSE	N/A	0	N/A	N/A	FALSE	N/A	TRUE	GR	GR
ERBB1	FALSE	N/A	FALSE	N/A	0	N/A	N/A	TRUE	GR	FALSE	N/A	GR
Erbb2	FALSE	N/A	FALSE	N/A	0	N/A	N/A	FALSE	N/A	TRUE	GR	GR
Erbb4	FALSE	N/A	FALSE	N/A	0	N/A	N/A	FALSE	N/A	TRUE	GR	GR
Erc2	FALSE	N/A	FALSE	N/A	0	N/A	N/A	FALSE	N/A	TRUE	GR	GR
Ercc4	TRUE	-1	FALSE	N/A	2	-1	100	FALSE	N/A	FALSE	N/A	N/A
Erg	FALSE	N/A	FALSE	N/A	0	N/A	N/A	FALSE	N/A	TRUE	GR	GR
Erg28	FALSE	N/A	FALSE	N/A	0	N/A	N/A	FALSE	N/A	TRUE	GR	GR
Ergic2	FALSE	N/A	FALSE	N/A	0	N/A	N/A	FALSE	N/A	TRUE	GR	GR
Ermn	FALSE	N/A	FALSE	N/A	0	N/A	N/A	FALSE	N/A	TRUE	GR	GR
Ero1b	FALSE	N/A	FALSE	N/A	0	N/A	N/A	FALSE	N/A	TRUE	GR	GR
Erp27	FALSE	N/A	FALSE	N/A	0	N/A	N/A	FALSE	N/A	TRUE	GR	GR
Errfi1	TRUE	1	TRUE	1	10	1	100	TRUE	GR	TRUE	GR	GR
Esm1	TRUE	-1	FALSE	N/A	2	-1	100	FALSE	N/A	FALSE	N/A	N/A
Esrrb	FALSE	N/A	FALSE	N/A	0	N/A	N/A	FALSE	N/A	TRUE	GR	GR
Esrrg	FALSE	N/A	FALSE	N/A	0	N/A	N/A	FALSE	N/A	TRUE	GR	GR
Et1	FALSE	N/A	FALSE	N/A	0	N/A	N/A	TRUE	MR	FALSE	N/A	MR
Etaa1	TRUE	-1	FALSE	N/A	2	-1	100	FALSE	N/A	FALSE	N/A	N/A
Etfa	TRUE	-1	FALSE	N/A	2	-1	100	FALSE	N/A	FALSE	N/A	N/A
Etnk1	FALSE	N/A	FALSE	N/A	0	N/A	N/A	FALSE	N/A	TRUE	GR	GR
Etnk2	FALSE	N/A	FALSE	N/A	0	N/A	N/A	TRUE	GR	FALSE	N/A	GR
Etnppl	TRUE	1	FALSE	N/A	2	1	100	FALSE	N/A	FALSE	N/A	N/A
Ets1	TRUE	-1	FALSE	N/A	3	-1	100	FALSE	N/A	FALSE	N/A	N/A
Ets2	FALSE	N/A	FALSE	N/A	0	N/A	N/A	FALSE	N/A	TRUE	GR	GR
Etv5	FALSE	N/A	FALSE	N/A	0	N/A	N/A	FALSE	N/A	TRUE	GR	GR
Etv6	FALSE	N/A	FALSE	N/A	0	N/A	N/A	FALSE	N/A	TRUE	GR	GR
Eva1a	TRUE	1	FALSE	N/A	5	1	100	FALSE	N/A	TRUE	GR	GR
Evc2	FALSE	N/A	FALSE	N/A	0	N/A	N/A	TRUE	MR	TRUE	GR	GR.MR
Evi1	FALSE	N/A	FALSE	N/A	0	N/A	N/A	TRUE	GR	FALSE	N/A	GR
Exd2	FALSE	N/A	FALSE	N/A	0	N/A	N/A	FALSE	N/A	TRUE	GR	GR
Exoc1	FALSE	N/A	FALSE	N/A	0	N/A	N/A	FALSE	N/A	TRUE	GR	GR
Exoc2	FALSE	N/A	FALSE	N/A	0	N/A	N/A	TRUE	GR.MR	TRUE	GR	GR.MR
Exoc4	FALSE	N/A	FALSE	N/A	0	N/A	N/A	FALSE	N/A	TRUE	GR	GR
Exoc6	FALSE	N/A	FALSE	N/A	0	N/A	N/A	FALSE	N/A	TRUE	GR	GR
Exosc2	FALSE	N/A	FALSE	N/A	0	N/A	N/A	FALSE	N/A	TRUE	GR	GR
Ext1	FALSE	N/A	FALSE	N/A	0	N/A	N/A	FALSE	N/A	TRUE	GR	GR
Extl1	FALSE	N/A	FALSE	N/A	0	N/A	N/A	FALSE	N/A	TRUE	GR	GR
Extl2	FALSE	N/A	FALSE	N/A	0	N/A	N/A	FALSE	N/A	TRUE	GR	GR
Extl3	FALSE	N/A	FALSE	N/A	0	N/A	N/A	FALSE	N/A	TRUE	GR	GR
Eya2	FALSE	N/A	FALSE	N/A	0	N/A	N/A	FALSE	N/A	TRUE	GR	GR
Eya3	FALSE	N/A	FALSE	N/A	0	N/A	N/A	TRUE	GR.MR	FALSE	N/A	GR.MR
Eya4	FALSE	N/A	FALSE	N/A	0	N/A	N/A	FALSE	N/A	TRUE	GR	GR
Ezh2	FALSE	N/A	FALSE	N/A	0	N/A	N/A	FALSE	N/A	TRUE	GR	GR
Ezr	TRUE	1	FALSE	N/A	3	1	100	FALSE	N/A	FALSE	N/A	N/A
F10	TRUE	-1	FALSE	N/A	2	-1	100	FALSE	N/A	FALSE	N/A	N/A
F13a1	FALSE	N/A	FALSE	N/A	0	N/A	N/A	FALSE	N/A	TRUE	GR	GR
F2rl1	FALSE	N/A	FALSE	N/A	0	N/A	N/A	FALSE	N/A	TRUE	GR	GR
F2rl2	FALSE	N/A	FALSE	N/A	0	N/A	N/A	FALSE	N/A	TRUE	GR	GR
F7	FALSE	N/A	FALSE	N/A	0	N/A	N/A	FALSE	N/A	TRUE	GR	GR
Fa2h	FALSE	N/A	FALSE	N/A	0	N/A	N/A	FALSE	N/A	TRUE	GR	GR
Faap20	FALSE	N/A	FALSE	N/A	0	N/A	N/A	FALSE	N/A	TRUE	GR	GR
Fabp5	TRUE	1	FALSE	N/A	2	1	100	FALSE	N/A	FALSE	N/A	N/A
Facl6	FALSE	N/A	FALSE	N/A	0	N/A	N/A	TRUE	GR	FALSE	N/A	GR
Fadd	TRUE	-1	FALSE	N/A	3	-1	100	FALSE	N/A	FALSE	N/A	N/A
Fads2	FALSE	N/A	FALSE	N/A	0	N/A	N/A	TRUE	GR	TRUE	GR	GR
Fads3	TRUE	1	FALSE	N/A	2	1	100	FALSE	N/A	FALSE	N/A	N/A
Fads6	TRUE	-1	FALSE	N/A	2	-1	100	FALSE	N/A	TRUE	GR	GR
Faim	TRUE	-1	FALSE	N/A	2	-1	100	FALSE	N/A	FALSE	N/A	N/A
Fam102b	FALSE	N/A	FALSE	N/A	0	N/A	N/A	FALSE	N/A	TRUE	GR	GR
Fam103a1	TRUE	1	FALSE	N/A	2	1	100	FALSE	N/A	FALSE	N/A	N/A
Fam104a	FALSE	N/A	FALSE	N/A	0	N/A	N/A	TRUE	MR	FALSE	N/A	MR
Fam105a	FALSE	N/A	FALSE	N/A	0	N/A	N/A	TRUE	MR	FALSE	N/A	MR
Fam107a	TRUE	1	TRUE	1	3	1	100	FALSE	N/A	FALSE	N/A	N/A
Fam111a	TRUE	-1	FALSE	N/A	2	-1	100	FALSE	N/A	FALSE	N/A	N/A
Fam117b	FALSE	N/A	FALSE	N/A	0	N/A	N/A	FALSE	N/A	TRUE	GR	GR
Fam126a	FALSE	N/A	FALSE	N/A	0	N/A	N/A	FALSE	N/A	TRUE	GR	GR
Fam129b	TRUE	1	FALSE	N/A	2	1	100	FALSE	N/A	FALSE	N/A	N/A
Fam134b	TRUE	1	FALSE	N/A	2	1	100	TRUE	GR	FALSE	N/A	GR
Fam135a	FALSE	N/A	FALSE	N/A	0	N/A	N/A	FALSE	N/A	TRUE	GR	GR
Fam149b1	FALSE	N/A	FALSE	N/A	0	N/A	N/A	FALSE	N/A	TRUE	GR	GR
Fam160a1	FALSE	N/A	FALSE	N/A	0	N/A	N/A	FALSE	N/A	TRUE	GR	GR
Fam161a	FALSE	N/A	FALSE	N/A	0	N/A	N/A	FALSE	N/A	TRUE	GR	GR
Fam163a	FALSE	N/A	FALSE	N/A	0	N/A	N/A	TRUE	GR	FALSE	N/A	GR
Fam163b	FALSE	N/A	FALSE	N/A	0	N/A	N/A	FALSE	N/A	TRUE	GR	GR
Fam168a	FALSE	N/A	FALSE	N/A	0	N/A	N/A	TRUE	GR.MR	FALSE	N/A	GR.MR
Fam174a	FALSE	N/A	FALSE	N/A	0	N/A	N/A	FALSE	N/A	TRUE	GR	GR
Fam188a	TRUE	1	FALSE	N/A	3	1	100	FALSE	N/A	FALSE	N/A	N/A
Fam18a	FALSE	N/A	FALSE	N/A	0	N/A	N/A	TRUE	MR	FALSE	N/A	MR
Fam193b	FALSE	N/A	FALSE	N/A	0	N/A	N/A	FALSE	N/A	TRUE	GR	GR
Fam204a	FALSE	N/A	FALSE	N/A	0	N/A	N/A	FALSE	N/A	TRUE	GR	GR
Fam205c	FALSE	N/A	FALSE	N/A	0	N/A	N/A	FALSE	N/A	TRUE	GR	GR
Fam20a	FALSE	N/A	FALSE	N/A	0	N/A	N/A	TRUE	MR	FALSE	N/A	MR
Fam212b	FALSE	N/A	FALSE	N/A	0	N/A	N/A	TRUE	GR	FALSE	N/A	GR
Fam213a	TRUE	1	FALSE	N/A	2	1	100	FALSE	N/A	FALSE	N/A	N/A
Fam214a	TRUE	1	FALSE	N/A	2	1	100	FALSE	N/A	FALSE	N/A	N/A
Fam214b	TRUE	1	FALSE	N/A	2	1	100	FALSE	N/A	FALSE	N/A	N/A
Fam220a	FALSE	N/A	FALSE	N/A	0	N/A	N/A	FALSE	N/A	TRUE	GR	GR
Fam221b	FALSE	N/A	FALSE	N/A	0	N/A	N/A	FALSE	N/A	TRUE	GR	GR
Fam228a	FALSE	N/A	FALSE	N/A	0	N/A	N/A	FALSE	N/A	TRUE	GR	GR
Fam241a	FALSE	N/A	FALSE	N/A	0	N/A	N/A	FALSE	N/A	TRUE	GR	GR
Fam243a	FALSE	N/A	FALSE	N/A	0	N/A	N/A	FALSE	N/A	TRUE	GR	GR
Fam3b	TRUE	1	FALSE	N/A	3	1	100	FALSE	N/A	FALSE	N/A	N/A
Fam3d	FALSE	N/A	FALSE	N/A	0	N/A	N/A	FALSE	N/A	TRUE	GR	GR
Fam43a	FALSE	N/A	FALSE	N/A	0	N/A	N/A	FALSE	N/A	TRUE	GR	GR
Fam46b	TRUE	1	FALSE	N/A	2	1	100	FALSE	N/A	FALSE	N/A	N/A
Fam49a	FALSE	N/A	FALSE	N/A	0	N/A	N/A	FALSE	N/A	TRUE	GR	GR
Fam50b	FALSE	N/A	FALSE	N/A	0	N/A	N/A	FALSE	N/A	TRUE	GR	GR
Fam53b	TRUE	-1	FALSE	N/A	2	-1	100	FALSE	N/A	FALSE	N/A	N/A
Fam58b	TRUE	-1	FALSE	N/A	2	-1	100	FALSE	N/A	FALSE	N/A	N/A
Fam73b	FALSE	N/A	FALSE	N/A	0	N/A	N/A	TRUE	GR	FALSE	N/A	GR
Fam76b	FALSE	N/A	FALSE	N/A	0	N/A	N/A	FALSE	N/A	TRUE	GR	GR
Fam83b	FALSE	N/A	FALSE	N/A	0	N/A	N/A	FALSE	N/A	TRUE	GR	GR
Fam83d	FALSE	N/A	FALSE	N/A	0	N/A	N/A	FALSE	N/A	TRUE	GR	GR
Fam84a	FALSE	N/A	FALSE	N/A	0	N/A	N/A	TRUE	GR	FALSE	N/A	GR
Fam89a	FALSE	N/A	FALSE	N/A	0	N/A	N/A	FALSE	N/A	TRUE	GR	GR
Fam98a	TRUE	-1	FALSE	N/A	2	-1	100	FALSE	N/A	FALSE	N/A	N/A
Fancd2	FALSE	N/A	FALSE	N/A	0	N/A	N/A	FALSE	N/A	TRUE	GR	GR
Fancl	FALSE	N/A	FALSE	N/A	0	N/A	N/A	FALSE	N/A	TRUE	GR	GR
Farp1	FALSE	N/A	FALSE	N/A	0	N/A	N/A	FALSE	N/A	TRUE	GR	GR
Fars1	FALSE	N/A	FALSE	N/A	0	N/A	N/A	TRUE	MR	FALSE	N/A	MR
Farsa	TRUE	1	FALSE	N/A	2	1	100	FALSE	N/A	FALSE	N/A	N/A
Fasn	FALSE	N/A	FALSE	N/A	0	N/A	N/A	FALSE	N/A	TRUE	GR	GR
Fat1	TRUE	-1	FALSE	N/A	2	-1	100	FALSE	N/A	TRUE	GR	GR
Fat4	FALSE	N/A	FALSE	N/A	0	N/A	N/A	FALSE	N/A	TRUE	GR	GR
Faxc	FALSE	N/A	FALSE	N/A	0	N/A	N/A	FALSE	N/A	TRUE	GR	GR
FBI1	FALSE	N/A	FALSE	N/A	0	N/A	N/A	TRUE	MR	FALSE	N/A	MR
Fbl	FALSE	N/A	FALSE	N/A	0	N/A	N/A	TRUE	GR	FALSE	N/A	GR
Fbln1	TRUE	1	FALSE	N/A	2	1	100	FALSE	N/A	FALSE	N/A	N/A
Fbln5	FALSE	N/A	FALSE	N/A	0	N/A	N/A	FALSE	N/A	TRUE	GR	GR
Fbn1	TRUE	1	FALSE	N/A	3	1	100	TRUE	GR.MR	FALSE	N/A	GR.MR
Fbn2	FALSE	N/A	FALSE	N/A	0	N/A	N/A	FALSE	N/A	TRUE	GR	GR
Fbxl14	TRUE	-1	FALSE	N/A	2	-1	100	FALSE	N/A	TRUE	GR	GR
Fbxl17	FALSE	N/A	FALSE	N/A	0	N/A	N/A	TRUE	MR	TRUE	GR	GR.MR
Fbxl19	TRUE	1	FALSE	N/A	2	1	100	FALSE	N/A	FALSE	N/A	N/A
Fbxl20	FALSE	N/A	FALSE	N/A	0	N/A	N/A	FALSE	N/A	TRUE	GR	GR
Fbxl7	FALSE	N/A	FALSE	N/A	0	N/A	N/A	TRUE	GR	FALSE	N/A	GR
Fbxo11	FALSE	N/A	FALSE	N/A	0	N/A	N/A	FALSE	N/A	TRUE	GR	GR
Fbxo18	TRUE	1	FALSE	N/A	2	1	100	FALSE	N/A	FALSE	N/A	N/A
Fbxo2	TRUE	1	FALSE	N/A	2	1	100	FALSE	N/A	FALSE	N/A	N/A
Fbxo27	FALSE	N/A	FALSE	N/A	0	N/A	N/A	FALSE	N/A	TRUE	GR	GR
Fbxo31	FALSE	N/A	FALSE	N/A	0	N/A	N/A	FALSE	N/A	TRUE	GR	GR
Fbxo4	FALSE	N/A	FALSE	N/A	0	N/A	N/A	FALSE	N/A	TRUE	GR	GR
Fbxo9	FALSE	N/A	FALSE	N/A	0	N/A	N/A	FALSE	N/A	TRUE	GR	GR
Fcgbp	FALSE	N/A	FALSE	N/A	0	N/A	N/A	FALSE	N/A	TRUE	GR	GR
Fcgbpl1	FALSE	N/A	FALSE	N/A	0	N/A	N/A	FALSE	N/A	TRUE	GR	GR
Fcho1	FALSE	N/A	FALSE	N/A	0	N/A	N/A	FALSE	N/A	TRUE	GR	GR
Fchsd1	FALSE	N/A	FALSE	N/A	0	N/A	N/A	FALSE	N/A	TRUE	GR	GR
Fchsd2	TRUE	-1	FALSE	N/A	2	-1	100	FALSE	N/A	TRUE	GR	GR
Fcnb	FALSE	N/A	FALSE	N/A	0	N/A	N/A	FALSE	N/A	TRUE	GR	GR
Fem1b	FALSE	N/A	FALSE	N/A	0	N/A	N/A	FALSE	N/A	TRUE	GR	GR
Fer	FALSE	N/A	FALSE	N/A	0	N/A	N/A	FALSE	N/A	TRUE	GR	GR
Ferd3l	FALSE	N/A	FALSE	N/A	0	N/A	N/A	FALSE	N/A	TRUE	GR	GR
Fert2	FALSE	N/A	FALSE	N/A	0	N/A	N/A	TRUE	MR	FALSE	N/A	MR
Fez2	TRUE	-1	FALSE	N/A	2	-1	100	FALSE	N/A	TRUE	GR	GR
Fgd3	FALSE	N/A	FALSE	N/A	0	N/A	N/A	FALSE	N/A	TRUE	GR	GR
Fgf1	FALSE	N/A	FALSE	N/A	0	N/A	N/A	FALSE	N/A	TRUE	GR	GR
Fgf2	FALSE	N/A	FALSE	N/A	0	N/A	N/A	FALSE	N/A	TRUE	GR	GR
Fgf23	FALSE	N/A	FALSE	N/A	0	N/A	N/A	FALSE	N/A	TRUE	GR	GR
Fgf6	FALSE	N/A	FALSE	N/A	0	N/A	N/A	FALSE	N/A	TRUE	GR	GR
Fgf8	FALSE	N/A	FALSE	N/A	0	N/A	N/A	FALSE	N/A	TRUE	GR	GR
Fgfr2	FALSE	N/A	TRUE	-1	1	-1	100	TRUE	GR.MR	TRUE	GR	GR.MR
Fgfr3	FALSE	N/A	FALSE	N/A	0	N/A	N/A	TRUE	GR	FALSE	N/A	GR
Fgfrl1	TRUE	-1	TRUE	-1	3	-1	100	FALSE	N/A	FALSE	N/A	N/A
Fgg	FALSE	N/A	FALSE	N/A	0	N/A	N/A	FALSE	N/A	TRUE	GR	GR
Fgl2	TRUE	1	FALSE	N/A	3	1	100	FALSE	N/A	FALSE	N/A	N/A
Fhdc1	TRUE	-1	FALSE	N/A	2	-1	100	FALSE	N/A	TRUE	GR	GR
Fhit	FALSE	N/A	FALSE	N/A	0	N/A	N/A	FALSE	N/A	TRUE	GR	GR
Fhod3	FALSE	N/A	FALSE	N/A	0	N/A	N/A	TRUE	GR	FALSE	N/A	GR
Fibin	TRUE	1	FALSE	N/A	2	1	100	FALSE	N/A	FALSE	N/A	N/A
Ficd	FALSE	N/A	FALSE	N/A	0	N/A	N/A	FALSE	N/A	TRUE	GR	GR
Fig4	FALSE	N/A	FALSE	N/A	0	N/A	N/A	FALSE	N/A	TRUE	GR	GR
Fis1	FALSE	N/A	FALSE	N/A	0	N/A	N/A	FALSE	N/A	TRUE	GR	GR
Fjx1	TRUE	-1	FALSE	N/A	2	-1	100	FALSE	N/A	TRUE	GR	GR
Fkbp11	TRUE	-1	FALSE	N/A	2	-1	100	FALSE	N/A	FALSE	N/A	N/A
Fkbp2	FALSE	N/A	FALSE	N/A	0	N/A	N/A	TRUE	GR.MR	FALSE	N/A	GR.MR
Fkbp4	TRUE	-1	FALSE	N/A	2	-1	100	FALSE	N/A	FALSE	N/A	N/A
Fkbp5	TRUE	1	TRUE	1	7	1	100	TRUE	GR.MR	FALSE	N/A	GR.MR
Fkbp7	TRUE	1	FALSE	N/A	2	1	100	FALSE	N/A	TRUE	GR	GR
Fkhr	FALSE	N/A	FALSE	N/A	0	N/A	N/A	TRUE	GR	FALSE	N/A	GR
Flrt2	FALSE	N/A	FALSE	N/A	0	N/A	N/A	FALSE	N/A	TRUE	GR	GR
Flrt3	TRUE	-1	FALSE	N/A	2	-1	100	FALSE	N/A	TRUE	GR	GR
Flt3	FALSE	N/A	FALSE	N/A	0	N/A	N/A	FALSE	N/A	TRUE	GR	GR
Fmn2	TRUE	-1	FALSE	N/A	2	-1	100	FALSE	N/A	FALSE	N/A	N/A
Fmnl3	TRUE	-1	FALSE	N/A	2	-1	100	FALSE	N/A	FALSE	N/A	N/A
Fmo5	FALSE	N/A	FALSE	N/A	0	N/A	N/A	FALSE	N/A	TRUE	GR	GR
Fmo9	FALSE	N/A	FALSE	N/A	0	N/A	N/A	FALSE	N/A	TRUE	GR	GR
Fn1	FALSE	N/A	FALSE	N/A	0	N/A	N/A	FALSE	N/A	TRUE	GR	GR
Fn3k	FALSE	N/A	FALSE	N/A	0	N/A	N/A	FALSE	N/A	TRUE	GR	GR
Fnbp1	TRUE	-1	FALSE	N/A	2	-1	100	FALSE	N/A	FALSE	N/A	N/A
Fnbp1l	FALSE	N/A	FALSE	N/A	0	N/A	N/A	FALSE	N/A	TRUE	GR	GR
Fndc1	FALSE	N/A	FALSE	N/A	0	N/A	N/A	TRUE	MR	TRUE	GR	GR.MR
Fndc10	TRUE	-1	FALSE	N/A	2	-1	100	FALSE	N/A	FALSE	N/A	N/A
Fnip1	TRUE	1	FALSE	N/A	2	1	100	FALSE	N/A	FALSE	N/A	N/A
Fntb	FALSE	N/A	FALSE	N/A	0	N/A	N/A	FALSE	N/A	TRUE	GR	GR
Fos	FALSE	N/A	FALSE	N/A	0	N/A	N/A	FALSE	N/A	TRUE	GR	GR
Fosb	FALSE	N/A	FALSE	N/A	0	N/A	N/A	FALSE	N/A	TRUE	GR	GR
Fosl2	FALSE	N/A	FALSE	N/A	0	N/A	N/A	FALSE	N/A	TRUE	GR	GR
Foxb1	FALSE	N/A	FALSE	N/A	0	N/A	N/A	FALSE	N/A	TRUE	GR	GR
Foxc2	FALSE	N/A	FALSE	N/A	0	N/A	N/A	FALSE	N/A	TRUE	GR	GR
Foxe1	FALSE	N/A	FALSE	N/A	0	N/A	N/A	FALSE	N/A	TRUE	GR	GR
Foxe3	FALSE	N/A	FALSE	N/A	0	N/A	N/A	FALSE	N/A	TRUE	GR	GR
Foxj1	FALSE	N/A	FALSE	N/A	0	N/A	N/A	FALSE	N/A	TRUE	GR	GR
Foxj2	FALSE	N/A	FALSE	N/A	0	N/A	N/A	FALSE	N/A	TRUE	GR	GR
Foxk1	FALSE	N/A	FALSE	N/A	0	N/A	N/A	FALSE	N/A	TRUE	GR	GR
Foxm1	FALSE	N/A	FALSE	N/A	0	N/A	N/A	FALSE	N/A	TRUE	GR	GR
Foxn3	FALSE	N/A	FALSE	N/A	0	N/A	N/A	FALSE	N/A	TRUE	GR	GR
Foxn4	FALSE	N/A	FALSE	N/A	0	N/A	N/A	FALSE	N/A	TRUE	GR	GR
Foxo1	FALSE	N/A	FALSE	N/A	0	N/A	N/A	FALSE	N/A	TRUE	GR	GR
Foxo3	FALSE	N/A	FALSE	N/A	0	N/A	N/A	TRUE	GR	TRUE	GR	GR
Fra10ac1	FALSE	N/A	FALSE	N/A	0	N/A	N/A	FALSE	N/A	TRUE	GR	GR
Frag1	FALSE	N/A	FALSE	N/A	0	N/A	N/A	TRUE	GR	FALSE	N/A	GR
Fras1	FALSE	N/A	FALSE	N/A	0	N/A	N/A	FALSE	N/A	TRUE	GR	GR
Frem2	FALSE	N/A	FALSE	N/A	0	N/A	N/A	TRUE	GR	TRUE	GR	GR
Frg1	FALSE	N/A	FALSE	N/A	0	N/A	N/A	FALSE	N/A	TRUE	GR	GR
Frmd4a	FALSE	N/A	FALSE	N/A	0	N/A	N/A	FALSE	N/A	TRUE	GR	GR
Frmd6	FALSE	N/A	FALSE	N/A	0	N/A	N/A	FALSE	N/A	TRUE	GR	GR
Frmd8	FALSE	N/A	TRUE	-1	1	-1	100	FALSE	N/A	TRUE	GR	GR
Frmpd1	TRUE	1	TRUE	1	3	1	100	FALSE	N/A	FALSE	N/A	N/A
Fry	FALSE	N/A	FALSE	N/A	0	N/A	N/A	FALSE	N/A	TRUE	GR	GR
Fsd1	TRUE	-1	FALSE	N/A	2	-1	100	FALSE	N/A	FALSE	N/A	N/A
Fshb	FALSE	N/A	FALSE	N/A	0	N/A	N/A	FALSE	N/A	TRUE	GR	GR
Fsip1	FALSE	N/A	FALSE	N/A	0	N/A	N/A	FALSE	N/A	TRUE	GR	GR
Fst	FALSE	N/A	FALSE	N/A	0	N/A	N/A	FALSE	N/A	TRUE	GR	GR
Fstl1	TRUE	1	FALSE	N/A	2	1	100	FALSE	N/A	TRUE	GR	GR
Fstl4	FALSE	N/A	FALSE	N/A	0	N/A	N/A	TRUE	MR	TRUE	GR	GR.MR
Ftcd	FALSE	N/A	FALSE	N/A	0	N/A	N/A	FALSE	N/A	TRUE	GR	GR
Fth1	FALSE	N/A	FALSE	N/A	0	N/A	N/A	TRUE	GR	FALSE	N/A	GR
Fuca1	TRUE	-1	FALSE	N/A	3	-1	100	FALSE	N/A	FALSE	N/A	N/A
Furin	TRUE	1	FALSE	N/A	2	1	100	FALSE	N/A	TRUE	GR	GR
Fxyd2	FALSE	N/A	FALSE	N/A	0	N/A	N/A	FALSE	N/A	TRUE	GR	GR
Fyn	FALSE	N/A	FALSE	N/A	0	N/A	N/A	FALSE	N/A	TRUE	GR	GR
Fzd1	TRUE	1	FALSE	N/A	4	1	100	FALSE	N/A	TRUE	GR	GR
Fzd10	TRUE	-1	FALSE	N/A	2	-1	100	FALSE	N/A	FALSE	N/A	N/A
Fzd4	FALSE	N/A	TRUE	1	1	1	100	FALSE	N/A	TRUE	GR	GR
Fzd5	TRUE	-1	FALSE	N/A	2	-1	100	FALSE	N/A	FALSE	N/A	N/A
Fzd6	TRUE	-1	FALSE	N/A	2	-1	100	FALSE	N/A	TRUE	GR	GR
Fzd7	FALSE	N/A	FALSE	N/A	0	N/A	N/A	FALSE	N/A	TRUE	GR	GR
Fzd8	TRUE	-1	FALSE	N/A	2	-1	100	FALSE	N/A	FALSE	N/A	N/A
Fzd9	FALSE	N/A	FALSE	N/A	0	N/A	N/A	FALSE	N/A	TRUE	GR	GR
G0s2	FALSE	N/A	FALSE	N/A	0	N/A	N/A	FALSE	N/A	TRUE	GR	GR
Gab1	TRUE	-1	FALSE	N/A	4	-1	100	FALSE	N/A	FALSE	N/A	N/A
Gab3	TRUE	1	FALSE	N/A	2	1	100	FALSE	N/A	FALSE	N/A	N/A
Gabpa	FALSE	N/A	FALSE	N/A	0	N/A	N/A	FALSE	N/A	TRUE	GR	GR
Gabrb1	TRUE	1	FALSE	N/A	2	1	100	TRUE	GR.MR	FALSE	N/A	GR.MR
Gabrg1	FALSE	N/A	FALSE	N/A	0	N/A	N/A	FALSE	N/A	TRUE	GR	GR
Gabrg3	FALSE	N/A	FALSE	N/A	0	N/A	N/A	TRUE	MR	FALSE	N/A	MR
Gabrp	FALSE	N/A	FALSE	N/A	0	N/A	N/A	FALSE	N/A	TRUE	GR	GR
Gad2	FALSE	N/A	FALSE	N/A	0	N/A	N/A	FALSE	N/A	TRUE	GR	GR
Gad67	FALSE	N/A	FALSE	N/A	0	N/A	N/A	TRUE	GR.MR	FALSE	N/A	GR.MR
Gadd45g	TRUE	1	FALSE	N/A	3	1	100	TRUE	GR	TRUE	GR	GR
Gadd45gip1	FALSE	N/A	FALSE	N/A	0	N/A	N/A	FALSE	N/A	TRUE	GR	GR
Galc	FALSE	N/A	FALSE	N/A	0	N/A	N/A	FALSE	N/A	TRUE	GR	GR
Galnt10	TRUE	-1	FALSE	N/A	2	-1	100	TRUE	GR	FALSE	N/A	GR
Galnt16	FALSE	N/A	FALSE	N/A	0	N/A	N/A	TRUE	GR.MR	TRUE	GR	GR.MR
Galnt17	FALSE	N/A	FALSE	N/A	0	N/A	N/A	FALSE	N/A	TRUE	GR	GR
Galnt6	FALSE	N/A	FALSE	N/A	0	N/A	N/A	FALSE	N/A	TRUE	GR	GR
Galnt7	FALSE	N/A	TRUE	1	1	1	100	TRUE	MR	TRUE	GR	GR.MR
Galnt9	FALSE	N/A	FALSE	N/A	0	N/A	N/A	FALSE	N/A	TRUE	GR	GR
Galp	FALSE	N/A	FALSE	N/A	0	N/A	N/A	FALSE	N/A	TRUE	GR	GR
Galr1	FALSE	N/A	FALSE	N/A	0	N/A	N/A	FALSE	N/A	TRUE	GR	GR
Galr2	TRUE	1	FALSE	N/A	2	1	100	FALSE	N/A	FALSE	N/A	N/A
Gan	FALSE	N/A	FALSE	N/A	0	N/A	N/A	FALSE	N/A	TRUE	GR	GR
Ganc	FALSE	N/A	FALSE	N/A	0	N/A	N/A	TRUE	GR	FALSE	N/A	GR
Gap43	TRUE	-1	FALSE	N/A	3	-1	100	FALSE	N/A	FALSE	N/A	N/A
Gapdh	FALSE	N/A	FALSE	N/A	0	N/A	N/A	FALSE	N/A	TRUE	GR	GR
Gas8	FALSE	N/A	FALSE	N/A	0	N/A	N/A	FALSE	N/A	TRUE	GR	GR
Gata2	FALSE	N/A	FALSE	N/A	0	N/A	N/A	FALSE	N/A	TRUE	GR	GR
Gata3	FALSE	N/A	FALSE	N/A	0	N/A	N/A	FALSE	N/A	TRUE	GR	GR
Gata5	FALSE	N/A	FALSE	N/A	0	N/A	N/A	FALSE	N/A	TRUE	GR	GR
Gatm	FALSE	N/A	FALSE	N/A	0	N/A	N/A	FALSE	N/A	TRUE	GR	GR
Gbe1	FALSE	N/A	FALSE	N/A	0	N/A	N/A	FALSE	N/A	TRUE	GR	GR
Gbf1	TRUE	-1	FALSE	N/A	2	-1	100	FALSE	N/A	FALSE	N/A	N/A
Gc	TRUE	1	FALSE	N/A	2	1	100	FALSE	N/A	FALSE	N/A	N/A
Gch1	FALSE	N/A	FALSE	N/A	0	N/A	N/A	FALSE	N/A	TRUE	GR	GR
Gck	FALSE	N/A	FALSE	N/A	0	N/A	N/A	TRUE	GR	FALSE	N/A	GR
Gckr	FALSE	N/A	FALSE	N/A	0	N/A	N/A	FALSE	N/A	TRUE	GR	GR
Gcnt1	TRUE	-1	FALSE	N/A	2	-1	100	FALSE	N/A	FALSE	N/A	N/A
Gcnt2	TRUE	1	FALSE	N/A	3	1	100	FALSE	N/A	TRUE	GR	GR
Gda	FALSE	N/A	FALSE	N/A	0	N/A	N/A	FALSE	N/A	TRUE	GR	GR
Gde1	TRUE	-1	FALSE	N/A	3	-1	100	FALSE	N/A	FALSE	N/A	N/A
Gdf15	TRUE	-1	FALSE	N/A	2	-1	100	FALSE	N/A	FALSE	N/A	N/A
Gdf6	FALSE	N/A	FALSE	N/A	0	N/A	N/A	FALSE	N/A	TRUE	GR	GR
Gdf7	FALSE	N/A	FALSE	N/A	0	N/A	N/A	FALSE	N/A	TRUE	GR	GR
Gdh1	FALSE	N/A	FALSE	N/A	0	N/A	N/A	TRUE	GR	FALSE	N/A	GR
Gdi2	FALSE	N/A	FALSE	N/A	0	N/A	N/A	FALSE	N/A	TRUE	GR	GR
Gdnf	FALSE	N/A	FALSE	N/A	0	N/A	N/A	FALSE	N/A	TRUE	GR	GR
Gfap	TRUE	-1	FALSE	N/A	2	-1	100	FALSE	N/A	FALSE	N/A	N/A
Gfi1b	FALSE	N/A	FALSE	N/A	0	N/A	N/A	FALSE	N/A	TRUE	GR	GR
Gfod1	FALSE	N/A	FALSE	N/A	0	N/A	N/A	TRUE	GR.MR	TRUE	GR	GR.MR
Gfpt1	FALSE	N/A	FALSE	N/A	0	N/A	N/A	FALSE	N/A	TRUE	GR	GR
Gfpt2	TRUE	1	FALSE	N/A	2	1	100	FALSE	N/A	FALSE	N/A	N/A
Gfra1	FALSE	N/A	FALSE	N/A	0	N/A	N/A	FALSE	N/A	TRUE	GR	GR
Ggta1	FALSE	N/A	FALSE	N/A	0	N/A	N/A	FALSE	N/A	TRUE	GR	GR
Gimap4	FALSE	N/A	FALSE	N/A	0	N/A	N/A	FALSE	N/A	TRUE	GR	GR
Gins2	FALSE	N/A	FALSE	N/A	0	N/A	N/A	FALSE	N/A	TRUE	GR	GR
Gipc2	FALSE	N/A	FALSE	N/A	0	N/A	N/A	FALSE	N/A	TRUE	GR	GR
Gja1	FALSE	N/A	FALSE	N/A	0	N/A	N/A	FALSE	N/A	TRUE	GR	GR
Gja10	FALSE	N/A	FALSE	N/A	0	N/A	N/A	FALSE	N/A	TRUE	GR	GR
Gjb6	TRUE	1	TRUE	1	5	1	100	FALSE	N/A	TRUE	GR	GR
Gjd2	FALSE	N/A	FALSE	N/A	0	N/A	N/A	FALSE	N/A	TRUE	GR	GR
Gk2	FALSE	N/A	FALSE	N/A	0	N/A	N/A	FALSE	N/A	TRUE	GR	GR
Gkap1	TRUE	1	FALSE	N/A	2	1	100	FALSE	N/A	FALSE	N/A	N/A
Glb1	FALSE	N/A	FALSE	N/A	0	N/A	N/A	FALSE	N/A	TRUE	GR	GR
Gldc	FALSE	N/A	TRUE	-1	1	-1	100	FALSE	N/A	FALSE	N/A	N/A
Glg1	FALSE	N/A	FALSE	N/A	0	N/A	N/A	FALSE	N/A	TRUE	GR	GR
Gli2	TRUE	1	FALSE	N/A	2	1	100	FALSE	N/A	TRUE	GR	GR
Gli3	FALSE	N/A	FALSE	N/A	0	N/A	N/A	TRUE	GR	FALSE	N/A	GR
Glp2r	TRUE	1	FALSE	N/A	2	1	100	FALSE	N/A	FALSE	N/A	N/A
Glra3	FALSE	N/A	FALSE	N/A	0	N/A	N/A	FALSE	N/A	TRUE	GR	GR
Glrx	TRUE	-1	FALSE	N/A	2	-1	100	FALSE	N/A	FALSE	N/A	N/A
Glrx3	FALSE	N/A	FALSE	N/A	0	N/A	N/A	TRUE	MR	FALSE	N/A	MR
Gltscr1	FALSE	N/A	TRUE	-1	1	-1	100	FALSE	N/A	FALSE	N/A	N/A
GluD2	FALSE	N/A	FALSE	N/A	0	N/A	N/A	TRUE	GR	FALSE	N/A	GR
Glul	TRUE	1	FALSE	N/A	2	1	100	FALSE	N/A	TRUE	GR	GR
GluN2B	FALSE	N/A	FALSE	N/A	0	N/A	N/A	TRUE	GR	FALSE	N/A	GR
Glycam1	FALSE	N/A	FALSE	N/A	0	N/A	N/A	FALSE	N/A	TRUE	GR	GR
Gm10157	FALSE	N/A	TRUE	1	1	1	100	FALSE	N/A	FALSE	N/A	N/A
Gm11549	FALSE	N/A	TRUE	1	1	1	100	FALSE	N/A	FALSE	N/A	N/A
Gm1698	TRUE	1	FALSE	N/A	2	1	100	FALSE	N/A	FALSE	N/A	N/A
Gm1821	TRUE	1	FALSE	N/A	2	1	100	FALSE	N/A	FALSE	N/A	N/A
Gm3764	FALSE	N/A	TRUE	-1	1	-1	100	FALSE	N/A	FALSE	N/A	N/A
Gm5796	TRUE	1	FALSE	N/A	2	1	100	FALSE	N/A	FALSE	N/A	N/A
Gmpr	FALSE	N/A	FALSE	N/A	0	N/A	N/A	FALSE	N/A	TRUE	GR	GR
Gna11	FALSE	N/A	FALSE	N/A	0	N/A	N/A	FALSE	N/A	TRUE	GR	GR
Gna12	FALSE	N/A	FALSE	N/A	0	N/A	N/A	TRUE	MR	TRUE	GR	GR.MR
Gna13	TRUE	1	FALSE	N/A	2	1	100	FALSE	N/A	TRUE	GR	GR
Gna14	TRUE	-1	FALSE	N/A	2	-1	100	FALSE	N/A	FALSE	N/A	N/A
Gnai2	FALSE	N/A	FALSE	N/A	0	N/A	N/A	FALSE	N/A	TRUE	GR	GR
Gnao	FALSE	N/A	FALSE	N/A	0	N/A	N/A	TRUE	GR	FALSE	N/A	GR
Gnas	TRUE	1	FALSE	N/A	2	1	100	FALSE	N/A	FALSE	N/A	N/A
Gnaz	FALSE	N/A	FALSE	N/A	0	N/A	N/A	FALSE	N/A	TRUE	GR	GR
Gnb4	FALSE	N/A	FALSE	N/A	0	N/A	N/A	FALSE	N/A	TRUE	GR	GR
Gne	TRUE	-1	FALSE	N/A	2	-1	100	FALSE	N/A	FALSE	N/A	N/A
Gng2	FALSE	N/A	FALSE	N/A	0	N/A	N/A	FALSE	N/A	TRUE	GR	GR
Gng7	FALSE	N/A	FALSE	N/A	0	N/A	N/A	TRUE	GR	TRUE	GR	GR
Gnl3	TRUE	-1	FALSE	N/A	2	-1	100	FALSE	N/A	FALSE	N/A	N/A
Gnpda1	FALSE	N/A	FALSE	N/A	0	N/A	N/A	FALSE	N/A	TRUE	GR	GR
Gnrhr	FALSE	N/A	FALSE	N/A	0	N/A	N/A	FALSE	N/A	TRUE	GR	GR
Gns	TRUE	-1	FALSE	N/A	2	-1	100	FALSE	N/A	FALSE	N/A	N/A
Golga3	FALSE	N/A	FALSE	N/A	0	N/A	N/A	FALSE	N/A	TRUE	GR	GR
Golga4	FALSE	N/A	FALSE	N/A	0	N/A	N/A	TRUE	GR	TRUE	GR	GR
Golgb1	FALSE	N/A	FALSE	N/A	0	N/A	N/A	TRUE	GR	FALSE	N/A	GR
Golt1a	FALSE	N/A	FALSE	N/A	0	N/A	N/A	FALSE	N/A	TRUE	GR	GR
Got1	FALSE	N/A	FALSE	N/A	0	N/A	N/A	FALSE	N/A	TRUE	GR	GR
Got2	FALSE	N/A	FALSE	N/A	0	N/A	N/A	FALSE	N/A	TRUE	GR	GR
Gpam	FALSE	N/A	FALSE	N/A	0	N/A	N/A	FALSE	N/A	TRUE	GR	GR
Gpat3	FALSE	N/A	FALSE	N/A	0	N/A	N/A	FALSE	N/A	TRUE	GR	GR
Gpbp1	FALSE	N/A	FALSE	N/A	0	N/A	N/A	TRUE	GR	FALSE	N/A	GR
Gpc5	FALSE	N/A	FALSE	N/A	0	N/A	N/A	FALSE	N/A	TRUE	GR	GR
Gpd1	TRUE	0	FALSE	N/A	5	1	80	FALSE	N/A	TRUE	GR	GR
Gper1	FALSE	N/A	FALSE	N/A	0	N/A	N/A	FALSE	N/A	TRUE	GR	GR
Gpnmb	TRUE	1	FALSE	N/A	2	1	100	FALSE	N/A	TRUE	GR	GR
Gpr1	FALSE	N/A	FALSE	N/A	0	N/A	N/A	FALSE	N/A	TRUE	GR	GR
Gpr107	TRUE	1	FALSE	N/A	2	1	100	FALSE	N/A	FALSE	N/A	N/A
Gpr12	FALSE	N/A	FALSE	N/A	0	N/A	N/A	FALSE	N/A	TRUE	GR	GR
Gpr141	TRUE	1	FALSE	N/A	2	1	100	FALSE	N/A	FALSE	N/A	N/A
Gpr146	TRUE	1	FALSE	N/A	2	1	100	FALSE	N/A	FALSE	N/A	N/A
Gpr151	FALSE	N/A	FALSE	N/A	0	N/A	N/A	FALSE	N/A	TRUE	GR	GR
Gpr153	FALSE	N/A	FALSE	N/A	0	N/A	N/A	FALSE	N/A	TRUE	GR	GR
Gpr155	TRUE	1	FALSE	N/A	3	1	100	FALSE	N/A	FALSE	N/A	N/A
Gpr156	TRUE	1	FALSE	N/A	2	1	100	TRUE	GR.MR	TRUE	GR	GR.MR
Gpr17	FALSE	N/A	FALSE	N/A	0	N/A	N/A	FALSE	N/A	TRUE	GR	GR
Gpr171	FALSE	N/A	FALSE	N/A	0	N/A	N/A	FALSE	N/A	TRUE	GR	GR
Gpr176	TRUE	1	FALSE	N/A	3	1	100	FALSE	N/A	FALSE	N/A	N/A
Gpr18	FALSE	N/A	FALSE	N/A	0	N/A	N/A	FALSE	N/A	TRUE	GR	GR
Gpr20	FALSE	N/A	FALSE	N/A	0	N/A	N/A	FALSE	N/A	TRUE	GR	GR
Gpr22	FALSE	N/A	FALSE	N/A	0	N/A	N/A	FALSE	N/A	TRUE	GR	GR
Gpr4	FALSE	N/A	FALSE	N/A	0	N/A	N/A	FALSE	N/A	TRUE	GR	GR
Gpr45	FALSE	N/A	FALSE	N/A	0	N/A	N/A	FALSE	N/A	TRUE	GR	GR
Gpr51	FALSE	N/A	FALSE	N/A	0	N/A	N/A	TRUE	GR	FALSE	N/A	GR
Gpr6	FALSE	N/A	FALSE	N/A	0	N/A	N/A	FALSE	N/A	TRUE	GR	GR
Gpr73l1	FALSE	N/A	FALSE	N/A	0	N/A	N/A	TRUE	MR	FALSE	N/A	MR
Gpr81	FALSE	N/A	FALSE	N/A	0	N/A	N/A	FALSE	N/A	TRUE	GR	GR
Gpr83	TRUE	1	FALSE	N/A	2	1	100	FALSE	N/A	TRUE	GR	GR
Gpr87	FALSE	N/A	FALSE	N/A	0	N/A	N/A	FALSE	N/A	TRUE	GR	GR
Gpr88	FALSE	N/A	FALSE	N/A	0	N/A	N/A	TRUE	GR	FALSE	N/A	GR
Gprc1a	FALSE	N/A	FALSE	N/A	0	N/A	N/A	TRUE	MR	FALSE	N/A	MR
Gprc5d	FALSE	N/A	FALSE	N/A	0	N/A	N/A	FALSE	N/A	TRUE	GR	GR
Gpsm1	FALSE	N/A	FALSE	N/A	0	N/A	N/A	FALSE	N/A	TRUE	GR	GR
Gpsm2	TRUE	-1	FALSE	N/A	2	-1	100	FALSE	N/A	FALSE	N/A	N/A
Gpt2	TRUE	1	TRUE	1	4	1	100	FALSE	N/A	FALSE	N/A	N/A
Gpx3	TRUE	1	FALSE	N/A	2	1	100	FALSE	N/A	FALSE	N/A	N/A
Gpx7	FALSE	N/A	FALSE	N/A	0	N/A	N/A	FALSE	N/A	TRUE	GR	GR
Gramd2b	FALSE	N/A	FALSE	N/A	0	N/A	N/A	FALSE	N/A	TRUE	GR	GR
Grasp	FALSE	N/A	FALSE	N/A	0	N/A	N/A	FALSE	N/A	TRUE	GR	GR
Grb14	FALSE	N/A	FALSE	N/A	0	N/A	N/A	TRUE	GR	TRUE	GR	GR
Grb2	FALSE	N/A	FALSE	N/A	0	N/A	N/A	TRUE	GR.MR	TRUE	GR	GR.MR
Grb7	FALSE	N/A	FALSE	N/A	0	N/A	N/A	FALSE	N/A	TRUE	GR	GR
Grcc10	FALSE	N/A	FALSE	N/A	0	N/A	N/A	FALSE	N/A	TRUE	GR	GR
Greb1	TRUE	1	FALSE	N/A	3	1	100	FALSE	N/A	FALSE	N/A	N/A
Grem2	FALSE	N/A	FALSE	N/A	0	N/A	N/A	FALSE	N/A	TRUE	GR	GR
Grhl3	FALSE	N/A	FALSE	N/A	0	N/A	N/A	FALSE	N/A	TRUE	GR	GR
Gria1	FALSE	N/A	FALSE	N/A	0	N/A	N/A	FALSE	N/A	TRUE	GR	GR
Gria2	FALSE	N/A	FALSE	N/A	0	N/A	N/A	FALSE	N/A	TRUE	GR	GR
Grid1	FALSE	N/A	FALSE	N/A	0	N/A	N/A	TRUE	MR	FALSE	N/A	MR
Grifin	FALSE	N/A	FALSE	N/A	0	N/A	N/A	TRUE	GR	TRUE	GR	GR
Grik1	FALSE	N/A	FALSE	N/A	0	N/A	N/A	FALSE	N/A	TRUE	GR	GR
Grik3	FALSE	N/A	FALSE	N/A	0	N/A	N/A	FALSE	N/A	TRUE	GR	GR
Grik4	FALSE	N/A	FALSE	N/A	0	N/A	N/A	FALSE	N/A	TRUE	GR	GR
Grin2a	FALSE	N/A	FALSE	N/A	0	N/A	N/A	FALSE	N/A	TRUE	GR	GR
Grin2b	FALSE	N/A	FALSE	N/A	0	N/A	N/A	FALSE	N/A	TRUE	GR	GR
Grin2d	FALSE	N/A	FALSE	N/A	0	N/A	N/A	FALSE	N/A	TRUE	GR	GR
Grip1	FALSE	N/A	FALSE	N/A	0	N/A	N/A	TRUE	MR	TRUE	GR	GR.MR
Grk3	FALSE	N/A	FALSE	N/A	0	N/A	N/A	FALSE	N/A	TRUE	GR	GR
Grm7	FALSE	N/A	FALSE	N/A	0	N/A	N/A	TRUE	GR	FALSE	N/A	GR
Grn	TRUE	-1	FALSE	N/A	2	-1	100	FALSE	N/A	FALSE	N/A	N/A
Gsc	FALSE	N/A	FALSE	N/A	0	N/A	N/A	FALSE	N/A	TRUE	GR	GR
Gsdma	FALSE	N/A	FALSE	N/A	0	N/A	N/A	FALSE	N/A	TRUE	GR	GR
Gsdmd	TRUE	1	FALSE	N/A	2	1	100	FALSE	N/A	FALSE	N/A	N/A
Gsdme	FALSE	N/A	FALSE	N/A	0	N/A	N/A	FALSE	N/A	TRUE	GR	GR
Gsn	TRUE	1	FALSE	N/A	2	1	100	FALSE	N/A	FALSE	N/A	N/A
Gspt1	TRUE	-1	FALSE	N/A	2	-1	100	FALSE	N/A	FALSE	N/A	N/A
[truncated: 3,050 more rows]

## Sheet: gene.search
Search:	Fkbp5
Results			Legend
[truncated: 13 more rows]

## Sheet: List_main.targets
Gene	n.studies	regulation	consistency	ChIP.summary
[truncated: 38 more rows]
