# Supplementary material for: Cell type specificity of glucocorticoid signaling in the adult mouse hippocampus
Source: J Neuroendocrinol. 2021 Dec 22;34(2):e13072. doi: 10.1111/jne.13072 (PMC9286676; doi:10.1111/jne.13072)
Supplement: Supplementary file 6 — Table S3 [file JNE-34-0-s006.xlsx]

## Sheet: Nr3c1xNr3c2
Cell types	Nr3c1 x Nr3c2
DG	0.867366
CA3	0.593689
CA2	0.72935
CA1-ProS	1
Lamp5	0.440374
Vip	0.638899
Pvalb	0.334869
Sncg	0.420743
Sst	0
Endo	0.837623
Micro-PVM	0.583306
Astro	0.763323
Oligo	0.521845

## Sheet: Sex hormone receptors
GR (Nr3c1)	Ar	Pgr	Esr1	Esr2
DG	0.555991	0.438611	0.236276	0.195229
CA3	0.5298	0.422882	0.345314	0.0961476
CA2	0.596459	0.238714	0.24168	0.133444
CA1-ProS	0.774122	0.610454	0.439391	0.257994
Lamp5	0.603776	0.480122	0.422294	0.100972
Vip	0.579879	0.494861	0.412493	NA
Pvalb	0.394606	0.429209	0.266684	0.191492
Sncg	0.448721	0.381591	0.356484	0.131886
Sst	0.434401	0.414037	0.338016	0
Endo	0.488765	NA	NA	NA
Micro-PVM	0.530714	NA	0.476211	NA
Astro	0.464606	0.452998	0.332682	0.307572
Oligo	0.497645	0.270229	0.396525	0.210995
MR (Nr3c2)	Ar	Pgr	Esr1	Esr2
DG	0.792072	0.674692	0.472357	0.43131
CA3	0.785968	0.67905	0.601483	0.352316
CA2	1	0.642255	0.645221	0.536985
CA1-ProS	0.903036	0.739368	0.568305	0.386908
Lamp5	0.704524	0.580869	0.523042	0.20172
Vip	0.714809	0.62979	0.547423	NA
Pvalb	0.477675	0.512278	0.349753	0.274561
Sncg	0.717107	0.649976	0.62487	0.400271
Sst	0.514316	0.493953	0.417932	0.0799156
Endo	0.467554	NA	NA	NA
Micro-PVM	0.457483	NA	0.40298	NA
Astro	0.487358	0.475751	0.355434	0.330324
Oligo	0.451684	0.224269	0.350564	0.165035

## Sheet: Coregulators
GR (Nr3c1)	Brd8	Chd9	Ep300	Jmjd1c	Kat2b	Kat5	Kmt2d	Med1	Ncoa1	Ncoa2	Ncoa3	Ncoa4	Ncoa6	Ncor1	Ncor2	Nr0b1	Nrip1	Pias2	Ppargc1a	Prox1	Rad9a	Rela	Tgfb1i1	Trim24
DG	0.547741	0.733481	0.550584	0.677955	0.433838	0.471318	0.559676	0.567419	0.690364	0.632172	0.526018	0.545683	0.56157	0.699624	0.591225	NA	0.540691	0.60765	0.55434	0.730638	0.380338	0.373327	0.166209	0.530191
CA3	0.485548	0.704846	0.499171	0.601455	0.387635	0.472483	0.496988	0.51262	0.622075	0.564605	0.475124	0.518015	0.512751	0.632902	0.54466	0	0.519772	0.562457	0.564848	0.4156	0.316976	0.337743	0.279396	0.459043
CA2	0.460557	0.71365	0.471057	0.582909	0.250812	0.417558	0.477038	0.493033	0.620198	0.531813	0.436178	0.496939	0.47413	0.612052	0.553076	NA	0.487925	0.51641	0.481342	0.390579	0.312588	0.343429	0.392784	0.452036
CA1-ProS	0.604863	0.772332	0.608473	0.705332	0.49018	0.561997	0.611626	0.625632	0.753394	0.693984	0.591849	0.610636	0.617495	0.741572	0.656031	NA	0.684283	0.674845	0.64773	0.530067	0.409798	0.454005	0.431041	0.583112
Lamp5	0.539975	0.654252	0.541298	0.593546	0.525051	0.523052	0.526784	0.547289	0.671445	0.633701	0.503811	0.529861	0.535744	0.665585	0.517404	NA	0.533769	0.598914	0.575479	0.574271	0.372261	0.410992	0.347501	0.548651
Vip	0.57134	0.688587	0.561656	0.627243	0.558162	0.517155	0.551057	0.558591	0.692277	0.644746	0.530308	0.5465	0.535763	0.669036	0.527782	NA	0.541842	0.612941	0.622932	0.721453	0.394664	0.407546	0.366128	0.554288
Pvalb	0.508205	0.667825	0.504563	0.618906	0.48623	0.528833	0.539349	0.549004	0.653099	0.611199	0.51329	0.550028	0.51367	0.635778	0.530696	NA	0.520733	0.574383	0.681186	0.42869	0.337297	0.325248	0.333639	0.549321
Sncg	0.466466	0.606637	0.471803	0.539649	0.456648	0.472345	0.472505	0.467605	0.597233	0.557336	0.469854	0.487239	0.45628	0.587289	0.464738	NA	0.461636	0.539598	0.531303	0.550217	0.280964	0.332776	0.246494	0.445549
Sst	0.480298	0.6112	0.464867	0.537664	0.48601	0.482306	0.449935	0.472011	0.607147	0.560331	0.470316	0.484618	0.458611	0.580698	0.502161	NA	0.491069	0.532039	0.604145	0.382369	0.316014	0.293261	0.324753	0.448499
Endo	0.699167	0.718873	0.669573	0.795776	0.732016	0.611873	0.655466	0.65212	0.789634	0.740765	0.667374	0.677172	0.674542	0.787588	0.677792	NA	0.70045	0.684319	0.550725	0.619638	NA	0.680252	0.657237	0.68769
Micro-PVM	0.645986	0.880275	0.678136	0.820405	0.675936	0.622306	0.632695	0.569194	0.692348	0.733613	0.710841	0.657633	0.514946	0.752053	0.605379	NA	0.765228	0.687254	0.562159	0.658513	0.455526	0.641792	NA	0.643324
Astro	0.606279	0.800146	0.622512	0.722109	0.662162	0.576416	0.600152	0.614931	0.775366	0.712157	0.51328	0.641485	0.61246	0.729288	0.619812	NA	0.58879	0.658651	0.725181	0.607882	0.507317	0.562921	0.294341	0.565005
Oligo	0.61515	0.72988	0.614712	0.713476	0.67549	0.552726	0.573531	0.598393	0.701542	0.695038	0.607867	0.621255	0.625162	0.715352	0.63931	NA	0.615795	0.631145	0.587971	0.700813	0.498369	0.56065	0.429048	0.612539
MR (Nr3c2)	Brd8	Chd9	Ep300	Jmjd1c	Kat2b	Kat5	Kmt2d	Med1	Ncoa1	Ncoa2	Ncoa3	Ncoa4	Ncoa6	Ncor1	Ncor2	Nr0b1	Nrip1	Pias2	Ppargc1a	Prox1	Rad9a	Rela	Tgfb1i1	Trim24
DG	0.715263	0.901003	0.718106	0.845477	0.60136	0.638839	0.727198	0.734941	0.857886	0.799694	0.69354	0.713205	0.729092	0.867146	0.758747	NA	0.708213	0.775172	0.721862	0.898159	0.54786	0.540848	0.333731	0.697713
CA3	0.667324	0.886622	0.680947	0.783231	0.569411	0.654258	0.678763	0.694396	0.803851	0.746381	0.6569	0.699791	0.694527	0.814678	0.726435	0.181776	0.701547	0.744232	0.746624	0.597376	0.498752	0.519518	0.461172	0.640819
CA2	0.746907	1	0.757407	0.869259	0.537162	0.703908	0.763388	0.779384	0.906549	0.818163	0.722529	0.783289	0.76048	0.898403	0.839426	NA	0.774275	0.802761	0.767692	0.676929	0.598938	0.62978	0.679134	0.738386
CA1-ProS	0.69634	0.863809	0.69995	0.796809	0.581657	0.653474	0.703103	0.717109	0.844871	0.785461	0.683326	0.702113	0.708972	0.833049	0.747508	NA	0.77576	0.766322	0.739207	0.621544	0.501275	0.545482	0.522518	0.674589
Lamp5	0.611465	0.725742	0.612787	0.665035	0.596541	0.594541	0.598274	0.618779	0.742935	0.705191	0.575301	0.601351	0.607234	0.737075	0.588894	NA	0.605259	0.670404	0.646969	0.645761	0.443751	0.482482	0.418991	0.620141
Vip	0.667085	0.784332	0.657401	0.722988	0.653907	0.6129	0.646802	0.654336	0.788022	0.740491	0.626053	0.642245	0.631508	0.764781	0.623527	NA	0.637587	0.708686	0.718677	0.817198	0.490409	0.503291	0.461873	0.650033
Pvalb	0.56715	0.72677	0.563508	0.677852	0.545176	0.587778	0.598294	0.607949	0.712045	0.670145	0.572236	0.608974	0.572615	0.694723	0.589642	NA	0.579678	0.633329	0.740131	0.487635	0.396242	0.384193	0.392585	0.608266
Sncg	0.656911	0.797082	0.662248	0.730093	0.647093	0.66279	0.66295	0.658049	0.787678	0.747781	0.660299	0.677684	0.646725	0.777734	0.655183	NA	0.652081	0.730043	0.721748	0.740662	0.471409	0.523221	0.436939	0.635994
Sst	0.537005	0.667907	0.521575	0.594371	0.542718	0.539014	0.506643	0.528718	0.663855	0.617039	0.527023	0.541326	0.515318	0.637406	0.558869	NA	0.547777	0.588747	0.660853	0.439076	0.372722	0.349969	0.381461	0.505206
Endo	0.684115	0.703822	0.654522	0.780725	0.716965	0.596822	0.640415	0.637068	0.774583	0.725714	0.652323	0.662121	0.659491	0.772537	0.66274	NA	0.685399	0.669268	0.535674	0.604587	NA	0.665201	0.642186	0.672639
Micro-PVM	0.594022	0.82831	0.626171	0.768441	0.623972	0.570342	0.580731	0.517229	0.640384	0.681649	0.658877	0.605669	0.462981	0.700089	0.553415	NA	0.713264	0.635289	0.510195	0.606549	0.403562	0.589827	NA	0.591359
Astro	0.622424	0.816291	0.638657	0.738254	0.678307	0.592561	0.616298	0.631077	0.791511	0.728302	0.529425	0.65763	0.628605	0.745433	0.635957	NA	0.604935	0.674796	0.741326	0.624027	0.523462	0.579066	0.310486	0.58115
Oligo	0.582536	0.697267	0.582099	0.680863	0.642877	0.520113	0.540918	0.56578	0.668928	0.662424	0.575254	0.588641	0.592549	0.682738	0.606697	NA	0.583182	0.598531	0.555358	0.6682	0.465756	0.528036	0.396434	0.579925

## Sheet: Neurotransmitters_Neuropeptides
GR (Nr3c1)	Adra1a	Adra1b	Adra1d	Adra2a	Adra2c	Adrb1	Adrb2	Adrb3	Drd1	Drd2	Drd3	Drd4	Drd5	Htr3a	Htr3b	Htr1a	Htr1b	Htr1d	Htr2a	Htr2b	Htr2c	Htr4	Htr5a	Htr6	Htr7	Chrna1	Chrna2	Chrna3	Chrna4	Chrna5	Chrna7	Chrna9	Chrna10	Chrnb1	Chrnb2	Chrnb3	Chrnb4	Chrnd	Chrne	Chrng	Chrm1	Chrm2	Chrm3	Chrm4	Chrm5	Npy1r	Npy2r	Npy5r	Npy6r
DG	0.450185	0.343195	0.376849	0.359947	0.56555	0.535848	0.280711	0.250249	0.501194	0.22048	0.287645	0.336808	0.567239	0.276375	0.191074	0.565533	0.345142	0.192882	0.428516	0.427848	0.520485	0.72524	0.438469	0.385194	0.399412	0.34666	0.297051	0.172532	0.442175	0.326254	0.660799	0.451676	0.23451	0.350652	0.579143	0.143475	0.17119	0.155193	0.186155	0.178832	0.736241	0.351374	0.605011	0	0.110388	0.632228	0.651769	0.599003	0.00346821
CA3	0.422249	0.257172	0.325194	0.518026	0.51388	0.480571	0.121324	0.31375	0.296616	0.396832	0.293919	0.235443	0.471177	0.237032	0.0838354	0.5163	0.291025	0.0671773	0.577002	0.27746	0.688024	0.631667	0.425923	0.400904	0.52621	0.387818	0.171096	0.183488	0.436713	0.259905	0.626255	0.418837	0.164711	0.252519	0.571302	0.166564	0.180902	NA	0.295567	0.0667894	0.687199	0.365895	0.767929	NA	0.0835758	0.54135	0.665427	0.485312	0.0445814
CA2	0.287076	0.289812	NA	0.29817	0.282479	0.360612	NA	NA	0.503726	NA	NA	NA	0.534424	NA	NA	0.392855	0.292855	NA	0.55581	0.290308	0.483458	0.59022	0.435369	0.262354	0.621398	0.288414	NA	NA	0.389941	NA	0.540645	0.340042	0.297707	NA	0.561935	NA	NA	NA	NA	NA	0.677654	0.394991	0.745321	NA	NA	0.555206	0.52823	0.486645	NA
CA1-ProS	0.636144	0.393141	0.415948	0.551569	0.69153	0.62382	0.257239	0.415711	0.347959	0.337047	0.398918	0.215866	0.66312	0.3227	0.197863	0.708812	0.650241	0.293798	0.649822	0.448722	0.674669	0.709923	0.517956	0.4555	0.506356	0.368396	0.272358	0.288935	0.545039	0.601234	0.721584	0.510963	0.277996	0.358513	0.644888	0.206185	0.219475	0.131622	0.257822	0.160468	0.797212	0.419955	0.893339	0.202042	0.41472	0.646384	0.687616	0.607621	NA
GR (Nr3c1)	Adra1a	Adra1b	Adra1d	Adra2a	Adra2c	Adrb1	Adrb2	Adrb3	Drd1	Drd2	Drd3	Drd4	Drd5	Htr3a	Htr3b	Htr1a	Htr1b	Htr1d	Htr2a	Htr2b	Htr2c	Htr4	Htr5a	Htr6	Htr7	Chrna1	Chrna2	Chrna3	Chrna4	Chrna5	Chrna7	Chrna9	Chrna10	Chrnb1	Chrnb2	Chrnb3	Chrnb4	Chrnd	Chrne	Chrng	Chrm1	Chrm2	Chrm3	Chrm4	Chrm5	Npy1r	Npy2r	Npy5r	Npy6r
Lamp5	0.778688	0.5489	0.227966	0.3858	0.401779	0.523773	0.234467	0.212743	0.348128	0.334312	0.150302	NA	0.333336	0.473367	NA	0.383153	0.401203	NA	0.643884	0.307802	0.574657	0.475249	0.431557	NA	0.64023	0.155842	0.128555	0.307809	0.555551	0.308602	0.693917	0.358135	NA	0.287156	0.587786	NA	0.0464785	NA	0.222009	NA	0.657383	0.413249	0.684513	NA	0.0988117	0.441097	0.474499	0.343735	NA
Vip	0.685297	0.758826	0.314367	0.503634	0.532377	0.589448	NA	0.242305	0.380847	NA	0.222332	0.358471	0.365042	0.756108	NA	0.262744	0.440633	0.262634	0.285662	0.386768	0.728062	0.633359	0.475991	0.386573	0.586992	NA	NA	0.212128	0.655762	0.388915	0.678594	0.369834	NA	0.271118	0.587419	NA	NA	NA	NA	NA	0.660519	0.310648	0.888604	NA	NA	0.694485	0.680563	0.595027	NA
Pvalb	0.584311	0.458653	NA	NA	0.420042	0.48584	NA	NA	0.407339	0.364037	NA	NA	0.323382	NA	NA	0.456994	NA	NA	0.616926	NA	0.417867	0.536234	0.32788	NA	0.475004	NA	NA	0.438375	0.421605	0.295126	0.488463	0.447611	NA	0.261729	0.641545	NA	0.408454	NA	NA	NA	0.667684	0.726816	0.680337	NA	NA	0.524549	0.323382	0.284652	NA
Sncg	0.568335	0.582995	0.0909529	0.359206	0.449784	0.452754	NA	0.0415739	0.378341	0.388017	0.13316	0.100519	0.155245	0.702415	0.118362	0.464807	0.329894	0.0573894	0.52371	0.0795598	0.698967	0.382853	0.382697	0.273491	0.531589	0.108997	NA	0.324357	0.522238	0.288501	0.560099	0.261073	NA	0.182482	0.536838	NA	NA	NA	NA	NA	0.552907	0.605655	0.768129	NA	0.0300488	0.587269	0.555878	0.456702	NA
Sst	0.571489	0.467388	NA	0.267657	0.453524	0.40281	NA	0.238959	0.392321	0.412132	NA	NA	0.290019	0.385505	NA	0.321044	0.269854	0.265329	0.495277	0.312172	0.38785	0.514768	0.370527	NA	0.50911	0.0832505	0.338799	NA	0.408826	0.269459	0.574267	0.379155	NA	NA	0.536155	0.349421	NA	NA	NA	NA	0.564404	0.561426	0.751356	NA	NA	0.394806	0.46747	0.334561	NA
Endo	NA	NA	NA	NA	NA	NA	0.70898	NA	NA	NA	NA	NA	0.602956	NA	NA	NA	NA	NA	0.495891	NA	0.588344	0.530982	NA	NA	NA	NA	NA	NA	NA	NA	NA	0.529069	NA	0.69701	0.585178	NA	NA	NA	NA	NA	0.700265	NA	0.532058	NA	NA	0.61516	NA	0.529069	NA
Micro-PVM	NA	NA	NA	NA	NA	0.66668	0.893754	NA	NA	0.552094	NA	NA	NA	NA	NA	NA	NA	NA	NA	NA	NA	0.599321	NA	NA	0.550185	NA	NA	NA	NA	NA	0.625449	NA	0.494597	NA	0.538203	NA	NA	NA	NA	NA	NA	NA	0.734852	NA	NA	0.636069	0.534844	NA	NA
Astro	0.70026	0.476414	0.339661	0.674684	0.330345	0.607948	NA	NA	0.250044	NA	0.492987	NA	0.445859	0.351671	NA	0.496369	0.360162	NA	0.300296	0.483682	0.527321	0.566327	0.32079	0.344034	0.300213	NA	NA	NA	NA	0.417283	0.546396	0.545905	NA	0.410581	0.481587	NA	NA	NA	NA	0.356098	0.648852	0.328817	0.643347	NA	NA	0.442401	0.515227	NA	NA
Oligo	0.619661	0.483454	0.348545	0.367962	0.44495	NA	NA	NA	0.340871	0.188693	NA	NA	0.521173	0.318635	NA	0.450916	NA	NA	0.301076	0.419578	0.514563	0.510473	0.42312	NA	0.338463	NA	NA	0.381451	0.618	0.272634	0.551428	0.479067	NA	0.264706	0.457976	NA	NA	NA	NA	NA	0.676856	0.51851	0.678152	NA	NA	0.458731	0.520062	0.264706	NA
MR (Nr3c2)	Adra1a	Adra1b	Adra1d	Adra2a	Adra2c	Adrb1	Adrb2	Adrb3	Drd1	Drd2	Drd3	Drd4	Drd5	Htr3a	Htr3b	Htr1a	Htr1b	Htr1d	Htr2a	Htr2b	Htr2c	Htr4	Htr5a	Htr6	Htr7	Chrna1	Chrna2	Chrna3	Chrna4	Chrna5	Chrna7	Chrna9	Chrna10	Chrnb1	Chrnb2	Chrnb3	Chrnb4	Chrnd	Chrne	Chrng	Chrm1	Chrm2	Chrm3	Chrm4	Chrm5	Npy1r	Npy2r	Npy5r	Npy6r
DG	0.599179	0.492188	0.525842	0.50894	0.714543	0.684841	0.429704	0.399242	0.650187	0.369473	0.436638	0.485801	0.716232	0.425368	0.340067	0.714526	0.494135	0.341875	0.57751	0.576841	0.669478	0.874234	0.587463	0.534187	0.548405	0.495653	0.446044	0.321525	0.591168	0.475248	0.809792	0.600669	0.383503	0.499645	0.728136	0.292468	0.320183	0.304186	0.335148	0.327825	0.885234	0.500367	0.754005	0.148993	0.259382	0.781221	0.800762	0.747996	0.152461
CA3	0.58392	0.418842	0.486864	0.679697	0.675551	0.642242	0.282994	0.47542	0.458287	0.558503	0.455589	0.397113	0.632847	0.398703	0.245506	0.677971	0.452695	0.228848	0.738672	0.43913	0.849694	0.793337	0.587594	0.562575	0.687881	0.549489	0.332766	0.345158	0.598384	0.421575	0.787925	0.580507	0.326382	0.414189	0.732972	0.328234	0.342573	NA	0.457237	0.22846	0.848869	0.527566	0.929599	NA	0.245246	0.70302	0.827097	0.646983	0.206252
CA2	0.541754	0.54449	NA	0.552849	0.537157	0.61529	NA	NA	0.758404	NA	NA	NA	0.789103	NA	NA	0.647534	0.547534	NA	0.810488	0.544987	0.738137	0.844899	0.690047	0.517033	0.876077	0.543093	NA	NA	0.644619	NA	0.795324	0.59472	0.552385	NA	0.816614	NA	NA	NA	NA	NA	0.932333	0.64967	1	NA	NA	0.809884	0.782909	0.741324	NA
CA1-ProS	0.717504	0.4745	0.497307	0.632929	0.772889	0.705179	0.338598	0.49707	0.429319	0.418406	0.480277	0.297225	0.744479	0.404059	0.279222	0.790171	0.7316	0.375157	0.731182	0.530082	0.756028	0.791282	0.599315	0.536859	0.587715	0.449755	0.353717	0.370295	0.626399	0.682593	0.802943	0.592322	0.359355	0.439872	0.726247	0.287544	0.300834	0.212982	0.339181	0.241827	0.878571	0.501314	0.974698	0.283401	0.49608	0.727743	0.768975	0.68898	NA
MR (Nr3c2)	Adra1a	Adra1b	Adra1d	Adra2a	Adra2c	Adrb1	Adrb2	Adrb3	Drd1	Drd2	Drd3	Drd4	Drd5	Htr3a	Htr3b	Htr1a	Htr1b	Htr1d	Htr2a	Htr2b	Htr2c	Htr4	Htr5a	Htr6	Htr7	Chrna1	Chrna2	Chrna3	Chrna4	Chrna5	Chrna7	Chrna9	Chrna10	Chrnb1	Chrnb2	Chrnb3	Chrnb4	Chrnd	Chrne	Chrng	Chrm1	Chrm2	Chrm3	Chrm4	Chrm5	Npy1r	Npy2r	Npy5r	Npy6r
Lamp5	0.861863	0.632076	0.311142	0.468975	0.484954	0.606948	0.317642	0.295918	0.431304	0.417488	0.233477	NA	0.416512	0.556542	NA	0.466329	0.484378	NA	0.72706	0.390977	0.657832	0.558425	0.514733	NA	0.723405	0.239018	0.21173	0.390985	0.638727	0.391777	0.777092	0.44131	NA	0.370332	0.670961	NA	0.129654	NA	0.305184	NA	0.740559	0.496425	0.767689	NA	0.181987	0.524272	0.557674	0.42691	NA
Vip	0.796693	0.870222	0.425762	0.61503	0.643773	0.700843	NA	0.353701	0.492243	NA	0.333728	0.469867	0.476437	0.867503	NA	0.374139	0.552029	0.37403	0.397057	0.498164	0.839457	0.744755	0.587386	0.497969	0.698388	NA	NA	0.323524	0.767157	0.50031	0.78999	0.481229	NA	0.382513	0.698815	NA	NA	NA	NA	NA	0.771915	0.422044	1	NA	NA	0.80588	0.791959	0.706423	NA
Pvalb	0.652891	0.527234	NA	NA	0.488623	0.55442	NA	NA	0.47592	0.432618	NA	NA	0.391963	NA	NA	0.525575	NA	NA	0.685506	NA	0.486447	0.604814	0.396461	NA	0.543584	NA	NA	0.506956	0.490186	0.363707	0.557044	0.516191	NA	0.33031	0.710126	NA	0.477035	NA	NA	NA	0.736265	0.795396	0.748918	NA	NA	0.59313	0.391963	0.353233	NA
Sncg	0.789911	0.80457	0.312528	0.580781	0.671359	0.674329	NA	0.263149	0.599916	0.609592	0.354735	0.322094	0.376821	0.92399	0.339937	0.686382	0.551469	0.278965	0.745286	0.301135	0.920542	0.604429	0.604272	0.495067	0.753164	0.330572	NA	0.545933	0.743814	0.510076	0.781675	0.482648	NA	0.404057	0.758414	NA	NA	NA	NA	NA	0.774482	0.82723	0.989704	NA	0.251624	0.808844	0.777453	0.678277	NA
Sst	0.637466	0.533365	NA	0.333635	0.519501	0.468788	NA	0.304936	0.458298	0.478109	NA	NA	0.355996	0.451482	NA	0.387021	0.335831	0.331306	0.561254	0.378149	0.453827	0.580745	0.436505	NA	0.575087	0.149228	0.404776	NA	0.474803	0.335436	0.640244	0.445132	NA	NA	0.602132	0.415398	NA	NA	NA	NA	0.630381	0.627403	0.817333	NA	NA	0.460784	0.533447	0.400538	NA
Endo	NA	NA	NA	NA	NA	NA	0.691469	NA	NA	NA	NA	NA	0.585444	NA	NA	NA	NA	NA	0.47838	NA	0.570833	0.51347	NA	NA	NA	NA	NA	NA	NA	NA	NA	0.511557	NA	0.679499	0.567666	NA	NA	NA	NA	NA	0.682754	NA	0.514547	NA	NA	0.597649	NA	0.511557	NA
Micro-PVM	NA	NA	NA	NA	NA	0.606222	0.833295	NA	NA	0.491636	NA	NA	NA	NA	NA	NA	NA	NA	NA	NA	NA	0.538862	NA	NA	0.489727	NA	NA	NA	NA	NA	0.564991	NA	0.434138	NA	0.477745	NA	NA	NA	NA	NA	NA	NA	0.674393	NA	NA	0.57561	0.474385	NA	NA
Astro	0.719044	0.495198	0.358445	0.693468	0.349129	0.626732	NA	NA	0.268828	NA	0.511771	NA	0.464643	0.370455	NA	0.515153	0.378946	NA	0.31908	0.502466	0.546105	0.585111	0.339574	0.362818	0.318997	NA	NA	NA	NA	0.436067	0.56518	0.564689	NA	0.429366	0.500371	NA	NA	NA	NA	0.374882	0.667637	0.347601	0.662132	NA	NA	0.461185	0.534011	NA	NA
Oligo	0.581717	0.44551	0.310601	0.330017	0.407006	NA	NA	NA	0.302927	0.150748	NA	NA	0.483229	0.280691	NA	0.412972	NA	NA	0.263131	0.381634	0.476619	0.472529	0.385175	NA	0.300518	NA	NA	0.343507	0.580056	0.23469	0.513484	0.441123	NA	0.226762	0.420032	NA	NA	NA	NA	NA	0.638912	0.480566	0.640208	NA	NA	0.420787	0.482117	0.226762	NA
[truncated: 29 more columns]
