# Supplementary material for: Cell type specificity of glucocorticoid signaling in the adult mouse hippocampus
Source: J Neuroendocrinol. 2021 Dec 22;34(2):e13072. doi: 10.1111/jne.13072 (PMC9286676; doi:10.1111/jne.13072)
Supplement: Supplementary file 7 — Table S4 [file JNE-34-0-s001.xlsx]

## Sheet: Cell.specific_network.activity
	Lamp5	Sncg	Sst	Vip	Pvalb	DG	CA1-ProS	CA2	CA3	Oligo	Astro	Endo	Micro-PVM
AI987944(+)	2.49661	1.41032	1.44272	4.25622	1.89547	2.91604	1.78424	2.76155	1.38642	7.68762	8.27125	5.60084	11.2914
Arid3a(+)	3.87244	11.0346	1.5453	7.97314	2.64353	6.64824	4.8316	7.1067	4.01658	10.545	17.8483	13.4994	12.5959
Aspscr1(+)	54.4442	54.8537	66.1644	65.0082	74.3844	96.508	63.9371	88.4336	70.9188	69.172	120.362	13.1332	18.4191
Atf3(+)	36.1351	38.2411	37.6036	37.1825	37.4255	43.1595	41.0683	50.7128	40.8029	30.699	31.6314	32.8927	62.1549
Atf4(+)	48.1202	50.0773	49.1962	40.6189	47.9806	27.4763	35.9661	37.4661	37.1573	28.3662	28.9612	24.5436	28.3264
Atf6b(+)	3.86916	12.006	7.38393	8.6198	2.48452	26.3773	18.6961	24.9884	12.3712	8.42483	9.46234	8.51064	14.3233
B230307C23Rik(+)	42.9513	36.8445	11.3153	43.5722	7.58277	42.5425	36.5509	31.2088	9.64125	22.3052	43.354	13.6458	17.8561
Bach1(+)	48.8035	61.0361	52.4156	53.2461	58.6315	46.4334	42.9215	40.2042	49.0397	43.6897	35.699	24.2655	29.8805
Bach2(+)	63.5429	70.842	64.0783	55.1102	61.9349	39.0476	54.7214	56.9017	60.0813	35.0107	41.1719	27.1643	36.6494
Barhl2(+)	0.14092	0.0893781	0	0.318008	0.351018	0.202819	1.2411	0	0.0614832	7.27455	17.767	40.4584	26.5893
Batf(+)	0.00960967	0	0	0.0237609	0	0.0398781	0.0286076	0	0.0130188	0.261032	0.45835	19.4618	77.8494
Bcl3(+)	2.0753	8.2288	11.5018	15.7449	14.8863	0.067945	0.460373	0.278098	0.69633	10.3964	14.5443	25.7647	0.0370795
Bclaf1(+)	29.8907	26.2895	24.7752	30.7796	25.9237	36.7632	29.7591	29.5955	28.9966	30.1013	30.1667	27.1622	29.001
Bhlhe22(+)	14.7918	23.0093	18.2653	23.9333	12.9828	90.2752	39.9658	76.6978	47.2693	26.7924	40.6851	25.007	32.8755
Bhlhe23(+)	35.9292	14.214	33.2875	32.9081	55.4613	28.0037	30.692	48.6129	57.5821	18.9813	12.7592	8.29472	4.97188
Bhlhe40(+)	50.9547	32.5915	31.7318	32.8972	28.6197	65.5017	132.571	87.0744	58.0077	32.6585	46.061	26.5914	35.2237
Bhlhe41(+)	35.529	31.8773	27.7117	33.429	30.8745	49.5956	42.5459	37.2798	41.3064	38.2862	34.5756	38.56	36.6625
Bmyc(+)	39.2009	33.4511	36.2086	33.7721	34.8436	31.4604	35.1143	29.4608	32.9633	27.8715	26.9271	29.4312	35.4363
Brf1(+)	4.65393	4.68611	3.88674	6.65003	2.89326	6.34814	3.28223	2.53299	2.56033	12.6655	14.0843	17.1454	26.576
Brf2(+)	7.58627	6.22095	7.2282	6.64035	6.23189	6.76044	7.6379	7.23662	8.75111	11.6458	12.6156	13.6424	21.2295
Cbfb(+)	56.0646	63.5308	44.9202	71.3028	47.0629	105.234	100.968	109.352	118.722	86.8232	114.314	98.4696	88.6006
Cebpa(+)	2.71349	1.85831	1.80005	3.43176	3.05548	15.1003	7.44923	1.53628	4.23884	7.52411	8.32201	11.4364	18.0486
Cebpb(+)	47.535	46.8045	49.0699	49.79	57.5577	107.513	86.9024	67.608	74.3268	52.9005	43.422	35.7686	52.7479
Cebpd(+)	17.522	18.9569	21.3021	25.6974	10.9805	74.8472	26.1003	18.7686	16.3517	30.8883	28.9383	37.6259	46.4553
Cebpz(+)	36.2628	26.8892	30.9254	29.5053	34.639	38.3055	39.9278	33.7549	39.594	26.6993	27.9052	29.0203	43.3238
Chd1(+)	2.67533	5.19736	3.95512	4.55103	1.69719	14.6574	20.6443	2.8233	2.91075	16.5981	9.27244	10.8575	15.8499
Chd2(+)	13.6485	22.0779	14.2453	16.5847	21.2347	11.4855	12.3281	16.2667	11.5828	20.0388	16.4965	13.5215	16.6228
Clock(+)	10.0432	7.70265	9.13748	11.3822	11.298	17.1064	15.7011	14.2643	12.4577	15.2551	15.4264	10.648	13.5924
Cpsf4(+)	37.9931	19.9056	25.1106	29.8458	18.7993	30.4053	19.4515	22.5167	28.2185	27.9129	27.2675	28.5797	52.5617
Creb3(+)	28.088	13.1041	15.8975	15.0454	42.7942	13.8538	10.7342	8.95052	10.1604	14.0569	11.539	12.3271	14.3915
Creb3l1(+)	2.88197	1.59839	0.452819	8.86208	0	2.31797	21.7908	1.53889	3.84989	19.425	8.97379	10.708	14.0054
Creb3l2(+)	52.2527	57.658	66.1951	52.0488	56.9453	53.2105	68.7386	49.2241	64.6801	37.0842	33.994	34.6953	42.6689
Crem(+)	47.2112	44.7743	45.1889	42.7907	45.7514	42.6685	59.1823	47.5806	51.6482	34.3892	35.4592	30.0404	29.9668
Ctcf(+)	2.52942	1.68976	1.85337	3.38221	1.55023	3.99536	3.33163	4.93197	2.73734	8.29418	8.92807	8.48832	13.5614
Cux1(+)	21.2369	30.3218	75.49	28.259	41.1377	18.9813	16.4804	16.9831	20.601	24.2887	27.8578	24.244	20.5786
Dbp(+)	41.3119	36.0064	37.3532	39.8238	39.2339	48.508	55.0747	39.3993	40.2105	32.3571	39.9268	27.7991	31.8214
Dbx2(+)	0.309819	0.0975576	0.257976	0.655701	0	0.234296	0.145993	0.29813	0.300592	0.811234	49.7832	0.896275	0.754086
Ddit3(+)	35.5239	41.496	39.4599	32.045	35.3172	17.2617	17.3316	18.5731	18.4472	22.3043	21.3928	23.6472	23.6418
Deaf1(+)	22.302	30.2995	22.2885	23.4446	16.8082	18.5756	17.6158	13.1822	20.3156	20.7283	21.7328	16.4314	37.7722
Dlx1(+)	103.666	159.916	108.929	169.743	88.9139	27.2335	29.953	24.8468	29.2866	37.7395	30.5453	15.4271	10.6817
Dlx2(+)	64.9017	93.0932	64.7807	84.672	62.4342	13.6038	16.8161	14.7202	19.5477	26.1475	21.5455	8.41334	13.0342
Dlx5(+)	80.6358	87.7899	61.5582	67.8625	68.6832	12.5717	7.79186	6.67748	9.24462	19.8382	15.4352	8.69372	14.3515
Dlx6(+)	161.932	121.202	99.6961	88.1202	104.295	27.2001	17.8256	24.47	17.9688	20.9582	8.76642	11.1454	16.4044
Dmrta2(+)	3.00405	4.82219	2.53595	1.88848	3.83146	0.346902	0.138173	0.129029	0.211386	2.12091	25.1585	12.9377	2.02606
E2f1(+)	14.0418	11.5797	6.91169	8.62106	7.15219	8.3971	8.51449	7.78094	10.6999	13.8675	12.8746	11.3405	11.326
E2f3(+)	1.00813	1.26819	0.411993	5.1863	0.39533	9.84685	1.41343	5.7685	11.5087	6.94766	19.8203	12.3308	11.128
E2f4(+)	4.86727	9.00608	9.11217	8.76347	8.30884	4.06571	3.37482	3.05768	2.86919	13.5895	10.8948	6.30056	10.2941
E2f6(+)	5.13884	8.3559	12.7936	19.5087	14.9046	5.73443	5.82646	3.55166	8.45933	15.3211	25.8134	14.3347	13.2484
E2f7(+)	0	0	0	0	0	0.0137862	0.000873971	0	0.00122909	2.76892	0.518947	8.61354	0
E4f1(+)	2.34635	3.81724	2.25847	2.82503	1.80321	2.21927	1.22911	1.12497	1.91478	8.55673	7.39598	9.4973	10.2201
Ebf1(+)	0.613081	0.798605	0.484392	0.854358	0.582187	0.916283	0.566361	1.29864	0.670831	5.23872	5.45475	70.5112	7.68415
Egr1(+)	42.0694	44.2942	45.3478	40.9308	45.2052	43.2346	69.6173	62.9149	60.2325	32.0735	33.7916	27.5209	31.1795
Egr2(+)	6.49509	17.8156	7.42646	23.105	5.26446	32.8277	49.4994	26.4861	35.5519	20.0357	15.9845	21.6027	60.6976
Egr3(+)	43.3531	43.2608	43.5118	40.2816	44.2468	53.677	70.2438	65.9051	65.6345	32.1667	34.8508	29.1346	32.9833
Egr4(+)	13.7459	14.5364	13.5419	20.068	15.7571	23.7556	34.9027	32.6131	23.4198	12.8153	17.1168	17.1957	33.2192
Elf1(+)	0.5284	1.27168	0.524262	1.32467	0.634236	1.02661	0.638523	0.591629	0.811545	18.4202	17.6422	43.2343	83.1432
Elf4(+)	0.997713	0.53272	0.571459	2.03706	2.29368	0.399436	1.29844	2.00669	1.101	1.21687	1.38112	2.81671	145.468
Elk1(+)	30.6902	25.0841	29.0965	23.2024	31.4264	41.1648	40.2779	36.7511	39.0446	23.7811	32.1304	20.4861	23.2286
Elk3(+)	3.89396	7.39014	5.4197	5.36694	6.45751	15.8158	5.70262	7.80426	7.20417	13.3762	17.0505	72.8877	30.9972
Elk4(+)	1.87407	0.722425	1.07693	3.0627	0.874824	4.15679	2.55711	2.27879	2.51551	7.71065	9.63904	10.3847	10.9672
Emx2(+)	31.8219	32.0619	32.3819	40.2865	24.494	33.0344	40.61	29.2898	33.4189	30.4265	51.2719	31.6116	24.6095
Eomes(+)	0.0135884	0.0022336	0	0.000628648	0	0.0822678	0.0338982	0.0192988	0.0294892	2.93639	18.0259	6.82183	4.87266
Ep300(+)	27.3199	24.2242	23.3782	25.4517	28.4835	23.9227	15.9459	9.99362	23.6711	35.0013	16.8031	12.7026	8.70797
Erf(+)	32.178	37.8341	37.7069	33.8021	38.8215	47.612	46.0993	39.7028	46.8942	31.3526	36.124	29.8445	34.7284
Erg(+)	1.82017	2.16793	2.1192	2.80936	1.79324	1.61424	1.57611	1.9429	1.60947	8.92905	11.282	88.1972	21.9945
Esr2(+)	275.137	361.337	326.543	282.114	344.957	87.7443	219.706	290.493	348.168	60.5306	72.6635	184.431	121.831
Esrra(+)	12.9881	17.6612	18.4309	16.0751	19.401	12.2919	11.6955	14.6324	12.3933	12.7128	14.7795	11.7202	14.049
Esrrg(+)	57.7449	50.4918	63.7496	47.8353	84.3295	33.1787	32.8487	39.7633	32.958	27.5307	26.8802	15.5541	18.3451
Ets1(+)	11.6815	16.1075	18.9044	12.9597	16.0775	4.34318	5.12318	6.85252	7.3172	12.3832	13.6663	71.0111	25.5368
Etv6(+)	11.5195	21.324	20.4144	22.859	11.9295	18.7173	13.2238	14.5645	11.4358	64.4169	38.9022	59.1443	67.9662
Ewsr1(+)	0.0703038	0	0	0.0813618	0	0.0269274	0.0313831	0	0.371896	0.155102	0.0428114	0	0
Ezh2(+)	50.7989	63.3589	54.7062	64.3529	54.7282	66.0751	61.8475	63.0676	57.7223	56.1732	57.6535	47.3729	62.4655
Fank1(+)	5.77559	2.20117	14.0265	4.45173	6.69748	4.19395	2.56881	3.01316	5.73436	11.9832	18.1958	7.86285	6.91832
Fli1(+)	3.2697	3.47869	3.67307	3.33368	3.31096	2.37795	3.14421	3.7207	2.88046	10.3666	12.7553	58.6104	53.5929
Fos(+)	32.6562	39.6647	38.4395	35.3131	33.9483	34.8747	42.6696	40.9437	40.5782	27.523	28.8589	27.3753	41.9947
Fosb(+)	42.8386	45.7065	43.2076	41.4111	42.9568	42.536	52.807	49.0043	49.3136	32.218	35.8714	29.2485	34.0319
Fosl1(+)	48.66	84.2704	56.8357	73.899	43.0786	32.5753	46.1881	35.9985	34.9572	101.763	57.8272	48.1289	85.4877
Fosl2(+)	44.7636	48.8385	48.8517	43.4399	48.7968	45.9058	51.0202	53.8567	55.3504	35.3739	36.5509	28.7184	35.9872
Foxc1(+)	6.91936	9.83967	9.43857	9.69613	8.0171	2.73298	4.1237	7.83027	10.6191	16.1009	18.8474	112.602	29.339
Foxf2(+)	8.86518	11.2702	9.89841	12.1562	9.61468	6.37068	6.33581	11.0694	9.55003	19.0163	17.3384	119.306	27.831
Foxg1(+)	0.16761	0.023145	0.0953031	0.175821	0.173632	0.324547	0.344137	0.00725939	0.0397739	0.884941	5.14674	17.1401	0.0792211
Foxh1(+)	6.94992	4.51293	11.5851	2.85749	10.8552	1.34035	4.65112	5.94417	6.39403	7.5665	4.00878	1.5834	2.74305
Foxj3(+)	3.10452	3.53276	1.16192	3.56406	3.25017	5.01399	2.60371	0.354802	1.31735	21.3536	12.9948	19.2315	16.801
Foxk1(+)	65.9679	35.9047	38.9127	49.6057	38.2662	147.608	111.671	144.206	62.8776	27.2385	36.5218	31.5935	21.2533
Foxn2(+)	40.3226	40.1498	57.152	62.4538	61.5949	98.9617	76.5077	114.877	68.9469	50.7016	40.4375	22.7014	39.1048
Foxn3(+)	39.6894	45.7507	34.6734	44.2248	40.951	55.8216	24.9701	40.5815	32.4461	54.6855	40.48	33.5106	40.1318
Foxo1(+)	6.24087	1.07845	1.19926	2.959	0.167863	20.5011	0.569757	2.26615	2.65594	10.702	11.0679	10.5229	4.28271
Foxo3(+)	40.1228	47.0355	44.9884	44.369	42.953	61.3946	50.6255	45.8229	46.5257	60.4898	63.4088	49.8602	47.7079
Foxo4(+)	62.6047	81.1621	98.1572	101.525	95.4477	47.9375	79.1007	31.061	53.2067	65.8398	70.4301	42.8457	25.1367
Foxp1(+)	37.9003	36.7423	41.2531	33.1189	35.5868	33.167	72.7177	45.7496	53.5847	25.3718	26.6729	20.6941	20.569
Foxp2(+)	2.37651	2.42774	28.652	11.269	34.4986	2.88192	0.139326	2.52544	4.42465	7.91813	3.07888	7.64928	4.37347
Foxq1(+)	0.0398817	0.000814439	0	0	0.00760124	0.109593	0.000734959	0	0.0684542	0.887471	5.81851	41.4558	19.1734
Fubp1(+)	60.2986	56.7713	47.7154	60.6808	62.9219	76.0917	65.3319	54.6456	52.1585	50.2604	54.7427	49.6755	55.9537
Gabpa(+)	13.284	10.7398	10.6465	11.0651	11.3339	11.8023	11.1696	11.0657	9.41611	20.98	19.6284	22.3157	23.1838
Gabpb1(+)	2.56312	3.01232	5.11002	3.94274	1.65351	6.17042	3.96734	2.60012	2.67455	7.86981	8.96081	18.2501	20.7332
Gadd45a(+)	58.1141	43.4917	60.3871	45.5086	57.2561	35.176	34.5255	42.1962	44.3766	60.0416	62.2875	19.4536	22.2219
Gata2(+)	0.464884	0.485996	0.34341	0.913021	0.368906	0.583247	0.290635	0.623255	0.364045	5.69254	8.23465	89.8306	22.3485
Gata6(+)	0.0923442	0.36217	1.42297	0.159024	0.0793879	0.061963	0.0183116	0.0617685	0.0424634	1.49495	4.42303	60.3467	2.19773
Glis2(+)	12.5834	14.9173	7.85118	21.6447	5.3134	10.8362	10.3104	4.72797	7.50973	41.2123	18.5808	15.6063	31.8981
Gm14326(+)	2.95893	1.31234	3.22455	3.76307	4.02018	4.2929	1.83356	3.3108	1.31836	15.5884	16.4833	9.05666	26.6009
Gm14403(+)	2.62569	3.46939	4.047	4.41313	2.37474	2.7899	1.68516	2.28797	1.18239	7.3991	12.3897	7.20559	9.06123
Gm43517(+)	10.881	11.5848	11.9001	13.7651	12.6583	11.119	16.1958	7.23338	10.6373	23.2242	25.1665	8.76303	20.6623
Gmeb1(+)	7.69515	7.06958	6.11929	7.10113	6.7399	7.53704	6.01142	5.49241	5.57478	9.58377	9.29968	9.04989	9.86336
Gmeb2(+)	24.5372	16.0254	13.2061	22.068	23.5376	19.7851	17.2895	16.7118	15.0525	25.1008	36.0913	23.9444	23.3522
Grhl1(+)	10.5651	31.1156	16.7374	7.0784	16.491	10.8565	18.1255	19.7643	23.553	33.8134	12.0504	8.10211	10.9727
Gsc2(+)	1.81061	1.60355	0.822018	2.31077	1.14003	9.30798	7.04921	8.2408	2.36201	0.736107	1.49101	5.45396	1.41485
Gsx1(+)	19.564	40.0957	43.641	45.1396	39.5806	18.2923	28.3402	10.6922	14.7478	68.2079	54.8751	24.5098	39.4057
Gsx2(+)	11.5059	12.5603	31.0163	21.203	18.059	3.48817	0.63832	2.05636	0.625276	4.94854	5.45151	2.34036	4.3003
Gtf2f1(+)	16.4091	16.571	28.5937	14.9707	16.1229	14.751	15.9228	16.6251	22.3185	15.083	19.0139	18.0787	19.2112
Hbp1(+)	1.09411	0.557012	1.19138	2.01533	5.39027	2.55476	1.36933	0.412905	0.571194	9.87662	23.8892	59.3033	43.9873
Hcfc1(+)	3.23327	2.8977	3.16957	4.19979	2.8819	4.55742	3.73449	3.34572	3.26919	8.749	10.8137	7.84166	9.61028
Hdac2(+)	13.4135	12.5962	15.9687	11.5037	12.3919	14.943	16.6163	15.1585	16.5224	15.3614	17.2522	14.229	17.2225
Hdac3(+)	1.77809	1.80841	4.7184	2.13393	4.32702	1.46919	1.19155	0.793325	1.67727	2.22892	5.52101	2.14695	4.77622
Hdac6(+)	19.0726	56.6092	28.5216	31.9529	22.2486	17.5761	27.775	21.5329	22.0089	23.1407	13.1572	6.98642	25.597
Hes1(+)	30.5118	41.9668	24.7035	55.4169	22.0177	63.4067	86.8833	70.1689	63.2931	33.1411	44.5931	45.9622	41.2882
Hey1(+)	16.4511	17.3453	19.4929	16.8544	20.1136	27.0393	26.5318	29.329	24.5418	12.9214	23.2581	11.4559	9.95408
Hic1(+)	0	0	0	0.395763	0	0.375293	0.0550056	0.39554	0.654898	7.32768	14.6273	2.31471	0
Hlf(+)	68.4011	64.1278	61.5925	68.946	63.1036	94.0115	74.6622	70.9217	78.2521	50.8039	54.1645	33.2403	37.4236
Hmga1(+)	4.08176	33.6735	49.2882	90.2156	13.0312	38.5708	3.98748	3.22404	69.1795	18.4397	15.9791	10.0742	14.7021
Hnf1a(+)	3.06466	6.44923	1.975	12.361	0.744253	1.89212	1.42425	0.825076	1.60527	5.8394	6.68911	7.58512	6.64557
Hsf3(+)	298.342	315.065	375.648	284.218	336.867	205.87	397.82	367.985	404.798	120.116	168.745	26.1508	48.6978
Hspa5(+)	44.4609	56.9747	73.1948	36.0837	41.6505	52.8852	76.8474	94.2701	83.9644	94.7823	45.4385	17.6352	41.5876
Ikzf1(+)	2.08385	1.35388	1.4305	1.48915	1.34729	1.53649	1.22595	1.07928	1.29622	5.67051	6.43081	17.1028	105.999
Irf1(+)	0.388588	1.23122	5.31979	3.0407	1.69827	7.2697	0.571445	0.507237	2.13456	2.96359	2.91045	13.4912	93.5455
Irf2(+)	4.78525	4.46045	4.96086	5.83762	3.42154	5.95318	4.74982	4.94039	4.6184	10.2178	9.83547	11.0083	16.7278
Irf3(+)	33.8032	17.7246	12.6133	19.0868	18.1411	17.3826	9.58647	5.47876	8.37361	17.9654	23.3443	15.2201	26.3208
Irf4(+)	27.2854	22.4353	20.2859	5.4675	15.8176	5.47051	0.841507	4.71172	1.67025	13.6708	14.4812	9.65391	37.6241
Irf5(+)	0.28116	0.09087	0.290169	0.238359	0.145385	0.24337	0.176579	0.0826576	0.0954437	3.39912	6.69501	23.0996	135.826
Irf7(+)	0.0956629	0.311497	0.183874	0.681271	0.090414	0.242111	0.0426046	0.163525	0.158036	4.48376	3.69582	60.6946	20.1268
Irf9(+)	0.490531	0.286247	0.116623	0.147544	0.282561	0.391425	0.195334	0.559918	0.235124	11.3674	18.0156	92.3792	53.4659
Irx2(+)	0.913974	0.514081	0.396516	0.0932483	2.11649	0.0732658	0.0354655	0	0.0862753	29.4179	40.6779	76.2902	76.5562
Irx5(+)	32.9038	46.6318	37.9468	52.7271	41.8379	24.201	37.0836	20.7746	34.9688	61.4466	55.6253	31.2292	65.6496
Jdp2(+)	25.4286	27.5539	17.3582	24.2307	21.8624	46.0107	28.176	45.9398	30.0953	40.7698	48.7016	36.6055	63.1819
Jun(+)	14.219	12.542	10.3245	19.6092	14.525	41.0747	19.1461	16.969	21.3005	17.259	16.0778	17.237	48.4627
Junb(+)	25.455	22.0662	21.2995	23.7438	23.8144	26.0394	33.5621	25.4173	26.0306	22.9762	25.9631	23.2612	53.4123
Jund(+)	41.9386	40.9825	43.597	39.1324	42.6908	39.8506	50.156	45.8729	48.1225	32.7744	31.1922	28.194	31.8837
Kat2a(+)	5.97245	12.5271	6.62868	8.16764	5.62523	2.23966	0.93186	1.14439	1.18049	5.89488	6.06482	5.67127	6.48118
Kdm5a(+)	23.4928	21.832	45.05	23.9806	27.9714	23.0097	23.1919	20.7673	22.6348	27.5423	30.6368	23.879	26.4982
Kdm5b(+)	17.6485	13.0583	15.6212	16.593	17.1246	18.8566	14.6666	13.5099	15.7086	22.3435	24.1703	21.729	22.452
Klf10(+)	12.8332	17.9223	6.25772	16.8263	6.93843	50.8409	66.4259	72.3329	46.5571	14.7215	22.705	26.506	23.597
Klf11(+)	0.28534	0.200402	0.527063	0.765532	0.0420774	0.130166	0.0882241	0.0477257	0.10416	3.58757	3.87623	114.291	9.95453
Klf13(+)	102.285	108.193	114.161	87.0107	128.416	106.264	117.9	123.659	110.682	57.5842	69.0248	32.0049	46.157
Klf14(+)	8.63483	8.76303	26.9418	6.82341	22.1669	40.5985	59.6162	64.7612	105.032	16.4005	24.5797	15.3348	7.6306
Klf16(+)	3.75575	3.75394	4.80248	3.2298	3.38385	6.97192	5.68579	2.08383	4.12339	8.18897	10.0072	11.9306	24.6903
Klf2(+)	1.12636	0.722051	0.975924	1.77757	0.7322	0.747787	0.287243	0.456909	0.313255	8.42868	12.3737	93.0836	36.001
Klf3(+)	28.7783	28.3036	29.2979	29.6999	29.7795	35.471	47.5289	36.4832	36.2001	25.2092	28.9693	33.2022	24.442
Klf4(+)	0.89075	0.693794	1.25971	1.27454	0.646319	0.652552	0.545063	0.745225	0.568171	8.99375	9.09385	66.4836	26.3362
Klf6(+)	17.0374	29.4081	30.3733	29.3269	26.0678	11.7048	27.4711	8.51765	19.9901	29.3027	25.5809	39.5739	35.0082
Klf8(+)	7.15716	8.6323	7.24744	8.82904	6.69302	7.28117	8.27206	4.6617	8.54116	8.35939	11.3707	3.89598	7.34032
Klf9(+)	33.4561	36.2799	32.8668	34.8352	34.5586	92.0877	93.4161	99.6461	87.6504	31.5069	38.2667	37.279	31.4591
Klrg1(+)	10.1339	3.98199	16.8794	9.95543	6.7844	13.5303	24.8101	6.65614	22.7112	10.9521	8.82452	10.261	12.1708
Lef1(+)	3.02835	2.71573	3.10494	2.30074	3.1291	2.94248	1.17157	3.14856	2.4438	24.5187	24.2668	164.535	37.2788
Lhx1(+)	24.9265	16.5742	19.3357	11.5376	8.01512	10.4109	11.5918	6.1519	8.28136	3.56074	14.6128	16.6383	5.99285
Lhx5(+)	2.21664	3.76068	6.827	3.52672	3.28598	1.1088	0.810474	2.02459	0.393979	1.62441	12.2195	7.48863	3.2565
Lhx6(+)	218.743	100.487	133.605	101.271	169.452	36.2288	31.4061	44.8007	21.7345	51.7751	40.3918	17.6437	45.5162
Lhx9(+)	22.2259	16.7275	25.5063	29.0573	23.9654	34.1396	31.2826	34.6828	54.633	17.9886	21.3454	12.4925	12.0709
Maf(+)	264.323	192.586	201.629	160.942	232.447	24.793	18.7083	14.8174	3.64582	62.9896	38.5911	20.6469	32.1621
Mafb(+)	129.204	57.8174	90.6055	74.3742	165.375	44.5887	21.9646	23.7276	8.41868	8.39317	9.5163	12.6318	35.0126
Maff(+)	1.43268	2.40002	17.3431	2.53198	3.20004	7.13019	5.96125	8.62959	5.04199	4.64922	7.94016	34.8456	51.7517
Mafg(+)	68.5048	91.9296	64.3188	65.9072	61.0094	42.0951	32.4224	37.3068	36.7735	31.6181	18.1243	11.3128	17.5472
Max(+)	25.1313	22.18	21.8895	25.4827	23.2836	22.5639	23.2134	19.9569	23.589	20.7085	21.3948	24.954	25.9469
Maz(+)	1.89366	1.31598	2.02599	1.79843	1.50215	3.31333	2.37585	1.99422	1.51032	9.24623	11.1466	16.2797	9.27318
Mbd4(+)	23.7397	21.2833	29.8332	24.5192	54.2373	21.9959	25.0324	19.3273	26.2917	27.4008	29.8499	32.9832	33.0111
Mecom(+)	1.56391	2.46484	2.66061	1.51599	2.50169	0.699338	1.13212	1.01347	2.04712	4.0841	6.58545	72.845	22.2533
Mef2a(+)	2.43445	2.15777	2.26428	4.42509	1.38122	6.8744	3.56897	4.32044	2.41838	7.30124	12.9668	6.16771	4.82877
Mef2b(+)	176.246	169.781	166.899	163.201	167.991	272.499	178.749	186.342	195.735	154.345	298.676	120.845	135.303
Mef2c(+)	50.2771	40.0938	45.0679	48.012	64.3136	69.8561	23.8232	45.568	21.3148	39.4457	38.4692	26.9359	29.5594
Mef2d(+)	29.8803	31.993	34.0291	28.0353	34.7522	51.9083	53.4389	45.9689	50.8832	20.1994	21.6427	19.8275	22.1754
Meis1(+)	0.1119	0.273663	0.254911	0.127621	0	0.0453364	0.0258266	0	0.00483587	109.553	3.46112	0.731743	1.77717
Meis3(+)	6.52422	2.08691	3.20729	4.31925	0.551335	18.0117	14.3505	14.4721	11.4639	10.1142	13.0751	11.6134	12.5105
Mkx(+)	40.6437	15.6256	30.9589	33.4236	40.9129	84.3619	1.66511	28.2528	2.90148	47.773	35.5702	20.7951	49.8195
Mlx(+)	20.4391	25.8663	39.494	16.4766	31.2564	4.56	6.60982	14.0207	7.77011	10.38	14.6974	8.1003	13.6654
Mlxip(+)	18.6738	19.3986	11.1638	15.3789	9.14047	29.7953	28.7061	34.301	21.6781	20.9222	37.2898	21.7148	20.3265
Mnt(+)	3.9523	1.47137	2.03281	6.98957	2.90591	6.32315	2.13239	1.57641	1.08756	8.20457	10.2968	3.73201	16.6056
Msc(+)	19.9208	29.2704	13.3319	25.5713	14.0664	25.3899	28.8047	19.0656	21.6202	16.7584	18.7242	12.5147	25.063
Mxi1(+)	39.7484	35.6166	31.344	42.6057	35.8289	59.2619	37.8193	37.7966	31.0568	40.3338	36.301	39.5362	45.3147
Myc(+)	176.949	177.548	152.528	112.585	157.197	96.2229	140.592	122.975	149.255	158.502	126.892	144.924	176.789
Mycn(+)	8.37224	1.61736	1.7146	4.21289	15.1199	4.21744	0.757494	6.30712	0.582689	11.7577	5.91097	7.98394	13.6925
Mylk(+)	12.6809	34.4563	22.7556	23.012	25.8277	25.7501	23.7723	175.49	69.2747	11.7944	19.1215	10.264	32.7449
Nelfe(+)	12.8767	11.4537	11.7427	12.7131	10.3974	12.304	11.7212	12.2785	11.3565	12.8951	11.9279	15.0677	22.395
Neurod2(+)	72.5538	89.8768	68.3406	87.7004	84.6512	249.925	202.599	258.95	189.501	61.4277	57.0897	57.396	62.0474
Nfat5(+)	5.92176	26.9534	10.367	6.56279	0.326213	6.8711	7.0701	8.06624	6.65441	1.69549	2.37734	6.97735	37.5679
Nfatc1(+)	0.210725	1.72958	0.348378	2.57061	0.286195	0.361773	0.0435508	0.0977779	0.161025	11.5962	21.9277	42.5889	90.52
Nfatc4(+)	0.0162942	0.022559	0	0.129835	0	0.0704329	0.0107529	0.927843	0.236237	0.319545	0.589327	9.25357	0.209586
Nfe2l1(+)	137.145	163.097	175.316	110.701	164.416	83.6715	132.368	132.997	173.951	61.1453	62.1686	41.182	50.3889
Nfe2l2(+)	0.0479568	0.0159751	0.130729	0.102464	0.0216675	0.164121	0.120331	0.0176369	0.0310955	3.43153	12.533	9.17545	53.7086
Nfe2l3(+)	10.2167	3.75393	8.35628	6.06848	13.3609	14.5107	15.1378	18.4602	10.955	113.913	27.1093	15.0256	19.7014
Nfia(+)	15.531	5.77288	7.29989	5.57931	0.0564015	55.8773	31.3237	88.7225	17.0952	48.7047	93.2631	41.7447	50.4616
Nfic(+)	8.93384	7.32369	8.14385	9.27445	6.31304	10.0249	5.43596	5.38813	10.4895	13.5165	16.9745	30.2244	16.0442
Nfil3(+)	32.409	34.1486	36.9977	36.9053	35.3744	29.3468	41.981	34.0633	38.7907	31.0322	27.5751	24.8688	29.8952
Nfkb1(+)	5.05169	9.55459	4.3103	7.29569	3.23757	4.28947	3.06156	7.59231	3.80721	15.1051	10.5953	32.5334	33.6343
Nfya(+)	20.7296	18.2988	21.1211	16.1159	22.9357	12.1469	11.7769	6.42013	8.14886	29.5046	12.8759	17.4362	23.7593
Nfyb(+)	1.35992	5.04004	23.0911	3.55254	8.03824	3.51015	2.30517	2.66591	3.60952	12.5756	11.6636	10.3465	23.0939
Nhlh1(+)	8.94473	17.0611	13.0645	11.4813	24.1527	26.5041	11.2283	11.5668	13.8864	12.3147	15.2554	5.75658	23.0735
Nkx2.1(+)	192.582	79.4443	93.3198	87.7435	124.133	64.7744	64.8099	53.3568	56.1402	33.3542	22.0497	15.875	22.0131
Nkx2.2(+)	13.9078	3.03523	19.959	6.75629	21.9582	16.3164	14.1699	8.07794	11.7234	76.4321	29.7796	33.8727	22.0258
Nkx6.2(+)	0.300751	5.49916	1.03481	3.59476	6.25979	0.0988809	0.192795	0.0131905	0.0280372	132.71	0.817034	6.74345	2.54206
Nkx6.3(+)	0.252628	0.0129808	1.32733	0.180177	0.88581	0.0600929	0.0182916	0	0	1.25777	1.19353	0.572434	1.19034
Npdc1(+)	34.1334	29.2654	43.3833	24.4072	40.4814	25.5339	37.8373	42.6768	39.9148	26.0189	23.0656	26.6439	23.7697
Nr1d1(+)	22.0748	24.372	18.0313	23.6128	8.18722	20.5026	22.3282	8.48742	16.5797	16.6174	66.753	26.2648	17.6301
Nr1h2(+)	0.411751	1.09009	1.75	1.14663	7.04112	0.178254	0.39619	0.933685	0.888238	29.77	13.4431	9.04128	4.75052
Nr1h3(+)	5.57381	9.72825	11.1198	9.64605	14.1255	10.9859	15.1565	26.6478	19.9534	10.7456	18.6375	1.78124	22.227
Nr1h4(+)	27.6293	124.028	32.2164	34.7396	16.5464	15.638	12.4949	13.177	13.4609	41.7039	65.7391	35.9902	71.3506
Nr2c2(+)	6.27016	4.33434	2.87448	4.47366	2.04375	3.65752	2.71316	1.94423	2.00176	8.03464	8.0182	9.58354	9.22769
Nr2f6(+)	9.62604	6.04594	15.0152	21.0163	23.5801	7.88855	5.50781	4.79154	4.60745	18.5483	26.5041	9.07915	5.85299
Nrf1(+)	4.46579	7.33972	2.39424	6.30341	2.02774	10.0889	3.96484	4.197	2.50432	5.67052	13.474	9.20483	23.0984
Nrl(+)	0.0766006	0.0191896	0.000361606	0.302339	0	0.149088	0.0983933	0.0398219	0.164761	0.832391	0.588806	0	1.4354
Odc1(+)	60.7651	54.7985	55.3411	60.7556	54.4184	67.1421	66.4643	60.2583	62.5307	42.0701	41.5483	38.5162	35.5981
Olig2(+)	13.2282	6.63488	9.8401	6.82516	12.4026	6.94354	7.17116	4.19012	5.04463	75.5769	40.0103	19.2079	20.7871
Onecut2(+)	44.4987	42.0334	44.7426	37.9827	38.7431	42.6569	57.3967	41.7043	45.7545	32.6674	44.0274	11.4038	20.8703
Osr1(+)	8.04919	45.9229	35.2785	72.2704	10.2568	42.1983	10.3347	3.40363	111.3	44.4685	21.2433	11.516	6.32508
Otx1(+)	0.117719	0.558388	0.58105	1.66354	0	0.0485512	0.0057283	0	0.00680434	1.88275	74.4856	31.9095	0.22559
Otx2(+)	0.449945	3.15114	0.171212	0.349641	0.856684	0.0858558	0.110416	0.0382593	0.0932556	40.1452	13.4964	6.15013	10.2365
Pax2(+)	2.56462	2.01459	0.851493	8.71347	1.81336	2.46349	1.73207	4.5515	1.07891	4.03526	5.99346	4.13052	3.43896
Pax5(+)	73.5202	65.6957	66.6775	69.3383	64.501	126.269	145.946	107.587	143.081	58.0623	60.9391	70.926	87.4134
Pax6(+)	1.66612	1.55337	1.74359	1.47541	0.677042	0.471426	0.218741	0.907469	0.169683	12.8139	90.4264	10.8142	11.9424
Pbx1(+)	208.012	231.436	233.912	232.422	209.661	223.341	324.874	229.018	308.388	150.629	164.447	40.0725	71.6779
Pdlim5(+)	32.234	9.37586	14.5069	16.255	19.6016	17.5269	4.1962	28.2095	22.6615	18.4203	15.4944	21.7257	6.07857
Phf8(+)	8.33042	13.1041	10.4939	7.83507	14.1599	13.4748	13.8966	20.5487	11.7442	13.8288	11.1325	11.1141	12.2687
Phox2a(+)	31.974	5.91398	0.0067217	1.27771	24.895	0.252845	12.0743	0	2.76954	0.630204	0.740515	0.747711	1.83064
Pir(+)	0.314542	0.0996637	0.156277	0.336438	0.171869	0.151569	0.0418278	0.0651904	0.0463293	0.80157	2.58172	92.5848	2.86013
Pml(+)	2.63756	1.1595	3.02269	3.35687	0.185871	4.22653	2.08764	1.26804	11.0631	5.68653	13.1181	33.5619	7.79919
Pold2(+)	18.7811	15.8075	13.0399	13.8934	12.8373	24.4655	17.23	10.433	57.1511	18.9312	87.9929	45.3326	19.5845
Polr3a(+)	45.2606	37.1665	35.0725	40.8723	29.634	45.0634	36.6385	35.1694	32.8698	61.8413	63.8924	60.3465	53.2785
Polr3g(+)	17.1481	21.9871	20.4989	20.7043	16.2635	38.3573	29.5798	15.0416	25.6403	23.4864	24.0771	17.9748	18.363
Pou2f1(+)	104.12	87.8517	74.5994	108.999	89.3808	111.073	83.6969	93.1053	82.0992	72.3152	57.7923	30.7138	25.2036
Pou2f3(+)	35.8361	28.3712	25.7289	30.1783	20.3561	28.4144	26.2723	20.0788	26.5573	21.3656	17.0657	28.1559	34.2379
Pou3f1(+)	65.6276	56.883	66.6178	62.5609	59.8344	66.3204	179.296	104.364	89.9137	58.1833	68.0475	52.4161	44.2706
Pou3f2(+)	48.2578	52.0736	53.1946	53.9164	47.4276	53.5716	87.3531	52.1432	58.2597	34.9951	58.3148	16.5358	25.2003
Pou3f3(+)	48.0058	53.6724	58.1627	53.0303	46.4471	39.1387	91.9875	55.1589	49.156	34.8929	47.3197	15.1432	24.843
Pou4f1(+)	1.25224	21.5025	12.222	35.6746	30.0352	2.42489	2.76994	6.29734	6.20586	9.23388	1.90793	4.69199	9.09773
Pou6f1(+)	16.4245	18.6273	48.2811	20.0273	30.42	12.9582	15.3739	13.1772	13.8474	18.3398	18.2611	15.2741	20.5385
Ppara(+)	1.18533	0.590601	0.604585	1.12386	1.42877	0.566082	0.368452	0.300742	0.346369	8.84443	40.6146	55.1997	6.97874
Ppard(+)	34.5091	35.3719	38.7115	32.5037	32.0538	29.338	32.3854	32.1976	34.8652	35.7908	41.7278	68.3488	40.3766
Ppargc1a(+)	27.6949	28.1644	36.1297	24.8344	43.2491	16.2581	18.2105	18.715	22.3713	18.358	20.4286	12.9579	15.7642
Pqbp1(+)	75.6769	94.8137	94.997	100.161	72.5191	40.2099	70.4141	78.4272	78.0084	50.4675	42.7979	14.3262	21.4588
Prdm1(+)	0.133	0.126511	0.0931458	0.173031	0.0638116	0.0432142	0.0608284	0.122672	0.125198	7.02176	13.3417	47.5755	111.632
Prdm14(+)	14.0457	2.53472	2.10701	16.6349	1.99631	0.597948	2.07081	0.0122943	3.53158	23.4908	5.89401	29.2802	0.608599
Prdm16(+)	3.15238	1.93399	2.38341	3.50773	4.17671	2.47443	1.49406	0.379938	0.964476	22.1767	103.608	12.9794	6.53132
Prdm4(+)	2.70146	2.31783	2.35005	0.680806	0.0239336	0.234231	0.0602741	20.9258	0.362633	2.63021	5.41749	9.72197	7.52097
Prdm9(+)	27.9135	17.6887	20.9628	23.4445	29.1975	31.4169	39.8063	80.077	34.3065	51.1276	44.8284	45.5542	34.5395
Prox1(+)	116.255	106.661	100.201	130.125	101.577	241.226	102.882	177.957	119.705	85.6266	82.3546	36.4924	41.5279
Psma6(+)	4.01245	1.50213	2.91024	3.64184	5.07532	2.40292	1.58849	2.00421	1.37486	2.9639	5.01813	18.5675	7.4502
Psmd12(+)	15.0845	50.4329	20.8496	27.677	10.7428	39.1026	19.2774	3.42978	25.612	9.02635	10.7115	10.6723	24.4788
Rad21(+)	3.21521	6.29094	2.32944	7.08506	1.83485	2.26235	0.927236	0.954696	1.65431	5.17041	8.38372	7.22656	11.3276
Rara(+)	16.3137	11.57	10.0085	18.4506	23.6088	51.5763	91.857	96.7391	92.7245	14.4273	18.2205	12.3774	16.0637
Rarg(+)	8.39573	11.3154	16.7644	12.2152	16.5179	13.2257	11.2279	0.798502	9.8791	5.05609	7.47845	44.2384	4.04319
Rbbp5(+)	5.0702	4.58677	6.43588	6.0919	4.44407	10.4782	4.27334	5.67194	4.1566	12.8143	15.4427	12.9115	14.0576
Rbm7(+)	1.36706	0.781813	1.78423	1.93635	0	2.86409	1.99942	1.27049	3.34632	5.74353	6.03389	4.51563	17.3071
Rcor1(+)	2.89177	1.98882	11.6804	5.72577	6.94759	4.7338	4.48316	1.83006	1.12056	11.4226	6.39499	8.69271	15.2261
Rel(+)	9.14594	16.1283	10.3569	14.4299	11.0525	9.11393	9.4167	10.5866	10.8448	15.6922	12.9653	23.457	60.8766
Rela(+)	6.39838	10.9527	4.99487	10.4678	3.86775	1.98596	2.76477	2.98403	1.48344	5.75991	9.30537	72.0639	8.72903
Rest(+)	6.4634	7.69993	14.6965	14.1371	9.82883	18.9257	26.7815	33.9275	26.3142	48.3803	20.2974	108.577	28.7184
Rfx7(+)	1.1947	2.43994	2.16729	2.45528	1.78579	2.45751	1.25185	2.47657	0.894112	2.31292	4.03542	3.78904	1.8189
Rfxap(+)	31.8874	20.7895	22.0606	22.5701	28.4877	26.045	32.661	29.9751	26.1194	11.2149	16.3716	5.99532	7.50369
Rora(+)	133.672	135.654	163.472	194.314	139.543	183.655	108.986	102.155	135.146	71.4767	58.5118	38.9695	18.733
Rreb1(+)	19.8466	22.9652	21.1463	25.7155	24.0949	29.3759	15.7032	22.1983	16.2065	28.9131	19.088	15.8608	43.1412
Runx1(+)	0.290843	0.259702	0.340544	0.569012	0.382683	0.47451	0.189492	0.18031	0.223231	4.09059	6.56603	16.7047	99.5052
Ruvbl1(+)	78.4799	24.6034	51.7652	6.55234	69.4945	0.883302	0.309318	0.218809	0.684741	7.70843	5.1638	3.16517	0.328418
Rxra(+)	22.0895	30.355	19.9522	22.9437	21.6103	15.5085	10.2616	11.1716	9.84853	19.7853	16.5284	15.8394	19.7141
Sall2(+)	2.24945	2.35525	0.628414	3.80662	0.375484	2.7391	2.82348	1.01478	1.48382	10.1213	25.3502	7.57056	11.5748
Sall4(+)	11.5325	8.67433	10.6214	9.70788	13.3952	7.40569	13.552	13.2602	14.8753	14.3127	15.808	12.1313	13.016
Sap30(+)	8.6523	8.59494	5.28539	7.30719	2.10987	13.2324	8.10601	6.65858	5.93264	12.5011	15.7453	8.237	13.2353
Setdb1(+)	3.49619	2.52293	4.10572	5.29673	4.79765	13.0316	7.45225	4.66469	7.55228	16.4134	8.34556	24.1344	17.263
Sin3a(+)	3.83024	6.33831	4.55922	7.29616	2.82344	8.05337	4.26775	1.52897	4.74156	9.75371	7.8843	6.45044	9.7686
Sirt6(+)	35.3745	33.3261	27.151	31.7297	35.3411	27.1082	26.7477	31.4991	26.6414	27.0468	26.8215	40.5822	36.8416
Six4(+)	43.6016	34.1157	25.0893	41.1185	40.7168	55.5661	46.3381	60.7764	55.8081	33.6607	10.5047	6.99276	7.42409
Smad1(+)	2.72462	1.82024	17.3021	4.56445	64.7904	3.07775	5.46175	23.2859	1.72119	5.82606	31.1469	5.34205	5.90246
Smad5(+)	19.5654	26.9967	50.8563	28.1579	39.965	12.2407	4.13325	10.5909	20.5968	25.7006	38.2904	33.6154	44.0984
Smad6(+)	0	0	0	0.0526332	0.151743	0.0255115	0.0207933	0	0.046681	2.54068	2.38627	11.717	2.32084
Smad9(+)	6.94473	28.8283	66.5376	18.0784	19.6111	1.84461	7.3062	5.07372	7.60461	5.08682	8.74021	8.43137	12.0473
Smarca4(+)	14.3928	14.909	14.4202	15.3458	15.2407	17.918	15.6757	13.6888	14.7322	24.721	20.3213	19.0339	20.3208
Smarcc1(+)	1.873	1.12705	3.47759	2.30928	2.32659	3.65179	1.89971	1.36445	1.95499	6.09082	5.92262	4.00871	3.95869
Smarcc2(+)	14.9172	17.3105	18.1559	14.3283	18.3374	11.879	12.5006	14.932	14.1545	17.0222	17.3706	13.7823	16.9888
Smc3(+)	9.32212	16.5696	11.6135	14.3492	8.0142	13.9205	11.3224	12.4667	14.9347	15.4881	14.6259	18.0865	17.9614
Sox1(+)	238.713	101.536	167.726	112.85	215.027	7.43952	0.0916115	16.1213	0.109084	114.216	6.3339	2.10125	2.69067
Sox10(+)	12.6687	12.4023	11.89	13.7881	11.8632	9.80483	8.71708	9.45048	10.7386	77.9302	34.3735	24.4819	21.0865
Sox11(+)	45.4941	56.7995	50.9737	59.8303	46.4203	70.116	55.9376	45.534	57.8034	46.9942	51.5616	29.9699	30.7971
Sox12(+)	0.627345	0.0472096	0.120403	0.532928	0	1.57507	0.506908	0.455077	0.230229	8.63278	14.4681	7.42625	22.5922
Sox13(+)	4.44464	10.0261	11.7394	13.1667	9.51231	3.89546	6.62681	2.86328	11.0371	12.4575	9.5843	103.902	23.3372
Sox17(+)	0.0808944	0.0918884	0.0293461	1.36353	0	0.169163	0.0234994	0.0788159	0.0522865	2.8253	3.94877	86.7986	8.87104
Sox2(+)	58.6027	55.1997	46.5511	45.7749	48.556	14.6393	13.1692	13.7816	15.2123	37.8946	60.1759	19.6981	24.7046
Sox21(+)	1.87882	3.76176	2.99184	3.00769	3.62287	1.26703	0.811107	1.94361	3.91422	33.7813	105.927	23.7853	21.0656
Sox4(+)	19.4335	22.6237	19.3524	21.8273	19.2559	24.8779	25.5742	29.0317	24.0117	66.1112	36.6189	30.6011	36.8861
Sox8(+)	13.9729	24.8545	17.7968	22.8915	15.76	20.9012	14.5062	12.7133	14.3636	72.8788	36.1688	20.1292	19.9527
Sox9(+)	9.2433	9.28113	8.56998	7.5176	11.1954	6.34372	6.14464	6.97452	7.28204	22.4529	94.6337	21.5313	15.0249
Sp1(+)	20.2562	7.06103	4.25011	9.82183	4.81168	8.98165	6.05785	5.68434	6.42306	42.1835	21.9809	23.1133	19.022
Sp2(+)	2.24792	2.01322	1.73242	3.3386	2.4283	3.37476	1.92758	2.01016	1.10657	8.98723	11.0254	9.28874	10.0343
Sp3(+)	15.7351	14.3807	15.3047	15.0681	14.2786	16.3732	16.4853	16.9835	15.8424	19.013	29.2794	20.8257	23.7928
Sp5(+)	0.0771125	0	0	1.42986	0	0.0974833	0.0213888	0	0.0172935	32.0203	53.088	1.54784	0.00339302
Spi1(+)	2.63235	2.61969	2.61755	2.2182	2.37311	1.79199	1.888	1.73945	1.77835	7.8118	10.3828	19.2854	97.7034
Srebf1(+)	2.12479	7.50457	2.51675	2.34629	1.38092	0.802567	0.814555	0.928094	1.93039	54.9087	66.5349	2.75145	2.95673
Srebf2(+)	26.7388	32.8226	32.9548	28.0628	31.78	32.5252	45.7716	45.2743	58.6754	24.2847	28.275	21.1329	22.306
Srf(+)	21.2752	21.8671	22.9431	19.0536	20.3463	24.6524	32.8883	32.4687	33.3916	22.4551	23.7815	25.5771	22.9291
Stat1(+)	7.1799	9.14277	12.1274	7.68922	16.8068	5.40406	7.82732	21.9805	9.09325	8.54429	9.75516	83.5509	10.3311
Stat2(+)	1.97315	0.653895	0.463421	2.06266	0.717052	3.42615	2.06367	3.62799	0.698672	9.04423	12.1875	28.8448	13.879
Stat3(+)	63.8029	71.8673	68.2162	68.7858	66.2578	81.5987	45.4746	62.7481	53.4889	58.3042	65.3003	53.7502	48.7993
Stat5a(+)	0.455736	0.524653	0.370329	0.647416	0.281325	0.267597	0.0548817	0	0.0392524	6.69206	35.4125	40.7928	6.57971
Stat5b(+)	42.5139	11.3661	21.4657	8.28008	15.0145	6.66971	0.919937	5.25945	3.15893	16.6079	16.9871	12.3072	16.8649
Stat6(+)	0.264072	0.0902243	0.343804	0.122377	0.489316	0.0658634	0.169435	0.0197395	0.0491358	2.17899	4.68565	19.27	102.912
Supt20(+)	2.05435	1.3467	1.55931	2.18625	0.105489	3.11281	2.36147	2.79936	2.68564	8.29875	10.1128	4.81318	4.30382
Taf1(+)	12.3539	20.8308	25.0178	12.3701	14.7212	11.8866	11.6154	9.20885	11.8943	16.5861	14.9236	15.1041	17.5251
Tal1(+)	7.733	16.0501	23.9709	13.972	16.3017	17.9698	8.81318	10.3328	24.4993	26.0675	10.0907	26.2195	67.6641
Tbl1xr1(+)	21.0731	33.2164	14.443	27.6803	27.692	53.8667	54.9179	75.5538	63.2389	10.789	16.0919	16.0501	15.6199
Tbp(+)	61.628	25.8622	35.8694	47.8799	56.0791	12.9665	32.8391	10.5733	22.5529	32.2944	29.4319	12.2577	23.3474
Tbr1(+)	64.6272	58.8248	64.4622	54.994	66.3736	66.6752	87.8403	111.743	91.591	38.4037	32.6292	46.1679	27.2764
Tbx21(+)	9.30843	15.8404	0.819926	58.4559	2.25232	118.747	6.61244	29.5966	5.29897	29.3139	40.4646	12.5158	14.7327
Tbx3(+)	0.196424	0.694789	0.533389	0.992113	0.921843	0.37445	0.106179	0.00418415	0.444768	12.4448	11.1045	162.952	7.40719
Tbx4(+)	0.512058	0.317674	0.829771	0.58532	0	0.578736	0.735126	0.0521546	0.184118	1.05678	20	1.27166	0.665828
Tcf12(+)	232.703	204.766	199.113	206.691	199.198	243.601	232.03	246.027	252.404	179.031	149.624	47.8546	66.307
Tcf3(+)	2.99047	14.3808	4.72125	4.9102	1.3304	3.0782	2.03134	1.24731	1.1495	14.8748	28.9681	7.67507	17.1864
Tcf7l1(+)	43.0142	44.8188	53.4103	49.8085	56.3522	59.0292	46.2455	45.1654	52.9483	83.063	61.9037	38.2214	57.2237
Tcf7l2(+)	45.3185	21.7579	39.5006	35.3252	52.4051	61.7177	57.5472	41.2026	45.6771	93.5027	38.6709	44.2517	32.4107
Tead1(+)	21.0156	30.7961	33.1714	33.423	9.6985	116.809	29.2254	54.5616	137.122	41.7794	65.8551	18.8845	8.02201
Tead2(+)	0.0550675	0.00534025	0.0816567	0.126047	0	0.168869	0.0181963	0	0.0884921	3.84333	10.8877	139.362	0.331554
Tead4(+)	15.0432	10.4374	12.6233	14.9438	16.2471	12.3035	8.95009	26.5304	17.116	21.5332	33.2777	104.088	37.5922
Tef(+)	37.4974	35.6186	36.527	40.3604	36.7097	53.3458	50.8601	44.7301	52.1442	36.6974	37.6423	28.6231	29.1826
Tfdp1(+)	10.8545	10.9021	11.186	13.8903	7.26999	13.3652	14.8639	8.84591	9.80807	18.1534	18.804	14.5535	20.7918
Tfe3(+)	8.63212	15.6177	9.07962	34.657	9.62983	4.1935	2.75708	1.64319	1.91276	12.6111	6.04949	4.41679	10.0759
Tfeb(+)	7.43602	3.08317	1.94954	0.936206	2.16876	1.81493	1.06769	0.744351	0.410865	110.041	22.0743	12.114	18.6985
Thap1(+)	3.30316	1.95488	1.96736	4.03268	2.58797	3.52798	2.09373	1.65293	2.04105	5.27491	6.5081	4.6657	6.01828
Thap11(+)	2.86807	3.27654	2.76027	5.81452	2.30395	5.04867	2.90027	2.35647	4.31564	12.4986	15.6433	5.94899	6.10453
Traf4(+)	2.77834	34.2095	15.6554	46.9827	9.83436	38.3711	16.0467	48.6512	33.8552	85.1994	32.3183	38.0113	35.8261
Trip10(+)	85.5026	86.9857	95.6279	88.4995	83.4803	90.7776	104.776	103.723	65.1855	41.6547	73.122	48.6268	42.84
Ubp1(+)	0.71016	0.528226	1.09187	1.13308	0.57006	1.60438	0.739572	1.22042	0.356748	3.05292	4.47747	5.40195	4.96652
Usf1(+)	5.26918	4.29197	3.07605	5.18004	4.71666	4.87605	5.69214	8.06609	5.13477	14.4494	18.3712	13.4677	17.415
Usf2(+)	16.1776	12.8313	13.1147	12.5531	14.8421	14.5109	10.3663	12.1889	12.7173	18.5548	13.1893	14.2452	14.9465
Vax1(+)	5.78572	40.1659	39.8525	46.9137	17.1923	14.9211	7.03232	2.94034	5.05167	16.9129	12.7036	1.81244	1.25445
Vsx2(+)	0.277602	0.260549	0.190337	0.301269	0.28058	0.710163	0.192047	0.600908	0.120945	1.91591	1.66969	1.53167	3.98547
Xbp1(+)	23.3717	32.3656	34.0151	24.5774	26.0806	12.7001	16.7013	13.6345	20.9097	19.6276	19.1435	16.6236	17.3977
Xrcc4(+)	13.0786	29.0774	7.20291	17.4466	5.33946	41.3926	17.7189	34.3162	15.1806	18.7064	17.3483	7.60341	12.2463
Yy1(+)	3.96393	2.41385	2.59076	4.17956	2.61259	5.00398	3.25058	2.14454	2.94043	9.14225	9.98623	11.1856	18.6979
Zbtb17(+)	22.2057	36.2602	18.0111	39.6467	12.4755	18.7407	18.8985	14.5741	19.4545	21.4168	19.2406	20.1729	19.0359
Zbtb43(+)	30.3837	1.19916	6.56299	3.97013	6.89144	4.35598	8.2333	2.36565	3.00542	30.3168	22.6703	13.8921	10.2868
Zbtb46(+)	27.5485	48.1427	45.2831	41.2762	41.6738	43.1507	39.4651	5.29294	94.3715	131.037	23.4974	15.4355	9.60846
Zbtb7a(+)	57.93	60.8435	70.1618	53.055	67.1561	58.1174	78.0759	69.0669	86.9993	31.483	33.4462	27.2199	28.353
Zc3h7a(+)	2.01421	0.96393	2.45964	2.52992	1.69389	9.75798	3.0015	13.2087	10.472	9.34973	8.80571	12.5944	14.8887
Zeb1(+)	2.76341	9.22194	4.4955	7.63782	3.86097	0.680801	0.166823	0.867075	0.110684	49.1128	26.4135	2.54442	3.59163
Zfp110(+)	0.642266	0.0101315	0.0934701	0.961651	0.097862	1.45787	0.649534	0.24018	0.644525	5.09535	4.78768	6.56575	14.8687
Zfp128(+)	33.1145	22.4279	5.9007	23.4523	9.63484	44.876	34.2755	116.218	20.0727	63.301	52.9975	115.659	92.0245
Zfp143(+)	12.9093	7.50225	9.83387	19.7071	11.6613	12.7732	11.9407	19.4999	11.5185	17.6492	22.328	15.2567	28.2332
Zfp239(+)	2.03511	2.16479	1.00112	3.39223	2.03251	2.4677	1.28071	0.898244	0.897266	16.8557	7.5632	15.4808	19.2088
Zfp263(+)	2.48633	1.15065	1.52514	3.80377	1.53599	4.2061	25.0473	0.940797	0.845024	9.89955	14.1836	13.5229	14.4526
Zfp286(+)	2.53883	0	0	1.48155	1.0367	0.855412	0.67602	4.99984	1.44133	2.49216	3.28555	1.34903	0
Zfp30(+)	3.51018	2.97073	2.77724	2.88589	1.64318	3.59168	3.33983	1.66079	3.11823	5.47062	1.73991	2.29123	26.1584
Zfp335(+)	4.37198	12.4553	5.15063	1.34527	3.24539	4.40037	3.17161	1.33979	1.98406	11.1128	13.0605	9.18488	4.34209
Zfp354a(+)	52.0384	35.2004	32.5986	49.0104	79.635	55.7638	92.4885	42.8151	41.8445	34.5862	40.2312	49.5184	27.565
Zfp369(+)	9.67996	9.33505	10.0725	10.8053	8.93519	12.0157	10.4487	10.5311	9.83727	15.7068	17.7201	13.0497	12.8961
Zfp46(+)	62.1461	63.0306	75.3811	84.7362	74.9761	146.523	167.509	111.34	97.9252	70.6861	47.9615	28.0282	48.2268
Zfp523(+)	3.46407	7.03344	4.43995	7.95047	4.38275	4.69263	2.76591	3.65456	3.03957	7.95739	13.4888	5.93558	10.8173
Zfp558(+)	9.78085	3.39942	2.62862	2.52987	1.3042	3.79394	6.85625	1.81285	3.08894	22.9773	13.3766	12.2775	4.43203
Zfp560(+)	9.61759	9.35416	12.3748	10.0467	8.93708	19.2105	20.7459	18.207	18.9848	18.2491	12.0154	27.7443	22.8901
Zfp595(+)	110.169	111.567	110.462	106.209	110.186	72.2458	112.312	83.8611	123.838	54.0326	47.3265	61.7036	115.877
Zfp597(+)	0.583941	0.452797	0	0.541321	0	2.09828	3.42146	4.8258	2.74679	8.87661	5.42737	3.5473	9.82234
Zfp607b(+)	8.52791	4.71227	2.32263	13.8979	5.19616	9.97841	3.86244	3.03409	2.9437	12.5523	20.112	18.661	23.0122
Zfp62(+)	3.14324	1.63123	1.77545	3.66201	1.29218	4.63566	1.75186	2.82381	1.92722	9.64263	11.2725	10.1647	11.773
Zfp64(+)	7.14575	7.10808	8.5088	10.6331	8.6311	9.48498	7.16125	8.07257	4.69958	15.9171	16.2063	14.7864	23.342
Zfp646(+)	2.5828	1.3967	1.23087	3.95579	2.01331	3.25015	1.57669	1.57721	0.691245	8.07671	7.14394	3.93338	9.39571
Zfp729b(+)	1.78465	0.895225	0.901508	3.94047	1.85145	1.57234	0.848132	1.32679	0.533183	7.14852	5.99032	5.30873	8.40492
Zfp740(+)	1.28904	20.5247	14.1495	6.82022	6.34186	0.289495	0.304371	0.380928	1.91568	36.2986	13.2974	13.6087	10.8159
Zfp770(+)	8.61813	3.31558	46.4855	16.257	28.3536	5.83515	8.16586	1.71492	2.1969	3.79314	8.02193	2.48918	6.59119
Zfp800(+)	37.9957	49.7343	44.897	85.2439	33.1348	37.6417	39.2979	33.94	39.4727	35.4248	20.7905	12.1049	22.6283
Zfp825(+)	23.1977	30.0712	23.546	49.3062	21.4346	28.5611	41.1627	47.1991	43.59	20.6791	8.57207	14.0693	13.9856
Zfp90(+)	22.5643	19.8616	39.6829	27.9985	31.2803	20.1497	13.8583	20.366	14.1016	29.2638	27.8724	64.2301	123.528
Zfp932(+)	1.72863	1.13814	1.73843	2.70967	1.53436	2.40095	1.41983	1.05354	2.55955	8.07398	9.00809	8.02915	10.0097
Zfp963(+)	7.37316	7.32078	5.45587	8.41574	2.52489	12.168	6.96683	8.32053	6.91898	16.2322	8.50043	6.47992	7.55542
Zfp97(+)	15.5512	11.5731	15.5726	30.1254	24.9779	110.514	203.408	185.233	168.866	41.7082	26.9067	12.8937	25.886
Zic1(+)	6.56401	4.66505	0.983081	0.608389	0	0.125402	0.0801285	2.87444	0.0921899	4.56207	47.8603	10.5229	4.55266
Zic2(+)	0.0785224	0.0123468	0.16199	0.201491	0.0592844	0.135915	0.144171	0.133382	0.0635429	9.24336	45.5531	57.636	20.8614
Zic3(+)	0.0201548	0.00609388	0.0821647	0.504232	0	0.145358	0.00556584	0.0319235	0.00421656	2.24132	0.848121	40.3797	9.23471
Zic4(+)	0.0870633	0.392657	0.00552465	0.184335	0.255164	0.107257	0.0622785	0.0189679	0.0538149	1.83465	13.0324	6.70366	5.0079
Zkscan1(+)	34.4137	12.5638	28.8115	31.2967	50.6728	34.6841	32.019	17.8586	25.3885	44.0872	19.6647	37.3304	13.47
Zmat4(+)	199.717	106.345	100.354	101.532	122.964	62.67	62.2398	72.2882	60.9981	46.3515	31.2097	25.4438	36.7808
Zmiz1(+)	33.7355	52.8393	46.2175	50.6262	33.688	52.6851	52.6297	44.4538	56.4365	42.2497	36.1972	33.1927	43.8721
Zscan29(+)	113.849	182.211	94.5196	76.3232	79.2081	26.2595	24.6762	29.9036	17.2527	93.7572	14.6103	38.9648	62.3526
Zxdb(+)	0.575788	16.8356	3.68422	1.63359	2.75476	0.683206	0.165434	0.464495	18.5651	1.39606	11.1324	51.5463	0.941863
