# Supplementary material for: Cell type specificity of glucocorticoid signaling in the adult mouse hippocampus
Source: J Neuroendocrinol. 2021 Dec 22;34(2):e13072. doi: 10.1111/jne.13072 (PMC9286676; doi:10.1111/jne.13072)
Supplement: Supplementary file 8 — Table S5 [file JNE-34-0-s005.xlsx]

## Sheet: All.Cell.Types
cluster	network	avg_logFC	pct.1	pct.2	p_val_adj
Astro	Otx1(+)	4.23674	0.939	0.006	0
Astro	Pax6(+)	4.07863	1	0.183	0
Astro	Sox21(+)	3.7467	1	0.513	0
Astro	Sp5(+)	3.74285	0.408	0.008	0
Astro	Dbx2(+)	3.7225	0.754	0.01	0
Astro	Zic1(+)	3.62822	0.988	0.026	0
Astro	Zic2(+)	3.60586	1	0.063	0
Astro	Prdm16(+)	3.42282	1	0.784	0
Astro	Srebf1(+)	3.41434	1	0.162	0
Astro	Irx2(+)	3.38599	0.469	0.009	0
Astro	Stat5a(+)	3.32159	0.98	0.055	0
Astro	Ppara(+)	3.22865	1	0.577	0
Astro	Dmrta2(+)	2.92331	0.961	0.076	0
Astro	Eomes(+)	2.85146	0.436	0.013	0
Astro	Nfatc1(+)	2.72228	1	0.123	0
Astro	Zeb1(+)	2.62939	0.707	0.107	0
Astro	Tbx4(+)	2.57665	0.594	0.058	0
Astro	Sox9(+)	2.54197	1	1	0
Astro	Barhl2(+)	2.53737	0.549	0.025	0
Astro	Zic4(+)	2.52765	0.709	0.016	0
Astro	Irf9(+)	2.50061	0.863	0.089	0
Astro	Prdm1(+)	2.44275	0.971	0.032	0
Astro	Hic1(+)	2.44021	0.195	0.009	0
Astro	Bcl3(+)	2.41854	0.738	0.032	0
Astro	Nfe2l2(+)	2.39788	0.996	0.116	0
Astro	Otx2(+)	2.36015	0.344	0.016	0
Astro	Nr1h2(+)	2.30207	0.48	0.024	0
Astro	Tead2(+)	2.21866	0.412	0.01	0
Astro	Elf1(+)	2.15029	1	0.753	0
Astro	Zfp740(+)	2.12238	0.639	0.073	0
Astro	Tbx3(+)	2.04561	0.424	0.041	0
Astro	Klf2(+)	1.98548	1	0.392	0
Astro	Tfeb(+)	1.90436	0.971	0.313	0
Astro	Lhx5(+)	1.83969	0.969	0.35	0
Astro	Foxq1(+)	1.77992	0.225	0.009	0
Astro	Klf4(+)	1.73651	1	0.928	0
Astro	Gata2(+)	1.71446	1	0.694	0
Astro	Irf5(+)	1.70399	0.986	0.338	0
Astro	Runx1(+)	1.58684	0.998	0.661	0
Astro	Olig2(+)	1.57467	1	0.999	0
Astro	Gata6(+)	1.5718	0.826	0.025	0
Astro	Stat6(+)	1.54037	0.762	0.071	0
Astro	Erg(+)	1.49088	1	0.999	0
Astro	Sox17(+)	1.37593	0.695	0.062	0
Astro	Klf11(+)	1.34747	0.348	0.034	0
Astro	Spi1(+)	1.34175	1	0.999	0
Astro	Fli1(+)	1.31235	1	1	0
Astro	Irf7(+)	1.27888	0.994	0.389	0
Astro	Sox10(+)	1.1539	1	1	0
Astro	Sox2(+)	1.30048	1	1	1.35688e-303
Astro	Lef1(+)	1.85779	1	0.932	7.75949e-299
Astro	Tcf3(+)	2.01802	0.867	0.265	1.26974e-298
Astro	Ikzf1(+)	1.04024	1	0.992	2.60824e-298
Astro	Ets1(+)	0.906977	1	1	4.02795e-296
Astro	Sox8(+)	0.579393	1	1	1.55516e-295
Astro	Prdm4(+)	1.57181	0.225	0.015	1.01429e-291
Astro	Mecom(+)	1.35999	1	0.781	3.8555e-286
Astro	Foxc1(+)	1.4781	0.996	0.789	1.73706e-258
Astro	Nr1d1(+)	1.13765	0.996	0.885	5.08506e-255
Astro	Smad6(+)	1.16768	0.131	0.006	4.093e-254
Astro	E2f6(+)	1.35029	1	0.909	2.85639e-246
Astro	Foxf2(+)	0.861746	1	0.996	5.61328e-241
Astro	Sall2(+)	1.94533	0.711	0.193	6.6034e-230
Astro	Zfp523(+)	0.997949	1	0.981	5.75715e-226
Astro	Nr1h4(+)	1.36942	0.965	0.466	5.07829e-222
Astro	Ebf1(+)	1.20069	0.998	0.632	1.04765e-218
Astro	Nr2f6(+)	1.16908	0.992	0.826	1.5577e-218
Astro	Sox4(+)	0.364634	1	1	5.0462e-215
Astro	Ctcf(+)	0.716462	1	0.999	8.852e-213
Astro	Sp3(+)	0.555028	1	1	2.51131e-200
Astro	Usf1(+)	1.15368	0.998	0.854	1.06552e-199
Astro	Gmeb2(+)	0.600621	1	1	1.85315e-199
Astro	Hcfc1(+)	0.786452	1	1	8.61325e-192
Astro	Smarcc2(+)	0.331896	1	1	1.48309e-190
Astro	Etv6(+)	0.750572	1	0.999	5.45793e-187
Astro	Meis1(+)	0.958039	0.115	0.006	3.21288e-172
Astro	Batf(+)	0.253744	0.113	0.006	7.34683e-167
Astro	Emx2(+)	0.392189	1	1	4.66026e-163
Astro	Gsx1(+)	0.954997	0.98	0.805	1.01852e-162
Astro	Sp2(+)	1.07989	0.977	0.81	3.21029e-156
Astro	Smad9(+)	0.8124	0.42	0.078	2.9662e-151
Astro	Xbp1(+)	0.295571	1	1	2.95815e-150
Astro	Pold2(+)	1.27845	0.957	0.811	3.37319e-142
Astro	Gabpa(+)	0.482875	1	1	1.35015e-136
Astro	Kdm5b(+)	0.280374	1	1	3.08533e-133
Astro	Rbbp5(+)	0.485545	1	0.997	2.50807e-132
Astro	Dlx2(+)	0.286091	1	1	1.48872e-129
Astro	Hbp1(+)	1.99055	0.363	0.083	1.47313e-122
Astro	Tead4(+)	0.962543	1	0.999	8.53244e-119
Astro	Ppard(+)	0.31334	1	1	1.9032e-117
Astro	Nfic(+)	0.562264	1	0.993	1.93648e-116
Astro	Nfia(+)	0.624238	0.941	0.778	2.83214e-115
Astro	Fank1(+)	1.33725	0.65	0.253	5.19646e-115
Astro	Smad5(+)	1.14616	0.959	0.723	1.5252e-113
Astro	Pir(+)	1.07044	0.189	0.025	4.91952e-113
Astro	Rad21(+)	1.10968	0.693	0.277	9.42261e-112
Astro	Klf6(+)	0.505097	1	0.999	7.25017e-108
Astro	Ubp1(+)	0.818444	0.412	0.098	2.38329e-106
Astro	Kdm5a(+)	0.272009	1	1	4.43811e-101
Astro	Irf2(+)	0.477467	1	1	2.01069e-100
Astro	Irf4(+)	0.924502	0.857	0.424	5.85202e-98
Astro	Zfp932(+)	1.12078	0.754	0.417	4.62362e-97
Astro	Zfp369(+)	0.391766	1	1	2.62814e-96
Astro	E2f4(+)	0.858788	0.912	0.699	5.46671e-95
Astro	Sp1(+)	0.850157	0.936	0.815	1.55198e-93
Astro	Yy1(+)	0.664416	0.998	0.993	2.52573e-91
Astro	Mlx(+)	0.877188	0.867	0.479	9.7757e-91
Astro	Smad1(+)	1.95085	0.582	0.26	4.19953e-90
Astro	Brf1(+)	0.80484	0.99	0.959	2.00599e-88
Astro	Gadd45a(+)	0.538003	1	1	2.62232e-88
Astro	Nr2c2(+)	0.686762	0.998	0.964	5.00914e-87
Astro	Sox13(+)	0.60385	0.967	0.689	2.01866e-80
Astro	Zxdb(+)	1.72923	0.166	0.027	4.67059e-78
Astro	Elk4(+)	0.794494	0.975	0.793	2.17096e-76
Astro	Zic3(+)	0.452279	0.189	0.034	8.46364e-75
Astro	Nfe2l3(+)	0.563893	0.984	0.92	1.90507e-72
Astro	Maf(+)	0.270755	0.969	0.943	2.52137e-69
Astro	Cux1(+)	0.374995	1	1	3.58902e-63
Astro	Gm43517(+)	0.694435	0.852	0.569	2.65233e-62
Astro	Stat1(+)	0.413435	1	1	6.31449e-57
Astro	E2f1(+)	0.365955	1	1	8.9589e-57
Astro	Stat5b(+)	0.894271	0.748	0.473	9.86053e-57
Astro	Thap11(+)	1.07973	0.588	0.302	4.61696e-56
Astro	Brf2(+)	0.528656	0.988	0.968	3.97729e-54
Astro	Foxg1(+)	1.52722	0.148	0.028	4.85301e-52
Astro	Zfp335(+)	0.997217	0.375	0.136	6.62608e-52
Astro	Hnf1a(+)	0.971992	0.33	0.11	4.25483e-51
Astro	Maz(+)	1.08174	0.471	0.211	7.07558e-49
Astro	Gsx2(+)	0.425014	0.844	0.521	1.39106e-48
Astro	Sox12(+)	1.86545	0.193	0.05	6.15949e-48
Astro	Rela(+)	1.12289	0.873	0.855	3.40086e-47
Astro	Aspscr1(+)	0.300732	1	1	4.04432e-46
Astro	Ruvbl1(+)	0.584229	0.186	0.045	4.10913e-46
Astro	Sall4(+)	0.538501	0.891	0.899	6.30037e-45
Astro	Irf3(+)	0.35341	0.998	0.972	3.48088e-43
Astro	Zfp729b(+)	1.03875	0.268	0.089	1.9513e-42
Astro	Irx5(+)	0.692688	0.639	0.381	3.1933e-39
Astro	Zfp64(+)	0.545506	0.92	0.897	1.04384e-37
Astro	Rel(+)	0.298366	0.957	0.949	1.66976e-37
Astro	Hdac3(+)	0.979295	0.428	0.227	6.95127e-35
Astro	Stat2(+)	1.15722	0.447	0.213	3.10321e-34
Astro	Foxj3(+)	0.921145	0.414	0.198	3.71851e-31
Astro	AI987944(+)	0.915629	0.389	0.197	1.89827e-30
Astro	Pml(+)	1.03541	0.434	0.236	1.39829e-28
Astro	Supt20(+)	1.02847	0.357	0.181	5.64441e-28
Astro	Fosl1(+)	0.459928	0.994	0.998	2.21032e-27
Astro	Tbp(+)	0.478504	0.918	0.877	3.51376e-27
Astro	Mef2a(+)	0.680354	0.506	0.311	1.2766e-24
Astro	Polr3a(+)	0.380628	1	1	1.32914e-24
Astro	Zbtb43(+)	1.27404	0.264	0.119	3.08026e-23
Astro	Nr1h3(+)	0.423859	0.871	0.801	8.92349e-23
Astro	Prdm14(+)	1.05676	0.189	0.072	1.44189e-22
Astro	Elf4(+)	0.313153	0.471	0.267	7.27508e-20
Astro	Foxo4(+)	0.258236	0.969	0.945	7.86277e-20
Astro	Nfkb1(+)	0.795212	0.455	0.277	1.7837e-18
Astro	E4f1(+)	0.995768	0.248	0.121	1.13599e-17
Astro	Glis2(+)	0.49491	0.744	0.604	3.073e-17
Astro	Zfp239(+)	0.944814	0.395	0.249	3.29238e-17
Astro	Gm14326(+)	1.28241	0.254	0.138	1.14286e-16
Astro	Tfdp1(+)	0.311297	0.963	0.912	3.64829e-16
Astro	Kat2a(+)	0.808238	0.328	0.193	6.37305e-16
Astro	Vsx2(+)	0.508602	0.139	0.052	1.20219e-15
Astro	Zfp62(+)	0.885487	0.512	0.413	4.90368e-15
Astro	Arid3a(+)	0.953062	0.455	0.377	7.16084e-15
Astro	Mbd4(+)	0.261771	0.928	0.984	1.7167e-14
Astro	Zfp558(+)	0.956175	0.299	0.168	2.28723e-13
Astro	E2f3(+)	0.818541	0.4	0.293	8.27783e-13
Astro	Prdm9(+)	0.298315	0.947	0.935	1.03255e-12
Astro	Thap1(+)	0.570656	0.764	0.658	5.64532e-12
Astro	Nkx2.2(+)	0.58839	0.732	0.881	4.5825e-11
Astro	Pou6f1(+)	0.276407	0.928	0.871	1.44656e-10
Astro	Psma6(+)	0.60325	0.184	0.09	1.74388e-10
Astro	Zfp110(+)	0.917876	0.197	0.1	9.0326e-10
Astro	Lhx1(+)	0.278908	0.996	0.952	2.74435e-09
Astro	Pax2(+)	0.739687	0.248	0.151	2.36998e-08
Astro	Gm14403(+)	1.31261	0.246	0.166	2.49859e-08
Astro	Chd2(+)	0.312056	0.957	0.976	3.44945e-08
Astro	Sap30(+)	0.25259	0.643	0.465	3.84311e-08
Astro	Smarcc1(+)	0.482791	0.516	0.429	4.48097e-08
Astro	Gabpb1(+)	0.404837	0.865	0.89	6.40016e-08
Astro	Klf8(+)	0.376497	0.984	0.976	2.64586e-06
Astro	Zfp646(+)	0.733544	0.311	0.233	8.34402e-05
Astro	Zfp143(+)	0.535195	0.846	0.836	0.000515099
Astro	Nfyb(+)	1.06127	0.365	0.302	0.00155489
Astro	Nrf1(+)	0.402529	0.48	0.393	0.00236711
Astro	Zfp607b(+)	0.775041	0.432	0.385	0.00428415
Astro	Zfp90(+)	0.356414	0.592	0.612	0.00566553
Astro	Zfp263(+)	0.554216	0.346	0.306	0.0347292
Astro	Rcor1(+)	0.274013	0.553	0.531	0.312181
Astro	Creb3l1(+)	0.373045	0.26	0.22	1
Astro	Tfe3(+)	0.308679	0.344	0.459	1
CA1-ProS	Creb3l1(+)	1.8479	0.54	0.154	0
CA1-ProS	Phox2a(+)	1.84527	0.255	0.027	0
CA1-ProS	Zfp263(+)	1.61486	0.463	0.274	0
CA1-ProS	Pou3f1(+)	0.976003	1	1	0
CA1-ProS	Smad9(+)	0.853376	0.163	0.062	0
CA1-ProS	Pou3f3(+)	0.823592	1	1	0
CA1-ProS	Tbp(+)	0.75896	0.915	0.87	0
CA1-ProS	Esr2(+)	0.758603	1	1	0
CA1-ProS	Foxp1(+)	0.750748	1	1	0
CA1-ProS	Klf6(+)	0.742963	1	0.999	0
CA1-ProS	Bhlhe40(+)	0.717436	1	0.999	0
CA1-ProS	Zfp97(+)	0.628631	0.997	0.913	0
CA1-ProS	Hsf3(+)	0.617908	1	1	0
CA1-ProS	Rara(+)	0.577579	0.981	0.8	0
CA1-ProS	Klrg1(+)	0.569944	0.606	0.453	0
CA1-ProS	Zfp354a(+)	0.516227	0.87	0.675	0
CA1-ProS	Sall4(+)	0.493941	0.985	0.881	0
CA1-ProS	Pqbp1(+)	0.488356	0.998	0.896	0
CA1-ProS	Pou3f2(+)	0.48484	1	1	0
CA1-ProS	Foxo4(+)	0.468661	0.996	0.935	0
CA1-ProS	Egr1(+)	0.460213	1	1	0
CA1-ProS	Zfp558(+)	0.430036	0.322	0.138	0
CA1-ProS	Egr2(+)	0.426852	1	0.997	0
CA1-ProS	Hdac6(+)	0.414845	0.999	0.947	0
CA1-ProS	Nfe2l1(+)	0.406029	1	1	0
CA1-ProS	Zfp595(+)	0.402933	0.999	0.977	0
CA1-ProS	Egr4(+)	0.388545	1	1	0
CA1-ProS	Gsx1(+)	0.376275	0.919	0.783	0
CA1-ProS	Pbx1(+)	0.369307	1	1	0
CA1-ProS	Npdc1(+)	0.355431	0.999	0.999	0
CA1-ProS	Hspa5(+)	0.349514	0.936	0.851	0
CA1-ProS	Zfp825(+)	0.348224	0.998	0.993	0
CA1-ProS	Elf4(+)	0.343498	0.517	0.217	0
CA1-ProS	Sox13(+)	0.337586	0.836	0.66	0
CA1-ProS	Nfil3(+)	0.334343	1	1	0
CA1-ProS	Hes1(+)	0.331693	1	0.998	0
CA1-ProS	Myc(+)	0.328059	1	0.963	0
CA1-ProS	Rest(+)	0.320401	0.914	0.784	0
CA1-ProS	Srebf2(+)	0.316948	1	1	0
CA1-ProS	Crem(+)	0.315143	1	1	0
CA1-ProS	Klf10(+)	0.298774	1	1	0
CA1-ProS	Bach2(+)	0.295344	1	1	0
CA1-ProS	Klf3(+)	0.294742	1	1	0
CA1-ProS	Onecut2(+)	0.291257	1	0.999	0
CA1-ProS	Zbtb7a(+)	0.283478	1	1	0
CA1-ProS	Nr1h3(+)	0.279236	0.987	0.763	0
CA1-ProS	Srf(+)	0.273076	1	1	0
CA1-ProS	Egr3(+)	0.270539	1	1	0
CA1-ProS	Tbr1(+)	0.269612	1	1	0
CA1-ProS	Stat1(+)	0.263034	1	1	0
CA1-ProS	Creb3l2(+)	0.250934	1	1	0
CA1-ProS	Klf14(+)	0.362482	0.788	0.687	3.19431e-292
CA1-ProS	Grhl1(+)	0.424784	0.647	0.575	1.3901e-266
CA1-ProS	Fosl1(+)	0.292469	0.999	0.997	6.47265e-264
CA1-ProS	Gm43517(+)	0.334208	0.684	0.548	2.22369e-244
CA1-ProS	Irx5(+)	0.361913	0.512	0.356	7.22027e-223
CA1-ProS	Foxh1(+)	0.726265	0.145	0.068	2.11664e-198
CA1-ProS	Smad1(+)	0.386889	0.354	0.243	1.15636e-179
CA1-ProS	Prdm14(+)	0.293048	0.128	0.061	5.30101e-158
CA1-ProS	Chd1(+)	0.37439	0.476	0.441	2.20846e-80
CA1-ProS	X6720489N17Rik(+)	0.633935	0.121	0.074	1.17801e-73
CA1-ProS	Zbtb43(+)	0.396753	0.14	0.116	1.52337e-14
CA1-ProS	Zfp770(+)	0.284398	0.192	0.17	1.74153e-11
CA2	Prdm4(+)	2.80477	0.514	0.015	0
CA2	Smad1(+)	1.64053	0.88	0.261	3.51556e-97
CA2	Mylk(+)	1.87275	1	0.763	5.70674e-92
CA2	Stat1(+)	1.17357	1	1	9.73341e-82
CA2	Tbr1(+)	0.457175	1	1	1.00806e-77
CA2	Bach2(+)	0.27699	1	1	6.69224e-57
CA2	Rara(+)	0.504071	1	0.831	1.10711e-49
CA2	Ets1(+)	0.273521	1	1	6.47891e-48
CA2	Prdm9(+)	0.869161	1	0.935	7.01956e-48
CA2	Egr1(+)	0.265419	1	1	6.07202e-46
CA2	Nfe2l1(+)	0.328949	1	1	1.31021e-45
CA2	Pqbp1(+)	0.493213	1	0.914	4.8535e-44
CA2	Pdlim5(+)	0.566871	1	0.975	1.27411e-43
CA2	Hsf3(+)	0.404074	1	1	2.226e-43
CA2	Esr2(+)	0.861202	1	1	3.9508e-38
CA2	Zic1(+)	0.887406	0.225	0.031	6.59554e-37
CA2	Elf4(+)	0.545429	0.69	0.268	8.99483e-36
CA2	Bhlhe23(+)	0.498666	0.993	0.945	4.45739e-33
CA2	Tbl1xr1(+)	0.35122	1	0.957	5.19766e-33
CA2	Nr1h3(+)	0.764738	1	0.801	1.98404e-31
CA2	Tead4(+)	0.73513	1	0.999	4.87523e-30
CA2	Foxf2(+)	0.435794	1	0.996	1.47968e-27
CA2	Klf10(+)	0.32539	1	1	3.35279e-27
CA2	Foxc1(+)	0.648661	0.965	0.79	2.8248e-26
CA2	Phf8(+)	0.404991	1	0.974	6.59637e-25
CA2	Zfp825(+)	0.413889	1	0.994	5.11257e-22
CA2	Zfp97(+)	0.396421	0.993	0.928	1.61461e-21
CA2	Nfia(+)	0.570808	0.901	0.778	1.19763e-19
CA2	Pax2(+)	0.503066	0.437	0.151	3.07792e-18
CA2	Mlx(+)	0.826629	0.761	0.481	8.97153e-18
CA2	Zfp143(+)	0.402397	0.993	0.835	1.60595e-17
CA2	Traf4(+)	0.349972	0.951	0.831	3.62199e-17
CA2	Zfp128(+)	0.996406	0.789	0.588	5.03189e-17
CA2	Npdc1(+)	0.403056	1	0.999	3.18661e-15
CA2	Hspa5(+)	0.483246	0.986	0.866	3.99377e-15
CA2	Sall4(+)	0.370433	1	0.899	4.21222e-15
CA2	Lhx5(+)	0.332489	0.669	0.354	3.624e-14
CA2	Rest(+)	0.487627	0.993	0.806	2.3168e-13
CA2	Usf1(+)	0.381624	0.979	0.855	5.57856e-11
CA2	Chd2(+)	0.297157	0.986	0.976	4.16736e-08
CA2	Sox1(+)	0.289442	0.415	0.23	1.57142e-05
CA2	Grhl1(+)	0.420978	0.711	0.587	7.82525e-05
CA2	Foxh1(+)	0.766144	0.197	0.081	9.49651e-05
CA2	Klf14(+)	0.372443	0.873	0.704	0.000137001
CA2	Pou4f1(+)	0.648193	0.225	0.106	0.00112752
CA2	Mycn(+)	0.447626	0.514	0.382	0.0230829
CA2	X6720489N17Rik(+)	0.250421	0.155	0.082	0.783102
CA2	Smad9(+)	0.332924	0.141	0.08	1
CA3	Zxdb(+)	2.39669	0.25	0.022	0
CA3	Osr1(+)	1.11588	0.956	0.748	0
CA3	Esr2(+)	1.08612	1	1	0
CA3	Mylk(+)	0.98181	0.965	0.759	0
CA3	Foxc1(+)	0.960112	0.995	0.786	0
CA3	Klf14(+)	0.883451	0.889	0.7	0
CA3	Zbtb46(+)	0.78465	0.988	0.799	0
CA3	Sox13(+)	0.754403	0.937	0.684	0
CA3	Bhlhe23(+)	0.687551	0.997	0.944	0
CA3	Nfe2l1(+)	0.615513	1	1	0
CA3	Srebf2(+)	0.514857	1	1	0
CA3	Hsf3(+)	0.514583	1	1	0
CA3	Pqbp1(+)	0.502598	0.999	0.912	0
CA3	Lhx9(+)	0.489702	1	1	0
CA3	Rara(+)	0.475711	0.984	0.827	0
CA3	Sox21(+)	0.44745	0.911	0.506	0
CA3	Mecom(+)	0.44332	0.967	0.777	0
CA3	Zfp595(+)	0.43113	0.999	0.98	0
CA3	Xbp1(+)	0.389008	1	1	0
CA3	Stat1(+)	0.357119	1	1	0
CA3	Zbtb7a(+)	0.345698	1	1	0
CA3	Ets1(+)	0.340298	1	1	0
CA3	Bach2(+)	0.339707	1	1	0
CA3	Foxp1(+)	0.282514	1	1	0
CA3	Tbr1(+)	0.266636	1	1	0
CA3	Ppargc1a(+)	0.262653	1	1	0
CA3	Pbx1(+)	0.250416	1	1	0
CA3	Foxf2(+)	0.309064	1	0.996	1.46908e-291
CA3	Zfp825(+)	0.345146	1	0.994	1.04084e-264
CA3	Pold2(+)	0.870013	0.935	0.809	6.89464e-258
CA3	Sall4(+)	0.492341	0.993	0.897	1.67234e-257
CA3	Gtf2f1(+)	0.373076	1	1	4.23353e-252
CA3	Myc(+)	0.332504	0.998	0.969	6.22269e-228
CA3	Pdlim5(+)	0.365558	0.999	0.975	2.20805e-224
CA3	Hmga1(+)	0.766	0.834	0.675	1.18906e-213
CA3	Tal1(+)	0.393782	0.982	0.967	1.46363e-190
CA3	Zfp97(+)	0.312469	0.995	0.926	4.24797e-169
CA3	Npdc1(+)	0.346909	1	0.999	9.53916e-163
CA3	Tead1(+)	0.335815	0.994	0.899	6.90918e-162
CA3	Hspa5(+)	0.37882	0.962	0.863	4.75308e-117
CA3	Nr1h3(+)	0.501167	0.927	0.798	2.01345e-110
CA3	Klf6(+)	0.272425	1	0.999	2.12524e-90
CA3	Foxh1(+)	0.859569	0.195	0.078	4.54619e-76
CA3	E2f6(+)	0.298916	0.92	0.909	1.24665e-69
CA3	Tead4(+)	0.323948	1	0.999	4.3587e-62
CA3	Prdm14(+)	0.647379	0.169	0.07	6.01082e-59
CA3	Zfp740(+)	0.50271	0.174	0.074	6.76871e-59
CA3	Grhl1(+)	0.607868	0.627	0.586	2.57105e-42
CA3	Mlx(+)	0.294523	0.649	0.477	2.10312e-38
CA3	Smad9(+)	0.70527	0.152	0.078	2.22625e-30
CA3	Klrg1(+)	0.372189	0.577	0.476	1.55165e-28
CA3	Pml(+)	0.901849	0.313	0.236	1.82342e-25
CA3	Pou4f1(+)	0.656336	0.164	0.105	4.11582e-17
CA3	Foxp2(+)	0.434196	0.233	0.184	2.6924e-10
CA3	Smad5(+)	0.552075	0.686	0.726	1.70148e-08
CA3	Fank1(+)	0.280008	0.291	0.255	2.61627e-05
CA3	E2f3(+)	0.30988	0.311	0.293	0.294124
DG	Tbx21(+)	2.46196	0.996	0.553	0
DG	Mkx(+)	2.23041	1	0.342	0
DG	Foxo1(+)	2.02032	0.861	0.114	0
DG	Irf1(+)	1.26204	0.965	0.387	0
DG	Cebpd(+)	1.08815	1	0.959	0
DG	Tead1(+)	1.03001	0.979	0.654	0
DG	Hmga1(+)	1.01273	0.767	0.397	0
DG	E2f3(+)	0.948464	0.345	0.128	0
DG	Mef2c(+)	0.916084	1	1	0
DG	Bhlhe22(+)	0.84949	1	1	0
DG	Xrcc4(+)	0.841903	0.888	0.59	0
DG	Prox1(+)	0.825376	1	0.999	0
DG	Elk3(+)	0.791391	1	1	0
DG	Nhlh1(+)	0.77826	1	0.999	0
DG	Jun(+)	0.753518	1	1	0
DG	Cebpa(+)	0.748248	0.707	0.419	0
DG	Zc3h7a(+)	0.741306	0.337	0.16	0
DG	Nrf1(+)	0.735043	0.442	0.24	0
DG	Mnt(+)	0.695957	0.256	0.111	0
DG	Psmd12(+)	0.66764	0.876	0.589	0
DG	Rbbp5(+)	0.655251	1	0.988	0
DG	Foxn3(+)	0.642184	1	1	0
DG	Traf4(+)	0.620494	0.886	0.658	0
DG	Nfia(+)	0.595577	0.853	0.543	0
DG	Osr1(+)	0.581885	0.813	0.566	0
DG	Pdlim5(+)	0.572971	0.992	0.923	0
DG	Mycn(+)	0.569989	0.457	0.142	0
DG	Vax1(+)	0.531922	0.673	0.44	0
DG	Rreb1(+)	0.525805	1	1	0
DG	Setdb1(+)	0.516744	0.894	0.732	0
DG	Zfp62(+)	0.496258	0.465	0.254	0
DG	Stat3(+)	0.489829	1	1	0
DG	Rora(+)	0.486288	1	0.971	0
DG	Sin3a(+)	0.480406	0.954	0.792	0
DG	Atf6b(+)	0.472049	0.989	0.882	0
DG	Mxi1(+)	0.452683	1	1	0
DG	Jdp2(+)	0.44276	1	1	0
DG	Gsc2(+)	0.438257	0.72	0.449	0
DG	Foxk1(+)	0.425956	1	0.986	0
DG	Tal1(+)	0.423756	0.995	0.878	0
DG	Mef2b(+)	0.40149	1	0.999	0
DG	Smarcc1(+)	0.395245	0.478	0.275	0
DG	Aspscr1(+)	0.385828	1	1	0
DG	Mafb(+)	0.385458	0.973	0.719	0
DG	Brf1(+)	0.375424	0.982	0.886	0
DG	Rfx7(+)	0.375408	0.581	0.282	0
DG	Gabpb1(+)	0.34845	0.933	0.752	0
DG	Foxn2(+)	0.335686	1	0.999	0
DG	Neurod2(+)	0.332278	1	0.994	0
DG	Irf3(+)	0.33122	0.989	0.92	0
DG	Polr3g(+)	0.325693	1	1	0
DG	Nfic(+)	0.325073	0.999	0.976	0
DG	Cebpb(+)	0.308036	1	1	0
DG	Elk4(+)	0.292656	0.83	0.678	0
DG	Cpsf4(+)	0.288725	0.888	0.784	0
DG	Pou2f1(+)	0.275431	1	1	0
DG	Gsx2(+)	0.272707	0.606	0.26	0
DG	Sp2(+)	0.260738	0.862	0.65	0
DG	Ep300(+)	0.253735	0.969	0.871	0
DG	Hlf(+)	0.253664	1	1	0
DG	Foxp2(+)	0.424429	0.214	0.093	1.9693e-286
DG	Zfp128(+)	0.254081	0.621	0.483	8.01111e-224
DG	Mef2a(+)	0.51429	0.341	0.22	9.92142e-208
DG	Meis3(+)	0.314433	0.47	0.35	1.38376e-179
DG	Zfp646(+)	0.367323	0.258	0.157	4.05366e-173
DG	Thap11(+)	0.25484	0.33	0.22	1.24607e-162
DG	Gm14326(+)	0.338383	0.157	0.078	4.52471e-150
DG	Zfp607b(+)	0.596752	0.407	0.318	8.42794e-146
DG	Sap30(+)	0.435125	0.482	0.414	9.55345e-135
DG	Foxj3(+)	0.315989	0.218	0.139	8.54757e-128
DG	Zfp963(+)	0.463628	0.378	0.331	2.31714e-61
DG	Thap1(+)	0.279395	0.663	0.645	1.03543e-44
DG	Ubp1(+)	0.315908	0.108	0.076	3.16697e-36
Endo	Tead2(+)	4.73877	1	0.012	0
Endo	Tbx3(+)	4.70897	1	0.043	0
Endo	Klf11(+)	4.58026	1	0.035	0
Endo	Pir(+)	4.39451	1	0.025	0
Endo	Gata6(+)	4.02459	1	0.029	0
Endo	Irx2(+)	3.8813	0.836	0.011	0
Endo	Prdm1(+)	3.63254	1	0.037	0
Endo	Foxq1(+)	3.61157	1	0.009	0
Endo	Zic3(+)	3.59015	0.959	0.034	0
Endo	Barhl2(+)	3.28276	0.863	0.027	0
Endo	Otx1(+)	3.06656	0.89	0.011	0
Endo	Bcl3(+)	2.91552	0.863	0.036	0
Endo	Batf(+)	2.90949	0.904	0.006	0
Endo	Smad6(+)	2.48736	0.548	0.006	0
Endo	Nfatc4(+)	2.26028	0.575	0.008	0
Endo	E2f7(+)	2.23292	0.411	0.002	0
Endo	Stat5a(+)	3.32819	0.986	0.06	4.10896e-263
Endo	Sox17(+)	4.29992	1	0.065	1.86636e-257
Endo	Zic2(+)	3.66756	1	0.068	1.80408e-244
Endo	Stat6(+)	2.80318	1	0.074	3.59769e-226
Endo	Zic1(+)	1.98062	0.671	0.031	1.24568e-211
Endo	Zxdb(+)	3.18787	0.603	0.027	5.24073e-203
Endo	Zic4(+)	1.86262	0.507	0.019	3.56764e-194
Endo	Irf9(+)	4.077	1	0.093	2.18291e-185
Endo	Otx2(+)	1.59808	0.466	0.018	1.67975e-178
Endo	Dmrta2(+)	2.19549	0.904	0.081	1.98655e-158
Endo	Zfp740(+)	2.10518	0.849	0.076	1.69825e-142
Endo	Nfatc1(+)	3.303	1	0.127	2.0633e-139
Endo	Nfe2l2(+)	2.05772	0.973	0.121	9.243e-133
Endo	Nr1h2(+)	1.88841	0.479	0.027	1.80981e-124
Endo	Hbp1(+)	2.85158	0.808	0.084	6.07485e-122
Endo	Nkx6.2(+)	1.37281	0.342	0.016	1.12829e-107
Endo	Prdm14(+)	2.53574	0.603	0.072	3.7033e-73
Endo	Prdm4(+)	2.0677	0.274	0.016	2.52133e-66
Endo	Irf5(+)	2.83256	1	0.342	1.4104e-65
Endo	Irf7(+)	3.88219	1	0.392	1.08176e-60
Endo	Klf2(+)	3.94422	1	0.396	2.13577e-60
Endo	Pax6(+)	1.72335	0.849	0.188	2.47475e-59
Endo	Sp5(+)	0.455904	0.205	0.01	3.96337e-57
Endo	Nfkb1(+)	1.85458	1	0.278	7.51648e-56
Endo	Sox21(+)	2.05832	1	0.516	1.63037e-50
Endo	Ppara(+)	3.41361	1	0.579	1.75921e-50
Endo	Ebf1(+)	3.62516	1	0.634	2.18815e-49
Endo	Srebf1(+)	0.353357	0.904	0.167	9.7599e-49
Endo	Runx1(+)	2.42235	1	0.663	1.40459e-48
Endo	Sox13(+)	2.90856	1	0.69	2.20964e-48
Endo	Gata2(+)	4.02274	1	0.696	2.66172e-48
Endo	Eomes(+)	1.86936	0.233	0.016	7.17016e-48
Endo	Mecom(+)	3.65255	1	0.782	1.99339e-47
Endo	Elf1(+)	2.98505	1	0.754	2.15756e-47
Endo	Foxc1(+)	3.22412	1	0.79	2.27696e-47
Endo	Klf4(+)	3.64188	1	0.928	6.0484e-47
Endo	Lef1(+)	3.74209	1	0.933	6.08765e-47
Endo	Foxf2(+)	2.74791	1	0.996	6.29627e-47
Endo	Erg(+)	3.48146	1	0.999	6.29632e-47
Endo	Ets1(+)	2.49947	1	1	6.29632e-47
Endo	Stat1(+)	2.48251	1	1	6.29632e-47
Endo	Elk3(+)	1.62427	1	1	6.29632e-47
Endo	Fli1(+)	2.77586	1	1	7.04809e-47
Endo	Tead4(+)	2.07925	1	0.999	8.90356e-47
Endo	Ikzf1(+)	1.92467	1	0.992	1.04279e-46
Endo	Spi1(+)	1.90722	1	0.999	1.06681e-46
Endo	Sox9(+)	1.02647	1	1	6.22629e-45
Endo	Ppard(+)	0.796464	1	1	9.08247e-45
Endo	Rela(+)	3.08816	0.986	0.855	1.16823e-44
Endo	Sox10(+)	0.813424	1	1	1.36434e-44
Endo	Etv6(+)	1.15589	1	0.999	4.6571e-44
Endo	Nfic(+)	1.11167	1	0.993	1.68777e-43
Endo	Prdm16(+)	1.24025	1	0.785	6.66195e-41
Endo	Tfeb(+)	1.30628	0.904	0.316	2.52175e-40
Endo	Maff(+)	1.52615	0.986	0.757	2.4172e-38
Endo	Klf6(+)	0.925313	1	0.999	3.92673e-38
Endo	Rarg(+)	1.20236	0.973	0.662	4.76203e-37
Endo	Olig2(+)	0.844194	1	0.999	2.29871e-33
Endo	Lhx5(+)	1.36648	0.959	0.354	3.82494e-31
Endo	Rest(+)	1.63372	0.986	0.806	2.98169e-30
Endo	Gabpa(+)	0.602188	1	1	1.0407e-29
Endo	Rel(+)	0.857789	0.986	0.949	2.27888e-29
Endo	Pml(+)	1.9248	0.712	0.237	7.32855e-28
Endo	X6720489N17Rik(+)	1.39478	0.438	0.082	1.48959e-26
Endo	Ctcf(+)	0.665438	1	0.999	1.85224e-26
Endo	Elf4(+)	0.78377	0.781	0.268	5.15505e-24
Endo	Sp1(+)	0.891161	0.986	0.816	5.5256e-24
Endo	Foxg1(+)	2.59855	0.233	0.029	2.42206e-23
Endo	Maz(+)	1.42493	0.671	0.212	2.52005e-23
Endo	Ubp1(+)	0.96795	0.479	0.1	4.43672e-23
Endo	Sp2(+)	0.913083	1	0.811	5.5707e-21
Endo	Brf1(+)	0.983384	0.973	0.959	8.93048e-21
Endo	Zfp90(+)	1.17085	0.849	0.612	4.0301e-20
Endo	Zfp110(+)	1.17842	0.438	0.101	6.71142e-20
Endo	Ddit3(+)	0.266803	1	1	1.1862e-18
Endo	Yy1(+)	0.763154	1	0.993	1.7296e-18
Endo	Irf2(+)	0.577105	1	1	4.03939e-18
Endo	Zfp128(+)	0.990084	0.986	0.588	1.86139e-17
Endo	Smad9(+)	0.773373	0.384	0.079	2.89436e-17
Endo	Usf1(+)	0.849409	0.932	0.855	6.07957e-17
Endo	E2f6(+)	0.774654	1	0.909	1.17488e-16
Endo	Irf1(+)	0.750148	0.959	0.827	3.50746e-16
Endo	Gabpb1(+)	1.06233	0.959	0.889	1.47871e-15
Endo	Elk4(+)	0.855854	1	0.794	4.53753e-15
Endo	Zfp239(+)	1.59333	0.616	0.25	7.30427e-15
Endo	Nr2c2(+)	0.84183	1	0.965	1.17765e-14
Endo	Setdb1(+)	0.685378	0.986	0.855	5.78299e-14
Endo	Zfp932(+)	1.00647	0.74	0.419	2.01822e-12
Endo	Smad5(+)	1.00761	0.932	0.724	8.46556e-12
Endo	Rad21(+)	0.966808	0.644	0.28	1.34011e-11
Endo	Stat2(+)	1.96604	0.548	0.214	2.74945e-11
Endo	Pold2(+)	0.610249	0.959	0.812	5.65937e-11
Endo	Foxp2(+)	0.888865	0.534	0.184	5.76646e-11
Endo	Hcfc1(+)	0.489716	1	1	2.40143e-10
Endo	Psma6(+)	1.78178	0.315	0.09	5.61991e-10
Endo	Nr1h4(+)	0.761946	0.808	0.469	1.46911e-09
Endo	Rfx7(+)	0.404082	0.918	0.509	2.313e-09
Endo	Mbd4(+)	0.357016	1	0.984	5.81599e-09
Endo	Tal1(+)	0.447867	0.986	0.967	6.57662e-09
Endo	Brf2(+)	0.597726	0.986	0.968	9.15133e-09
Endo	Irf4(+)	0.541894	0.877	0.427	8.58668e-08
Endo	Rbbp5(+)	0.314779	1	0.997	9.76699e-08
Endo	Tcf3(+)	0.738853	0.575	0.269	6.22452e-07
Endo	Sirt6(+)	0.386896	1	0.999	2.08172e-06
Endo	Lhx1(+)	0.399317	1	0.952	1.67655e-05
Endo	Myc(+)	0.29398	0.986	0.969	2.26305e-05
Endo	Zfp64(+)	0.45534	0.945	0.897	3.41793e-05
Endo	Foxj3(+)	1.28263	0.411	0.199	0.000117136
Endo	Rcor1(+)	0.543272	0.781	0.531	0.000553756
Endo	Sall2(+)	0.786015	0.411	0.196	0.000630009
Endo	Zeb1(+)	0.50596	0.274	0.11	0.00172195
Endo	Hnf1a(+)	1.07368	0.274	0.111	0.00186512
Endo	Smc3(+)	0.279265	1	1	0.00304224
Endo	Zfp560(+)	0.354506	0.918	0.899	0.00360621
Endo	Nfyb(+)	0.941014	0.507	0.302	0.0108242
Endo	E4f1(+)	1.2106	0.26	0.122	0.0129206
Endo	Zfp558(+)	0.867856	0.329	0.169	0.0407309
Endo	Prdm9(+)	0.312174	0.959	0.935	0.065684
Endo	Zfp607b(+)	0.697401	0.548	0.386	0.066705
Endo	Arid3a(+)	0.681621	0.534	0.377	0.0698869
Endo	Nkx2.2(+)	0.709153	0.712	0.88	0.0908765
Endo	Fosl1(+)	0.276377	1	0.998	0.131232
Endo	Kat2a(+)	0.744112	0.342	0.194	0.147572
Endo	Zfp523(+)	0.250712	1	0.981	0.160561
Endo	Zfp335(+)	0.664863	0.274	0.137	0.197282
Endo	Sox12(+)	1.22629	0.137	0.051	0.198296
Endo	Stat5b(+)	0.58455	0.575	0.475	0.233733
Endo	Zbtb43(+)	0.795611	0.247	0.12	0.236522
Endo	Nfya(+)	0.326228	0.918	0.744	0.360885
Endo	Mlx(+)	0.3235	0.726	0.481	0.427432
Endo	Zfp729b(+)	0.926096	0.192	0.09	0.555201
Endo	E2f4(+)	0.36247	0.753	0.701	0.701523
Endo	Zfp263(+)	0.505663	0.438	0.306	0.78482
Endo	Pdlim5(+)	0.314819	0.918	0.976	1
Endo	Polr3a(+)	0.321865	1	1	1
Endo	Creb3l1(+)	0.531162	0.342	0.22	1
Endo	AI987944(+)	0.567178	0.315	0.198	1
Endo	Vsx2(+)	0.451869	0.123	0.052	1
Endo	Fank1(+)	0.547472	0.384	0.255	1
Lamp5	Ruvbl1(+)	3.64589	0.65	0.035	0
Lamp5	Sox1(+)	3.31505	1	0.216	0
Lamp5	Maf(+)	2.32307	1	0.942	0
Lamp5	Phox2a(+)	2.26336	0.558	0.058	0
Lamp5	Stat5b(+)	1.86094	0.98	0.466	0
Lamp5	Dlx5(+)	1.81601	1	1	0
Lamp5	Dlx6(+)	1.80283	1	1	0
Lamp5	Lhx6(+)	1.78573	1	1	0
Lamp5	Zic1(+)	1.62384	0.281	0.027	0
Lamp5	Irf4(+)	1.58444	0.994	0.417	0
Lamp5	Dlx2(+)	1.41035	1	1	0
Lamp5	Zscan29(+)	1.41015	0.781	0.367	0
Lamp5	Sox2(+)	1.30438	1	1	0
Lamp5	Dlx1(+)	1.25107	1	1	0
Lamp5	Tbp(+)	1.23913	0.996	0.875	0
Lamp5	Mlx(+)	1.22182	0.843	0.475	0
Lamp5	Mafb(+)	1.16776	1	0.911	0
Lamp5	Zmat4(+)	1.14934	1	1	0
Lamp5	Nkx2.1(+)	1.08825	1	1	0
Lamp5	Dmrta2(+)	0.969399	0.464	0.074	0
Lamp5	Tfeb(+)	0.887723	0.734	0.309	0
Lamp5	Esr2(+)	0.827246	1	1	0
Lamp5	Rela(+)	0.800035	0.978	0.853	0
Lamp5	Sp1(+)	0.784701	0.976	0.813	0
Lamp5	Ets1(+)	0.772819	1	1	0
Lamp5	Irf3(+)	0.727006	1	0.972	0
Lamp5	Pdlim5(+)	0.712908	0.999	0.975	0
Lamp5	Ddit3(+)	0.676919	1	1	0
Lamp5	Esrrg(+)	0.540586	1	1	0
Lamp5	Mafg(+)	0.52052	1	0.999	0
Lamp5	Olig2(+)	0.503695	1	0.999	0
Lamp5	Myc(+)	0.503666	1	0.969	0
Lamp5	Xbp1(+)	0.495293	1	1	0
Lamp5	Atf4(+)	0.479584	1	1	0
Lamp5	Gadd45a(+)	0.476085	1	1	0
Lamp5	Ppargc1a(+)	0.471213	1	1	0
Lamp5	Pqbp1(+)	0.46736	0.999	0.912	0
Lamp5	Rxra(+)	0.394012	1	1	0
Lamp5	Bach2(+)	0.393543	1	1	0
Lamp5	Nfe2l1(+)	0.366581	1	1	0
Lamp5	Lhx1(+)	0.805883	0.931	0.953	4.24687e-301
Lamp5	Zfp595(+)	0.308487	0.999	0.98	1.78501e-247
Lamp5	Bcl3(+)	0.755328	0.203	0.034	1.63878e-233
Lamp5	Zbtb43(+)	1.60872	0.381	0.116	8.13625e-222
Lamp5	Nr2c2(+)	0.475859	0.996	0.964	6.34855e-216
Lamp5	Prdm4(+)	1.02916	0.122	0.014	1.04758e-210
Lamp5	Gsx2(+)	1.11967	0.784	0.519	1.72848e-197
Lamp5	Foxc1(+)	0.551121	0.926	0.788	3.18096e-182
Lamp5	Nfya(+)	0.501768	0.951	0.74	3.9978e-180
Lamp5	Lhx5(+)	0.402106	0.762	0.347	7.13698e-179
Lamp5	Prdm14(+)	1.92458	0.248	0.069	2.82836e-160
Lamp5	Zfp558(+)	0.67529	0.434	0.165	3.00814e-157
Lamp5	E2f1(+)	0.454128	1	1	1.79999e-135
Lamp5	Mecom(+)	0.262437	0.91	0.78	2.73478e-122
Lamp5	Creb3(+)	0.715981	0.786	0.739	4.48694e-118
Lamp5	Tfe3(+)	0.634195	0.682	0.455	1.9566e-112
Lamp5	Sirt6(+)	0.257871	1	0.999	1.68038e-92
Lamp5	Kat2a(+)	0.809186	0.394	0.19	1.04903e-87
Lamp5	Nr1h4(+)	0.516625	0.7	0.465	3.13414e-74
Lamp5	Foxh1(+)	0.926092	0.195	0.079	8.82598e-56
Lamp5	Fank1(+)	0.284077	0.416	0.253	1.39868e-37
Lamp5	Fosl1(+)	0.292873	1	0.998	3.99476e-28
Lamp5	Smad5(+)	0.496679	0.805	0.723	4.48944e-28
Lamp5	Mycn(+)	0.713887	0.472	0.38	2.46708e-27
Lamp5	Cpsf4(+)	0.284115	0.912	0.862	2.71312e-20
Lamp5	Smad9(+)	0.615788	0.149	0.079	9.75268e-20
Lamp5	Psma6(+)	0.424544	0.16	0.089	1.51894e-16
Lamp5	Rad21(+)	0.302881	0.38	0.278	7.54964e-16
Lamp5	Hnf1a(+)	0.331127	0.153	0.11	0.000160011
Micro-PVM	Prdm1(+)	4.52321	1	0.037	0
Micro-PVM	Batf(+)	4.31039	0.973	0.006	0
Micro-PVM	Irx2(+)	3.88551	0.662	0.011	0
Micro-PVM	Foxq1(+)	2.84941	0.541	0.01	0
Micro-PVM	Otx2(+)	2.05289	0.676	0.017	0
Micro-PVM	Gata6(+)	1.0214	0.865	0.03	0
Micro-PVM	Klf11(+)	2.14619	0.824	0.035	3.13584e-304
Micro-PVM	Zic2(+)	2.65807	0.986	0.068	8.66696e-235
Micro-PVM	Stat6(+)	4.50555	1	0.074	8.77014e-231
Micro-PVM	Barhl2(+)	2.86729	0.608	0.028	6.09604e-206
Micro-PVM	Sox17(+)	2.05433	0.878	0.065	7.72711e-190
Micro-PVM	Irf9(+)	3.51527	1	0.093	9.88699e-187
Micro-PVM	Nfe2l2(+)	3.77337	1	0.121	4.74878e-149
Micro-PVM	Nfatc1(+)	4.0743	1	0.127	2.53709e-142
Micro-PVM	Zic1(+)	1.24703	0.459	0.031	2.64794e-93
Micro-PVM	Zic3(+)	2.16769	0.459	0.034	1.84968e-89
Micro-PVM	Elf4(+)	4.51322	1	0.268	1.05727e-78
Micro-PVM	Eomes(+)	1.58127	0.284	0.016	1.23314e-73
Micro-PVM	Irf5(+)	4.64884	1	0.342	8.49585e-67
Micro-PVM	Pax6(+)	1.81513	0.865	0.188	1.89316e-66
Micro-PVM	Zic4(+)	1.61271	0.297	0.02	3.14038e-64
Micro-PVM	Irf7(+)	2.78089	1	0.392	2.82603e-61
Micro-PVM	Klf2(+)	2.98192	1	0.396	6.87806e-61
Micro-PVM	Smad9(+)	1.09873	0.635	0.079	4.35925e-60
Micro-PVM	Hbp1(+)	2.55456	0.581	0.084	4.32022e-58
Micro-PVM	Sox21(+)	1.94135	1	0.516	5.54422e-51
Micro-PVM	Runx1(+)	4.21092	1	0.663	1.66341e-49
Micro-PVM	Ppara(+)	1.43708	1	0.579	7.69305e-49
Micro-PVM	Gata2(+)	2.62581	1	0.696	9.39812e-49
Micro-PVM	Elf1(+)	3.64564	1	0.754	2.63438e-48
Micro-PVM	Mecom(+)	2.47239	1	0.782	7.13506e-48
Micro-PVM	Irf1(+)	2.63702	1	0.827	7.86724e-48
Micro-PVM	Ikzf1(+)	3.73442	1	0.992	1.39943e-47
Micro-PVM	Spi1(+)	3.51488	1	0.999	1.3995e-47
Micro-PVM	Fli1(+)	2.68683	1	1	1.90789e-47
Micro-PVM	Klf4(+)	2.71707	1	0.928	2.23225e-47
Micro-PVM	Tal1(+)	1.37546	1	0.967	2.24295e-47
Micro-PVM	Erg(+)	2.10331	1	0.999	2.31012e-47
Micro-PVM	Ets1(+)	1.49395	1	1	2.39126e-47
Micro-PVM	Foxc1(+)	1.88659	1	0.79	4.48249e-47
Micro-PVM	Lef1(+)	2.24759	1	0.933	6.16627e-47
Micro-PVM	Etv6(+)	1.29323	1	0.999	9.21207e-47
Micro-PVM	Rel(+)	1.78951	1	0.949	1.14912e-46
Micro-PVM	Foxf2(+)	1.30816	1	0.996	2.44799e-46
Micro-PVM	Prdm4(+)	1.83647	0.23	0.016	9.5918e-46
Micro-PVM	Tfeb(+)	1.71497	0.905	0.316	1.56469e-45
Micro-PVM	Sox10(+)	0.670149	1	1	6.58288e-45
Micro-PVM	Ctcf(+)	1.09477	1	0.999	1.04539e-44
Micro-PVM	Zfp740(+)	1.8916	0.5	0.076	2.74469e-44
Micro-PVM	Zfp90(+)	1.82031	0.973	0.612	1.28582e-43
Micro-PVM	Stat5a(+)	1.59956	0.446	0.061	2.16052e-43
Micro-PVM	Sox9(+)	0.684954	1	1	2.16495e-42
Micro-PVM	Junb(+)	0.654841	1	1	1.00834e-41
Micro-PVM	Zfp30(+)	1.79249	0.608	0.124	5.19907e-40
Micro-PVM	Maff(+)	1.91466	1	0.757	3.48691e-39
Micro-PVM	Elk3(+)	0.784665	1	1	3.96538e-39
Micro-PVM	Irf2(+)	0.967472	1	1	1.41181e-38
Micro-PVM	Irf4(+)	1.83421	1	0.427	8.13847e-38
Micro-PVM	Atf3(+)	0.374603	1	1	2.81326e-37
Micro-PVM	Pir(+)	1.13525	0.27	0.026	3.80096e-37
Micro-PVM	Ebf1(+)	1.48604	1	0.634	4.56085e-37
Micro-PVM	Brf1(+)	1.40327	1	0.959	1.51552e-36
Micro-PVM	Olig2(+)	0.91963	1	0.999	8.68035e-36
Micro-PVM	Yy1(+)	1.2447	1	0.993	3.84933e-34
Micro-PVM	Sox2(+)	0.417101	1	1	4.05726e-34
Micro-PVM	Smad6(+)	1.13626	0.122	0.006	4.21125e-32
Micro-PVM	Sox4(+)	0.369356	1	1	8.38237e-30
Micro-PVM	Klf6(+)	0.805683	1	0.999	6.60804e-29
Micro-PVM	Sox13(+)	1.43431	0.973	0.69	2.28265e-28
Micro-PVM	Gabpb1(+)	1.18404	0.986	0.889	3.27981e-28
Micro-PVM	Gabpa(+)	0.638819	1	1	2.53075e-27
Micro-PVM	Nfat5(+)	1.58578	0.716	0.293	1.56375e-26
Micro-PVM	Nfkb1(+)	1.88715	0.77	0.278	5.98885e-26
Micro-PVM	Hcfc1(+)	0.672387	1	1	3.04122e-25
Micro-PVM	Rreb1(+)	0.477279	1	1	3.73176e-25
Micro-PVM	Brf2(+)	1.01615	1	0.968	5.12355e-25
Micro-PVM	Zfp523(+)	0.784489	1	0.981	1.09355e-24
Micro-PVM	Nr1h4(+)	1.4348	0.824	0.469	1.51678e-24
Micro-PVM	Ubp1(+)	0.897361	0.486	0.1	7.20018e-24
Micro-PVM	Tead4(+)	1.07274	0.986	0.999	3.26836e-23
Micro-PVM	Usf1(+)	1.09129	0.959	0.855	4.41721e-23
Micro-PVM	Sp2(+)	0.983236	0.973	0.811	7.58522e-23
Micro-PVM	Myc(+)	0.491776	0.986	0.969	7.86526e-23
Micro-PVM	Nr1h2(+)	1.32835	0.216	0.027	1.62337e-21
Micro-PVM	Zfp239(+)	1.79837	0.649	0.25	1.8106e-21
Micro-PVM	Deaf1(+)	0.681968	1	0.924	2.62318e-21
Micro-PVM	Smarcc2(+)	0.30875	1	1	3.38285e-21
Micro-PVM	Tbx3(+)	1.64332	0.27	0.043	1.12267e-20
Micro-PVM	Nr2c2(+)	0.80757	1	0.965	2.14654e-20
Micro-PVM	Prdm16(+)	0.620233	0.986	0.785	2.67906e-20
Micro-PVM	Tcf3(+)	1.4813	0.676	0.269	8.54847e-20
Micro-PVM	Rad21(+)	1.37256	0.703	0.28	2.12507e-19
Micro-PVM	Rcor1(+)	1.05964	0.959	0.53	8.62068e-19
Micro-PVM	Nelfe(+)	0.572998	0.986	0.996	1.48701e-18
Micro-PVM	Sp3(+)	0.350824	1	1	8.25129e-18
Micro-PVM	Gsx1(+)	0.621594	0.986	0.806	1.30037e-17
Micro-PVM	Zfp932(+)	1.20539	0.77	0.419	5.44407e-16
Micro-PVM	Smad5(+)	1.27298	0.946	0.724	7.97179e-16
Micro-PVM	Zfp64(+)	0.889223	0.932	0.897	1.14946e-15
Micro-PVM	Hnf1a(+)	0.957493	0.432	0.111	3.45443e-15
Micro-PVM	Fosl1(+)	0.842902	1	0.998	8.14592e-15
Micro-PVM	Jdp2(+)	0.401286	1	1	1.33031e-13
Micro-PVM	Mycn(+)	1.14714	0.676	0.382	5.94597e-13
Micro-PVM	X6720489N17Rik(+)	0.981781	0.338	0.082	8.67431e-13
Micro-PVM	E2f4(+)	0.799563	0.932	0.701	1.10436e-12
Micro-PVM	E2f6(+)	0.701051	0.986	0.909	1.21547e-12
Micro-PVM	Elk4(+)	0.905886	0.932	0.794	1.29967e-12
Micro-PVM	Ddit3(+)	0.266591	1	1	1.58734e-12
Micro-PVM	Mlx(+)	0.801501	0.905	0.481	2.04815e-12
Micro-PVM	Egr2(+)	0.54034	1	0.997	1.88537e-11
Micro-PVM	Irf3(+)	0.466647	0.973	0.972	3.28461e-11
Micro-PVM	Rbbp5(+)	0.394059	1	0.997	3.35253e-11
Micro-PVM	Lhx5(+)	0.674356	0.716	0.354	4.09872e-11
Micro-PVM	Nfic(+)	0.50498	1	0.993	1.78209e-10
Micro-PVM	Vsx2(+)	1.13099	0.23	0.052	6.24957e-10
Micro-PVM	Maz(+)	0.903356	0.568	0.212	6.33537e-10
Micro-PVM	Zfp729b(+)	1.32661	0.311	0.09	2.16325e-09
Micro-PVM	Sp1(+)	0.704846	0.932	0.816	3.86249e-09
Micro-PVM	Gm14326(+)	1.72707	0.365	0.138	1.64844e-08
Micro-PVM	Ppard(+)	0.279186	1	1	6.59695e-08
Micro-PVM	Sox12(+)	2.2618	0.203	0.051	1.14992e-07
Micro-PVM	Mbd4(+)	0.357842	1	0.984	1.19827e-07
Micro-PVM	Foxp2(+)	0.411996	0.514	0.184	1.24414e-07
Micro-PVM	Zscan29(+)	0.762624	0.716	0.374	1.40003e-07
Micro-PVM	Nrf1(+)	0.910607	0.689	0.393	1.59652e-07
Micro-PVM	Stat1(+)	0.462925	1	1	9.5419e-07
Micro-PVM	Irx5(+)	0.850657	0.689	0.383	9.59439e-07
Micro-PVM	Nfya(+)	0.621576	0.959	0.744	1.68123e-06
Micro-PVM	Sall2(+)	1.17038	0.432	0.196	1.93655e-06
Micro-PVM	Stat2(+)	1.26662	0.5	0.214	6.33574e-06
Micro-PVM	Jun(+)	0.29749	1	1	6.83948e-06
Micro-PVM	Zfp110(+)	1.9226	0.284	0.101	7.8382e-06
Micro-PVM	Foxj3(+)	1.15426	0.432	0.199	1.3628e-05
Micro-PVM	Zeb1(+)	0.7653	0.284	0.11	3.35047e-05
Micro-PVM	Glis2(+)	1.01141	0.73	0.605	6.19763e-05
Micro-PVM	Taf1(+)	0.358099	1	1	0.000157985
Micro-PVM	Rxra(+)	0.277187	1	1	0.000164442
Micro-PVM	Nr1h3(+)	0.589165	0.892	0.801	0.000527667
Micro-PVM	AI987944(+)	1.19035	0.378	0.198	0.000749783
Micro-PVM	Rbm7(+)	1.59286	0.284	0.131	0.000995518
Micro-PVM	Stat5b(+)	0.879684	0.595	0.475	0.00111491
Micro-PVM	Zfp595(+)	0.352545	1	0.981	0.00121902
Micro-PVM	Creb3l1(+)	0.779765	0.419	0.22	0.00129032
Micro-PVM	Srebf1(+)	0.406715	0.365	0.167	0.0013691
Micro-PVM	Pou6f1(+)	0.386598	0.946	0.872	0.00305228
Micro-PVM	Tfdp1(+)	0.405115	0.959	0.912	0.00336365
Micro-PVM	Setdb1(+)	0.36551	0.946	0.855	0.00428748
Micro-PVM	Hdac6(+)	0.251808	0.959	0.956	0.00623934
Micro-PVM	Sirt6(+)	0.292511	1	0.999	0.00830121
Micro-PVM	Nfyb(+)	1.69686	0.459	0.302	0.0114377
Micro-PVM	Thap1(+)	0.498948	0.878	0.658	0.0177276
Micro-PVM	Rela(+)	1.05408	0.77	0.855	0.0297274
Micro-PVM	Gm43517(+)	0.499817	0.716	0.571	0.0373795
Micro-PVM	Nfe2l3(+)	0.25348	0.973	0.92	0.0525439
Micro-PVM	Klf16(+)	1.21583	0.324	0.192	0.0538832
Micro-PVM	Egr4(+)	0.262427	1	1	0.0652117
Micro-PVM	Sin3a(+)	0.269488	0.986	0.915	0.0824344
Micro-PVM	E4f1(+)	1.27744	0.243	0.122	0.0841744
Micro-PVM	Pml(+)	0.551877	0.419	0.237	0.0877917
Micro-PVM	Dmrta2(+)	0.661507	0.189	0.081	0.155669
Micro-PVM	Mnt(+)	1.00662	0.338	0.221	0.326666
Micro-PVM	Zc3h7a(+)	0.524424	0.446	0.294	0.460267
Micro-PVM	Zfp143(+)	0.757458	0.797	0.836	0.655696
Micro-PVM	Zfp646(+)	0.972404	0.351	0.234	0.69126
Micro-PVM	Psma6(+)	0.938923	0.189	0.09	0.877193
Micro-PVM	Zfp263(+)	0.567825	0.419	0.306	0.939306
Micro-PVM	Tbp(+)	0.251833	0.946	0.877	0.96057
Micro-PVM	Zfp607b(+)	0.897768	0.486	0.386	1
Micro-PVM	Sall4(+)	0.352742	0.878	0.899	1
Oligo	Nkx6.2(+)	4.74122	0.832	0.011	0
Oligo	Meis1(+)	4.6401	0.71	0.003	0
Oligo	Tfeb(+)	3.64261	0.974	0.313	0
Oligo	Otx2(+)	3.52604	0.802	0.013	0
Oligo	Zeb1(+)	3.30081	0.692	0.107	0
Oligo	Srebf1(+)	3.18558	0.951	0.163	0
Oligo	Zfp740(+)	3.16403	0.935	0.072	0
Oligo	Sp5(+)	3.14291	0.832	0.006	0
Oligo	Nr1h2(+)	3.12662	0.656	0.023	0
Oligo	Irx2(+)	3.01552	0.415	0.01	0
Oligo	Sox21(+)	2.45287	1	0.513	0
Oligo	Prdm14(+)	2.36947	0.508	0.07	0
Oligo	Sox1(+)	2.24504	0.972	0.226	0
Oligo	Tbx3(+)	2.15381	0.475	0.041	0
Oligo	Bcl3(+)	2.08708	0.454	0.034	0
Oligo	Nfatc1(+)	2.07842	0.968	0.123	0
Oligo	Irf9(+)	2.04157	0.624	0.091	0
Oligo	Zic2(+)	1.92194	0.865	0.064	0
Oligo	Pax6(+)	1.9095	0.923	0.184	0
Oligo	Prdm1(+)	1.82834	0.742	0.033	0
Oligo	Stat5a(+)	1.63512	0.705	0.057	0
Oligo	Klf2(+)	1.62111	0.991	0.393	0
Oligo	Irf7(+)	1.43689	1	0.389	0
Oligo	Klf11(+)	1.28421	0.406	0.033	0
Oligo	Nfe2l2(+)	1.23464	0.725	0.118	0
Oligo	Smad6(+)	1.2125	0.181	0.006	0
Oligo	Sox17(+)	1.1121	0.518	0.063	0
Oligo	Gata6(+)	0.778611	0.505	0.027	0
Oligo	Ppara(+)	1.66984	1	0.577	3.53215e-302
Oligo	Sox8(+)	1.27688	1	1	8.55155e-301
Oligo	Olig2(+)	2.22375	1	0.999	9.99403e-301
Oligo	Sox10(+)	1.97984	1	1	1.40871e-300
Oligo	Sox4(+)	0.95023	1	1	2.67264e-300
Oligo	Elf1(+)	2.19107	1	0.753	3.27486e-294
Oligo	Klf4(+)	1.7248	1	0.928	2.61556e-292
Oligo	Fli1(+)	1.11688	1	1	7.6161e-292
Oligo	Sox9(+)	1.07648	1	1	9.36717e-291
Oligo	Erg(+)	1.27202	1	0.999	1.72309e-289
Oligo	Spi1(+)	1.07965	1	0.999	3.03595e-289
Oligo	Prdm16(+)	1.77257	1	0.784	3.29233e-288
Oligo	Nfe2l3(+)	2.00527	0.998	0.919	2.25296e-286
Oligo	Lef1(+)	1.86648	1	0.932	2.82098e-285
Oligo	Etv6(+)	1.25285	1	0.999	1.71636e-282
Oligo	Gata2(+)	1.38188	1	0.695	5.58733e-281
Oligo	Ikzf1(+)	0.929996	1	0.992	3.77664e-280
Oligo	Ets1(+)	0.813668	1	1	1.00186e-273
Oligo	Foxc1(+)	1.32446	1	0.789	3.43607e-268
Oligo	Sox2(+)	0.83869	1	1	3.01791e-263
Oligo	Runx1(+)	1.17974	1	0.661	9.94409e-261
Oligo	Tead2(+)	1.2858	0.191	0.012	3.96263e-253
Oligo	Zic1(+)	1.26151	0.305	0.03	4.85051e-246
Oligo	Stat6(+)	0.945479	0.462	0.073	1.10698e-239
Oligo	Foxf2(+)	0.9502	1	0.996	3.36828e-222
Oligo	Maf(+)	0.7557	1	0.943	3.2069e-210
Oligo	Eomes(+)	1.19126	0.196	0.015	1.27084e-209
Oligo	Barhl2(+)	1.67303	0.262	0.027	4.72425e-207
Oligo	Sp1(+)	1.49312	0.97	0.815	1.1322e-201
Oligo	Mecom(+)	0.951239	1	0.781	2.21897e-201
Oligo	Irf5(+)	1.12929	0.809	0.34	1.84463e-196
Oligo	Ebf1(+)	1.16527	0.998	0.632	4.17208e-195
Oligo	Smarcc2(+)	0.31247	1	1	2.36637e-175
Oligo	Ctcf(+)	0.649376	1	0.999	8.13238e-173
Oligo	Xbp1(+)	0.319411	1	1	6.09156e-156
Oligo	E2f4(+)	1.06584	0.948	0.699	1.59944e-144
Oligo	Klf6(+)	0.637355	1	0.999	7.71611e-143
Oligo	Smarca4(+)	0.336407	1	1	5.83479e-142
Oligo	Gabpa(+)	0.546796	1	1	1.10468e-140
Oligo	Dlx2(+)	0.473393	1	1	1.02428e-131
Oligo	Glis2(+)	1.27447	0.91	0.603	3.6394e-125
Oligo	Fosl1(+)	1.02478	0.998	0.998	3.86882e-125
Oligo	Usf1(+)	0.922915	0.981	0.854	1.11102e-124
Oligo	Zfp558(+)	1.47781	0.559	0.167	3.49123e-124
Oligo	Grhl1(+)	0.946254	0.873	0.585	1.30545e-119
Oligo	Irf2(+)	0.51231	1	1	1.49937e-118
Oligo	Sp2(+)	0.890566	0.963	0.81	5.35879e-118
Oligo	Creb3l1(+)	1.099	0.647	0.217	1.53024e-117
Oligo	Hcfc1(+)	0.59167	0.998	1	1.11438e-116
Oligo	Tcf3(+)	1.35942	0.665	0.267	1.81741e-112
Oligo	Hic1(+)	1.77568	0.112	0.01	5.32112e-105
Oligo	Nr1h4(+)	0.913479	0.852	0.467	1.29565e-99
Oligo	E2f6(+)	0.843861	0.989	0.909	2.14861e-97
Oligo	Nr2c2(+)	0.688308	0.998	0.964	3.32157e-96
Oligo	Zfp932(+)	1.02044	0.787	0.417	7.54403e-96
Oligo	Zic3(+)	1.02114	0.209	0.034	7.07901e-94
Oligo	Myc(+)	0.385462	0.991	0.969	1.42564e-88
Oligo	Otx1(+)	0.617471	0.114	0.011	6.93387e-88
Oligo	Dlx5(+)	0.365423	1	1	4.03511e-85
Oligo	Tal1(+)	0.445113	0.998	0.967	5.17673e-80
Oligo	Irf4(+)	0.86948	0.796	0.425	1.32145e-79
Oligo	Lhx6(+)	0.276459	1	1	5.44906e-79
Oligo	Gsx1(+)	1.17229	0.938	0.805	1.80398e-77
Oligo	Zfp523(+)	0.510269	1	0.981	3.18291e-77
Oligo	E2f1(+)	0.43557	1	1	5.03867e-77
Oligo	Dmrta2(+)	0.697545	0.316	0.08	8.45961e-75
Oligo	Yy1(+)	0.583294	1	0.993	1.69533e-71
Oligo	Zfp239(+)	1.69629	0.553	0.248	7.53348e-70
Oligo	Nr2f6(+)	0.821329	0.927	0.826	2.27458e-69
Oligo	Brf1(+)	0.704415	0.972	0.959	2.42447e-65
Oligo	Foxh1(+)	0.984048	0.301	0.08	1.75666e-64
Oligo	Ruvbl1(+)	0.934097	0.213	0.045	9.36238e-63
Oligo	Sox13(+)	0.846786	0.908	0.689	5.6031e-59
Oligo	Rcor1(+)	0.798085	0.798	0.529	1.97957e-57
Oligo	Zbtb46(+)	1.09313	0.819	0.803	2.12066e-57
Oligo	Smad9(+)	0.336767	0.297	0.078	7.33672e-57
Oligo	Nkx2.2(+)	1.52742	0.804	0.881	6.08341e-56
Oligo	Gadd45a(+)	0.501286	1	1	5.55185e-55
Oligo	Prdm4(+)	0.988307	0.11	0.016	6.16001e-55
Oligo	Ubp1(+)	0.513283	0.333	0.099	1.08571e-54
Oligo	Rbbp5(+)	0.309608	1	0.997	2.44286e-54
Oligo	Zic4(+)	0.865982	0.12	0.019	9.83447e-53
Oligo	Thap11(+)	0.866356	0.606	0.302	1.08364e-52
Oligo	Irx5(+)	0.791493	0.69	0.381	1.09912e-52
Oligo	Nfkb1(+)	1.12863	0.572	0.277	2.45688e-52
Oligo	Rel(+)	0.478228	0.978	0.948	1.34087e-51
Oligo	Stat5b(+)	0.872216	0.74	0.474	1.9452e-51
Oligo	Rxra(+)	0.282279	1	1	2.36189e-50
Oligo	Ep300(+)	0.426081	0.938	0.946	9.25079e-50
Oligo	Sall2(+)	1.05668	0.447	0.195	6.95822e-49
Oligo	Zfp963(+)	0.364585	0.665	0.365	7.08142e-48
Oligo	E4f1(+)	1.12702	0.335	0.121	6.05562e-47
Oligo	Nfya(+)	0.837307	0.897	0.743	1.20897e-45
Oligo	Nfic(+)	0.34632	1	0.993	5.44602e-45
Oligo	Gm43517(+)	0.616106	0.826	0.569	7.06172e-45
Oligo	Foxp2(+)	0.927303	0.434	0.183	1.34143e-43
Oligo	Tbp(+)	0.569141	0.931	0.877	5.49705e-42
Oligo	Mlx(+)	0.551119	0.781	0.48	1.91581e-41
Oligo	Zfp369(+)	0.276874	1	1	4.15123e-40
Oligo	Zfp64(+)	0.528162	0.929	0.897	4.91906e-40
Oligo	Zscan29(+)	1.17761	0.542	0.373	2.00805e-39
Oligo	Zbtb43(+)	1.56024	0.305	0.119	3.01006e-39
Oligo	Tfe3(+)	0.974234	0.637	0.458	8.4287e-39
Oligo	Zfp729b(+)	1.19436	0.26	0.089	2.56882e-38
Oligo	Tcf7l1(+)	0.383933	1	0.994	1.42784e-37
Oligo	Fank1(+)	0.937916	0.486	0.254	1.76556e-37
Oligo	Zfp335(+)	0.845321	0.348	0.136	4.58204e-37
Oligo	Elk4(+)	0.591712	0.948	0.793	7.78596e-37
Oligo	Chd2(+)	0.498	0.974	0.976	1.05154e-35
Oligo	Smad5(+)	0.753118	0.837	0.724	3.32549e-34
Oligo	Brf2(+)	0.453817	0.985	0.968	4.15141e-34
Oligo	Maz(+)	0.908218	0.43	0.211	5.51651e-33
Oligo	Rad21(+)	0.68357	0.518	0.278	2.12225e-32
Oligo	Gsx2(+)	0.342962	0.804	0.522	6.59133e-32
Oligo	Stat1(+)	0.292805	1	1	2.15083e-31
Oligo	Hspa5(+)	0.491287	0.845	0.866	1.29779e-30
Oligo	Sall4(+)	0.444189	0.914	0.899	3.96259e-30
Oligo	Tcf7l2(+)	0.440966	0.944	0.949	3.01851e-29
Oligo	Foxj3(+)	1.39815	0.389	0.198	4.86763e-29
Oligo	Pir(+)	0.373913	0.112	0.026	1.06597e-28
Oligo	Rest(+)	0.840676	0.834	0.806	2.8262e-25
Oligo	Zfp110(+)	0.970027	0.247	0.1	7.82597e-25
Oligo	Usf2(+)	0.281745	1	1	1.08999e-24
Oligo	Hbp1(+)	1.13615	0.213	0.084	9.59583e-23
Oligo	Stat2(+)	0.879703	0.402	0.213	4.33475e-22
Oligo	AI987944(+)	0.849205	0.363	0.198	1.14069e-21
Oligo	Kat2a(+)	0.783187	0.359	0.193	2.54865e-21
Oligo	Taf1(+)	0.307844	1	1	3.47705e-21
Oligo	Hnf1a(+)	0.852621	0.254	0.11	1.76143e-20
Oligo	Sox12(+)	1.37553	0.146	0.05	6.17558e-20
Oligo	Gm14326(+)	1.22796	0.271	0.138	1.47921e-19
Oligo	Setdb1(+)	0.31972	0.959	0.854	4.32105e-19
Oligo	Prdm9(+)	0.428127	0.901	0.936	1.78201e-18
Oligo	Polr3a(+)	0.34809	1	1	1.32038e-17
Oligo	Nfyb(+)	1.1315	0.456	0.301	5.11208e-17
Oligo	Vsx2(+)	0.597557	0.144	0.052	8.14788e-17
Oligo	Supt20(+)	0.846949	0.325	0.181	9.9874e-17
Oligo	Zfp646(+)	0.843107	0.376	0.233	3.50622e-16
Oligo	Traf4(+)	0.909761	0.91	0.831	2.1309e-15
Oligo	Pou6f1(+)	0.280421	0.942	0.871	5.40321e-13
Oligo	Zfp62(+)	0.740615	0.544	0.413	7.54153e-13
Oligo	Sin3a(+)	0.269675	0.978	0.915	1.29904e-12
Oligo	Tfdp1(+)	0.277513	0.951	0.912	5.77478e-12
Oligo	Tead4(+)	0.537114	0.998	0.999	1.33147e-11
Oligo	Rela(+)	0.694209	0.738	0.856	1.53783e-11
Oligo	Mycn(+)	1.01443	0.465	0.381	5.29778e-11
Oligo	Thap1(+)	0.389237	0.757	0.658	7.06206e-11
Oligo	Pou4f1(+)	0.99495	0.196	0.106	2.0514e-10
Oligo	Smarcc1(+)	0.50685	0.527	0.429	4.74078e-07
Oligo	Gmeb1(+)	0.251122	1	1	2.13238e-06
Oligo	Gm14403(+)	0.837052	0.23	0.166	0.000323151
Oligo	Zfp128(+)	0.39573	0.671	0.588	0.00130574
Oligo	Zfp90(+)	0.403771	0.589	0.612	0.00580795
Oligo	Pax2(+)	0.407289	0.217	0.151	0.00647968
Oligo	Zfp143(+)	0.309054	0.905	0.835	0.0602746
Oligo	Gabpb1(+)	0.287684	0.852	0.89	0.292488
Oligo	Arid3a(+)	0.456326	0.396	0.377	0.560203
Pvalb	Bcl3(+)	2.38372	0.898	0.036	2.26562e-229
Pvalb	Ruvbl1(+)	3.02849	0.837	0.045	3.50406e-156
Pvalb	Sox1(+)	2.83405	1	0.23	4.28763e-55
Pvalb	Foxp2(+)	2.30525	0.939	0.184	1.73432e-46
Pvalb	Zfp740(+)	1.41232	0.612	0.077	2.56814e-43
Pvalb	Nkx6.2(+)	1.30723	0.265	0.016	6.56921e-42
Pvalb	Smad1(+)	2.6377	0.918	0.262	7.62672e-40
Pvalb	Dmrta2(+)	1.12983	0.592	0.081	1.51722e-37
Pvalb	Pou4f1(+)	2.09867	0.612	0.106	1.66813e-32
Pvalb	Esrrg(+)	0.902135	1	1	3.81836e-31
Pvalb	Ppargc1a(+)	0.894579	1	1	1.11184e-30
Pvalb	Ets1(+)	1.05105	1	1	6.25367e-30
Pvalb	Lhx6(+)	1.44903	1	1	2.16471e-29
Pvalb	Atf4(+)	0.466207	1	1	2.27532e-29
Pvalb	Maf(+)	2.04742	1	0.943	2.40922e-29
Pvalb	Dlx2(+)	1.32021	1	1	5.0897e-29
Pvalb	Dlx5(+)	1.57236	1	1	1.05724e-28
Pvalb	Ddit3(+)	0.654731	1	1	1.56234e-28
Pvalb	Dlx1(+)	1.05685	1	1	1.89688e-28
Pvalb	Dlx6(+)	1.28147	1	1	1.94457e-28
Pvalb	Sox2(+)	1.07426	1	1	8.37486e-28
Pvalb	Xbp1(+)	0.589841	1	1	2.82383e-27
Pvalb	Mafb(+)	1.37607	1	0.912	1.71824e-25
Pvalb	Nfe2l1(+)	0.539331	1	1	1.7662e-25
Pvalb	Phox2a(+)	1.88239	0.449	0.066	2.69826e-25
Pvalb	Zmat4(+)	0.630291	1	1	3.45271e-25
Pvalb	Stat1(+)	0.915345	1	1	5.5507e-25
Pvalb	Bach2(+)	0.360033	1	1	1.59435e-24
Pvalb	Smarcc2(+)	0.380984	1	1	1.71611e-24
Pvalb	Esrra(+)	0.430134	1	1	1.75909e-24
Pvalb	Nr1h2(+)	1.66369	0.265	0.027	1.47416e-22
Pvalb	Mlx(+)	1.59103	0.918	0.481	1.59821e-22
Pvalb	Cux1(+)	0.75139	1	1	1.81675e-22
Pvalb	Tbp(+)	1.10485	1	0.877	3.48094e-22
Pvalb	Sox9(+)	0.411251	1	1	3.19426e-21
Pvalb	Esr2(+)	1.03113	1	1	9.40463e-20
Pvalb	Nkx2.1(+)	0.617971	1	1	3.03496e-19
Pvalb	Mecom(+)	0.569303	1	0.782	5.50045e-19
Pvalb	Creb3(+)	1.10797	0.959	0.74	5.41871e-17
Pvalb	Gsx1(+)	0.625638	1	0.806	2.76815e-16
Pvalb	Klf6(+)	0.519526	1	0.999	5.24715e-15
Pvalb	Foxc1(+)	0.668521	0.98	0.791	9.71251e-15
Pvalb	Elf4(+)	0.635822	0.694	0.268	6.26623e-14
Pvalb	Stat5b(+)	0.769724	0.918	0.475	9.11551e-14
Pvalb	Foxo4(+)	0.557126	1	0.945	1.05506e-13
Pvalb	Nr2f6(+)	1.04388	0.939	0.827	3.40195e-13
Pvalb	Sox13(+)	0.592296	1	0.69	9.15223e-13
Pvalb	Bhlhe23(+)	0.627333	0.98	0.945	1.00853e-12
Pvalb	Pou6f1(+)	0.76448	1	0.872	1.14334e-11
Pvalb	Zscan29(+)	0.998524	0.837	0.374	1.56949e-11
Pvalb	Irf4(+)	0.998805	0.755	0.427	1.16324e-10
Pvalb	Mafg(+)	0.394621	1	0.999	1.35232e-10
Pvalb	Mbd4(+)	0.843223	1	0.984	1.62794e-10
Pvalb	Tfe3(+)	0.717766	0.878	0.458	2.50583e-10
Pvalb	Olig2(+)	0.432661	1	0.999	3.786e-10
Pvalb	Hsf3(+)	0.315289	1	1	8.85394e-10
Pvalb	Rxra(+)	0.364751	1	1	1.30447e-09
Pvalb	Hdac3(+)	0.767307	0.612	0.228	3.88042e-09
Pvalb	Chd2(+)	0.549858	1	0.976	4.85178e-09
Pvalb	Nfya(+)	0.587428	0.98	0.744	3.36748e-08
Pvalb	E2f6(+)	0.81083	1	0.909	5.78168e-08
Pvalb	Smad5(+)	1.17581	0.959	0.724	1.59768e-07
Pvalb	Mycn(+)	1.23935	0.714	0.382	1.63736e-07
Pvalb	Zfp595(+)	0.302441	1	0.981	5.45301e-07
Pvalb	Myc(+)	0.374699	1	0.969	7.74147e-07
Pvalb	Pqbp1(+)	0.41507	1	0.914	7.94472e-07
Pvalb	Gsx2(+)	1.50712	0.796	0.523	2.14146e-06
Pvalb	Foxf2(+)	0.306583	1	0.996	2.95476e-06
Pvalb	Gadd45a(+)	0.45102	1	1	6.54753e-06
Pvalb	Smad9(+)	1.55644	0.286	0.08	8.81756e-06
Pvalb	Zkscan1(+)	0.395135	0.939	0.905	1.63628e-05
Pvalb	Npdc1(+)	0.350836	1	0.999	3.16052e-05
Pvalb	Rela(+)	0.360074	0.959	0.855	4.50377e-05
Pvalb	Sall4(+)	0.379323	1	0.899	0.000167234
Pvalb	Foxh1(+)	1.30059	0.265	0.081	0.000338573
Pvalb	Zfp770(+)	1.39531	0.367	0.174	0.00470171
Pvalb	Kat2a(+)	0.736833	0.429	0.194	0.0142098
Pvalb	Sox21(+)	0.372911	0.633	0.516	0.0142465
Pvalb	Zfp90(+)	0.465651	0.816	0.612	0.0203818
Pvalb	E2f4(+)	0.605599	0.857	0.701	0.0677492
Pvalb	Sirt6(+)	0.251908	1	0.999	0.116313
Pvalb	Lhx5(+)	0.680954	0.551	0.354	0.249468
Pvalb	Nfyb(+)	0.712746	0.49	0.302	0.676163
Pvalb	Irx5(+)	0.407662	0.592	0.383	1
Pvalb	Rarg(+)	0.251618	1	0.663	1
Sncg	Zfp740(+)	2.52684	0.717	0.075	0
Sncg	Bcl3(+)	1.85367	0.491	0.035	0
Sncg	Sox1(+)	2.10449	0.982	0.227	1.37407e-283
Sncg	Dmrta2(+)	1.32498	0.656	0.079	4.25588e-281
Sncg	Nkx6.2(+)	1.20326	0.254	0.015	2.10578e-221
Sncg	Otx2(+)	1.05739	0.272	0.017	1.87603e-220
Sncg	Dlx2(+)	1.72941	1	1	3.12621e-179
Sncg	Dlx1(+)	1.65287	1	1	1.24395e-178
Sncg	Xbp1(+)	0.802489	1	1	2.70477e-176
Sncg	Dlx5(+)	1.83106	1	1	1.00665e-175
Sncg	Ets1(+)	1.05842	1	1	1.26282e-174
Sncg	Ddit3(+)	0.81582	1	1	3.6057e-171
Sncg	Atf4(+)	0.510155	1	1	1.26005e-170
Sncg	Dlx6(+)	1.44033	1	1	4.83751e-169
Sncg	Sox2(+)	1.2073	1	1	1.53092e-168
Sncg	Maf(+)	1.87573	1	0.943	8.18994e-168
Sncg	Bach2(+)	0.494441	1	1	4.29364e-166
Sncg	Smad9(+)	1.94518	0.516	0.078	1.82482e-164
Sncg	Zscan29(+)	1.84252	0.943	0.372	1.2484e-163
Sncg	Lhx6(+)	0.934017	1	1	7.15161e-162
Sncg	Nr1h4(+)	2.00168	0.961	0.468	1.88215e-159
Sncg	Pou4f1(+)	1.79056	0.584	0.104	9.63534e-159
Sncg	Mafg(+)	0.803328	1	0.999	3.30823e-157
Sncg	Esrrg(+)	0.397875	1	1	6.46828e-156
Sncg	Rela(+)	1.26732	0.993	0.855	6.65459e-156
Sncg	Ppargc1a(+)	0.478996	1	1	2.77168e-152
Sncg	Zmat4(+)	0.488066	1	1	1.59114e-143
Sncg	Nfe2l1(+)	0.533423	1	1	1.14499e-139
Sncg	Pqbp1(+)	0.683149	1	0.913	4.00662e-134
Sncg	Esr2(+)	1.0833	1	1	7.21789e-127
Sncg	Tfe3(+)	1.17194	0.939	0.457	1.21321e-121
Sncg	Mlx(+)	1.41696	0.946	0.48	4.07248e-121
Sncg	Hdac6(+)	1.03093	1	0.956	1.27597e-119
Sncg	Smarcc2(+)	0.327528	1	1	1.09028e-117
Sncg	Foxc1(+)	0.856907	0.993	0.79	9.8272e-107
Sncg	Rxra(+)	0.69507	1	1	8.277e-103
Sncg	Esrra(+)	0.342131	1	1	9.7313e-101
Sncg	Mecom(+)	0.560959	0.993	0.781	2.14549e-100
Sncg	Klf6(+)	0.638689	1	0.999	1.74006e-90
Sncg	Myc(+)	0.497758	0.996	0.969	5.69465e-86
Sncg	Irf4(+)	1.33969	0.828	0.426	5.75406e-86
Sncg	Zbtb17(+)	0.625857	1	1	3.13889e-77
Sncg	Gsx1(+)	0.640948	0.946	0.806	1.44574e-76
Sncg	Cux1(+)	0.45614	1	1	4.72461e-72
Sncg	Kat2a(+)	1.46189	0.57	0.192	6.40036e-70
Sncg	Chd2(+)	0.589522	0.993	0.976	8.38487e-70
Sncg	Vax1(+)	1.06068	0.968	0.616	5.64432e-69
Sncg	Zic1(+)	1.27398	0.215	0.031	2.06718e-67
Sncg	Rel(+)	0.502684	0.996	0.948	3.02611e-66
Sncg	Sox13(+)	0.642762	0.982	0.689	6.46201e-64
Sncg	Foxf2(+)	0.453364	1	0.996	5.22461e-61
Sncg	Stat1(+)	0.353103	1	1	3.68992e-59
Sncg	Srebf1(+)	1.17955	0.502	0.166	7.6506e-57
Sncg	Grhl1(+)	0.861057	0.832	0.586	2.51407e-55
Sncg	Taf1(+)	0.524377	1	1	1.04874e-54
Sncg	Fosl1(+)	0.832149	1	0.998	1.69028e-54
Sncg	Nfatc1(+)	0.510219	0.434	0.127	7.58705e-52
Sncg	Zfp595(+)	0.31591	1	0.98	4.1384e-51
Sncg	Ruvbl1(+)	2.02685	0.233	0.045	1.18187e-50
Sncg	Sox21(+)	0.404027	0.853	0.515	1.20206e-48
Sncg	Nfat5(+)	1.2694	0.595	0.293	3.68564e-46
Sncg	Gsx2(+)	1.17255	0.799	0.522	2.31554e-44
Sncg	Tcf3(+)	1.32038	0.563	0.268	1.11668e-43
Sncg	Bach1(+)	0.280964	1	1	2.13825e-43
Sncg	Zfp523(+)	0.399166	0.993	0.981	1.74938e-36
Sncg	Lhx5(+)	0.789726	0.674	0.353	1.16617e-34
Sncg	E2f4(+)	0.680827	0.882	0.7	5.68882e-34
Sncg	Smad5(+)	0.798171	0.961	0.724	1.05985e-33
Sncg	Foxo4(+)	0.398116	0.993	0.945	1.23863e-33
Sncg	Zeb1(+)	1.57834	0.315	0.11	1.39561e-31
Sncg	Stat5b(+)	0.512872	0.821	0.474	2.02614e-31
Sncg	Deaf1(+)	0.469091	0.982	0.924	4.46168e-30
Sncg	Rad21(+)	0.849367	0.548	0.279	2.00817e-29
Sncg	Nfkb1(+)	0.697147	0.52	0.278	1.74486e-21
Sncg	Nfya(+)	0.373229	0.943	0.744	5.10645e-21
Sncg	Zfp800(+)	0.263509	1	0.996	7.66467e-19
Sncg	Psmd12(+)	0.37437	0.9	0.807	2.44533e-18
Sncg	E2f1(+)	0.266286	0.996	1	7.52648e-18
Sncg	Zfp335(+)	0.948152	0.319	0.137	1.12522e-17
Sncg	Mafb(+)	0.335827	0.946	0.912	3.50001e-17
Sncg	Zxdb(+)	2.11156	0.111	0.027	3.504e-16
Sncg	Glis2(+)	0.284914	0.81	0.604	8.89189e-14
Sncg	Irx5(+)	0.515864	0.613	0.382	1.26263e-11
Sncg	Pou6f1(+)	0.294464	0.968	0.871	2.49732e-10
Sncg	Tbp(+)	0.351376	0.875	0.878	1.2715e-07
Sncg	Lhx1(+)	0.396976	0.986	0.952	1.29209e-07
Sncg	Phox2a(+)	0.561066	0.161	0.066	2.01636e-07
Sncg	Foxh1(+)	0.535781	0.179	0.081	7.68635e-07
Sncg	E2f6(+)	0.280608	0.918	0.909	3.26124e-06
Sncg	Mylk(+)	0.25875	0.803	0.764	0.000819862
Sncg	Arid3a(+)	0.496703	0.452	0.377	0.0125146
Sncg	Hnf1a(+)	0.935532	0.165	0.111	0.507241
Sst	Bcl3(+)	2.14875	0.703	0.036	0
Sst	Ruvbl1(+)	2.7472	0.703	0.045	1.80187e-243
Sst	Smad9(+)	2.76207	0.748	0.079	5.69008e-165
Sst	Gata6(+)	0.743835	0.441	0.03	4.67085e-140
Sst	Zfp740(+)	2.14554	0.667	0.076	2.35038e-125
Sst	Sox1(+)	2.59448	0.991	0.229	2.927e-120
Sst	Cux1(+)	1.35101	1	1	3.02206e-71
Sst	Xbp1(+)	0.848215	1	1	2.04201e-70
Sst	Ets1(+)	1.20642	1	1	2.37145e-70
Sst	Esrrg(+)	0.626465	1	1	5.88465e-69
Sst	Dlx1(+)	1.26027	1	1	8.79288e-68
Sst	Atf4(+)	0.49126	1	1	1.38145e-67
Sst	Ppargc1a(+)	0.719759	1	1	1.59421e-67
Sst	Dlx2(+)	1.35895	1	1	2.98841e-67
Sst	Ddit3(+)	0.763814	1	1	1.29009e-66
Sst	Maf(+)	1.90982	1	0.943	1.4772e-66
Sst	Lhx6(+)	1.21425	1	1	1.99161e-66
Sst	Dlx6(+)	1.23868	1	1	1.16755e-65
Sst	Dlx5(+)	1.46687	1	1	2.47047e-65
Sst	Foxp2(+)	2.1302	0.739	0.184	1.62597e-64
Sst	Mlx(+)	1.82344	0.982	0.481	2.18685e-64
Sst	Sox2(+)	1.03435	1	1	1.08495e-63
Sst	Nfe2l1(+)	0.603887	1	1	1.27516e-60
Sst	Pou6f1(+)	1.21727	1	0.872	1.38005e-60
Sst	Bach2(+)	0.393943	1	1	2.24504e-59
Sst	Gsx2(+)	2.03312	0.937	0.523	1.2179e-54
Sst	Pqbp1(+)	0.682925	1	0.914	9.66354e-54
Sst	Kdm5a(+)	0.646745	1	1	4.79843e-53
Sst	Zmat4(+)	0.429133	1	1	3.19524e-49
Sst	Esrra(+)	0.381744	1	1	1.15466e-46
Sst	Smarcc2(+)	0.371909	1	1	7.478e-46
Sst	Stat1(+)	0.61072	1	1	6.96679e-44
Sst	Mecom(+)	0.614421	0.982	0.782	2.8001e-43
Sst	Foxc1(+)	0.816118	1	0.79	7.16902e-43
Sst	Klf6(+)	0.668074	1	0.999	8.82672e-43
Sst	Gsx1(+)	0.721973	0.991	0.806	1.93928e-42
Sst	Esr2(+)	0.977677	1	1	6.47573e-40
Sst	Dmrta2(+)	0.818151	0.432	0.081	2.37098e-39
Sst	Irf4(+)	1.23685	0.874	0.427	6.00817e-39
Sst	Zfp770(+)	1.88238	0.595	0.173	9.42208e-39
Sst	Vax1(+)	1.04889	0.964	0.617	2.07362e-37
Sst	Lhx5(+)	1.28633	0.847	0.353	1.1935e-36
Sst	Nfyb(+)	1.69888	0.73	0.302	4.09869e-36
Sst	Hsf3(+)	0.424473	1	1	1.12147e-35
Sst	Sox13(+)	0.785654	0.973	0.69	2.24316e-35
Sst	Stat5b(+)	1.11041	0.883	0.475	4.51134e-35
Sst	Foxo4(+)	0.585504	1	0.945	2.41348e-34
Sst	Maff(+)	0.854716	0.937	0.757	7.46598e-32
Sst	Mafg(+)	0.44712	1	0.999	4.5329e-30
Sst	Zscan29(+)	1.17536	0.811	0.374	1.17431e-29
Sst	Taf1(+)	0.698798	1	1	1.80186e-29
Sst	Pax6(+)	0.25938	0.604	0.188	3.01384e-27
Sst	Gadd45a(+)	0.503951	1	1	1.70173e-22
Sst	Fank1(+)	1.07752	0.613	0.255	1.2304e-21
Sst	Gtf2f1(+)	0.601581	1	1	3.22299e-21
Sst	Nkx2.1(+)	0.335316	1	1	1.52503e-19
Sst	Nfya(+)	0.509036	0.991	0.744	1.35991e-18
Sst	Rela(+)	0.569174	0.964	0.855	1.90335e-18
Sst	Mafb(+)	0.779135	0.973	0.912	3.1709e-18
Sst	Hdac3(+)	0.839364	0.559	0.227	3.97611e-17
Sst	Zfp595(+)	0.305215	1	0.981	5.19938e-16
Sst	Npdc1(+)	0.418938	1	0.999	1.28051e-15
Sst	Srebf1(+)	0.288835	0.486	0.167	1.3378e-15
Sst	Myc(+)	0.345043	1	0.969	1.75262e-15
Sst	Rxra(+)	0.288792	1	1	2.25959e-15
Sst	Foxh1(+)	1.36282	0.297	0.081	3.81185e-15
Sst	Hdac6(+)	0.356476	1	0.956	7.38696e-15
Sst	Foxf2(+)	0.333304	1	0.996	2.96459e-14
Sst	Tbp(+)	0.667883	0.982	0.877	2.66041e-13
Sst	Zfp90(+)	0.69808	0.838	0.612	2.91039e-13
Sst	Smad5(+)	1.41463	0.802	0.724	3.49876e-13
Sst	E2f4(+)	0.689274	0.856	0.701	7.23153e-13
Sst	Lhx1(+)	0.542196	0.991	0.952	2.9181e-12
Sst	Kat2a(+)	0.879199	0.459	0.193	4.16148e-11
Sst	Pou4f1(+)	1.24444	0.306	0.106	1.24753e-10
Sst	Tal1(+)	0.361736	0.982	0.967	1.31582e-10
Sst	Rcor1(+)	0.813076	0.703	0.531	2.53081e-09
Sst	Fosl1(+)	0.440031	1	0.998	1.11264e-08
Sst	Nr1h4(+)	0.654586	0.739	0.469	2.82913e-08
Sst	Smad1(+)	1.35415	0.477	0.262	4.33632e-08
Sst	E2f6(+)	0.669004	0.892	0.91	4.9778e-08
Sst	Nr2f6(+)	0.615542	0.847	0.827	2.14453e-05
Sst	Tfe3(+)	0.665312	0.631	0.458	4.90232e-05
Sst	Rarg(+)	0.265846	0.991	0.662	0.00757215
Sst	Mbd4(+)	0.259761	0.937	0.984	0.0513854
Sst	Hmga1(+)	0.405667	0.694	0.679	1
Vip	Bcl3(+)	2.46599	0.831	0.034	0
Vip	Pou4f1(+)	2.29076	0.755	0.104	2.69219e-289
Vip	Sox1(+)	2.21055	1	0.228	1.00366e-281
Vip	Tfe3(+)	1.94755	1	0.457	1.32705e-180
Vip	Dlx1(+)	1.71224	1	1	6.00093e-168
Vip	Dlx2(+)	1.63285	1	1	3.60962e-166
Vip	Dlx5(+)	1.57093	1	1	1.66847e-156
Vip	Ets1(+)	0.852836	1	1	1.52144e-155
Vip	Maf(+)	1.69233	1	0.943	7.84551e-155
Vip	Lhx6(+)	0.941416	1	1	4.16598e-154
Vip	Dlx6(+)	1.12001	1	1	5.23577e-154
Vip	Sox2(+)	1.02128	1	1	1.02142e-150
Vip	Ddit3(+)	0.562277	1	1	5.03821e-146
Vip	Xbp1(+)	0.534613	1	1	2.11605e-143
Vip	Rela(+)	1.22482	0.992	0.855	3.57092e-142
Vip	Pqbp1(+)	0.737598	1	0.914	1.34528e-141
Vip	Zmat4(+)	0.4418	1	1	2.10154e-138
Vip	Esrrg(+)	0.34453	1	1	1.52325e-133
Vip	Atf4(+)	0.304165	1	1	2.11488e-128
Vip	Vax1(+)	1.21364	1	0.616	5.81612e-127
Vip	Gsx1(+)	0.7573	1	0.806	3.15718e-118
Vip	Zfp740(+)	1.48498	0.452	0.076	2.45432e-117
Vip	Sox10(+)	0.269134	1	1	5.11191e-116
Vip	Prdm14(+)	2.00573	0.421	0.071	7.31086e-112
Vip	E2f6(+)	1.07076	1	0.909	1.00557e-109
Vip	Ppargc1a(+)	0.356985	1	1	2.18907e-105
Vip	Klf6(+)	0.635791	1	0.999	1.95865e-103
Vip	Gsx2(+)	1.67213	0.897	0.522	2.04315e-102
Vip	Foxo4(+)	0.620674	1	0.945	6.32535e-85
Vip	Foxc1(+)	0.843152	0.996	0.79	2.35513e-84
Vip	Tbp(+)	0.953895	0.985	0.877	1.48187e-83
Vip	Pax2(+)	1.06776	0.563	0.15	5.60708e-81
Vip	Mafg(+)	0.472379	1	0.999	1.81398e-80
Vip	Zbtb17(+)	0.713224	1	1	2.77606e-80
Vip	Nr2f6(+)	0.937819	0.962	0.826	1.58972e-76
Vip	Zfp800(+)	0.79712	1	0.996	1.98988e-69
Vip	Rxra(+)	0.423554	1	1	2.41077e-68
Vip	Cux1(+)	0.387525	1	1	4.13322e-67
Vip	Hmga1(+)	1.00627	0.912	0.678	4.23389e-67
Vip	Esr2(+)	0.833926	1	1	2.64273e-65
Vip	Mafb(+)	0.585102	1	0.912	4.93646e-65
Vip	Foxf2(+)	0.523335	1	0.996	2.44839e-63
Vip	Esrra(+)	0.252801	1	1	7.12567e-61
Vip	Otx1(+)	0.535635	0.123	0.012	1.59383e-57
Vip	Erg(+)	0.299811	1	0.999	1.72883e-57
Vip	Hdac6(+)	0.467835	1	0.956	1.37283e-55
Vip	Sox13(+)	0.895028	0.927	0.69	7.03133e-54
Vip	Elf4(+)	0.556665	0.617	0.267	2.18369e-52
Vip	Smad9(+)	1.48834	0.326	0.079	1.01178e-48
Vip	Nkx2.1(+)	0.274873	1	1	2.3478e-46
Vip	Sox17(+)	0.62128	0.28	0.065	1.12827e-44
Vip	Mlx(+)	0.98133	0.77	0.481	7.47437e-43
Vip	Zfp523(+)	0.507724	1	0.981	9.36557e-43
Vip	Kat2a(+)	1.06738	0.51	0.193	1.63691e-42
Vip	Osr1(+)	0.642939	0.897	0.753	3.14857e-42
Vip	Rel(+)	0.397547	0.985	0.949	1.84873e-41
Vip	Zfp825(+)	0.457698	0.996	0.994	1.53989e-40
Vip	Nkx6.2(+)	0.852638	0.119	0.015	3.51076e-38
Vip	Rad21(+)	0.953305	0.598	0.279	1.024e-37
Vip	Zscan29(+)	0.966309	0.697	0.373	9.13357e-36
Vip	Klf2(+)	0.376258	0.728	0.395	2.61371e-33
Vip	Hnf1a(+)	1.5263	0.333	0.11	5.7896e-32
Vip	Nfatc1(+)	0.780397	0.36	0.127	3.73325e-30
Vip	Zfp595(+)	0.266835	0.992	0.981	9.97648e-30
Vip	E2f4(+)	0.65589	0.877	0.7	1.81408e-28
Vip	Glis2(+)	0.639267	0.851	0.604	5.05484e-27
Vip	Fosl1(+)	0.701208	1	0.998	1.07317e-26
Vip	Zeb1(+)	1.40651	0.307	0.11	6.31438e-26
Vip	Dmrta2(+)	0.616963	0.257	0.081	3.94917e-24
Vip	Zfp607b(+)	0.420799	0.693	0.385	1.48112e-23
Vip	Zfp143(+)	0.413276	0.954	0.835	3.31278e-23
Vip	Traf4(+)	0.316276	0.981	0.831	6.65256e-23
Vip	Foxp2(+)	1.24546	0.406	0.184	4.60334e-22
Vip	Smad5(+)	0.838838	0.885	0.724	2.72475e-21
Vip	Nr1h4(+)	0.73011	0.667	0.469	3.89897e-18
Vip	Irx5(+)	0.636852	0.563	0.382	1.09484e-12
Vip	Chd2(+)	0.316029	0.992	0.976	1.47385e-12
Vip	Nfkb1(+)	0.454626	0.475	0.278	2.07242e-11
Vip	Lhx5(+)	0.738681	0.533	0.354	1.56509e-10
Vip	Zfp770(+)	0.866844	0.33	0.173	3.90705e-10
Vip	Pou6f1(+)	0.363612	0.962	0.871	4.72567e-10
Vip	Klf11(+)	0.314911	0.115	0.035	6.82815e-10
Vip	Nfya(+)	0.252529	0.893	0.744	2.21073e-07
Vip	Zfp90(+)	0.359528	0.743	0.612	7.94838e-07
Vip	Zfp729b(+)	0.683498	0.172	0.09	0.000539253
Vip	Ruvbl1(+)	0.786419	0.107	0.046	0.000600336
Vip	Gm14403(+)	0.391498	0.245	0.166	0.145817
Vip	Creb3l1(+)	0.360389	0.303	0.22	0.190325
Vip	Psma6(+)	0.339719	0.146	0.09	0.767357
Vip	AI987944(+)	0.340042	0.264	0.198	1

## Sheet: DG
cluster	network	avg_logFC	pct.1	pct.2	p_val_adj
DG	Tbx21(+)	2.46196	0.996	0.553	0
DG	Mkx(+)	2.23041	1	0.342	0
DG	Foxo1(+)	2.02032	0.861	0.114	0
DG	Irf1(+)	1.26204	0.965	0.387	0
DG	Cebpd(+)	1.08815	1	0.959	0
DG	Tead1(+)	1.03001	0.979	0.654	0
DG	Hmga1(+)	1.01273	0.767	0.397	0
DG	E2f3(+)	0.948464	0.345	0.128	0
DG	Mef2c(+)	0.916084	1	1	0
DG	Bhlhe22(+)	0.84949	1	1	0
DG	Xrcc4(+)	0.841903	0.888	0.59	0
DG	Prox1(+)	0.825376	1	0.999	0
DG	Elk3(+)	0.791391	1	1	0
DG	Nhlh1(+)	0.77826	1	0.999	0
DG	Jun(+)	0.753518	1	1	0
DG	Cebpa(+)	0.748248	0.707	0.419	0
DG	Zc3h7a(+)	0.741306	0.337	0.16	0
DG	Nrf1(+)	0.735043	0.442	0.24	0
DG	Mnt(+)	0.695957	0.256	0.111	0
DG	Psmd12(+)	0.66764	0.876	0.589	0
DG	Rbbp5(+)	0.655251	1	0.988	0
DG	Foxn3(+)	0.642184	1	1	0
DG	Traf4(+)	0.620494	0.886	0.658	0
DG	Zfp607b(+)	0.596752	0.407	0.318	8.42794e-146
DG	Nfia(+)	0.595577	0.853	0.543	0
DG	Osr1(+)	0.581885	0.813	0.566	0
DG	Pdlim5(+)	0.572971	0.992	0.923	0
DG	Mycn(+)	0.569989	0.457	0.142	0
DG	Vax1(+)	0.531922	0.673	0.44	0
DG	Rreb1(+)	0.525805	1	1	0
DG	Setdb1(+)	0.516744	0.894	0.732	0
DG	Mef2a(+)	0.51429	0.341	0.22	9.92142e-208
DG	Zfp62(+)	0.496258	0.465	0.254	0
DG	Stat3(+)	0.489829	1	1	0
DG	Rora(+)	0.486288	1	0.971	0
DG	Sin3a(+)	0.480406	0.954	0.792	0
DG	Atf6b(+)	0.472049	0.989	0.882	0
DG	Zfp963(+)	0.463628	0.378	0.331	2.31714e-61
DG	Mxi1(+)	0.452683	1	1	0
DG	Jdp2(+)	0.44276	1	1	0
DG	Gsc2(+)	0.438257	0.72	0.449	0
DG	Sap30(+)	0.435125	0.482	0.414	9.55345e-135
DG	Foxk1(+)	0.425956	1	0.986	0
DG	Foxp2(+)	0.424429	0.214	0.093	1.9693e-286
DG	Tal1(+)	0.423756	0.995	0.878	0
DG	Mef2b(+)	0.40149	1	0.999	0
DG	Smarcc1(+)	0.395245	0.478	0.275	0
DG	Aspscr1(+)	0.385828	1	1	0
DG	Mafb(+)	0.385458	0.973	0.719	0
DG	Brf1(+)	0.375424	0.982	0.886	0
DG	Rfx7(+)	0.375408	0.581	0.282	0
DG	Zfp646(+)	0.367323	0.258	0.157	4.05366e-173
DG	Gabpb1(+)	0.34845	0.933	0.752	0
DG	Gm14326(+)	0.338383	0.157	0.078	4.52471e-150
DG	Foxn2(+)	0.335686	1	0.999	0
DG	Neurod2(+)	0.332278	1	0.994	0
DG	Irf3(+)	0.33122	0.989	0.92	0
DG	Polr3g(+)	0.325693	1	1	0
DG	Nfic(+)	0.325073	0.999	0.976	0
DG	Foxj3(+)	0.315989	0.218	0.139	8.54757e-128
DG	Ubp1(+)	0.315908	0.108	0.076	3.16697e-36
DG	Meis3(+)	0.314433	0.47	0.35	1.38376e-179
DG	Cebpb(+)	0.308036	1	1	0
DG	Elk4(+)	0.292656	0.83	0.678	0
DG	Cpsf4(+)	0.288725	0.888	0.784	0
DG	Thap1(+)	0.279395	0.663	0.645	1.03543e-44
DG	Pou2f1(+)	0.275431	1	1	0
DG	Gsx2(+)	0.272707	0.606	0.26	0
DG	Sp2(+)	0.260738	0.862	0.65	0
DG	Thap11(+)	0.25484	0.33	0.22	1.24607e-162
DG	Zfp128(+)	0.254081	0.621	0.483	8.01111e-224
DG	Ep300(+)	0.253735	0.969	0.871	0
DG	Hlf(+)	0.253664	1	1	0

## Sheet: CA1-ProS
cluster	network	avg_logFC	pct.1	pct.2	p_val_adj
CA1-ProS	Creb3l1(+)	1.8479	0.54	0.154	0
CA1-ProS	Phox2a(+)	1.84527	0.255	0.027	0
CA1-ProS	Zfp263(+)	1.61486	0.463	0.274	0
CA1-ProS	Pou3f1(+)	0.976003	1	1	0
CA1-ProS	Smad9(+)	0.853376	0.163	0.062	0
CA1-ProS	Pou3f3(+)	0.823592	1	1	0
CA1-ProS	Tbp(+)	0.75896	0.915	0.87	0
CA1-ProS	Esr2(+)	0.758603	1	1	0
CA1-ProS	Foxp1(+)	0.750748	1	1	0
CA1-ProS	Klf6(+)	0.742963	1	0.999	0
CA1-ProS	Foxh1(+)	0.726265	0.145	0.068	2.11664e-198
CA1-ProS	Bhlhe40(+)	0.717436	1	0.999	0
CA1-ProS	X6720489N17Rik(+)	0.633935	0.121	0.074	1.17801e-73
CA1-ProS	Zfp97(+)	0.628631	0.997	0.913	0
CA1-ProS	Hsf3(+)	0.617908	1	1	0
CA1-ProS	Rara(+)	0.577579	0.981	0.8	0
CA1-ProS	Klrg1(+)	0.569944	0.606	0.453	0
CA1-ProS	Zfp354a(+)	0.516227	0.87	0.675	0
CA1-ProS	Sall4(+)	0.493941	0.985	0.881	0
CA1-ProS	Pqbp1(+)	0.488356	0.998	0.896	0
CA1-ProS	Pou3f2(+)	0.48484	1	1	0
CA1-ProS	Foxo4(+)	0.468661	0.996	0.935	0
CA1-ProS	Egr1(+)	0.460213	1	1	0
CA1-ProS	Zfp558(+)	0.430036	0.322	0.138	0
CA1-ProS	Egr2(+)	0.426852	1	0.997	0
CA1-ProS	Grhl1(+)	0.424784	0.647	0.575	1.3901e-266
CA1-ProS	Hdac6(+)	0.414845	0.999	0.947	0
CA1-ProS	Nfe2l1(+)	0.406029	1	1	0
CA1-ProS	Zfp595(+)	0.402933	0.999	0.977	0
CA1-ProS	Zbtb43(+)	0.396753	0.14	0.116	1.52337e-14
CA1-ProS	Egr4(+)	0.388545	1	1	0
CA1-ProS	Smad1(+)	0.386889	0.354	0.243	1.15636e-179
CA1-ProS	Gsx1(+)	0.376275	0.919	0.783	0
CA1-ProS	Chd1(+)	0.37439	0.476	0.441	2.20846e-80
CA1-ProS	Pbx1(+)	0.369307	1	1	0
CA1-ProS	Klf14(+)	0.362482	0.788	0.687	3.19431e-292
CA1-ProS	Irx5(+)	0.361913	0.512	0.356	7.22027e-223
CA1-ProS	Npdc1(+)	0.355431	0.999	0.999	0
CA1-ProS	Hspa5(+)	0.349514	0.936	0.851	0
CA1-ProS	Zfp825(+)	0.348224	0.998	0.993	0
CA1-ProS	Elf4(+)	0.343498	0.517	0.217	0
CA1-ProS	Sox13(+)	0.337586	0.836	0.66	0
CA1-ProS	Nfil3(+)	0.334343	1	1	0
CA1-ProS	Gm43517(+)	0.334208	0.684	0.548	2.22369e-244
CA1-ProS	Hes1(+)	0.331693	1	0.998	0
CA1-ProS	Myc(+)	0.328059	1	0.963	0
CA1-ProS	Rest(+)	0.320401	0.914	0.784	0
CA1-ProS	Srebf2(+)	0.316948	1	1	0
CA1-ProS	Crem(+)	0.315143	1	1	0
CA1-ProS	Klf10(+)	0.298774	1	1	0
CA1-ProS	Bach2(+)	0.295344	1	1	0
CA1-ProS	Klf3(+)	0.294742	1	1	0
CA1-ProS	Prdm14(+)	0.293048	0.128	0.061	5.30101e-158
CA1-ProS	Fosl1(+)	0.292469	0.999	0.997	6.47265e-264
CA1-ProS	Onecut2(+)	0.291257	1	0.999	0
CA1-ProS	Zfp770(+)	0.284398	0.192	0.17	1.74153e-11
CA1-ProS	Zbtb7a(+)	0.283478	1	1	0
CA1-ProS	Nr1h3(+)	0.279236	0.987	0.763	0
CA1-ProS	Srf(+)	0.273076	1	1	0
CA1-ProS	Egr3(+)	0.270539	1	1	0
CA1-ProS	Tbr1(+)	0.269612	1	1	0
CA1-ProS	Stat1(+)	0.263034	1	1	0
CA1-ProS	Creb3l2(+)	0.250934	1	1	0

## Sheet: CA2
cluster	network	avg_logFC	pct.1	pct.2	p_val_adj
CA2	Prdm4(+)	2.80477	0.514	0.015	0
CA2	Mylk(+)	1.87275	1	0.763	5.70674e-92
CA2	Smad1(+)	1.64053	0.88	0.261	3.51556e-97
CA2	Stat1(+)	1.17357	1	1	9.73341e-82
CA2	Zfp128(+)	0.996406	0.789	0.588	5.03189e-17
CA2	Zic1(+)	0.887406	0.225	0.031	6.59554e-37
CA2	Prdm9(+)	0.869161	1	0.935	7.01956e-48
CA2	Esr2(+)	0.861202	1	1	3.9508e-38
CA2	Mlx(+)	0.826629	0.761	0.481	8.97153e-18
CA2	Foxh1(+)	0.766144	0.197	0.081	9.49651e-05
CA2	Nr1h3(+)	0.764738	1	0.801	1.98404e-31
CA2	Tead4(+)	0.73513	1	0.999	4.87523e-30
CA2	Foxc1(+)	0.648661	0.965	0.79	2.8248e-26
CA2	Pou4f1(+)	0.648193	0.225	0.106	0.00112752
CA2	Nfia(+)	0.570808	0.901	0.778	1.19763e-19
CA2	Pdlim5(+)	0.566871	1	0.975	1.27411e-43
CA2	Elf4(+)	0.545429	0.69	0.268	8.99483e-36
CA2	Rara(+)	0.504071	1	0.831	1.10711e-49
CA2	Pax2(+)	0.503066	0.437	0.151	3.07792e-18
CA2	Bhlhe23(+)	0.498666	0.993	0.945	4.45739e-33
CA2	Pqbp1(+)	0.493213	1	0.914	4.8535e-44
CA2	Rest(+)	0.487627	0.993	0.806	2.3168e-13
CA2	Hspa5(+)	0.483246	0.986	0.866	3.99377e-15
CA2	Tbr1(+)	0.457175	1	1	1.00806e-77
CA2	Mycn(+)	0.447626	0.514	0.382	0.0230829
CA2	Foxf2(+)	0.435794	1	0.996	1.47968e-27
CA2	Grhl1(+)	0.420978	0.711	0.587	7.82525e-05
CA2	Zfp825(+)	0.413889	1	0.994	5.11257e-22
CA2	Phf8(+)	0.404991	1	0.974	6.59637e-25
CA2	Hsf3(+)	0.404074	1	1	2.226e-43
CA2	Npdc1(+)	0.403056	1	0.999	3.18661e-15
CA2	Zfp143(+)	0.402397	0.993	0.835	1.60595e-17
CA2	Zfp97(+)	0.396421	0.993	0.928	1.61461e-21
CA2	Usf1(+)	0.381624	0.979	0.855	5.57856e-11
CA2	Klf14(+)	0.372443	0.873	0.704	0.000137001
CA2	Sall4(+)	0.370433	1	0.899	4.21222e-15
CA2	Tbl1xr1(+)	0.35122	1	0.957	5.19766e-33
CA2	Traf4(+)	0.349972	0.951	0.831	3.62199e-17
CA2	Lhx5(+)	0.332489	0.669	0.354	3.624e-14
CA2	Nfe2l1(+)	0.328949	1	1	1.31021e-45
CA2	Klf10(+)	0.32539	1	1	3.35279e-27
CA2	Chd2(+)	0.297157	0.986	0.976	4.16736e-08
CA2	Sox1(+)	0.289442	0.415	0.23	1.57142e-05
CA2	Bach2(+)	0.27699	1	1	6.69224e-57
CA2	Ets1(+)	0.273521	1	1	6.47891e-48
CA2	Egr1(+)	0.265419	1	1	6.07202e-46
CA2	X6720489N17Rik(+)	0.250421	0.155	0.082	0.783102
CA2	Smad9(+)	0.332924	0.141	0.08	1

## Sheet: CA3
cluster	network	avg_logFC	pct.1	pct.2	p_val_adj
CA3	Zxdb(+)	2.39669	0.25	0.022	0
CA3	Osr1(+)	1.11588	0.956	0.748	0
CA3	Esr2(+)	1.08612	1	1	0
CA3	Mylk(+)	0.98181	0.965	0.759	0
CA3	Foxc1(+)	0.960112	0.995	0.786	0
CA3	Pml(+)	0.901849	0.313	0.236	1.82342e-25
CA3	Klf14(+)	0.883451	0.889	0.7	0
CA3	Pold2(+)	0.870013	0.935	0.809	6.89464e-258
CA3	Foxh1(+)	0.859569	0.195	0.078	4.54619e-76
CA3	Zbtb46(+)	0.78465	0.988	0.799	0
CA3	Hmga1(+)	0.766	0.834	0.675	1.18906e-213
CA3	Sox13(+)	0.754403	0.937	0.684	0
CA3	Smad9(+)	0.70527	0.152	0.078	2.22625e-30
CA3	Bhlhe23(+)	0.687551	0.997	0.944	0
CA3	Pou4f1(+)	0.656336	0.164	0.105	4.11582e-17
CA3	Prdm14(+)	0.647379	0.169	0.07	6.01082e-59
CA3	Nfe2l1(+)	0.615513	1	1	0
CA3	Grhl1(+)	0.607868	0.627	0.586	2.57105e-42
CA3	Smad5(+)	0.552075	0.686	0.726	1.70148e-08
CA3	Srebf2(+)	0.514857	1	1	0
CA3	Hsf3(+)	0.514583	1	1	0
CA3	Zfp740(+)	0.50271	0.174	0.074	6.76871e-59
CA3	Pqbp1(+)	0.502598	0.999	0.912	0
CA3	Nr1h3(+)	0.501167	0.927	0.798	2.01345e-110
CA3	Sall4(+)	0.492341	0.993	0.897	1.67234e-257
CA3	Lhx9(+)	0.489702	1	1	0
CA3	Rara(+)	0.475711	0.984	0.827	0
CA3	Sox21(+)	0.44745	0.911	0.506	0
CA3	Mecom(+)	0.44332	0.967	0.777	0
CA3	Foxp2(+)	0.434196	0.233	0.184	2.6924e-10
CA3	Zfp595(+)	0.43113	0.999	0.98	0
CA3	Tal1(+)	0.393782	0.982	0.967	1.46363e-190
CA3	Xbp1(+)	0.389008	1	1	0
CA3	Hspa5(+)	0.37882	0.962	0.863	4.75308e-117
CA3	Gtf2f1(+)	0.373076	1	1	4.23353e-252
CA3	Klrg1(+)	0.372189	0.577	0.476	1.55165e-28
CA3	Pdlim5(+)	0.365558	0.999	0.975	2.20805e-224
CA3	Stat1(+)	0.357119	1	1	0
CA3	Npdc1(+)	0.346909	1	0.999	9.53916e-163
CA3	Zbtb7a(+)	0.345698	1	1	0
CA3	Zfp825(+)	0.345146	1	0.994	1.04084e-264
CA3	Ets1(+)	0.340298	1	1	0
CA3	Bach2(+)	0.339707	1	1	0
CA3	Tead1(+)	0.335815	0.994	0.899	6.90918e-162
CA3	Myc(+)	0.332504	0.998	0.969	6.22269e-228
CA3	Tead4(+)	0.323948	1	0.999	4.3587e-62
CA3	Zfp97(+)	0.312469	0.995	0.926	4.24797e-169
CA3	Foxf2(+)	0.309064	1	0.996	1.46908e-291
CA3	E2f6(+)	0.298916	0.92	0.909	1.24665e-69
CA3	Mlx(+)	0.294523	0.649	0.477	2.10312e-38
CA3	Foxp1(+)	0.282514	1	1	0
CA3	Fank1(+)	0.280008	0.291	0.255	2.61627e-05
CA3	Klf6(+)	0.272425	1	0.999	2.12524e-90
CA3	Tbr1(+)	0.266636	1	1	0
CA3	Ppargc1a(+)	0.262653	1	1	0
CA3	Pbx1(+)	0.250416	1	1	0
CA3	E2f3(+)	0.30988	0.311	0.293	0.294124

## Sheet: Lamp5
cluster	network	avg_logFC	pct.1	pct.2	p_val_adj
Lamp5	Ruvbl1(+)	3.64589	0.65	0.035	0
Lamp5	Sox1(+)	3.31505	1	0.216	0
Lamp5	Maf(+)	2.32307	1	0.942	0
Lamp5	Phox2a(+)	2.26336	0.558	0.058	0
Lamp5	Prdm14(+)	1.92458	0.248	0.069	2.82836e-160
Lamp5	Stat5b(+)	1.86094	0.98	0.466	0
Lamp5	Dlx5(+)	1.81601	1	1	0
Lamp5	Dlx6(+)	1.80283	1	1	0
Lamp5	Lhx6(+)	1.78573	1	1	0
Lamp5	Zic1(+)	1.62384	0.281	0.027	0
Lamp5	Zbtb43(+)	1.60872	0.381	0.116	8.13625e-222
Lamp5	Irf4(+)	1.58444	0.994	0.417	0
Lamp5	Dlx2(+)	1.41035	1	1	0
Lamp5	Zscan29(+)	1.41015	0.781	0.367	0
Lamp5	Sox2(+)	1.30438	1	1	0
Lamp5	Dlx1(+)	1.25107	1	1	0
Lamp5	Tbp(+)	1.23913	0.996	0.875	0
Lamp5	Mlx(+)	1.22182	0.843	0.475	0
Lamp5	Mafb(+)	1.16776	1	0.911	0
Lamp5	Zmat4(+)	1.14934	1	1	0
Lamp5	Gsx2(+)	1.11967	0.784	0.519	1.72848e-197
Lamp5	Nkx2.1(+)	1.08825	1	1	0
Lamp5	Prdm4(+)	1.02916	0.122	0.014	1.04758e-210
Lamp5	Dmrta2(+)	0.969399	0.464	0.074	0
Lamp5	Foxh1(+)	0.926092	0.195	0.079	8.82598e-56
Lamp5	Tfeb(+)	0.887723	0.734	0.309	0
Lamp5	Esr2(+)	0.827246	1	1	0
Lamp5	Kat2a(+)	0.809186	0.394	0.19	1.04903e-87
Lamp5	Lhx1(+)	0.805883	0.931	0.953	4.24687e-301
Lamp5	Rela(+)	0.800035	0.978	0.853	0
Lamp5	Sp1(+)	0.784701	0.976	0.813	0
Lamp5	Ets1(+)	0.772819	1	1	0
Lamp5	Bcl3(+)	0.755328	0.203	0.034	1.63878e-233
Lamp5	Irf3(+)	0.727006	1	0.972	0
Lamp5	Creb3(+)	0.715981	0.786	0.739	4.48694e-118
Lamp5	Mycn(+)	0.713887	0.472	0.38	2.46708e-27
Lamp5	Pdlim5(+)	0.712908	0.999	0.975	0
Lamp5	Ddit3(+)	0.676919	1	1	0
Lamp5	Zfp558(+)	0.67529	0.434	0.165	3.00814e-157
Lamp5	Tfe3(+)	0.634195	0.682	0.455	1.9566e-112
Lamp5	Smad9(+)	0.615788	0.149	0.079	9.75268e-20
Lamp5	Foxc1(+)	0.551121	0.926	0.788	3.18096e-182
Lamp5	Esrrg(+)	0.540586	1	1	0
Lamp5	Mafg(+)	0.52052	1	0.999	0
Lamp5	Nr1h4(+)	0.516625	0.7	0.465	3.13414e-74
Lamp5	Olig2(+)	0.503695	1	0.999	0
Lamp5	Myc(+)	0.503666	1	0.969	0
Lamp5	Nfya(+)	0.501768	0.951	0.74	3.9978e-180
Lamp5	Smad5(+)	0.496679	0.805	0.723	4.48944e-28
Lamp5	Xbp1(+)	0.495293	1	1	0
Lamp5	Atf4(+)	0.479584	1	1	0
Lamp5	Gadd45a(+)	0.476085	1	1	0
Lamp5	Nr2c2(+)	0.475859	0.996	0.964	6.34855e-216
Lamp5	Ppargc1a(+)	0.471213	1	1	0
Lamp5	Pqbp1(+)	0.46736	0.999	0.912	0
Lamp5	E2f1(+)	0.454128	1	1	1.79999e-135
Lamp5	Psma6(+)	0.424544	0.16	0.089	1.51894e-16
Lamp5	Lhx5(+)	0.402106	0.762	0.347	7.13698e-179
Lamp5	Rxra(+)	0.394012	1	1	0
Lamp5	Bach2(+)	0.393543	1	1	0
Lamp5	Nfe2l1(+)	0.366581	1	1	0
Lamp5	Hnf1a(+)	0.331127	0.153	0.11	0.000160011
Lamp5	Zfp595(+)	0.308487	0.999	0.98	1.78501e-247
Lamp5	Rad21(+)	0.302881	0.38	0.278	7.54964e-16
Lamp5	Fosl1(+)	0.292873	1	0.998	3.99476e-28
Lamp5	Cpsf4(+)	0.284115	0.912	0.862	2.71312e-20
Lamp5	Fank1(+)	0.284077	0.416	0.253	1.39868e-37
Lamp5	Mecom(+)	0.262437	0.91	0.78	2.73478e-122
Lamp5	Sirt6(+)	0.257871	1	0.999	1.68038e-92

## Sheet: Pvalb
cluster	network	avg_logFC	pct.1	pct.2	p_val_adj
Pvalb	Ruvbl1(+)	3.02849	0.837	0.045	3.50406e-156
Pvalb	Sox1(+)	2.83405	1	0.23	4.28763e-55
Pvalb	Smad1(+)	2.6377	0.918	0.262	7.62672e-40
Pvalb	Bcl3(+)	2.38372	0.898	0.036	2.26562e-229
Pvalb	Foxp2(+)	2.30525	0.939	0.184	1.73432e-46
Pvalb	Pou4f1(+)	2.09867	0.612	0.106	1.66813e-32
Pvalb	Maf(+)	2.04742	1	0.943	2.40922e-29
Pvalb	Phox2a(+)	1.88239	0.449	0.066	2.69826e-25
Pvalb	Nr1h2(+)	1.66369	0.265	0.027	1.47416e-22
Pvalb	Mlx(+)	1.59103	0.918	0.481	1.59821e-22
Pvalb	Dlx5(+)	1.57236	1	1	1.05724e-28
Pvalb	Smad9(+)	1.55644	0.286	0.08	8.81756e-06
Pvalb	Gsx2(+)	1.50712	0.796	0.523	2.14146e-06
Pvalb	Lhx6(+)	1.44903	1	1	2.16471e-29
Pvalb	Zfp740(+)	1.41232	0.612	0.077	2.56814e-43
Pvalb	Zfp770(+)	1.39531	0.367	0.174	0.00470171
Pvalb	Mafb(+)	1.37607	1	0.912	1.71824e-25
Pvalb	Dlx2(+)	1.32021	1	1	5.0897e-29
Pvalb	Nkx6.2(+)	1.30723	0.265	0.016	6.56921e-42
Pvalb	Foxh1(+)	1.30059	0.265	0.081	0.000338573
Pvalb	Dlx6(+)	1.28147	1	1	1.94457e-28
Pvalb	Mycn(+)	1.23935	0.714	0.382	1.63736e-07
Pvalb	Smad5(+)	1.17581	0.959	0.724	1.59768e-07
Pvalb	Dmrta2(+)	1.12983	0.592	0.081	1.51722e-37
Pvalb	Creb3(+)	1.10797	0.959	0.74	5.41871e-17
Pvalb	Tbp(+)	1.10485	1	0.877	3.48094e-22
Pvalb	Sox2(+)	1.07426	1	1	8.37486e-28
Pvalb	Dlx1(+)	1.05685	1	1	1.89688e-28
Pvalb	Ets1(+)	1.05105	1	1	6.25367e-30
Pvalb	Nr2f6(+)	1.04388	0.939	0.827	3.40195e-13
Pvalb	Esr2(+)	1.03113	1	1	9.40463e-20
Pvalb	Irf4(+)	0.998805	0.755	0.427	1.16324e-10
Pvalb	Zscan29(+)	0.998524	0.837	0.374	1.56949e-11
Pvalb	Stat1(+)	0.915345	1	1	5.5507e-25
Pvalb	Esrrg(+)	0.902135	1	1	3.81836e-31
Pvalb	Ppargc1a(+)	0.894579	1	1	1.11184e-30
Pvalb	Mbd4(+)	0.843223	1	0.984	1.62794e-10
Pvalb	E2f6(+)	0.81083	1	0.909	5.78168e-08
Pvalb	Stat5b(+)	0.769724	0.918	0.475	9.11551e-14
Pvalb	Hdac3(+)	0.767307	0.612	0.228	3.88042e-09
Pvalb	Pou6f1(+)	0.76448	1	0.872	1.14334e-11
Pvalb	Cux1(+)	0.75139	1	1	1.81675e-22
Pvalb	Kat2a(+)	0.736833	0.429	0.194	0.0142098
Pvalb	Tfe3(+)	0.717766	0.878	0.458	2.50583e-10
Pvalb	Foxc1(+)	0.668521	0.98	0.791	9.71251e-15
Pvalb	Ddit3(+)	0.654731	1	1	1.56234e-28
Pvalb	Elf4(+)	0.635822	0.694	0.268	6.26623e-14
Pvalb	Zmat4(+)	0.630291	1	1	3.45271e-25
Pvalb	Bhlhe23(+)	0.627333	0.98	0.945	1.00853e-12
Pvalb	Gsx1(+)	0.625638	1	0.806	2.76815e-16
Pvalb	Nkx2.1(+)	0.617971	1	1	3.03496e-19
Pvalb	Sox13(+)	0.592296	1	0.69	9.15223e-13
Pvalb	Xbp1(+)	0.589841	1	1	2.82383e-27
Pvalb	Nfya(+)	0.587428	0.98	0.744	3.36748e-08
Pvalb	Mecom(+)	0.569303	1	0.782	5.50045e-19
Pvalb	Foxo4(+)	0.557126	1	0.945	1.05506e-13
Pvalb	Chd2(+)	0.549858	1	0.976	4.85178e-09
Pvalb	Nfe2l1(+)	0.539331	1	1	1.7662e-25
Pvalb	Klf6(+)	0.519526	1	0.999	5.24715e-15
Pvalb	Atf4(+)	0.466207	1	1	2.27532e-29
Pvalb	Zfp90(+)	0.465651	0.816	0.612	0.0203818
Pvalb	Gadd45a(+)	0.45102	1	1	6.54753e-06
Pvalb	Olig2(+)	0.432661	1	0.999	3.786e-10
Pvalb	Esrra(+)	0.430134	1	1	1.75909e-24
Pvalb	Pqbp1(+)	0.41507	1	0.914	7.94472e-07
Pvalb	Sox9(+)	0.411251	1	1	3.19426e-21
Pvalb	Zkscan1(+)	0.395135	0.939	0.905	1.63628e-05
Pvalb	Mafg(+)	0.394621	1	0.999	1.35232e-10
Pvalb	Smarcc2(+)	0.380984	1	1	1.71611e-24
Pvalb	Sall4(+)	0.379323	1	0.899	0.000167234
Pvalb	Myc(+)	0.374699	1	0.969	7.74147e-07
Pvalb	Sox21(+)	0.372911	0.633	0.516	0.0142465
Pvalb	Rxra(+)	0.364751	1	1	1.30447e-09
Pvalb	Rela(+)	0.360074	0.959	0.855	4.50377e-05
Pvalb	Bach2(+)	0.360033	1	1	1.59435e-24
Pvalb	Npdc1(+)	0.350836	1	0.999	3.16052e-05
Pvalb	Hsf3(+)	0.315289	1	1	8.85394e-10
Pvalb	Foxf2(+)	0.306583	1	0.996	2.95476e-06
Pvalb	Zfp595(+)	0.302441	1	0.981	5.45301e-07
Pvalb	E2f4(+)	0.605599	0.857	0.701	0.0677492
Pvalb	Sirt6(+)	0.251908	1	0.999	0.116313
Pvalb	Lhx5(+)	0.680954	0.551	0.354	0.249468
Pvalb	Nfyb(+)	0.712746	0.49	0.302	0.676163
Pvalb	Irx5(+)	0.407662	0.592	0.383	1
Pvalb	Rarg(+)	0.251618	1	0.663	1

## Sheet: Sncg
cluster	network	avg_logFC	pct.1	pct.2	p_val_adj
Sncg	Zfp740(+)	2.52684	0.717	0.075	0
Sncg	Zxdb(+)	2.11156	0.111	0.027	3.504e-16
Sncg	Sox1(+)	2.10449	0.982	0.227	1.37407e-283
Sncg	Ruvbl1(+)	2.02685	0.233	0.045	1.18187e-50
Sncg	Nr1h4(+)	2.00168	0.961	0.468	1.88215e-159
Sncg	Smad9(+)	1.94518	0.516	0.078	1.82482e-164
Sncg	Maf(+)	1.87573	1	0.943	8.18994e-168
Sncg	Bcl3(+)	1.85367	0.491	0.035	0
Sncg	Zscan29(+)	1.84252	0.943	0.372	1.2484e-163
Sncg	Dlx5(+)	1.83106	1	1	1.00665e-175
Sncg	Pou4f1(+)	1.79056	0.584	0.104	9.63534e-159
Sncg	Dlx2(+)	1.72941	1	1	3.12621e-179
Sncg	Dlx1(+)	1.65287	1	1	1.24395e-178
Sncg	Zeb1(+)	1.57834	0.315	0.11	1.39561e-31
Sncg	Kat2a(+)	1.46189	0.57	0.192	6.40036e-70
Sncg	Dlx6(+)	1.44033	1	1	4.83751e-169
Sncg	Mlx(+)	1.41696	0.946	0.48	4.07248e-121
Sncg	Irf4(+)	1.33969	0.828	0.426	5.75406e-86
Sncg	Dmrta2(+)	1.32498	0.656	0.079	4.25588e-281
Sncg	Tcf3(+)	1.32038	0.563	0.268	1.11668e-43
Sncg	Zic1(+)	1.27398	0.215	0.031	2.06718e-67
Sncg	Nfat5(+)	1.2694	0.595	0.293	3.68564e-46
Sncg	Rela(+)	1.26732	0.993	0.855	6.65459e-156
Sncg	Sox2(+)	1.2073	1	1	1.53092e-168
Sncg	Nkx6.2(+)	1.20326	0.254	0.015	2.10578e-221
Sncg	Srebf1(+)	1.17955	0.502	0.166	7.6506e-57
Sncg	Gsx2(+)	1.17255	0.799	0.522	2.31554e-44
Sncg	Tfe3(+)	1.17194	0.939	0.457	1.21321e-121
Sncg	Esr2(+)	1.0833	1	1	7.21789e-127
Sncg	Vax1(+)	1.06068	0.968	0.616	5.64432e-69
Sncg	Ets1(+)	1.05842	1	1	1.26282e-174
Sncg	Otx2(+)	1.05739	0.272	0.017	1.87603e-220
Sncg	Hdac6(+)	1.03093	1	0.956	1.27597e-119
Sncg	Zfp335(+)	0.948152	0.319	0.137	1.12522e-17
Sncg	Lhx6(+)	0.934017	1	1	7.15161e-162
Sncg	Grhl1(+)	0.861057	0.832	0.586	2.51407e-55
Sncg	Foxc1(+)	0.856907	0.993	0.79	9.8272e-107
Sncg	Rad21(+)	0.849367	0.548	0.279	2.00817e-29
Sncg	Fosl1(+)	0.832149	1	0.998	1.69028e-54
Sncg	Ddit3(+)	0.81582	1	1	3.6057e-171
Sncg	Mafg(+)	0.803328	1	0.999	3.30823e-157
Sncg	Xbp1(+)	0.802489	1	1	2.70477e-176
Sncg	Smad5(+)	0.798171	0.961	0.724	1.05985e-33
Sncg	Lhx5(+)	0.789726	0.674	0.353	1.16617e-34
Sncg	Nfkb1(+)	0.697147	0.52	0.278	1.74486e-21
Sncg	Rxra(+)	0.69507	1	1	8.277e-103
Sncg	Pqbp1(+)	0.683149	1	0.913	4.00662e-134
Sncg	E2f4(+)	0.680827	0.882	0.7	5.68882e-34
Sncg	Sox13(+)	0.642762	0.982	0.689	6.46201e-64
Sncg	Gsx1(+)	0.640948	0.946	0.806	1.44574e-76
Sncg	Klf6(+)	0.638689	1	0.999	1.74006e-90
Sncg	Zbtb17(+)	0.625857	1	1	3.13889e-77
Sncg	Chd2(+)	0.589522	0.993	0.976	8.38487e-70
Sncg	Phox2a(+)	0.561066	0.161	0.066	2.01636e-07
Sncg	Mecom(+)	0.560959	0.993	0.781	2.14549e-100
Sncg	Foxh1(+)	0.535781	0.179	0.081	7.68635e-07
Sncg	Nfe2l1(+)	0.533423	1	1	1.14499e-139
Sncg	Taf1(+)	0.524377	1	1	1.04874e-54
Sncg	Irx5(+)	0.515864	0.613	0.382	1.26263e-11
Sncg	Stat5b(+)	0.512872	0.821	0.474	2.02614e-31
Sncg	Nfatc1(+)	0.510219	0.434	0.127	7.58705e-52
Sncg	Atf4(+)	0.510155	1	1	1.26005e-170
Sncg	Rel(+)	0.502684	0.996	0.948	3.02611e-66
Sncg	Myc(+)	0.497758	0.996	0.969	5.69465e-86
Sncg	Arid3a(+)	0.496703	0.452	0.377	0.0125146
Sncg	Bach2(+)	0.494441	1	1	4.29364e-166
Sncg	Zmat4(+)	0.488066	1	1	1.59114e-143
Sncg	Ppargc1a(+)	0.478996	1	1	2.77168e-152
Sncg	Deaf1(+)	0.469091	0.982	0.924	4.46168e-30
Sncg	Cux1(+)	0.45614	1	1	4.72461e-72
Sncg	Foxf2(+)	0.453364	1	0.996	5.22461e-61
Sncg	Sox21(+)	0.404027	0.853	0.515	1.20206e-48
Sncg	Zfp523(+)	0.399166	0.993	0.981	1.74938e-36
Sncg	Foxo4(+)	0.398116	0.993	0.945	1.23863e-33
Sncg	Esrrg(+)	0.397875	1	1	6.46828e-156
Sncg	Lhx1(+)	0.396976	0.986	0.952	1.29209e-07
Sncg	Psmd12(+)	0.37437	0.9	0.807	2.44533e-18
Sncg	Nfya(+)	0.373229	0.943	0.744	5.10645e-21
Sncg	Stat1(+)	0.353103	1	1	3.68992e-59
Sncg	Tbp(+)	0.351376	0.875	0.878	1.2715e-07
Sncg	Esrra(+)	0.342131	1	1	9.7313e-101
Sncg	Mafb(+)	0.335827	0.946	0.912	3.50001e-17
Sncg	Smarcc2(+)	0.327528	1	1	1.09028e-117
Sncg	Zfp595(+)	0.31591	1	0.98	4.1384e-51
Sncg	Pou6f1(+)	0.294464	0.968	0.871	2.49732e-10
Sncg	Glis2(+)	0.284914	0.81	0.604	8.89189e-14
Sncg	Bach1(+)	0.280964	1	1	2.13825e-43
Sncg	E2f6(+)	0.280608	0.918	0.909	3.26124e-06
Sncg	E2f1(+)	0.266286	0.996	1	7.52648e-18
Sncg	Zfp800(+)	0.263509	1	0.996	7.66467e-19
Sncg	Mylk(+)	0.25875	0.803	0.764	0.000819862
Sncg	Hnf1a(+)	0.935532	0.165	0.111	0.507241

## Sheet: Sst
cluster	network	avg_logFC	pct.1	pct.2	p_val_adj
Sst	Smad9(+)	2.76207	0.748	0.079	5.69008e-165
Sst	Ruvbl1(+)	2.7472	0.703	0.045	1.80187e-243
Sst	Sox1(+)	2.59448	0.991	0.229	2.927e-120
Sst	Bcl3(+)	2.14875	0.703	0.036	0
Sst	Zfp740(+)	2.14554	0.667	0.076	2.35038e-125
Sst	Foxp2(+)	2.1302	0.739	0.184	1.62597e-64
Sst	Gsx2(+)	2.03312	0.937	0.523	1.2179e-54
Sst	Maf(+)	1.90982	1	0.943	1.4772e-66
Sst	Zfp770(+)	1.88238	0.595	0.173	9.42208e-39
Sst	Mlx(+)	1.82344	0.982	0.481	2.18685e-64
Sst	Nfyb(+)	1.69888	0.73	0.302	4.09869e-36
Sst	Dlx5(+)	1.46687	1	1	2.47047e-65
Sst	Smad5(+)	1.41463	0.802	0.724	3.49876e-13
Sst	Foxh1(+)	1.36282	0.297	0.081	3.81185e-15
Sst	Dlx2(+)	1.35895	1	1	2.98841e-67
Sst	Smad1(+)	1.35415	0.477	0.262	4.33632e-08
Sst	Cux1(+)	1.35101	1	1	3.02206e-71
Sst	Lhx5(+)	1.28633	0.847	0.353	1.1935e-36
Sst	Dlx1(+)	1.26027	1	1	8.79288e-68
Sst	Pou4f1(+)	1.24444	0.306	0.106	1.24753e-10
Sst	Dlx6(+)	1.23868	1	1	1.16755e-65
Sst	Irf4(+)	1.23685	0.874	0.427	6.00817e-39
Sst	Pou6f1(+)	1.21727	1	0.872	1.38005e-60
Sst	Lhx6(+)	1.21425	1	1	1.99161e-66
Sst	Ets1(+)	1.20642	1	1	2.37145e-70
Sst	Zscan29(+)	1.17536	0.811	0.374	1.17431e-29
Sst	Stat5b(+)	1.11041	0.883	0.475	4.51134e-35
Sst	Fank1(+)	1.07752	0.613	0.255	1.2304e-21
Sst	Vax1(+)	1.04889	0.964	0.617	2.07362e-37
Sst	Sox2(+)	1.03435	1	1	1.08495e-63
Sst	Esr2(+)	0.977677	1	1	6.47573e-40
Sst	Kat2a(+)	0.879199	0.459	0.193	4.16148e-11
Sst	Maff(+)	0.854716	0.937	0.757	7.46598e-32
Sst	Xbp1(+)	0.848215	1	1	2.04201e-70
Sst	Hdac3(+)	0.839364	0.559	0.227	3.97611e-17
Sst	Dmrta2(+)	0.818151	0.432	0.081	2.37098e-39
Sst	Foxc1(+)	0.816118	1	0.79	7.16902e-43
Sst	Rcor1(+)	0.813076	0.703	0.531	2.53081e-09
Sst	Sox13(+)	0.785654	0.973	0.69	2.24316e-35
Sst	Mafb(+)	0.779135	0.973	0.912	3.1709e-18
Sst	Ddit3(+)	0.763814	1	1	1.29009e-66
Sst	Gata6(+)	0.743835	0.441	0.03	4.67085e-140
Sst	Gsx1(+)	0.721973	0.991	0.806	1.93928e-42
Sst	Ppargc1a(+)	0.719759	1	1	1.59421e-67
Sst	Taf1(+)	0.698798	1	1	1.80186e-29
Sst	Zfp90(+)	0.69808	0.838	0.612	2.91039e-13
Sst	E2f4(+)	0.689274	0.856	0.701	7.23153e-13
Sst	Pqbp1(+)	0.682925	1	0.914	9.66354e-54
Sst	E2f6(+)	0.669004	0.892	0.91	4.9778e-08
Sst	Klf6(+)	0.668074	1	0.999	8.82672e-43
Sst	Tbp(+)	0.667883	0.982	0.877	2.66041e-13
Sst	Tfe3(+)	0.665312	0.631	0.458	4.90232e-05
Sst	Nr1h4(+)	0.654586	0.739	0.469	2.82913e-08
Sst	Kdm5a(+)	0.646745	1	1	4.79843e-53
Sst	Esrrg(+)	0.626465	1	1	5.88465e-69
Sst	Nr2f6(+)	0.615542	0.847	0.827	2.14453e-05
Sst	Mecom(+)	0.614421	0.982	0.782	2.8001e-43
Sst	Stat1(+)	0.61072	1	1	6.96679e-44
Sst	Nfe2l1(+)	0.603887	1	1	1.27516e-60
Sst	Gtf2f1(+)	0.601581	1	1	3.22299e-21
Sst	Foxo4(+)	0.585504	1	0.945	2.41348e-34
Sst	Rela(+)	0.569174	0.964	0.855	1.90335e-18
Sst	Lhx1(+)	0.542196	0.991	0.952	2.9181e-12
Sst	Nfya(+)	0.509036	0.991	0.744	1.35991e-18
Sst	Gadd45a(+)	0.503951	1	1	1.70173e-22
Sst	Atf4(+)	0.49126	1	1	1.38145e-67
Sst	Mafg(+)	0.44712	1	0.999	4.5329e-30
Sst	Fosl1(+)	0.440031	1	0.998	1.11264e-08
Sst	Zmat4(+)	0.429133	1	1	3.19524e-49
Sst	Hsf3(+)	0.424473	1	1	1.12147e-35
Sst	Npdc1(+)	0.418938	1	0.999	1.28051e-15
Sst	Bach2(+)	0.393943	1	1	2.24504e-59
Sst	Esrra(+)	0.381744	1	1	1.15466e-46
Sst	Smarcc2(+)	0.371909	1	1	7.478e-46
Sst	Tal1(+)	0.361736	0.982	0.967	1.31582e-10
Sst	Hdac6(+)	0.356476	1	0.956	7.38696e-15
Sst	Myc(+)	0.345043	1	0.969	1.75262e-15
Sst	Nkx2.1(+)	0.335316	1	1	1.52503e-19
Sst	Foxf2(+)	0.333304	1	0.996	2.96459e-14
Sst	Zfp595(+)	0.305215	1	0.981	5.19938e-16
Sst	Srebf1(+)	0.288835	0.486	0.167	1.3378e-15
Sst	Rxra(+)	0.288792	1	1	2.25959e-15
Sst	Rarg(+)	0.265846	0.991	0.662	0.00757215
Sst	Mbd4(+)	0.259761	0.937	0.984	0.0513854
Sst	Pax6(+)	0.25938	0.604	0.188	3.01384e-27
Sst	Hmga1(+)	0.405667	0.694	0.679	1

## Sheet: Vip
cluster	network	avg_logFC	pct.1	pct.2	p_val_adj
Vip	Bcl3(+)	2.46599	0.831	0.034	0
Vip	Pou4f1(+)	2.29076	0.755	0.104	2.69219e-289
Vip	Sox1(+)	2.21055	1	0.228	1.00366e-281
Vip	Prdm14(+)	2.00573	0.421	0.071	7.31086e-112
Vip	Tfe3(+)	1.94755	1	0.457	1.32705e-180
Vip	Dlx1(+)	1.71224	1	1	6.00093e-168
Vip	Maf(+)	1.69233	1	0.943	7.84551e-155
Vip	Gsx2(+)	1.67213	0.897	0.522	2.04315e-102
Vip	Dlx2(+)	1.63285	1	1	3.60962e-166
Vip	Dlx5(+)	1.57093	1	1	1.66847e-156
Vip	Hnf1a(+)	1.5263	0.333	0.11	5.7896e-32
Vip	Smad9(+)	1.48834	0.326	0.079	1.01178e-48
Vip	Zfp740(+)	1.48498	0.452	0.076	2.45432e-117
Vip	Zeb1(+)	1.40651	0.307	0.11	6.31438e-26
Vip	Foxp2(+)	1.24546	0.406	0.184	4.60334e-22
Vip	Rela(+)	1.22482	0.992	0.855	3.57092e-142
Vip	Vax1(+)	1.21364	1	0.616	5.81612e-127
Vip	Dlx6(+)	1.12001	1	1	5.23577e-154
Vip	E2f6(+)	1.07076	1	0.909	1.00557e-109
Vip	Pax2(+)	1.06776	0.563	0.15	5.60708e-81
Vip	Kat2a(+)	1.06738	0.51	0.193	1.63691e-42
Vip	Sox2(+)	1.02128	1	1	1.02142e-150
Vip	Hmga1(+)	1.00627	0.912	0.678	4.23389e-67
Vip	Mlx(+)	0.98133	0.77	0.481	7.47437e-43
Vip	Zscan29(+)	0.966309	0.697	0.373	9.13357e-36
Vip	Tbp(+)	0.953895	0.985	0.877	1.48187e-83
Vip	Rad21(+)	0.953305	0.598	0.279	1.024e-37
Vip	Lhx6(+)	0.941416	1	1	4.16598e-154
Vip	Nr2f6(+)	0.937819	0.962	0.826	1.58972e-76
Vip	Sox13(+)	0.895028	0.927	0.69	7.03133e-54
Vip	Zfp770(+)	0.866844	0.33	0.173	3.90705e-10
Vip	Ets1(+)	0.852836	1	1	1.52144e-155
Vip	Nkx6.2(+)	0.852638	0.119	0.015	3.51076e-38
Vip	Foxc1(+)	0.843152	0.996	0.79	2.35513e-84
Vip	Smad5(+)	0.838838	0.885	0.724	2.72475e-21
Vip	Esr2(+)	0.833926	1	1	2.64273e-65
Vip	Zfp800(+)	0.79712	1	0.996	1.98988e-69
Vip	Ruvbl1(+)	0.786419	0.107	0.046	0.000600336
Vip	Nfatc1(+)	0.780397	0.36	0.127	3.73325e-30
Vip	Gsx1(+)	0.7573	1	0.806	3.15718e-118
Vip	Lhx5(+)	0.738681	0.533	0.354	1.56509e-10
Vip	Pqbp1(+)	0.737598	1	0.914	1.34528e-141
Vip	Nr1h4(+)	0.73011	0.667	0.469	3.89897e-18
Vip	Zbtb17(+)	0.713224	1	1	2.77606e-80
Vip	Fosl1(+)	0.701208	1	0.998	1.07317e-26
Vip	Zfp729b(+)	0.683498	0.172	0.09	0.000539253
Vip	E2f4(+)	0.65589	0.877	0.7	1.81408e-28
Vip	Osr1(+)	0.642939	0.897	0.753	3.14857e-42
Vip	Glis2(+)	0.639267	0.851	0.604	5.05484e-27
Vip	Irx5(+)	0.636852	0.563	0.382	1.09484e-12
Vip	Klf6(+)	0.635791	1	0.999	1.95865e-103
Vip	Sox17(+)	0.62128	0.28	0.065	1.12827e-44
Vip	Foxo4(+)	0.620674	1	0.945	6.32535e-85
Vip	Dmrta2(+)	0.616963	0.257	0.081	3.94917e-24
Vip	Mafb(+)	0.585102	1	0.912	4.93646e-65
Vip	Ddit3(+)	0.562277	1	1	5.03821e-146
Vip	Elf4(+)	0.556665	0.617	0.267	2.18369e-52
Vip	Otx1(+)	0.535635	0.123	0.012	1.59383e-57
Vip	Xbp1(+)	0.534613	1	1	2.11605e-143
Vip	Foxf2(+)	0.523335	1	0.996	2.44839e-63
Vip	Zfp523(+)	0.507724	1	0.981	9.36557e-43
Vip	Mafg(+)	0.472379	1	0.999	1.81398e-80
Vip	Hdac6(+)	0.467835	1	0.956	1.37283e-55
Vip	Zfp825(+)	0.457698	0.996	0.994	1.53989e-40
Vip	Nfkb1(+)	0.454626	0.475	0.278	2.07242e-11
Vip	Zmat4(+)	0.4418	1	1	2.10154e-138
Vip	Rxra(+)	0.423554	1	1	2.41077e-68
Vip	Zfp607b(+)	0.420799	0.693	0.385	1.48112e-23
Vip	Zfp143(+)	0.413276	0.954	0.835	3.31278e-23
Vip	Rel(+)	0.397547	0.985	0.949	1.84873e-41
Vip	Cux1(+)	0.387525	1	1	4.13322e-67
Vip	Klf2(+)	0.376258	0.728	0.395	2.61371e-33
Vip	Pou6f1(+)	0.363612	0.962	0.871	4.72567e-10
Vip	Zfp90(+)	0.359528	0.743	0.612	7.94838e-07
Vip	Ppargc1a(+)	0.356985	1	1	2.18907e-105
Vip	Esrrg(+)	0.34453	1	1	1.52325e-133
Vip	Traf4(+)	0.316276	0.981	0.831	6.65256e-23
Vip	Chd2(+)	0.316029	0.992	0.976	1.47385e-12
Vip	Klf11(+)	0.314911	0.115	0.035	6.82815e-10
Vip	Atf4(+)	0.304165	1	1	2.11488e-128
Vip	Erg(+)	0.299811	1	0.999	1.72883e-57
Vip	Nkx2.1(+)	0.274873	1	1	2.3478e-46
Vip	Sox10(+)	0.269134	1	1	5.11191e-116
Vip	Zfp595(+)	0.266835	0.992	0.981	9.97648e-30
Vip	Esrra(+)	0.252801	1	1	7.12567e-61
Vip	Nfya(+)	0.252529	0.893	0.744	2.21073e-07
Vip	Gm14403(+)	0.391498	0.245	0.166	0.145817
Vip	Creb3l1(+)	0.360389	0.303	0.22	0.190325
Vip	Psma6(+)	0.339719	0.146	0.09	0.767357
Vip	AI987944(+)	0.340042	0.264	0.198	1

[truncated: 4 more sheets: Astro, Endo, Micro-PVM, Oligo]
